# Supplementary material for: Serial macromolecular crystallography at ALBA Synchrotron Light Source
Source: J Synchrotron Radiat. 2022 Apr 4;29(Pt 3):896–907. doi: 10.1107/S1600577522002508 (PMC9070724; doi:10.1107/S1600577522002508)
Supplement: Supplementary file 2 [file s-29-00896-sup2.hkl]

data_rxxxxsf
# 
_audit.revision_id     1_0 
_audit.creation_date   ? 
_audit.update_record   'Initial release' 
# 
_cell.entry_id      xxxx 
_cell.length_a      79.000 
_cell.length_b      79.000 
_cell.length_c      38.200 
_cell.angle_alpha   90.000 
_cell.angle_beta    90.000 
_cell.angle_gamma   90.000 
# 
_diffrn_radiation_wavelength.id           1 
_diffrn_radiation_wavelength.wavelength   0.9792 
# 
_entry.id   xxxx 
# 
_exptl_crystal.id   1 
# 
_reflns_scale.group_code   1 
# 
_symmetry.entry_id               xxxx 
_symmetry.space_group_name_H-M   'P 43 21 2' 
_symmetry.Int_Tables_number      96 
# 
#
loop_
_refln.crystal_id
_refln.wavelength_id
_refln.scale_group_code
_refln.index_h
_refln.index_k
_refln.index_l
_refln.status
_refln.pdbx_r_free_flag
_refln.F_meas_au
_refln.F_meas_sigma_au
_refln.intensity_meas
_refln.intensity_sigma
_refln.pdbx_I_plus
_refln.pdbx_I_plus_sigma
_refln.pdbx_I_minus
_refln.pdbx_I_minus_sigma
_refln.pdbx_F_plus
_refln.pdbx_F_plus_sigma
_refln.pdbx_F_minus
_refln.pdbx_F_minus_sigma
_refln.pdbx_anom_difference
_refln.pdbx_anom_difference_sigma
1 1 1    0    0    1 x 15       ?       ?       ?       ?       ?       ?       ?       ?       ?       ?       ?       ?      ?      ? 
1 1 1    0    0    2 x 17       ?       ?       ?       ?       ?       ?       ?       ?       ?       ?       ?       ?      ?      ? 
1 1 1    0    0    3 x 15       ?       ?       ?       ?       ?       ?       ?       ?       ?       ?       ?       ?      ?      ? 
1 1 1    0    0    4 o 17  177.38    6.57   12.44    0.91   12.44    0.91   12.44    0.91  177.38    6.57  177.38    6.57  -0.00   0.00 
1 1 1    0    0    5 x 19       ?       ?       ?       ?       ?       ?       ?       ?       ?       ?       ?       ?      ?      ? 
1 1 1    0    0    6 x 18       ?       ?       ?       ?       ?       ?       ?       ?       ?       ?       ?       ?      ?      ? 
1 1 1    0    0    7 x  2       ?       ?       ?       ?       ?       ?       ?       ?       ?       ?       ?       ?      ?      ? 
1 1 1    0    0    8 o  2  543.47   14.11  116.60    6.03  116.60    6.03  116.60    6.03  543.47   14.11  543.47   14.11  -0.00   0.00 
1 1 1    0    0    9 x 10       ?       ?       ?       ?       ?       ?       ?       ?       ?       ?       ?       ?      ?      ? 
1 1 1    0    0   10 x  9       ?       ?       ?       ?       ?       ?       ?       ?       ?       ?       ?       ?      ?      ? 
1 1 1    0    0   11 x 18       ?       ?       ?       ?       ?       ?       ?       ?       ?       ?       ?       ?      ?      ? 
1 1 1    0    0   12 o 16  147.14   10.59    8.67    1.21    8.67    1.21    8.67    1.21  147.14   10.59  147.14   10.59  -0.00   0.00 
1 1 1    0    0   13 x 16       ?       ?       ?       ?       ?       ?       ?       ?       ?       ?       ?       ?      ?      ? 
1 1 1    0    0   14 x  3       ?       ?       ?       ?       ?       ?       ?       ?       ?       ?       ?       ?      ?      ? 
1 1 1    0    0   15 x  8       ?       ?       ?       ?       ?       ?       ?       ?       ?       ?       ?       ?      ?      ? 
1 1 1    0    0   16 o  2  181.65   17.65   13.85    2.47   13.85    2.47   13.85    2.47  181.65   17.65  181.65   17.65  -0.00   0.00 
1 1 1    0    0   17 x  6       ?       ?       ?       ?       ?       ?       ?       ?       ?       ?       ?       ?      ?      ? 
1 1 1    0    0   18 x 12       ?       ?       ?       ?       ?       ?       ?       ?       ?       ?       ?       ?      ?      ? 
1 1 1    1    0    0 x  6       ?       ?       ?       ?       ?       ?       ?       ?       ?       ?       ?       ?      ?      ? 
1 1 1    1    0    1 o  7   10.15    6.53    0.00    0.12    0.00    0.12    0.00    0.12   10.15    6.53   10.15    6.53   0.00   0.00 
1 1 1    1    0    2 o 16  684.61    9.67  184.80    5.21  184.80    5.21  184.80    5.21  684.61    9.67  684.61    9.67  -0.00   0.00 
1 1 1    1    0    3 o  9  571.64    7.86  128.80    3.53  128.80    3.53  128.80    3.53  571.64    7.86  571.64    7.86   0.00   0.00 
1 1 1    1    0    4 o 18  380.63    5.83   57.10    1.75   57.10    1.75   57.10    1.75  380.63    5.83  380.63    5.83   0.00   0.00 
1 1 1    1    0    5 o 17  211.95    4.02   17.71    0.67   17.71    0.67   17.71    0.67  211.95    4.02  211.95    4.02  -0.00   0.00 
1 1 1    1    0    6 o  7  229.02    4.37   20.68    0.79   20.68    0.79   20.68    0.79  229.02    4.37  229.02    4.37   0.00   0.00 
1 1 1    1    0    7 o 11   60.62   10.36    1.57    0.45    1.57    0.45    1.57    0.45   60.62   10.36   60.62   10.36   0.00   0.00 
1 1 1    1    0    8 f  0  217.99    4.63   18.74    0.79   18.74    0.79   18.74    0.79  217.99    4.63  217.99    4.63  -0.00   0.00 
1 1 1    1    0    9 o 10  232.60    5.10   21.34    0.93   21.34    0.93   21.34    0.93  232.60    5.10  232.60    5.10  -0.00   0.00 
1 1 1    1    0   10 o 17   62.57   11.80    1.70    0.52    1.70    0.52    1.70    0.52   62.57   11.80   62.57   11.80  -0.00   0.00 
1 1 1    1    0   11 o 16  116.80    6.03    5.42    0.55    5.42    0.55    5.42    0.55  116.80    6.03  116.80    6.03   0.00   0.00 
1 1 1    1    0   12 o  6  302.02    7.24   36.09    1.72   36.09    1.72   36.09    1.72  302.02    7.24  302.02    7.24  -0.00   0.00 
1 1 1    1    0   13 o  5   40.30   16.01    0.90    0.49    0.90    0.49    0.90    0.49   40.30   16.01   40.30   16.01  -0.00   0.00 
1 1 1    1    0   14 o 15   26.69   15.03    0.40    0.48    0.40    0.48    0.40    0.48   26.69   15.03   26.69   15.03   0.00   0.00 
1 1 1    1    0   15 o 15   17.77   12.07   -0.23    0.51   -0.23    0.51   -0.23    0.51   17.77   12.07   17.77   12.07   0.00   0.00 
1 1 1    1    0   16 o 14   39.42   18.96    1.05    0.68    1.05    0.68    1.05    0.68   39.42   18.96   39.42   18.96  -0.00   0.00 
1 1 1    1    0   17 o 16   47.08   18.56    1.41    0.66    1.41    0.66    1.41    0.66   47.08   18.56   47.08   18.56  -0.00   0.00 
1 1 1    1    0   18 o 18   19.70   13.79   -0.38    0.80   -0.38    0.80   -0.38    0.80   19.70   13.79   19.70   13.79   0.00   0.00 
1 1 1    1    1    0 x  2       ?       ?       ?       ?       ?       ?       ?       ?       ?       ?       ?       ?      ?      ? 
1 1 1    1    1    1 o  3    8.40    5.94   -0.20    0.16   -0.20    0.16   -0.20    0.16    8.40    5.94    8.40    5.94  -0.00   0.00 
1 1 1    1    1    2 o 10  724.50   10.44  207.00    5.95  207.00    5.95  207.00    5.95  724.50   10.44  724.50   10.44  -0.00   0.00 
1 1 1    1    1    3 o  9   85.97    4.10    2.93    0.28    2.93    0.28    2.93    0.28   85.97    4.10   85.97    4.10   0.00   0.00 
1 1 1    1    1    4 o  5  139.24    3.66    7.65    0.40    7.65    0.40    7.65    0.40  139.24    3.66  139.24    3.66  -0.00   0.00 
1 1 1    1    1    5 o 11  247.08    4.08   24.06    0.79   24.06    0.79   24.06    0.79  247.08    4.08  247.08    4.08  -0.00   0.00 
1 1 1    1    1    6 o 19  303.99    5.00   36.43    1.20   36.43    1.20   36.43    1.20  303.99    5.00  303.99    5.00   0.00   0.00 
1 1 1    1    1    7 o  4  159.48    4.37   10.04    0.55   10.04    0.55   10.04    0.55  159.48    4.37  159.48    4.37   0.00   0.00 
1 1 1    1    1    8 o  8   44.99   15.17    1.03    0.48    1.03    0.48    1.03    0.48   44.99   15.17   44.99   15.17  -0.00   0.00 
1 1 1    1    1    9 o  7  448.15    7.90   79.22    2.78   79.22    2.78   79.22    2.78  448.15    7.90  448.15    7.90  -0.00   0.00 
1 1 1    1    1   10 o 14   92.67    6.87    3.44    0.49    3.44    0.49    3.44    0.49   92.67    6.87   92.67    6.87  -0.00   0.00 
1 1 1    1    1   11 o 11   85.95    8.05    2.99    0.53    2.99    0.53    2.99    0.53   85.95    8.05   85.95    8.05  -0.00   0.00 
1 1 1    1    1   12 o 16   30.09   16.08    0.52    0.52    0.52    0.52    0.52    0.52   30.09   16.08   30.09   16.08   0.00   0.00 
1 1 1    1    1   13 f  0  115.27    6.21    5.30    0.56    5.30    0.56    5.30    0.56  115.27    6.21  115.27    6.21  -0.00   0.00 
1 1 1    1    1   14 o  2   91.50    7.98    3.41    0.56    3.41    0.56    3.41    0.56   91.50    7.98   91.50    7.98   0.00   0.00 
1 1 1    1    1   15 f  0   36.37   16.18    0.80    0.49    0.80    0.49    0.80    0.49   36.37   16.18   36.37   16.18  -0.00   0.00 
1 1 1    1    1   16 o  9   30.13   16.20    0.60    0.53    0.60    0.53    0.60    0.53   30.13   16.20   30.13   16.20  -0.00   0.00 
1 1 1    1    1   17 o  6   21.88   14.74   -0.07    0.73   -0.07    0.73   -0.07    0.73   21.88   14.74   21.88   14.74   0.00   0.00 
1 1 1    1    1   18 f  0   21.27   14.52   -0.07    0.76   -0.07    0.76   -0.07    0.76   21.27   14.52   21.27   14.52   0.00   0.00 
1 1 1    2    0    0 x  3       ?       ?       ?       ?       ?       ?       ?       ?       ?       ?       ?       ?      ?      ? 
1 1 1    2    0    1 o 13   45.25    9.22    0.90    0.29    0.90    0.29    0.90    0.29   45.25    9.22   45.25    9.22   0.00   0.00 
1 1 1    2    0    2 o 17  363.76    5.69   52.15    1.63   52.15    1.63   52.15    1.63  363.76    5.69  363.76    5.69  -0.00   0.00 
1 1 1    2    0    3 o 10   51.84    7.92    1.13    0.30    1.13    0.30    1.13    0.30   51.84    7.92   51.84    7.92   0.00   0.00 
1 1 1    2    0    4 f  0  200.31    4.14   15.82    0.65   15.82    0.65   15.82    0.65  200.31    4.14  200.31    4.14   0.00   0.00 
1 1 1    2    0    5 o 14  256.88    4.43   26.01    0.90   26.01    0.90   26.01    0.90  256.88    4.43  256.88    4.43   0.00   0.00 
1 1 1    2    0    6 o 12  135.34    4.63    7.24    0.49    7.24    0.49    7.24    0.49  135.34    4.63  135.34    4.63  -0.00   0.00 
1 1 1    2    0    7 o 18  158.20    4.47    9.88    0.56    9.88    0.56    9.88    0.56  158.20    4.47  158.20    4.47  -0.00   0.00 
1 1 1    2    0    8 o 11  293.18    5.53   33.89    1.28   33.89    1.28   33.89    1.28  293.18    5.53  293.18    5.53  -0.00   0.00 
1 1 1    2    0    9 o 11  230.42    5.58   20.95    1.01   20.95    1.01   20.95    1.01  230.42    5.58  230.42    5.58  -0.00   0.00 
1 1 1    2    0   10 o 17  514.80   10.11  104.70    4.10  104.70    4.10  104.70    4.10  514.80   10.11  514.80   10.11  -0.00   0.00 
1 1 1    2    0   11 o 17   34.11   16.69    0.68    0.53    0.68    0.53    0.68    0.53   34.11   16.69   34.11   16.69   0.00   0.00 
1 1 1    2    0   12 o  7  113.81    6.85    5.17    0.61    5.17    0.61    5.17    0.61  113.81    6.85  113.81    6.85   0.00   0.00 
1 1 1    2    0   13 o 16   19.19   12.60   -0.07    0.48   -0.07    0.48   -0.07    0.48   19.19   12.60   19.19   12.60  -0.00   0.00 
1 1 1    2    0   14 o 10   42.80   16.57    1.02    0.53    1.02    0.53    1.02    0.53   42.80   16.57   42.80   16.57  -0.00   0.00 
1 1 1    2    0   15 o 13   19.45   12.81   -0.05    0.50   -0.05    0.50   -0.05    0.50   19.45   12.81   19.45   12.81  -0.00   0.00 
1 1 1    2    0   16 o 16   20.59   13.88   -0.16    0.65   -0.16    0.65   -0.16    0.65   20.59   13.88   20.59   13.88  -0.00   0.00 
1 1 1    2    0   17 o 10   19.92   13.56   -0.17    0.65   -0.17    0.65   -0.17    0.65   19.92   13.56   19.92   13.56  -0.00   0.00 
1 1 1    2    0   18 f  0   32.24   18.52    0.91    0.75    0.91    0.75    0.91    0.75   32.24   18.52   32.24   18.52  -0.00   0.00 
1 1 1    2    1    0 o  9   14.86    9.65   -0.02    0.27   -0.02    0.27   -0.02    0.27   14.86    9.65   14.86    9.65  -0.00   0.00 
1 1 1    2    1    1 f  0  250.52    4.98   24.72    0.98   24.72    0.98    0.00    0.00  250.52    4.98       ?       ?      ?      ? 
1 1 1    2    1    2 o  4  613.18    7.82  148.20    3.78  148.20    3.78    0.00    0.00  613.18    7.82       ?       ?      ?      ? 
1 1 1    2    1    3 o 16  228.00    3.31   20.47    0.59   20.47    0.59    0.00    0.00  228.00    3.31       ?       ?      ?      ? 
1 1 1    2    1    4 o 13  254.51    3.56   25.51    0.71   25.51    0.71    0.00    0.00  254.51    3.56       ?       ?      ?      ? 
1 1 1    2    1    5 o  9  314.41    4.12   38.94    1.02   38.94    1.02    0.00    0.00  314.41    4.12       ?       ?      ?      ? 
1 1 1    2    1    6 o  6  239.74    3.57   22.64    0.67   22.64    0.67    0.00    0.00  239.74    3.57       ?       ?      ?      ? 
1 1 1    2    1    7 o  7  287.18    4.10   32.49    0.93   32.49    0.93    0.00    0.00  287.18    4.10       ?       ?      ?      ? 
1 1 1    2    1    8 o 15  134.68    3.83    7.15    0.41    7.15    0.41    0.00    0.00  134.68    3.83       ?       ?      ?      ? 
1 1 1    2    1    9 o  2   83.18    5.75    2.74    0.37    2.74    0.37    0.00    0.00   83.18    5.75       ?       ?      ?      ? 
1 1 1    2    1   10 o  7  142.89    3.84    8.05    0.43    8.05    0.43    0.00    0.00  142.89    3.84       ?       ?      ?      ? 
1 1 1    2    1   11 o  5  186.03    4.01   13.64    0.59   13.64    0.59    0.00    0.00  186.03    4.01       ?       ?      ?      ? 
1 1 1    2    1   12 o 10  201.77    4.51   16.07    0.72   16.07    0.72    0.00    0.00  201.77    4.51       ?       ?      ?      ? 
1 1 1    2    1   13 o  9  147.53    4.64    8.62    0.54    8.62    0.54    0.00    0.00  147.53    4.64       ?       ?      ?      ? 
1 1 1    2    1   14 o  6   38.40   11.60    0.62    0.38    0.62    0.38    0.00    0.00   38.40   11.60       ?       ?      ?      ? 
1 1 1    2    1   15 o  8   61.47    7.41    1.56    0.35    1.56    0.35    0.00    0.00   61.47    7.41       ?       ?      ?      ? 
1 1 1    2    1   16 o 15   41.19   12.66    0.80    0.45    0.80    0.45    0.00    0.00   41.19   12.66       ?       ?      ?      ? 
1 1 1    2    1   17 o 16   45.56   11.88    1.03    0.43    1.03    0.43    0.00    0.00   45.56   11.88       ?       ?      ?      ? 
1 1 1    2    1   18 o 16   30.65   13.27    0.40    0.59    0.40    0.59    0.00    0.00   30.65   13.27       ?       ?      ?      ? 
1 1 1    2    2    0 o  5  189.20   15.75   14.40    2.31   14.40    2.31   14.40    2.31  189.20   15.75  189.20   15.75  -0.00   0.00 
1 1 1    2    2    1 o 17  947.43   17.63  354.80   13.14  354.80   13.14  354.80   13.14  947.43   17.63  947.43   17.63   0.00   0.00 
1 1 1    2    2    2 o 13  743.10   11.06  217.80    6.47  217.80    6.47  217.80    6.47  743.10   11.06  743.10   11.06  -0.00   0.00 
1 1 1    2    2    3 o  7  980.90   13.68  379.70   10.56  379.70   10.56  379.70   10.56  980.90   13.68  980.90   13.68  -0.00   0.00 
1 1 1    2    2    4 o  2   88.61    4.85    3.12    0.34    3.12    0.34    3.12    0.34   88.61    4.85   88.61    4.85   0.00   0.00 
1 1 1    2    2    5 o  8  153.70    3.80    9.32    0.46    9.32    0.46    9.32    0.46  153.70    3.80  153.70    3.80   0.00   0.00 
1 1 1    2    2    6 o 11  214.97    4.10   18.22    0.69   18.22    0.69   18.22    0.69  214.97    4.10  214.97    4.10  -0.00   0.00 
1 1 1    2    2    7 o  4  276.82    4.90   30.21    1.07   30.21    1.07   30.21    1.07  276.82    4.90  276.82    4.90   0.00   0.00 
1 1 1    2    2    8 o  9   55.52   12.32    1.38    0.47    1.38    0.47    1.38    0.47   55.52   12.32   55.52   12.32  -0.00   0.00 
1 1 1    2    2    9 o 13  180.64    4.92   12.88    0.70   12.88    0.70   12.88    0.70  180.64    4.92  180.64    4.92  -0.00   0.00 
1 1 1    2    2   10 o  5  237.38    5.14   22.23    0.96   22.23    0.96   22.23    0.96  237.38    5.14  237.38    5.14  -0.00   0.00 
1 1 1    2    2   11 o  7  496.25   10.31   97.43    4.02   97.43    4.02   97.43    4.02  496.25   10.31  496.25   10.31   0.00   0.00 
1 1 1    2    2   12 o 16   42.56   15.55    0.96    0.48    0.96    0.48    0.96    0.48   42.56   15.55   42.56   15.55  -0.00   0.00 
1 1 1    2    2   13 o  7   57.18   13.02    1.49    0.51    1.49    0.51    1.49    0.51   57.18   13.02   57.18   13.02  -0.00   0.00 
1 1 1    2    2   14 o 13   98.08    7.69    3.90    0.59    3.90    0.59    3.90    0.59   98.08    7.69   98.08    7.69   0.00   0.00 
1 1 1    2    2   15 o 18   75.18    9.19    2.38    0.52    2.38    0.52    2.38    0.52   75.18    9.19   75.18    9.19  -0.00   0.00 
1 1 1    2    2   16 o  5   17.48   12.28   -0.58    0.65   -0.58    0.65   -0.58    0.65   17.48   12.28   17.48   12.28   0.00   0.00 
1 1 1    2    2   17 f  0   52.18   19.04    1.69    0.72    1.69    0.72    1.69    0.72   52.18   19.04   52.18   19.04  -0.00   0.00 
1 1 1    2    2   18 o  2   22.72   15.31    0.08    0.79    0.08    0.79    0.08    0.79   22.72   15.31   22.72   15.31   0.00   0.00 
1 1 1    3    0    0 x  9       ?       ?       ?       ?       ?       ?       ?       ?       ?       ?       ?       ?      ?      ? 
1 1 1    3    0    1 o  4  213.75    4.90   18.02    0.82   18.02    0.82   18.02    0.82  213.75    4.90  213.75    4.90  -0.00   0.00 
1 1 1    3    0    2 o 17   45.43    9.91    0.92    0.31    0.92    0.31    0.92    0.31   45.43    9.91   45.43    9.91   0.00   0.00 
1 1 1    3    0    3 f  0  401.65    6.54   63.59    2.07   63.59    2.07   63.59    2.07  401.65    6.54  401.65    6.54  -0.00   0.00 
1 1 1    3    0    4 o 12  118.34    4.57    5.54    0.42    5.54    0.42    5.54    0.42  118.34    4.57  118.34    4.57  -0.00   0.00 
1 1 1    3    0    5 o 11  270.06    4.71   28.75    1.00   28.75    1.00   28.75    1.00  270.06    4.71  270.06    4.71  -0.00   0.00 
1 1 1    3    0    6 o 16  285.83    4.88   32.21    1.10   32.21    1.10   32.21    1.10  285.83    4.88  285.83    4.88   0.00   0.00 
1 1 1    3    0    7 o 12  402.92    6.44   64.01    2.04   64.01    2.04   64.01    2.04  402.92    6.44  402.92    6.44   0.00   0.00 
1 1 1    3    0    8 o  8  229.28    4.80   20.73    0.87   20.73    0.87   20.73    0.87  229.28    4.80  229.28    4.80   0.00   0.00 
1 1 1    3    0    9 o  4  118.14    5.96    5.54    0.55    5.54    0.55    5.54    0.55  118.14    5.96  118.14    5.96  -0.00   0.00 
1 1 1    3    0   10 o  2   48.81   14.91    1.17    0.50    1.17    0.50    1.17    0.50   48.81   14.91   48.81   14.91  -0.00   0.00 
1 1 1    3    0   11 o  9  364.85    7.38   52.57    2.12   52.57    2.12   52.57    2.12  364.85    7.38  364.85    7.38   0.00   0.00 
1 1 1    3    0   12 o 14  316.96    7.60   39.77    1.90   39.77    1.90   39.77    1.90  316.96    7.60  316.96    7.60  -0.00   0.00 
1 1 1    3    0   13 o  1   21.70   13.71    0.09    0.50    0.09    0.50    0.09    0.50   21.70   13.71   21.70   13.71   0.00   0.00 
1 1 1    3    0   14 f  0  159.01    6.54   10.09    0.82   10.09    0.82   10.09    0.82  159.01    6.54  159.01    6.54  -0.00   0.00 
1 1 1    3    0   15 o  7   19.22   12.90   -0.16    0.55   -0.16    0.55   -0.16    0.55   19.22   12.90   19.22   12.90  -0.00   0.00 
1 1 1    3    0   16 o  5   19.56   13.32   -0.24    0.63   -0.24    0.63   -0.24    0.63   19.56   13.32   19.56   13.32   0.00   0.00 
1 1 1    3    0   17 o 17   26.10   16.47    0.37    0.72    0.37    0.72    0.37    0.72   26.10   16.47   26.10   16.47   0.00   0.00 
1 1 1    3    0   18 o  7   21.02   14.72   -0.36    0.91   -0.36    0.91   -0.36    0.91   21.02   14.72   21.02   14.72   0.00   0.00 
1 1 1    3    1    0 o 11  445.76   11.39   78.48    3.99   78.48    3.99   78.48    3.99  445.76   11.39  445.76   11.39   0.00   0.00 
1 1 1    3    1    1 f  0  478.19    7.39   90.12    2.78   90.12    2.78    0.00    0.00  478.19    7.39       ?       ?      ?      ? 
1 1 1    3    1    2 o 10  347.74    4.99   47.63    1.37   47.63    1.37    0.00    0.00  347.74    4.99       ?       ?      ?      ? 
1 1 1    3    1    3 o 13   58.10    5.11    1.34    0.23    1.34    0.23    0.00    0.00   58.10    5.11       ?       ?      ?      ? 
1 1 1    3    1    4 o  1  213.32    3.20   17.92    0.54   17.92    0.54    0.00    0.00  213.32    3.20       ?       ?      ?      ? 
1 1 1    3    1    5 o  4  292.41    3.95   33.68    0.91   33.68    0.91    0.00    0.00  292.41    3.95       ?       ?      ?      ? 
1 1 1    3    1    6 o 17  132.83    3.25    6.95    0.34    6.95    0.34    0.00    0.00  132.83    3.25       ?       ?      ?      ? 
1 1 1    3    1    7 o  9  364.76    5.07   52.43    1.46   52.43    1.46    0.00    0.00  364.76    5.07       ?       ?      ?      ? 
1 1 1    3    1    8 o  3  535.03    8.14  112.90    3.43  112.90    3.43    0.00    0.00  535.03    8.14       ?       ?      ?      ? 
1 1 1    3    1    9 o  3   96.77    5.10    3.70    0.39    3.70    0.39    0.00    0.00   96.77    5.10       ?       ?      ?      ? 
1 1 1    3    1   10 o 19  294.36    4.81   34.15    1.11   34.15    1.11    0.00    0.00  294.36    4.81       ?       ?      ?      ? 
1 1 1    3    1   11 o 12  244.76    5.23   23.63    1.01   23.63    1.01    0.00    0.00  244.76    5.23       ?       ?      ?      ? 
1 1 1    3    1   12 o 15  226.24    4.73   20.21    0.84   20.21    0.84    0.00    0.00  226.24    4.73       ?       ?      ?      ? 
1 1 1    3    1   13 o 12   54.84    8.39    1.23    0.35    1.23    0.35    0.00    0.00   54.84    8.39       ?       ?      ?      ? 
1 1 1    3    1   14 o 17   75.11    6.19    2.27    0.36    2.27    0.36    0.00    0.00   75.11    6.19       ?       ?      ?      ? 
1 1 1    3    1   15 o 18   67.76    7.27    1.89    0.38    1.89    0.38    0.00    0.00   67.76    7.27       ?       ?      ?      ? 
1 1 1    3    1   16 o  3   29.28   11.82    0.26    0.42    0.26    0.42    0.00    0.00   29.28   11.82       ?       ?      ?      ? 
1 1 1    3    1   17 o 13   24.88   11.50   -0.16    0.53   -0.16    0.53    0.00    0.00   24.88   11.50       ?       ?      ?      ? 
1 1 1    3    1   18 o 11   28.52   12.35    0.29    0.51    0.29    0.51    0.00    0.00   28.52   12.35       ?       ?      ?      ? 
1 1 1    3    2    0 o 11  348.53    7.60   47.92    2.08   47.92    2.08   47.92    2.08  348.53    7.60  348.53    7.60  -0.00   0.00 
1 1 1    3    2    1 o 16  344.02    5.27   46.62    1.43   46.62    1.43    0.00    0.00  344.02    5.27       ?       ?      ?      ? 
1 1 1    3    2    2 o 19  631.05    8.59  157.00    4.27  157.00    4.27    0.00    0.00  631.05    8.59       ?       ?      ?      ? 
1 1 1    3    2    3 o 19  606.53    7.71  145.00    3.68  145.00    3.68    0.00    0.00  606.53    7.71       ?       ?      ?      ? 
1 1 1    3    2    4 o  1  528.32    6.55  110.00    2.73  110.00    2.73    0.00    0.00  528.32    6.55       ?       ?      ?      ? 
1 1 1    3    2    5 f  0  245.92    3.49   23.82    0.68   23.82    0.68    0.00    0.00  245.92    3.49       ?       ?      ?      ? 
1 1 1    3    2    6 o 16  263.10    3.88   27.27    0.80   27.27    0.80    0.00    0.00  263.10    3.88       ?       ?      ?      ? 
1 1 1    3    2    7 o 17  442.13    5.87   77.05    2.04   77.05    2.04    0.00    0.00  442.13    5.87       ?       ?      ?      ? 
1 1 1    3    2    8 o 10  251.38    4.10   24.89    0.81   24.89    0.81    0.00    0.00  251.38    4.10       ?       ?      ?      ? 
1 1 1    3    2    9 o 12  129.57    4.04    6.62    0.41    6.62    0.41    0.00    0.00  129.57    4.04       ?       ?      ?      ? 
1 1 1    3    2   10 o 18  232.12    4.11   21.23    0.75   21.23    0.75    0.00    0.00  232.12    4.11       ?       ?      ?      ? 
1 1 1    3    2   11 o  7  113.30    4.64    5.07    0.41    5.07    0.41    0.00    0.00  113.30    4.64       ?       ?      ?      ? 
1 1 1    3    2   12 o 10  108.53    4.70    4.66    0.40    4.66    0.40    0.00    0.00  108.53    4.70       ?       ?      ?      ? 
1 1 1    3    2   13 o  8   72.75    6.39    2.12    0.36    2.12    0.36    0.00    0.00   72.75    6.39       ?       ?      ?      ? 
1 1 1    3    2   14 o  8   75.40    6.34    2.29    0.37    2.29    0.37    0.00    0.00   75.40    6.34       ?       ?      ?      ? 
1 1 1    3    2   15 o  9   46.30   10.66    0.94    0.38    0.94    0.38    0.00    0.00   46.30   10.66       ?       ?      ?      ? 
1 1 1    3    2   16 o  2   54.26   10.70    1.33    0.44    1.33    0.44    0.00    0.00   54.26   10.70       ?       ?      ?      ? 
1 1 1    3    2   17 o 17   47.08   12.87    1.15    0.49    1.15    0.49    0.00    0.00   47.08   12.87       ?       ?      ?      ? 
1 1 1    3    2   18 o  2   32.89   13.65    0.57    0.58    0.57    0.58    0.00    0.00   32.89   13.65       ?       ?      ?      ? 
1 1 1    3    3    0 f  0  361.99    9.57   51.72    2.72   51.72    2.72   51.72    2.72  361.99    9.57  361.99    9.57  -0.00   0.00 
1 1 1    3    3    1 o 10  102.83    4.71    4.19    0.38    4.19    0.38    4.19    0.38  102.83    4.71  102.83    4.71  -0.00   0.00 
1 1 1    3    3    2 o 11  531.38   10.23  111.40    4.28  111.40    4.28  111.40    4.28  531.38   10.23  531.38   10.23   0.00   0.00 
1 1 1    3    3    3 o 17  843.67   13.19  280.90    8.76  280.90    8.76  280.90    8.76  843.67   13.19  843.67   13.19  -0.00   0.00 
1 1 1    3    3    4 o  4  187.29    3.76   13.83    0.55   13.83    0.55   13.83    0.55  187.29    3.76  187.29    3.76   0.00   0.00 
1 1 1    3    3    5 o  8   85.37    5.78    2.91    0.38    2.91    0.38    2.91    0.38   85.37    5.78   85.37    5.78  -0.00   0.00 
1 1 1    3    3    6 o  7   62.68    9.87    1.66    0.45    1.66    0.45    1.66    0.45   62.68    9.87   62.68    9.87  -0.00   0.00 
1 1 1    3    3    7 o 11   20.29   12.84    0.06    0.44    0.06    0.44    0.06    0.44   20.29   12.84   20.29   12.84   0.00   0.00 
1 1 1    3    3    8 o  9  106.24    6.12    4.49    0.51    4.49    0.51    4.49    0.51  106.24    6.12  106.24    6.12  -0.00   0.00 
1 1 1    3    3    9 o  4  150.97    5.28    9.01    0.63    9.01    0.63    9.01    0.63  150.97    5.28  150.97    5.28  -0.00   0.00 
1 1 1    3    3   10 o 17   53.04   14.42    1.33    0.52    1.33    0.52    1.33    0.52   53.04   14.42   53.04   14.42   0.00   0.00 
1 1 1    3    3   11 o  3  183.14    5.20   13.25    0.75   13.25    0.75   13.25    0.75  183.14    5.20  183.14    5.20   0.00   0.00 
1 1 1    3    3   12 o 13  206.47    6.10   16.87    0.99   16.87    0.99   16.87    0.99  206.47    6.10  206.47    6.10   0.00   0.00 
1 1 1    3    3   13 o 16   70.49   10.66    2.11    0.55    2.11    0.55    2.11    0.55   70.49   10.66   70.49   10.66  -0.00   0.00 
1 1 1    3    3   14 o 15   26.92   15.36    0.40    0.51    0.40    0.51    0.40    0.51   26.92   15.36   26.92   15.36  -0.00   0.00 
1 1 1    3    3   15 o 17   87.79    8.49    3.19    0.57    3.19    0.57    3.19    0.57   87.79    8.49   87.79    8.49   0.00   0.00 
1 1 1    3    3   16 o  5  117.69    8.62    5.75    0.79    5.75    0.79    5.75    0.79  117.69    8.62  117.69    8.62   0.00   0.00 
1 1 1    3    3   17 o  8   47.06   19.22    1.48    0.70    1.48    0.70    1.48    0.70   47.06   19.22   47.06   19.22  -0.00   0.00 
1 1 1    3    3   18 o 15   24.68   17.09   -0.04    1.14   -0.04    1.14   -0.04    1.14   24.68   17.09   24.68   17.09   0.00   0.00 
1 1 1    4    0    0 o 14 1078.07   26.98  460.00   22.87  460.00   22.87  460.00   22.87 1078.07   26.98 1078.07   26.98  -0.00   0.00 
1 1 1    4    0    1 o 16  280.98    5.64   31.13    1.25   31.13    1.25   31.13    1.25  280.98    5.64  280.98    5.64   0.00   0.00 
1 1 1    4    0    2 o 15  815.68   14.38  262.70    9.23  262.70    9.23  262.70    9.23  815.68   14.38  815.68   14.38  -0.00   0.00 
1 1 1    4    0    3 f  0  472.25    7.25   87.91    2.69   87.91    2.69   87.91    2.69  472.25    7.25  472.25    7.25  -0.00   0.00 
1 1 1    4    0    4 o 13   32.68   14.04    0.60    0.37    0.60    0.37    0.60    0.37   32.68   14.04   32.68   14.04   0.00   0.00 
1 1 1    4    0    5 o 13  210.92    4.08   17.54    0.68   17.54    0.68   17.54    0.68  210.92    4.08  210.92    4.08   0.00   0.00 
1 1 1    4    0    6 o 16  297.86    5.10   34.98    1.20   34.98    1.20   34.98    1.20  297.86    5.10  297.86    5.10   0.00   0.00 
1 1 1    4    0    7 o 16  341.84    5.71   46.07    1.54   46.07    1.54   46.07    1.54  341.84    5.71  341.84    5.71  -0.00   0.00 
1 1 1    4    0    8 o  8  259.23    5.25   26.50    1.07   26.50    1.07   26.50    1.07  259.23    5.25  259.23    5.25  -0.00   0.00 
1 1 1    4    0    9 o 19  452.69    7.92   80.84    2.82   80.84    2.82   80.84    2.82  452.69    7.92  452.69    7.92  -0.00   0.00 
1 1 1    4    0   10 o  7  146.38    5.68    8.48    0.65    8.48    0.65    8.48    0.65  146.38    5.68  146.38    5.68  -0.00   0.00 
1 1 1    4    0   11 o 15  271.99    6.49   29.22    1.39   29.22    1.39   29.22    1.39  271.99    6.49  271.99    6.49   0.00   0.00 
1 1 1    4    0   12 o  2   86.24    8.66    3.03    0.57    3.03    0.57    3.03    0.57   86.24    8.66   86.24    8.66  -0.00   0.00 
1 1 1    4    0   13 o  4   22.31   13.99    0.12    0.51    0.12    0.51    0.12    0.51   22.31   13.99   22.31   13.99   0.00   0.00 
1 1 1    4    0   14 o  3   20.81   13.56   -0.02    0.54   -0.02    0.54   -0.02    0.54   20.81   13.56   20.81   13.56  -0.00   0.00 
1 1 1    4    0   15 o 10   81.35    9.07    2.77    0.56    2.77    0.56    2.77    0.56   81.35    9.07   81.35    9.07   0.00   0.00 
1 1 1    4    0   16 o 18   75.13   13.27    2.59    0.71    2.59    0.71    2.59    0.71   75.13   13.27   75.13   13.27  -0.00   0.00 
1 1 1    4    0   17 o  5   31.84   18.14    0.78    0.71    0.78    0.71    0.78    0.71   31.84   18.14   31.84   18.14  -0.00   0.00 
1 1 1    4    0   18 o  6   31.93   20.42    0.99    1.15    0.99    1.15    0.99    1.15   31.93   20.42   31.93   20.42  -0.00   0.00 
1 1 1    4    1    0 o 13  116.29    4.54    5.35    0.41    5.35    0.41    5.35    0.41  116.29    4.54  116.29    4.54  -0.00   0.00 
1 1 1    4    1    1 o 17  293.68    4.74   33.97    1.10   33.97    1.10    0.00    0.00  293.68    4.74       ?       ?      ?      ? 
1 1 1    4    1    2 o  8  856.26   12.46  289.50    8.40  289.50    8.40    0.00    0.00  856.26   12.46       ?       ?      ?      ? 
1 1 1    4    1    3 o 14  365.81    5.14   52.71    1.48   52.71    1.48    0.00    0.00  365.81    5.14       ?       ?      ?      ? 
1 1 1    4    1    4 o 16  271.59    3.77   29.05    0.81   29.05    0.81    0.00    0.00  271.59    3.77       ?       ?      ?      ? 
1 1 1    4    1    5 o 16  280.26    3.78   30.94    0.83   30.94    0.83    0.00    0.00  280.26    3.78       ?       ?      ?      ? 
1 1 1    4    1    6 o 15  172.13    3.10   11.67    0.42   11.67    0.42    0.00    0.00  172.13    3.10       ?       ?      ?      ? 
1 1 1    4    1    7 o 19  210.48    3.63   17.45    0.60   17.45    0.60    0.00    0.00  210.48    3.63       ?       ?      ?      ? 
1 1 1    4    1    8 o  1  193.72    3.86   14.78    0.59   14.78    0.59    0.00    0.00  193.72    3.86       ?       ?      ?      ? 
1 1 1    4    1    9 o 17  351.32    5.42   48.64    1.50   48.64    1.50    0.00    0.00  351.32    5.42       ?       ?      ?      ? 
1 1 1    4    1   10 o 17  297.43    5.03   34.87    1.18   34.87    1.18    0.00    0.00  297.43    5.03       ?       ?      ?      ? 
1 1 1    4    1   11 o 18  220.85    4.49   19.23    0.78   19.23    0.78    0.00    0.00  220.85    4.49       ?       ?      ?      ? 
1 1 1    4    1   12 o 11  102.75    4.94    4.18    0.40    4.18    0.40    0.00    0.00  102.75    4.94       ?       ?      ?      ? 
1 1 1    4    1   13 o 12  114.74    4.69    5.22    0.42    5.22    0.42    0.00    0.00  114.74    4.69       ?       ?      ?      ? 
1 1 1    4    1   14 o 14  156.44    5.13    9.75    0.63    9.75    0.63    0.00    0.00  156.44    5.13       ?       ?      ?      ? 
1 1 1    4    1   15 o 13   44.67   10.91    0.88    0.38    0.88    0.38    0.00    0.00   44.67   10.91       ?       ?      ?      ? 
1 1 1    4    1   16 f  0   98.40    6.18    3.98    0.48    3.98    0.48    0.00    0.00   98.40    6.18       ?       ?      ?      ? 
1 1 1    4    1   17 o 16   33.63   13.20    0.53    0.51    0.53    0.51    0.00    0.00   33.63   13.20       ?       ?      ?      ? 
1 1 1    4    1   18 o 16   24.56   11.57   -0.18    0.58   -0.18    0.58    0.00    0.00   24.56   11.57       ?       ?      ?      ? 
1 1 1    4    2    0 o 11  245.32    5.74   23.74    1.11   23.74    1.11   23.74    1.11  245.32    5.74  245.32    5.74  -0.00   0.00 
1 1 1    4    2    1 o 16  578.63    8.53  132.00    3.88  132.00    3.88    0.00    0.00  578.63    8.53       ?       ?      ?      ? 
1 1 1    4    2    2 o 13  838.24   12.13  277.40    8.00  277.40    8.00    0.00    0.00  838.24   12.13       ?       ?      ?      ? 
1 1 1    4    2    3 o 12  660.10    8.69  171.80    4.52  171.80    4.52    0.00    0.00  660.10    8.69       ?       ?      ?      ? 
1 1 1    4    2    4 o 15  288.71    4.03   32.83    0.92   32.83    0.92    0.00    0.00  288.71    4.03       ?       ?      ?      ? 
1 1 1    4    2    5 o  2  400.09    5.21   63.08    1.64   63.08    1.64    0.00    0.00  400.09    5.21       ?       ?      ?      ? 
1 1 1    4    2    6 o 10  207.44    3.35   16.95    0.55   16.95    0.55    0.00    0.00  207.44    3.35       ?       ?      ?      ? 
1 1 1    4    2    7 o 13  176.65    3.44   12.29    0.48   12.29    0.48    0.00    0.00  176.65    3.44       ?       ?      ?      ? 
1 1 1    4    2    8 o 12  526.06    7.05  109.10    2.92  109.10    2.92    0.00    0.00  526.06    7.05       ?       ?      ?      ? 
1 1 1    4    2    9 o 16  106.29    4.68    4.46    0.39    4.46    0.39    0.00    0.00  106.29    4.68       ?       ?      ?      ? 
1 1 1    4    2   10 o 18   84.99    5.48    2.86    0.36    2.86    0.36    0.00    0.00   84.99    5.48       ?       ?      ?      ? 
1 1 1    4    2   11 o  3  295.90    5.22   34.54    1.22   34.54    1.22    0.00    0.00  295.90    5.22       ?       ?      ?      ? 
1 1 1    4    2   12 o  2  248.55    5.37   24.42    1.05   24.42    1.05    0.00    0.00  248.55    5.37       ?       ?      ?      ? 
1 1 1    4    2   13 o 17   57.24    8.49    1.34    0.37    1.34    0.37    0.00    0.00   57.24    8.49       ?       ?      ?      ? 
1 1 1    4    2   14 o 13   33.89   11.56    0.45    0.37    0.45    0.37    0.00    0.00   33.89   11.56       ?       ?      ?      ? 
1 1 1    4    2   15 o 19   70.61    7.53    2.06    0.41    2.06    0.41    0.00    0.00   70.61    7.53       ?       ?      ?      ? 
1 1 1    4    2   16 o 19   54.26   11.60    1.36    0.48    1.36    0.48    0.00    0.00   54.26   11.60       ?       ?      ?      ? 
1 1 1    4    2   17 o 13   48.25   12.73    1.21    0.49    1.21    0.49    0.00    0.00   48.25   12.73       ?       ?      ?      ? 
1 1 1    4    2   18 o  6   23.51   11.35   -0.44    0.63   -0.44    0.63    0.00    0.00   23.51   11.35       ?       ?      ?      ? 
1 1 1    4    3    0 o 14  935.25   16.01  345.50   11.78  345.50   11.78  345.50   11.78  935.25   16.01  935.25   16.01  -0.00   0.00 
1 1 1    4    3    1 o 14  835.15   12.44  275.40    8.18  275.40    8.18    0.00    0.00  835.15   12.44       ?       ?      ?      ? 
1 1 1    4    3    2 o  8  660.43    9.30  172.00    4.84  172.00    4.84    0.00    0.00  660.43    9.30       ?       ?      ?      ? 
1 1 1    4    3    3 o  4  656.63   10.16  170.10    5.25  170.10    5.25    0.00    0.00  656.63   10.16       ?       ?      ?      ? 
1 1 1    4    3    4 o 11  205.19    3.31   16.58    0.54   16.58    0.54    0.00    0.00  205.19    3.31       ?       ?      ?      ? 
1 1 1    4    3    5 o 15  268.03    3.87   28.30    0.82   28.30    0.82    0.00    0.00  268.03    3.87       ?       ?      ?      ? 
1 1 1    4    3    6 o 13   55.19    6.84    1.22    0.29    1.22    0.29    0.00    0.00   55.19    6.84       ?       ?      ?      ? 
1 1 1    4    3    7 o 11  215.38    3.56   18.27    0.60   18.27    0.60    0.00    0.00  215.38    3.56       ?       ?      ?      ? 
1 1 1    4    3    8 o 12  460.89    6.67   83.73    2.42   83.73    2.42    0.00    0.00  460.89    6.67       ?       ?      ?      ? 
1 1 1    4    3    9 o 19  176.85    3.87   12.32    0.54   12.32    0.54    0.00    0.00  176.85    3.87       ?       ?      ?      ? 
1 1 1    4    3   10 o  4  316.22    5.11   39.42    1.27   39.42    1.27    0.00    0.00  316.22    5.11       ?       ?      ?      ? 
1 1 1    4    3   11 o 14   80.61    6.09    2.58    0.38    2.58    0.38    0.00    0.00   80.61    6.09       ?       ?      ?      ? 
1 1 1    4    3   12 o  1  295.90    5.47   34.62    1.27   34.62    1.27    0.00    0.00  295.90    5.47       ?       ?      ?      ? 
1 1 1    4    3   13 o 18   70.82    7.13    2.02    0.39    2.02    0.39    0.00    0.00   70.82    7.13       ?       ?      ?      ? 
1 1 1    4    3   14 o 10   49.34    9.88    1.03    0.37    1.03    0.37    0.00    0.00   49.34    9.88       ?       ?      ?      ? 
1 1 1    4    3   15 o 18  109.64    5.12    4.83    0.44    4.83    0.44    0.00    0.00  109.64    5.12       ?       ?      ?      ? 
1 1 1    4    3   16 o 16   27.46   11.67    0.13    0.44    0.13    0.44    0.00    0.00   27.46   11.67       ?       ?      ?      ? 
1 1 1    4    3   17 o 12   43.85   14.21    1.08    0.56    1.08    0.56    0.00    0.00   43.85   14.21       ?       ?      ?      ? 
1 1 1    4    3   18 o 12   27.75   12.96    0.00    0.70    0.00    0.70    0.00    0.00   27.75   12.96       ?       ?      ?      ? 
1 1 1    4    4    0 o  1 1451.86   35.88  836.40   40.96  836.40   40.96  836.40   40.96 1451.86   35.88 1451.86   35.88  -0.00   0.00 
1 1 1    4    4    1 o 11  311.92    6.90   38.38    1.69   38.38    1.69   38.38    1.69  311.92    6.90  311.92    6.90   0.00   0.00 
1 1 1    4    4    2 o 12  240.79    4.91   22.86    0.93   22.86    0.93   22.86    0.93  240.79    4.91  240.79    4.91  -0.00   0.00 
1 1 1    4    4    3 o  6  447.13    7.69   78.83    2.71   78.83    2.71   78.83    2.71  447.13    7.69  447.13    7.69  -0.00   0.00 
1 1 1    4    4    4 o  4  285.88    5.18   32.22    1.16   32.22    1.16   32.22    1.16  285.88    5.18  285.88    5.18  -0.00   0.00 
1 1 1    4    4    5 o 10  583.39    9.05  134.30    4.15  134.30    4.15  134.30    4.15  583.39    9.05  583.39    9.05  -0.00   0.00 
1 1 1    4    4    6 o 17   33.17   14.98    0.63    0.42    0.63    0.42    0.63    0.42   33.17   14.98   33.17   14.98  -0.00   0.00 
1 1 1    4    4    7 o 16   68.23    8.59    1.92    0.44    1.92    0.44    1.92    0.44   68.23    8.59   68.23    8.59   0.00   0.00 
1 1 1    4    4    8 o  4  163.01    6.09   10.51    0.78   10.51    0.78   10.51    0.78  163.01    6.09  163.01    6.09   0.00   0.00 
1 1 1    4    4    9 o 14   83.93    7.94    2.85    0.51    2.85    0.51    2.85    0.51   83.93    7.94   83.93    7.94  -0.00   0.00 
1 1 1    4    4   10 o 10   86.51    7.68    3.02    0.51    3.02    0.51    3.02    0.51   86.51    7.68   86.51    7.68  -0.00   0.00 
1 1 1    4    4   11 o  6  370.82   10.37   54.49    3.02   54.49    3.02   54.49    3.02  370.82   10.37  370.82   10.37   0.00   0.00 
1 1 1    4    4   12 o  8  126.37    6.20    6.35    0.61    6.35    0.61    6.35    0.61  126.37    6.20  126.37    6.20  -0.00   0.00 
1 1 1    4    4   13 o  7   26.46   15.16    0.37    0.50    0.37    0.50    0.37    0.50   26.46   15.16   26.46   15.16   0.00   0.00 
1 1 1    4    4   14 o  9   25.40   15.52    0.26    0.59    0.26    0.59    0.26    0.59   25.40   15.52   25.40   15.52   0.00   0.00 
1 1 1    4    4   15 o  2   29.70   16.32    0.55    0.55    0.55    0.55    0.55    0.55   29.70   16.32   29.70   16.32  -0.00   0.00 
1 1 1    4    4   16 o 11   21.12   14.45   -0.30    0.76   -0.30    0.76   -0.30    0.76   21.12   14.45   21.12   14.45   0.00   0.00 
1 1 1    4    4   17 o 16   55.96   19.76    1.98    0.79    1.98    0.79    1.98    0.79   55.96   19.76   55.96   19.76  -0.00   0.00 
1 1 1    5    0    0 x 11       ?       ?       ?       ?       ?       ?       ?       ?       ?       ?       ?       ?      ?      ? 
1 1 1    5    0    1 o 11  762.09   13.91  229.30    8.34  229.30    8.34  229.30    8.34  762.09   13.91  762.09   13.91  -0.00   0.00 
1 1 1    5    0    2 o 16  431.74    8.39   73.52    2.85   73.52    2.85   73.52    2.85  431.74    8.39  431.74    8.39  -0.00   0.00 
1 1 1    5    0    3 o  3  118.44    4.67    5.55    0.43    5.55    0.43    5.55    0.43  118.44    4.67  118.44    4.67   0.00   0.00 
1 1 1    5    0    4 f  0  481.82    7.27   91.52    2.76   91.52    2.76   91.52    2.76  481.82    7.27  481.82    7.27   0.00   0.00 
1 1 1    5    0    5 o 13  631.10   10.97  157.30    5.45  157.30    5.45  157.30    5.45  631.10   10.97  631.10   10.97   0.00   0.00 
1 1 1    5    0    6 o  7  176.52    4.74   12.30    0.66   12.30    0.66   12.30    0.66  176.52    4.74  176.52    4.74  -0.00   0.00 
1 1 1    5    0    7 o 11   33.21   15.93    0.64    0.48    0.64    0.48    0.64    0.48   33.21   15.93   33.21   15.93  -0.00   0.00 
1 1 1    5    0    8 o 12  445.29    8.30   78.22    2.91   78.22    2.91   78.22    2.91  445.29    8.30  445.29    8.30  -0.00   0.00 
1 1 1    5    0    9 o 16  221.35    5.73   19.34    1.00   19.34    1.00   19.34    1.00  221.35    5.73  221.35    5.73  -0.00   0.00 
1 1 1    5    0   10 o  9  121.42    5.91    5.85    0.56    5.85    0.56    5.85    0.56  121.42    5.91  121.42    5.91   0.00   0.00 
1 1 1    5    0   11 o  6   15.75   11.00   -0.49    0.50   -0.49    0.50   -0.49    0.50   15.75   11.00   15.75   11.00  -0.00   0.00 
1 1 1    5    0   12 f  0  162.47    6.33   10.47    0.81   10.47    0.81   10.47    0.81  162.47    6.33  162.47    6.33   0.00   0.00 
1 1 1    5    0   13 o  1   90.08    7.37    3.28    0.51    3.28    0.51    3.28    0.51   90.08    7.37   90.08    7.37  -0.00   0.00 
1 1 1    5    0   14 o 17   71.46   10.24    2.17    0.54    2.17    0.54    2.17    0.54   71.46   10.24   71.46   10.24  -0.00   0.00 
1 1 1    5    0   15 o 16   33.13   16.72    0.70    0.54    0.70    0.54    0.70    0.54   33.13   16.72   33.13   16.72   0.00   0.00 
1 1 1    5    0   16 o 13   21.81   14.48   -0.04    0.66   -0.04    0.66   -0.04    0.66   21.81   14.48   21.81   14.48  -0.00   0.00 
1 1 1    5    0   17 o 10   30.29   17.94    0.70    0.74    0.70    0.74    0.70    0.74   30.29   17.94   30.29   17.94   0.00   0.00 
1 1 1    5    0   18 o 14   20.05   14.08   -0.42    0.85   -0.42    0.85   -0.42    0.85   20.05   14.08   20.05   14.08  -0.00   0.00 
1 1 1    5    1    0 o  4  698.08   13.47  192.40    7.40  192.40    7.40  192.40    7.40  698.08   13.47  698.08   13.47  -0.00   0.00 
1 1 1    5    1    1 o 19  250.33    4.35   24.68    0.86   24.68    0.86    0.00    0.00  250.33    4.35       ?       ?      ?      ? 
1 1 1    5    1    2 o  5  918.11   12.89  332.90    9.32  332.90    9.32    0.00    0.00  918.11   12.89       ?       ?      ?      ? 
1 1 1    5    1    3 o 11  526.40    7.00  109.20    2.90  109.20    2.90    0.00    0.00  526.40    7.00       ?       ?      ?      ? 
1 1 1    5    1    4 o  9  527.06    6.97  109.50    2.89  109.50    2.89    0.00    0.00  527.06    6.97       ?       ?      ?      ? 
1 1 1    5    1    5 o  2  429.94    5.83   72.87    1.97   72.87    1.97    0.00    0.00  429.94    5.83       ?       ?      ?      ? 
1 1 1    5    1    6 o  3  489.09    6.46   94.34    2.49   94.34    2.49    0.00    0.00  489.09    6.46       ?       ?      ?      ? 
1 1 1    5    1    7 o  5  126.42    3.65    6.30    0.36    6.30    0.36    0.00    0.00  126.42    3.65       ?       ?      ?      ? 
1 1 1    5    1    8 o 14   69.63    6.87    1.93    0.37    1.93    0.37    0.00    0.00   69.63    6.87       ?       ?      ?      ? 
1 1 1    5    1    9 o  3  441.05    6.30   76.69    2.19   76.69    2.19    0.00    0.00  441.05    6.30       ?       ?      ?      ? 
1 1 1    5    1   10 o 15  316.36    5.43   39.46    1.35   39.46    1.35    0.00    0.00  316.36    5.43       ?       ?      ?      ? 
1 1 1    5    1   11 o 19  161.20    4.04   10.25    0.51   10.25    0.51    0.00    0.00  161.20    4.04       ?       ?      ?      ? 
1 1 1    5    1   12 o 13  391.00    7.05   60.62    2.17   60.62    2.17    0.00    0.00  391.00    7.05       ?       ?      ?      ? 
1 1 1    5    1   13 o 18   32.04   11.52    0.36    0.37    0.36    0.37    0.00    0.00   32.04   11.52       ?       ?      ?      ? 
1 1 1    5    1   14 o 12   36.09   11.87    0.53    0.39    0.53    0.39    0.00    0.00   36.09   11.87       ?       ?      ?      ? 
1 1 1    5    1   15 o 13   50.39    9.95    1.10    0.38    1.10    0.38    0.00    0.00   50.39    9.95       ?       ?      ?      ? 
1 1 1    5    1   16 o 14   90.16    7.45    3.41    0.52    3.41    0.52    0.00    0.00   90.16    7.45       ?       ?      ?      ? 
1 1 1    5    1   17 o  4   33.84   13.03    0.56    0.49    0.56    0.49    0.00    0.00   33.84   13.03       ?       ?      ?      ? 
1 1 1    5    1   18 f  0   48.76   15.12    1.51    0.64    1.51    0.64    0.00    0.00   48.76   15.12       ?       ?      ?      ? 
1 1 1    5    2    0 o 11  578.15   11.15  131.90    5.07  131.90    5.07  131.90    5.07  578.15   11.15  578.15   11.15  -0.00   0.00 
1 1 1    5    2    1 o  8 1113.77   17.21  491.10   15.09  491.10   15.09    0.00    0.00 1113.77   17.21       ?       ?      ?      ? 
1 1 1    5    2    2 o  8  450.91    6.44   80.11    2.29   80.11    2.29    0.00    0.00  450.91    6.44       ?       ?      ?      ? 
1 1 1    5    2    3 o 13  220.00    3.72   19.06    0.64   19.06    0.64    0.00    0.00  220.00    3.72       ?       ?      ?      ? 
1 1 1    5    2    4 o 19  121.72    3.46    5.84    0.33    5.84    0.33    0.00    0.00  121.72    3.46       ?       ?      ?      ? 
1 1 1    5    2    5 o  8  301.14    4.37   35.73    1.04   35.73    1.04    0.00    0.00  301.14    4.37       ?       ?      ?      ? 
1 1 1    5    2    6 o  2  335.31    4.89   44.31    1.29   44.31    1.29    0.00    0.00  335.31    4.89       ?       ?      ?      ? 
1 1 1    5    2    7 o  8  374.07    5.36   55.14    1.58   55.14    1.58    0.00    0.00  374.07    5.36       ?       ?      ?      ? 
1 1 1    5    2    8 o  6  394.27    5.99   61.26    1.86   61.26    1.86    0.00    0.00  394.27    5.99       ?       ?      ?      ? 
1 1 1    5    2    9 o  3  104.97    4.61    4.35    0.38    4.35    0.38    0.00    0.00  104.97    4.61       ?       ?      ?      ? 
1 1 1    5    2   10 o 17  376.22    6.15   55.83    1.82   55.83    1.82    0.00    0.00  376.22    6.15       ?       ?      ?      ? 
1 1 1    5    2   11 o  9  295.26    5.80   34.41    1.35   34.41    1.35    0.00    0.00  295.26    5.80       ?       ?      ?      ? 
1 1 1    5    2   12 o 12  207.88    4.76   17.07    0.78   17.07    0.78    0.00    0.00  207.88    4.76       ?       ?      ?      ? 
1 1 1    5    2   13 o 17  220.61    5.06   19.29    0.88   19.29    0.88    0.00    0.00  220.61    5.06       ?       ?      ?      ? 
1 1 1    5    2   14 o 15   78.49    6.75    2.49    0.41    2.49    0.41    0.00    0.00   78.49    6.75       ?       ?      ?      ? 
1 1 1    5    2   15 f  0   31.28   11.60    0.36    0.38    0.36    0.38    0.00    0.00   31.28   11.60       ?       ?      ?      ? 
1 1 1    5    2   16 o  1   22.62   10.51   -0.27    0.45   -0.27    0.45    0.00    0.00   22.62   10.51       ?       ?      ?      ? 
1 1 1    5    2   17 o 15   23.70   11.10   -0.23    0.52   -0.23    0.52    0.00    0.00   23.70   11.10       ?       ?      ?      ? 
1 1 1    5    2   18 o 16   31.07   13.53    0.42    0.62    0.42    0.62    0.00    0.00   31.07   13.53       ?       ?      ?      ? 
1 1 1    5    3    0 o  9   90.57    6.45    3.28    0.45    3.28    0.45    3.28    0.45   90.57    6.45   90.57    6.45  -0.00   0.00 
1 1 1    5    3    1 o 17  161.80    3.67   10.31    0.47   10.31    0.47    0.00    0.00  161.80    3.67       ?       ?      ?      ? 
1 1 1    5    3    2 o  4  494.86    6.93   96.50    2.70   96.50    2.70    0.00    0.00  494.86    6.93       ?       ?      ?      ? 
1 1 1    5    3    3 o  2  493.73    6.58   96.06    2.56   96.06    2.56    0.00    0.00  493.73    6.58       ?       ?      ?      ? 
1 1 1    5    3    4 o 14  457.74    5.97   82.57    2.15   82.57    2.15    0.00    0.00  457.74    5.97       ?       ?      ?      ? 
1 1 1    5    3    5 o  1  309.44    4.70   37.73    1.14   37.73    1.14    0.00    0.00  309.44    4.70       ?       ?      ?      ? 
1 1 1    5    3    6 o 11  105.37    3.89    4.38    0.32    4.38    0.32    0.00    0.00  105.37    3.89       ?       ?      ?      ? 
1 1 1    5    3    7 f  0  326.74    4.68   42.06    1.20   42.06    1.20    0.00    0.00  326.74    4.68       ?       ?      ?      ? 
1 1 1    5    3    8 o 11  332.55    5.12   43.57    1.34   43.57    1.34    0.00    0.00  332.55    5.12       ?       ?      ?      ? 
1 1 1    5    3    9 o  7  241.20    4.14   22.92    0.79   22.92    0.79    0.00    0.00  241.20    4.14       ?       ?      ?      ? 
1 1 1    5    3   10 o 10  144.02    4.06    8.18    0.46    8.18    0.46    0.00    0.00  144.02    4.06       ?       ?      ?      ? 
1 1 1    5    3   11 o  2  364.81    6.84   52.59    1.97   52.59    1.97    0.00    0.00  364.81    6.84       ?       ?      ?      ? 
1 1 1    5    3   12 o 14  111.36    4.93    4.91    0.43    4.91    0.43    0.00    0.00  111.36    4.93       ?       ?      ?      ? 
1 1 1    5    3   13 o  7   39.77   11.50    0.66    0.38    0.66    0.38    0.00    0.00   39.77   11.50       ?       ?      ?      ? 
1 1 1    5    3   14 o 12  115.96    5.29    5.37    0.48    5.37    0.48    0.00    0.00  115.96    5.29       ?       ?      ?      ? 
1 1 1    5    3   15 o 18   56.06    9.17    1.34    0.39    1.34    0.39    0.00    0.00   56.06    9.17       ?       ?      ?      ? 
1 1 1    5    3   16 o  9   34.17   12.96    0.48    0.48    0.48    0.48    0.00    0.00   34.17   12.96       ?       ?      ?      ? 
1 1 1    5    3   17 o 11   82.66   10.09    3.21    0.64    3.21    0.64    0.00    0.00   82.66   10.09       ?       ?      ?      ? 
1 1 1    5    4    0 o 11  295.63    6.40   34.47    1.49   34.47    1.49   34.47    1.49  295.63    6.40  295.63    6.40   0.00   0.00 
1 1 1    5    4    1 o  1  277.77    4.70   30.39    1.03   30.39    1.03    0.00    0.00  277.77    4.70       ?       ?      ?      ? 
1 1 1    5    4    2 o 19  847.96   12.24  283.90    8.17  283.90    8.17    0.00    0.00  847.96   12.24       ?       ?      ?      ? 
1 1 1    5    4    3 o  7 1050.86   13.84  436.60   11.45  436.60   11.45    0.00    0.00 1050.86   13.84       ?       ?      ?      ? 
1 1 1    5    4    4 o  1  273.06    4.25   29.37    0.91   29.37    0.91    0.00    0.00  273.06    4.25       ?       ?      ?      ? 
1 1 1    5    4    5 f  0   60.24    6.90    1.45    0.32    1.45    0.32    0.00    0.00   60.24    6.90       ?       ?      ?      ? 
1 1 1    5    4    6 o 17  294.76    5.01   34.24    1.16   34.24    1.16    0.00    0.00  294.76    5.01       ?       ?      ?      ? 
1 1 1    5    4    7 o 15  438.22    6.14   75.69    2.12   75.69    2.12    0.00    0.00  438.22    6.14       ?       ?      ?      ? 
1 1 1    5    4    8 o 10  403.22    5.70   64.07    1.81   64.07    1.81    0.00    0.00  403.22    5.70       ?       ?      ?      ? 
1 1 1    5    4    9 o  7  370.10    5.64   53.99    1.64   53.99    1.64    0.00    0.00  370.10    5.64       ?       ?      ?      ? 
1 1 1    5    4   10 o 18  274.64    4.76   29.73    1.03   29.73    1.03    0.00    0.00  274.64    4.76       ?       ?      ?      ? 
1 1 1    5    4   11 o 19   37.57   11.08    0.57    0.35    0.57    0.35    0.00    0.00   37.57   11.08       ?       ?      ?      ? 
1 1 1    5    4   12 o  9  103.94    5.01    4.28    0.41    4.28    0.41    0.00    0.00  103.94    5.01       ?       ?      ?      ? 
1 1 1    5    4   13 o 14  127.86    4.95    6.49    0.50    6.49    0.50    0.00    0.00  127.86    4.95       ?       ?      ?      ? 
1 1 1    5    4   14 f  0   34.57   11.87    0.47    0.39    0.47    0.39    0.00    0.00   34.57   11.87       ?       ?      ?      ? 
1 1 1    5    4   15 o 17   37.64   12.15    0.62    0.41    0.62    0.41    0.00    0.00   37.64   12.15       ?       ?      ?      ? 
1 1 1    5    4   16 o 12   39.38   13.82    0.73    0.53    0.73    0.53    0.00    0.00   39.38   13.82       ?       ?      ?      ? 
1 1 1    5    4   17 o  6   27.01   12.28    0.03    0.57    0.03    0.57    0.00    0.00   27.01   12.28       ?       ?      ?      ? 
1 1 1    5    5    0 o  8  448.11   13.23   79.33    4.66   79.33    4.66   79.33    4.66  448.11   13.23  448.11   13.23   0.00   0.00 
1 1 1    5    5    1 o  4   88.52    6.75    3.14    0.46    3.14    0.46    3.14    0.46   88.52    6.75   88.52    6.75   0.00   0.00 
1 1 1    5    5    2 o 13   76.65    7.51    2.38    0.44    2.38    0.44    2.38    0.44   76.65    7.51   76.65    7.51   0.00   0.00 
1 1 1    5    5    3 o 17  165.95    4.61   10.87    0.60   10.87    0.60   10.87    0.60  165.95    4.61  165.95    4.61   0.00   0.00 
1 1 1    5    5    4 o  5  185.81    5.14   13.63    0.75   13.63    0.75   13.63    0.75  185.81    5.14  185.81    5.14   0.00   0.00 
1 1 1    5    5    5 o  9  350.78    6.60   48.54    1.82   48.54    1.82   48.54    1.82  350.78    6.60  350.78    6.60   0.00   0.00 
1 1 1    5    5    6 o  6   73.88    8.20    2.23    0.46    2.23    0.46    2.23    0.46   73.88    8.20   73.88    8.20   0.00   0.00 
1 1 1    5    5    7 f  0   22.82   13.91    0.18    0.47    0.18    0.47    0.18    0.47   22.82   13.91   22.82   13.91   0.00   0.00 
1 1 1    5    5    8 f  0  575.64    9.00  130.70    4.08  130.70    4.08  130.70    4.08  575.64    9.00  575.64    9.00   0.00   0.00 
1 1 1    5    5    9 o 12  117.70    5.98    5.50    0.55    5.50    0.55    5.50    0.55  117.70    5.98  117.70    5.98  -0.00   0.00 
1 1 1    5    5   10 o 15  446.82    9.82   78.92    3.45   78.92    3.45   78.92    3.45  446.82    9.82  446.82    9.82  -0.00   0.00 
1 1 1    5    5   11 o 12  121.57    6.01    5.87    0.57    5.87    0.57    5.87    0.57  121.57    6.01  121.57    6.01   0.00   0.00 
1 1 1    5    5   12 o 11  173.29    5.99   11.90    0.82   11.90    0.82   11.90    0.82  173.29    5.99  173.29    5.99   0.00   0.00 
1 1 1    5    5   13 o 16  110.81    7.15    4.93    0.62    4.93    0.62    4.93    0.62  110.81    7.15  110.81    7.15   0.00   0.00 
1 1 1    5    5   14 o 10   43.99   16.84    1.08    0.55    1.08    0.55    1.08    0.55   43.99   16.84   43.99   16.84   0.00   0.00 
1 1 1    5    5   15 o 10   58.04   15.47    1.67    0.61    1.67    0.61    1.67    0.61   58.04   15.47   58.04   15.47  -0.00   0.00 
1 1 1    5    5   16 o 18   28.56   17.13    0.49    0.69    0.49    0.69    0.49    0.69   28.56   17.13   28.56   17.13   0.00   0.00 
1 1 1    5    5   17 o 16   17.72   12.77   -1.12    0.89   -1.12    0.89   -1.12    0.89   17.72   12.77   17.72   12.77   0.00   0.00 
1 1 1    6    0    0 o 10  212.34    7.91   17.83    1.32   17.83    1.32   17.83    1.32  212.34    7.91  212.34    7.91  -0.00   0.00 
1 1 1    6    0    1 o 15   91.60    6.24    3.35    0.45    3.35    0.45    3.35    0.45   91.60    6.24   91.60    6.24  -0.00   0.00 
1 1 1    6    0    2 o  4   49.62   11.82    1.12    0.40    1.12    0.40    1.12    0.40   49.62   11.82   49.62   11.82  -0.00   0.00 
1 1 1    6    0    3 o 12  666.64   10.47  175.30    5.49  175.30    5.49  175.30    5.49  666.64   10.47  666.64   10.47   0.00   0.00 
1 1 1    6    0    4 o 15  579.58    9.14  132.50    4.17  132.50    4.17  132.50    4.17  579.58    9.14  579.58    9.14   0.00   0.00 
1 1 1    6    0    5 o 12  318.06    5.56   39.89    1.39   39.89    1.39   39.89    1.39  318.06    5.56  318.06    5.56  -0.00   0.00 
1 1 1    6    0    6 o 13  407.56    7.04   65.52    2.26   65.52    2.26   65.52    2.26  407.56    7.04  407.56    7.04  -0.00   0.00 
1 1 1    6    0    7 o  8  204.50    4.92   16.50    0.79   16.50    0.79   16.50    0.79  204.50    4.92  204.50    4.92  -0.00   0.00 
1 1 1    6    0    8 o  7   94.01    7.61    3.55    0.55    3.55    0.55    3.55    0.55   94.01    7.61   94.01    7.61   0.00   0.00 
1 1 1    6    0    9 o 18  259.12    5.25   26.48    1.07   26.48    1.07   26.48    1.07  259.12    5.25  259.12    5.25   0.00   0.00 
1 1 1    6    0   10 o  2  417.39    7.90   68.77    2.59   68.77    2.59   68.77    2.59  417.39    7.90  417.39    7.90  -0.00   0.00 
1 1 1    6    0   11 o  3  102.01    7.39    4.17    0.59    4.17    0.59    4.17    0.59  102.01    7.39  102.01    7.39  -0.00   0.00 
1 1 1    6    0   12 o  7  219.51    7.53   19.12    1.30   19.12    1.30   19.12    1.30  219.51    7.53  219.51    7.53   0.00   0.00 
1 1 1    6    0   13 o 19  101.41    7.30    4.14    0.58    4.14    0.58    4.14    0.58  101.41    7.30  101.41    7.30   0.00   0.00 
1 1 1    6    0   14 o  3  166.82    6.34   11.10    0.83   11.10    0.83   11.10    0.83  166.82    6.34  166.82    6.34   0.00   0.00 
1 1 1    6    0   15 o 16   26.93   15.84    0.40    0.57    0.40    0.57    0.40    0.57   26.93   15.84   26.93   15.84   0.00   0.00 
1 1 1    6    0   16 o 11   43.04   18.47    1.18    0.64    1.18    0.64    1.18    0.64   43.04   18.47   43.04   18.47   0.00   0.00 
1 1 1    6    0   17 o  9   18.31   13.04   -0.78    0.82   -0.78    0.82   -0.78    0.82   18.31   13.04   18.31   13.04  -0.00   0.00 
1 1 1    6    1    0 o 17  597.86   12.23  141.10    5.75  141.10    5.75  141.10    5.75  597.86   12.23  597.86   12.23  -0.00   0.00 
1 1 1    6    1    1 o  6  134.31    3.84    7.11    0.41    7.11    0.41    0.00    0.00  134.31    3.84       ?       ?      ?      ? 
1 1 1    6    1    2 o 11  328.47    5.16   42.50    1.34   42.50    1.34    0.00    0.00  328.47    5.16       ?       ?      ?      ? 
1 1 1    6    1    3 o  9  580.61    7.97  132.90    3.64  132.90    3.64    0.00    0.00  580.61    7.97       ?       ?      ?      ? 
1 1 1    6    1    4 o 16  365.52    5.09   52.64    1.47   52.64    1.47    0.00    0.00  365.52    5.09       ?       ?      ?      ? 
1 1 1    6    1    5 o  2  187.04    3.41   13.78    0.50   13.78    0.50    0.00    0.00  187.04    3.41       ?       ?      ?      ? 
1 1 1    6    1    6 o  5   46.72    8.76    0.89    0.31    0.89    0.31    0.00    0.00   46.72    8.76       ?       ?      ?      ? 
1 1 1    6    1    7 o  9  661.73    8.88  172.80    4.63  172.80    4.63    0.00    0.00  661.73    8.88       ?       ?      ?      ? 
1 1 1    6    1    8 o 19  268.70    4.34   28.44    0.92   28.44    0.92    0.00    0.00  268.70    4.34       ?       ?      ?      ? 
1 1 1    6    1    9 o 16  173.30    3.73   11.83    0.51   11.83    0.51    0.00    0.00  173.30    3.73       ?       ?      ?      ? 
1 1 1    6    1   10 o 14  240.85    4.28   22.86    0.81   22.86    0.81    0.00    0.00  240.85    4.28       ?       ?      ?      ? 
1 1 1    6    1   11 o 15  258.54    5.04   26.37    1.03   26.37    1.03    0.00    0.00  258.54    5.04       ?       ?      ?      ? 
1 1 1    6    1   12 o 11   51.73    9.45    1.10    0.37    1.10    0.37    0.00    0.00   51.73    9.45       ?       ?      ?      ? 
1 1 1    6    1   13 o  1  104.03    5.01    4.30    0.41    4.30    0.41    0.00    0.00  104.03    5.01       ?       ?      ?      ? 
1 1 1    6    1   14 o 11   95.31    5.71    3.64    0.43    3.64    0.43    0.00    0.00   95.31    5.71       ?       ?      ?      ? 
1 1 1    6    1   15 o  3   26.19   11.05    0.09    0.39    0.09    0.39    0.00    0.00   26.19   11.05       ?       ?      ?      ? 
1 1 1    6    1   16 o  1   61.00    9.94    1.65    0.46    1.65    0.46    0.00    0.00   61.00    9.94       ?       ?      ?      ? 
1 1 1    6    1   17 o  1   19.01    9.46   -1.07    0.56   -1.07    0.56    0.00    0.00   19.01    9.46       ?       ?      ?      ? 
1 1 1    6    2    0 o 15  309.83    7.01   37.87    1.71   37.87    1.71   37.87    1.71  309.83    7.01  309.83    7.01   0.00   0.00 
1 1 1    6    2    1 o  4  728.32   10.79  209.30    6.19  209.30    6.19    0.00    0.00  728.32   10.79       ?       ?      ?      ? 
1 1 1    6    2    2 o 16  360.01    5.80   51.06    1.65   51.06    1.65    0.00    0.00  360.01    5.80       ?       ?      ?      ? 
1 1 1    6    2    3 o 11  404.73    5.84   64.54    1.86   64.54    1.86    0.00    0.00  404.73    5.84       ?       ?      ?      ? 
1 1 1    6    2    4 o  6  373.91    5.34   55.09    1.57   55.09    1.57    0.00    0.00  373.91    5.34       ?       ?      ?      ? 
1 1 1    6    2    5 o 11  119.07    3.72    5.59    0.35    5.59    0.35    0.00    0.00  119.07    3.72       ?       ?      ?      ? 
1 1 1    6    2    6 o 16  122.95    3.63    5.96    0.35    5.96    0.35    0.00    0.00  122.95    3.63       ?       ?      ?      ? 
1 1 1    6    2    7 o  2  331.72    4.73   43.35    1.24   43.35    1.24    0.00    0.00  331.72    4.73       ?       ?      ?      ? 
1 1 1    6    2    8 o  8  355.50    5.02   49.79    1.40   49.79    1.40    0.00    0.00  355.50    5.02       ?       ?      ?      ? 
1 1 1    6    2    9 o 14  223.74    4.03   19.72    0.71   19.72    0.71    0.00    0.00  223.74    4.03       ?       ?      ?      ? 
1 1 1    6    2   10 o  6  174.08    3.85   11.94    0.53   11.94    0.53    0.00    0.00  174.08    3.85       ?       ?      ?      ? 
1 1 1    6    2   11 o  3  190.79    4.01   14.35    0.60   14.35    0.60    0.00    0.00  190.79    4.01       ?       ?      ?      ? 
1 1 1    6    2   12 o  5   98.28    5.28    3.83    0.41    3.83    0.41    0.00    0.00   98.28    5.28       ?       ?      ?      ? 
1 1 1    6    2   13 o 16   56.83    9.04    1.33    0.39    1.33    0.39    0.00    0.00   56.83    9.04       ?       ?      ?      ? 
1 1 1    6    2   14 o  7   86.91    6.24    3.04    0.42    3.04    0.42    0.00    0.00   86.91    6.24       ?       ?      ?      ? 
1 1 1    6    2   15 o  7   30.10   11.72    0.29    0.40    0.29    0.40    0.00    0.00   30.10   11.72       ?       ?      ?      ? 
1 1 1    6    2   16 o  1   48.90   11.83    1.12    0.45    1.12    0.45    0.00    0.00   48.90   11.83       ?       ?      ?      ? 
1 1 1    6    2   17 o 14   24.53   11.43   -0.17    0.54   -0.17    0.54    0.00    0.00   24.53   11.43       ?       ?      ?      ? 
1 1 1    6    3    0 o 19  369.60    9.02   53.92    2.62   53.92    2.62   53.92    2.62  369.60    9.02  369.60    9.02   0.00   0.00 
1 1 1    6    3    1 o 19  206.60    4.02   16.81    0.65   16.81    0.65    0.00    0.00  206.60    4.02       ?       ?      ?      ? 
1 1 1    6    3    2 o 14  951.75   13.50  357.90   10.12  357.90   10.12    0.00    0.00  951.75   13.50       ?       ?      ?      ? 
1 1 1    6    3    3 o 15  366.95    5.49   53.05    1.59   53.05    1.59    0.00    0.00  366.95    5.49       ?       ?      ?      ? 
1 1 1    6    3    4 o 19  209.58    3.49   17.30    0.58   17.30    0.58    0.00    0.00  209.58    3.49       ?       ?      ?      ? 
1 1 1    6    3    5 o 12  281.18    4.33   31.15    0.96   31.15    0.96    0.00    0.00  281.18    4.33       ?       ?      ?      ? 
1 1 1    6    3    6 o 18  223.51    3.89   19.68    0.68   19.68    0.68    0.00    0.00  223.51    3.89       ?       ?      ?      ? 
1 1 1    6    3    7 o  1  374.25    5.38   55.19    1.59   55.19    1.59    0.00    0.00  374.25    5.38       ?       ?      ?      ? 
1 1 1    6    3    8 o  4  326.11    5.02   41.90    1.29   41.90    1.29    0.00    0.00  326.11    5.02       ?       ?      ?      ? 
1 1 1    6    3    9 o  3  327.04    5.17   42.15    1.33   42.15    1.33    0.00    0.00  327.04    5.17       ?       ?      ?      ? 
1 1 1    6    3   10 o 19   25.64   10.79    0.03    0.37    0.03    0.37    0.00    0.00   25.64   10.79       ?       ?      ?      ? 
1 1 1    6    3   11 o  4   22.86   10.24   -0.17    0.38   -0.17    0.38    0.00    0.00   22.86   10.24       ?       ?      ?      ? 
1 1 1    6    3   12 o  8  186.10    4.50   13.68    0.66   13.68    0.66    0.00    0.00  186.10    4.50       ?       ?      ?      ? 
1 1 1    6    3   13 o 17  125.20    4.74    6.22    0.47    6.22    0.47    0.00    0.00  125.20    4.74       ?       ?      ?      ? 
1 1 1    6    3   14 o  4   78.83    6.55    2.51    0.40    2.51    0.40    0.00    0.00   78.83    6.55       ?       ?      ?      ? 
1 1 1    6    3   15 o 16   43.14   11.13    0.83    0.38    0.83    0.38    0.00    0.00   43.14   11.13       ?       ?      ?      ? 
1 1 1    6    3   16 o  3   31.29   12.45    0.34    0.46    0.34    0.46    0.00    0.00   31.29   12.45       ?       ?      ?      ? 
1 1 1    6    3   17 o 15   23.25   11.02   -0.31    0.54   -0.31    0.54    0.00    0.00   23.25   11.02       ?       ?      ?      ? 
1 1 1    6    4    0 o 18  400.14    8.36   63.16    2.63   63.16    2.63   63.16    2.63  400.14    8.36  400.14    8.36  -0.00   0.00 
1 1 1    6    4    1 o  2  620.43    9.30  151.80    4.54  151.80    4.54    0.00    0.00  620.43    9.30       ?       ?      ?      ? 
1 1 1    6    4    2 o 17  362.01    5.58   51.63    1.59   51.63    1.59    0.00    0.00  362.01    5.58       ?       ?      ?      ? 
1 1 1    6    4    3 o 15   80.93    4.96    2.59    0.31    2.59    0.31    0.00    0.00   80.93    4.96       ?       ?      ?      ? 
1 1 1    6    4    4 o 16  398.09    5.82   62.46    1.82   62.46    1.82    0.00    0.00  398.09    5.82       ?       ?      ?      ? 
1 1 1    6    4    5 o 17  274.19    4.21   29.62    0.91   29.62    0.91    0.00    0.00  274.19    4.21       ?       ?      ?      ? 
1 1 1    6    4    6 o 19  224.71    3.70   19.89    0.65   19.89    0.65    0.00    0.00  224.71    3.70       ?       ?      ?      ? 
1 1 1    6    4    7 o 19  172.58    3.41   11.73    0.46   11.73    0.46    0.00    0.00  172.58    3.41       ?       ?      ?      ? 
1 1 1    6    4    8 o 10  339.15    5.19   45.32    1.39   45.32    1.39    0.00    0.00  339.15    5.19       ?       ?      ?      ? 
1 1 1    6    4    9 o  4   70.53    6.78    1.98    0.37    1.98    0.37    0.00    0.00   70.53    6.78       ?       ?      ?      ? 
1 1 1    6    4   10 o 10  282.91    5.31   31.56    1.18   31.56    1.18    0.00    0.00  282.91    5.31       ?       ?      ?      ? 
1 1 1    6    4   11 o 11  161.81    4.10   10.33    0.52   10.33    0.52    0.00    0.00  161.81    4.10       ?       ?      ?      ? 
1 1 1    6    4   12 o  2  268.34    5.61   28.50    1.19   28.50    1.19    0.00    0.00  268.34    5.61       ?       ?      ?      ? 
1 1 1    6    4   13 o  8   76.50    6.58    2.35    0.39    2.35    0.39    0.00    0.00   76.50    6.58       ?       ?      ?      ? 
1 1 1    6    4   14 o 18  174.02    5.13   12.08    0.70   12.08    0.70    0.00    0.00  174.02    5.13       ?       ?      ?      ? 
1 1 1    6    4   15 o 19   25.82   11.19    0.02    0.42    0.02    0.42    0.00    0.00   25.82   11.19       ?       ?      ?      ? 
1 1 1    6    4   16 o 11   36.87   13.48    0.61    0.51    0.61    0.51    0.00    0.00   36.87   13.48       ?       ?      ?      ? 
1 1 1    6    4   17 o 13   49.67   14.78    1.46    0.62    1.46    0.62    0.00    0.00   49.67   14.78       ?       ?      ?      ? 
1 1 1    6    5    0 f  0  115.47    5.76    5.29    0.52    5.29    0.52    5.29    0.52  115.47    5.76  115.47    5.76  -0.00   0.00 
1 1 1    6    5    1 o  8  433.96    6.67   74.21    2.28   74.21    2.28    0.00    0.00  433.96    6.67       ?       ?      ?      ? 
1 1 1    6    5    2 o  9  555.35    8.19  121.60    3.58  121.60    3.58    0.00    0.00  555.35    8.19       ?       ?      ?      ? 
1 1 1    6    5    3 o 17  282.97    4.33   31.54    0.96   31.54    0.96    0.00    0.00  282.97    4.33       ?       ?      ?      ? 
1 1 1    6    5    4 o 13  688.32    9.27  187.10    5.02  187.10    5.02    0.00    0.00  688.32    9.27       ?       ?      ?      ? 
1 1 1    6    5    5 o 13  200.33    3.75   15.81    0.59   15.81    0.59    0.00    0.00  200.33    3.75       ?       ?      ?      ? 
1 1 1    6    5    6 o  1  426.56    6.09   71.73    2.05   71.73    2.05    0.00    0.00  426.56    6.09       ?       ?      ?      ? 
1 1 1    6    5    7 o  3  205.67    3.76   16.66    0.61   16.66    0.61    0.00    0.00  205.67    3.76       ?       ?      ?      ? 
1 1 1    6    5    8 o 12  346.98    5.34   47.44    1.46   47.44    1.46    0.00    0.00  346.98    5.34       ?       ?      ?      ? 
1 1 1    6    5    9 o 15   94.76    5.20    3.55    0.39    3.55    0.39    0.00    0.00   94.76    5.20       ?       ?      ?      ? 
1 1 1    6    5   10 o  8  173.63    4.12   11.88    0.56   11.88    0.56    0.00    0.00  173.63    4.12       ?       ?      ?      ? 
1 1 1    6    5   11 o  8  268.91    5.48   28.55    1.16   28.55    1.16    0.00    0.00  268.91    5.48       ?       ?      ?      ? 
1 1 1    6    5   12 o  4   36.73   11.51    0.54    0.37    0.54    0.37    0.00    0.00   36.73   11.51       ?       ?      ?      ? 
1 1 1    6    5   13 o  4   49.17   10.65    1.02    0.40    1.02    0.40    0.00    0.00   49.17   10.65       ?       ?      ?      ? 
1 1 1    6    5   14 o 15   59.51    8.59    1.47    0.39    1.47    0.39    0.00    0.00   59.51    8.59       ?       ?      ?      ? 
1 1 1    6    5   15 o 15   77.75    6.98    2.49    0.42    2.49    0.42    0.00    0.00   77.75    6.98       ?       ?      ?      ? 
1 1 1    6    5   16 o 13   33.02   12.75    0.43    0.47    0.43    0.47    0.00    0.00   33.02   12.75       ?       ?      ?      ? 
1 1 1    6    5   17 o  1   45.12   14.72    1.23    0.60    1.23    0.60    0.00    0.00   45.12   14.72       ?       ?      ?      ? 
1 1 1    6    6    0 o 12  194.95    7.33   15.03    1.12   15.03    1.12   15.03    1.12  194.95    7.33  194.95    7.33   0.00   0.00 
1 1 1    6    6    1 o 19  190.25    5.43   14.29    0.81   14.29    0.81   14.29    0.81  190.25    5.43  190.25    5.43   0.00   0.00 
1 1 1    6    6    2 o 13   59.29   10.98    1.52    0.46    1.52    0.46    1.52    0.46   59.29   10.98   59.29   10.98   0.00   0.00 
1 1 1    6    6    3 f  0  331.63    6.71   43.38    1.75   43.38    1.75   43.38    1.75  331.63    6.71  331.63    6.71   0.00   0.00 
1 1 1    6    6    4 o 11  146.67    5.50    8.51    0.63    8.51    0.63    8.51    0.63  146.67    5.50  146.67    5.50  -0.00   0.00 
1 1 1    6    6    5 f  0  902.48   14.14  322.20   10.04  322.20   10.04  322.20   10.04  902.48   14.14  902.48   14.14   0.00   0.00 
1 1 1    6    6    6 o 12  333.08    6.14   43.75    1.61   43.75    1.61   43.75    1.61  333.08    6.14  333.08    6.14   0.00   0.00 
1 1 1    6    6    7 o  7  543.24    8.83  116.40    3.77  116.40    3.77  116.40    3.77  543.24    8.83  543.24    8.83   0.00   0.00 
1 1 1    6    6    8 o 10  132.88    6.10    7.00    0.64    7.00    0.64    7.00    0.64  132.88    6.10  132.88    6.10  -0.00   0.00 
1 1 1    6    6    9 o 13  307.98    5.84   37.41    1.41   37.41    1.41   37.41    1.41  307.98    5.84  307.98    5.84  -0.00   0.00 
1 1 1    6    6   10 o  8  230.97    5.62   21.06    1.02   21.06    1.02   21.06    1.02  230.97    5.62  230.97    5.62   0.00   0.00 
1 1 1    6    6   11 o  7  146.43    5.51    8.49    0.63    8.49    0.63    8.49    0.63  146.43    5.51  146.43    5.51  -0.00   0.00 
1 1 1    6    6   12 o 11  145.48    5.88    8.40    0.67    8.40    0.67    8.40    0.67  145.48    5.88  145.48    5.88   0.00   0.00 
1 1 1    6    6   13 o 18   38.43   17.14    0.87    0.55    0.87    0.55    0.87    0.55   38.43   17.14   38.43   17.14  -0.00   0.00 
1 1 1    6    6   14 o  6   30.29   16.22    0.56    0.53    0.56    0.53    0.56    0.53   30.29   16.22   30.29   16.22   0.00   0.00 
1 1 1    6    6   15 o  8   43.88   18.90    1.20    0.67    1.20    0.67    1.20    0.67   43.88   18.90   43.88   18.90   0.00   0.00 
1 1 1    6    6   16 o  8   29.54   17.60    0.55    0.72    0.55    0.72    0.55    0.72   29.54   17.60   29.54   17.60  -0.00   0.00 
1 1 1    6    6   17 o 11   63.09   28.41    3.77    1.51    3.77    1.51    3.77    1.51   63.09   28.41   63.09   28.41  -0.00   0.00 
1 1 1    7    0    0 x 10       ?       ?       ?       ?       ?       ?       ?       ?       ?       ?       ?       ?      ?      ? 
1 1 1    7    0    1 o 11  256.14    5.90   25.88    1.19   25.88    1.19   25.88    1.19  256.14    5.90  256.14    5.90  -0.00   0.00 
1 1 1    7    0    2 o 18  374.35    7.11   55.26    2.10   55.26    2.10   55.26    2.10  374.35    7.11  374.35    7.11   0.00   0.00 
1 1 1    7    0    3 o  8  162.40    4.46   10.41    0.57   10.41    0.57   10.41    0.57  162.40    4.46  162.40    4.46  -0.00   0.00 
1 1 1    7    0    4 o  9   58.87   10.51    1.49    0.44    1.49    0.44    1.49    0.44   58.87   10.51   58.87   10.51  -0.00   0.00 
1 1 1    7    0    5 f  0   60.78   11.73    1.61    0.50    1.61    0.50    1.61    0.50   60.78   11.73   60.78   11.73   0.00   0.00 
1 1 1    7    0    6 o 16  290.28    6.43   33.25    1.47   33.25    1.47   33.25    1.47  290.28    6.43  290.28    6.43   0.00   0.00 
1 1 1    7    0    7 o 16   71.01    9.44    2.09    0.50    2.09    0.50    2.09    0.50   71.01    9.44   71.01    9.44  -0.00   0.00 
1 1 1    7    0    8 o 18   90.28    7.64    3.28    0.53    3.28    0.53    3.28    0.53   90.28    7.64   90.28    7.64  -0.00   0.00 
1 1 1    7    0    9 o 11   25.50   14.83    0.31    0.49    0.31    0.49    0.31    0.49   25.50   14.83   25.50   14.83  -0.00   0.00 
1 1 1    7    0   10 f  0  157.69    5.25    9.83    0.65    9.83    0.65    9.83    0.65  157.69    5.25  157.69    5.25   0.00   0.00 
1 1 1    7    0   11 f  0  274.03    7.40   29.70    1.59   29.70    1.59   29.70    1.59  274.03    7.40  274.03    7.40   0.00   0.00 
1 1 1    7    0   12 o 12   97.95    7.03    3.85    0.54    3.85    0.54    3.85    0.54   97.95    7.03   97.95    7.03  -0.00   0.00 
1 1 1    7    0   13 o 12   34.09   16.82    0.70    0.54    0.70    0.54    0.70    0.54   34.09   16.82   34.09   16.82   0.00   0.00 
1 1 1    7    0   14 o  2   87.47    9.00    3.16    0.60    3.16    0.60    3.16    0.60   87.47    9.00   87.47    9.00  -0.00   0.00 
1 1 1    7    0   15 o 13   29.36   16.16    0.54    0.54    0.54    0.54    0.54    0.54   29.36   16.16   29.36   16.16   0.00   0.00 
1 1 1    7    0   16 o  8   30.20   17.72    0.59    0.71    0.59    0.71    0.59    0.71   30.20   17.72   30.20   17.72   0.00   0.00 
1 1 1    7    0   17 o 11   20.28   13.93   -0.19    0.72   -0.19    0.72   -0.19    0.72   20.28   13.93   20.28   13.93  -0.00   0.00 
1 1 1    7    1    0 o 16  275.51    6.69   29.95    1.45   29.95    1.45   29.95    1.45  275.51    6.69  275.51    6.69  -0.00   0.00 
1 1 1    7    1    1 o 13  159.51    3.63   10.02    0.46   10.02    0.46    0.00    0.00  159.51    3.63       ?       ?      ?      ? 
1 1 1    7    1    2 o 11  405.45    6.11   64.77    1.95   64.77    1.95    0.00    0.00  405.45    6.11       ?       ?      ?      ? 
1 1 1    7    1    3 o 15  151.01    3.38    8.98    0.40    8.98    0.40    0.00    0.00  151.01    3.38       ?       ?      ?      ? 
1 1 1    7    1    4 o 10  561.41    7.33  124.30    3.24  124.30    3.24    0.00    0.00  561.41    7.33       ?       ?      ?      ? 
1 1 1    7    1    5 o  5  383.74    5.53   58.05    1.67   58.05    1.67    0.00    0.00  383.74    5.53       ?       ?      ?      ? 
1 1 1    7    1    6 o 16  117.44    4.07    5.44    0.38    5.44    0.38    0.00    0.00  117.44    4.07       ?       ?      ?      ? 
1 1 1    7    1    7 o  1  194.83    3.63   14.95    0.56   14.95    0.56    0.00    0.00  194.83    3.63       ?       ?      ?      ? 
1 1 1    7    1    8 o 11  398.05    5.80   62.44    1.82   62.44    1.82    0.00    0.00  398.05    5.80       ?       ?      ?      ? 
1 1 1    7    1    9 o 18   67.37    7.12    1.81    0.37    1.81    0.37    0.00    0.00   67.37    7.12       ?       ?      ?      ? 
1 1 1    7    1   10 o  8  499.69    7.47   98.60    2.94   98.60    2.94    0.00    0.00  499.69    7.47       ?       ?      ?      ? 
1 1 1    7    1   11 o  5  187.43    3.99   13.85    0.59   13.85    0.59    0.00    0.00  187.43    3.99       ?       ?      ?      ? 
1 1 1    7    1   12 o  2   88.44    5.85    3.11    0.40    3.11    0.40    0.00    0.00   88.44    5.85       ?       ?      ?      ? 
1 1 1    7    1   13 o  2   89.57    5.63    3.20    0.40    3.20    0.40    0.00    0.00   89.57    5.63       ?       ?      ?      ? 
1 1 1    7    1   14 o  9   63.75    7.97    1.67    0.39    1.67    0.39    0.00    0.00   63.75    7.97       ?       ?      ?      ? 
1 1 1    7    1   15 o  5   60.70    9.09    1.57    0.42    1.57    0.42    0.00    0.00   60.70    9.09       ?       ?      ?      ? 
1 1 1    7    1   16 o  4   88.45    8.04    3.32    0.55    3.32    0.55    0.00    0.00   88.45    8.04       ?       ?      ?      ? 
1 1 1    7    1   17 o 11   30.84   13.48    0.33    0.62    0.33    0.62    0.00    0.00   30.84   13.48       ?       ?      ?      ? 
1 1 1    7    2    0 f  0  237.62    5.37   22.27    1.00   22.27    1.00   22.27    1.00  237.62    5.37  237.62    5.37  -0.00   0.00 
1 1 1    7    2    1 o  4  740.68   11.15  216.50    6.50  216.50    6.50    0.00    0.00  740.68   11.15       ?       ?      ?      ? 
1 1 1    7    2    2 o  9  134.69    3.74    7.15    0.40    7.15    0.40    0.00    0.00  134.69    3.74       ?       ?      ?      ? 
1 1 1    7    2    3 o 19  430.00    6.39   72.87    2.16   72.87    2.16    0.00    0.00  430.00    6.39       ?       ?      ?      ? 
1 1 1    7    2    4 o  1   63.55    6.73    1.61    0.33    1.61    0.33    0.00    0.00   63.55    6.73       ?       ?      ?      ? 
1 1 1    7    2    5 o  7  356.09    5.22   49.98    1.46   49.98    1.46    0.00    0.00  356.09    5.22       ?       ?      ?      ? 
1 1 1    7    2    6 o  4  166.19    3.89   10.88    0.51   10.88    0.51    0.00    0.00  166.19    3.89       ?       ?      ?      ? 
1 1 1    7    2    7 o 18  365.46    5.57   52.63    1.60   52.63    1.60    0.00    0.00  365.46    5.57       ?       ?      ?      ? 
1 1 1    7    2    8 o 10  593.25    7.80  138.80    3.64  138.80    3.64    0.00    0.00  593.25    7.80       ?       ?      ?      ? 
1 1 1    7    2    9 o 17  783.19   10.35  242.50    6.38  242.50    6.38    0.00    0.00  783.19   10.35       ?       ?      ?      ? 
1 1 1    7    2   10 o  9  223.41    4.17   19.67    0.73   19.67    0.73    0.00    0.00  223.41    4.17       ?       ?      ?      ? 
1 1 1    7    2   11 o 14  145.89    4.19    8.40    0.48    8.40    0.48    0.00    0.00  145.89    4.19       ?       ?      ?      ? 
1 1 1    7    2   12 f  0  315.46    6.02   39.42    1.49   39.42    1.49    0.00    0.00  315.46    6.02       ?       ?      ?      ? 
1 1 1    7    2   13 o 18   90.81    5.70    3.29    0.41    3.29    0.41    0.00    0.00   90.81    5.70       ?       ?      ?      ? 
1 1 1    7    2   14 o 12  101.94    5.48    4.16    0.44    4.16    0.44    0.00    0.00  101.94    5.48       ?       ?      ?      ? 
1 1 1    7    2   15 o  9   62.87    8.97    1.68    0.43    1.68    0.43    0.00    0.00   62.87    8.97       ?       ?      ?      ? 
1 1 1    7    2   16 o  3   25.73   11.62   -0.10    0.50   -0.10    0.50    0.00    0.00   25.73   11.62       ?       ?      ?      ? 
1 1 1    7    2   17 o  3   33.91   13.49    0.59    0.54    0.59    0.54    0.00    0.00   33.91   13.49       ?       ?      ?      ? 
1 1 1    7    3    0 o  2  611.73   11.98  147.70    5.76  147.70    5.76  147.70    5.76  611.73   11.98  611.73   11.98  -0.00   0.00 
1 1 1    7    3    1 o  5  579.05    8.61  132.20    3.92  132.20    3.92    0.00    0.00  579.05    8.61       ?       ?      ?      ? 
1 1 1    7    3    2 o 17  982.76   15.54  382.20   12.02  382.20   12.02    0.00    0.00  982.76   15.54       ?       ?      ?      ? 
1 1 1    7    3    3 o 11  449.02    6.40   79.46    2.26   79.46    2.26    0.00    0.00  449.02    6.40       ?       ?      ?      ? 
1 1 1    7    3    4 o  1  313.69    4.72   38.77    1.17   38.77    1.17    0.00    0.00  313.69    4.72       ?       ?      ?      ? 
1 1 1    7    3    5 o 13  467.30    6.41   86.12    2.36   86.12    2.36    0.00    0.00  467.30    6.41       ?       ?      ?      ? 
1 1 1    7    3    6 o 19  426.96    6.24   71.87    2.10   71.87    2.10    0.00    0.00  426.96    6.24       ?       ?      ?      ? 
1 1 1    7    3    7 o  7  556.69    7.59  122.20    3.33  122.20    3.33    0.00    0.00  556.69    7.59       ?       ?      ?      ? 
1 1 1    7    3    8 o 17  514.82    7.15  104.50    2.90  104.50    2.90    0.00    0.00  514.82    7.15       ?       ?      ?      ? 
1 1 1    7    3    9 o 18  303.50    4.94   36.30    1.18   36.30    1.18    0.00    0.00  303.50    4.94       ?       ?      ?      ? 
1 1 1    7    3   10 o 12  236.91    4.30   22.12    0.80   22.12    0.80    0.00    0.00  236.91    4.30       ?       ?      ?      ? 
1 1 1    7    3   11 o  4   79.95    6.14    2.54    0.38    2.54    0.38    0.00    0.00   79.95    6.14       ?       ?      ?      ? 
1 1 1    7    3   12 o 13  120.56    4.49    5.75    0.43    5.75    0.43    0.00    0.00  120.56    4.49       ?       ?      ?      ? 
1 1 1    7    3   13 o  9  175.30    4.49   12.18    0.62   12.18    0.62    0.00    0.00  175.30    4.49       ?       ?      ?      ? 
1 1 1    7    3   14 o 19   64.53    7.87    1.71    0.39    1.71    0.39    0.00    0.00   64.53    7.87       ?       ?      ?      ? 
1 1 1    7    3   15 o  3   29.23   11.72    0.24    0.41    0.24    0.41    0.00    0.00   29.23   11.72       ?       ?      ?      ? 
1 1 1    7    3   16 o  3   33.09   12.95    0.42    0.49    0.42    0.49    0.00    0.00   33.09   12.95       ?       ?      ?      ? 
1 1 1    7    3   17 o 11   40.72   14.87    1.01    0.62    1.01    0.62    0.00    0.00   40.72   14.87       ?       ?      ?      ? 
1 1 1    7    4    0 o  6  397.87    8.33   62.45    2.61   62.45    2.61   62.45    2.61  397.87    8.33  397.87    8.33   0.00   0.00 
1 1 1    7    4    1 o 15  191.94    4.06   14.51    0.61   14.51    0.61    0.00    0.00  191.94    4.06       ?       ?      ?      ? 
1 1 1    7    4    2 f  0  468.37    6.91   86.46    2.55   86.46    2.55    0.00    0.00  468.37    6.91       ?       ?      ?      ? 
1 1 1    7    4    3 o  2  698.78    9.35  192.70    5.15  192.70    5.15    0.00    0.00  698.78    9.35       ?       ?      ?      ? 
1 1 1    7    4    4 o  8   91.37    5.11    3.30    0.37    3.30    0.37    0.00    0.00   91.37    5.11       ?       ?      ?      ? 
1 1 1    7    4    5 o  5  190.93    3.61   14.36    0.54   14.36    0.54    0.00    0.00  190.93    3.61       ?       ?      ?      ? 
1 1 1    7    4    6 o 14  125.39    3.96    6.20    0.39    6.20    0.39    0.00    0.00  125.39    3.96       ?       ?      ?      ? 
1 1 1    7    4    7 o 13  166.82    3.67   10.96    0.48   10.96    0.48    0.00    0.00  166.82    3.67       ?       ?      ?      ? 
1 1 1    7    4    8 o 19  202.55    4.00   16.16    0.64   16.16    0.64    0.00    0.00  202.55    4.00       ?       ?      ?      ? 
1 1 1    7    4    9 o 17  138.92    4.09    7.61    0.45    7.61    0.45    0.00    0.00  138.92    4.09       ?       ?      ?      ? 
1 1 1    7    4   10 f  0  280.05    4.88   30.92    1.08   30.92    1.08    0.00    0.00  280.05    4.88       ?       ?      ?      ? 
1 1 1    7    4   11 o  6   91.14    5.26    3.29    0.38    3.29    0.38    0.00    0.00   91.14    5.26       ?       ?      ?      ? 
1 1 1    7    4   12 o 10  358.60    6.66   51.03    1.88   51.03    1.88    0.00    0.00  358.60    6.66       ?       ?      ?      ? 
1 1 1    7    4   13 o 18  121.86    4.96    5.90    0.47    5.90    0.47    0.00    0.00  121.86    4.96       ?       ?      ?      ? 
1 1 1    7    4   14 o 18   27.32   11.41    0.10    0.41    0.10    0.41    0.00    0.00   27.32   11.41       ?       ?      ?      ? 
1 1 1    7    4   15 o 18   24.01   10.81   -0.13    0.43   -0.13    0.43    0.00    0.00   24.01   10.81       ?       ?      ?      ? 
1 1 1    7    4   16 o  7   41.90   13.26    0.85    0.49    0.85    0.49    0.00    0.00   41.90   13.26       ?       ?      ?      ? 
1 1 1    7    4   17 o 10   35.46   14.27    0.70    0.61    0.70    0.61    0.00    0.00   35.46   14.27       ?       ?      ?      ? 
1 1 1    7    5    0 o  7  819.99   14.03  265.50    9.05  265.50    9.05  265.50    9.05  819.99   14.03  819.99   14.03  -0.00   0.00 
1 1 1    7    5    1 o 19  625.42    9.48  154.30    4.67  154.30    4.67    0.00    0.00  625.42    9.48       ?       ?      ?      ? 
1 1 1    7    5    2 o  6  222.85    4.13   19.56    0.72   19.56    0.72    0.00    0.00  222.85    4.13       ?       ?      ?      ? 
1 1 1    7    5    3 o  8  172.35    3.74   11.70    0.51   11.70    0.51    0.00    0.00  172.35    3.74       ?       ?      ?      ? 
1 1 1    7    5    4 o  9  281.69    4.87   31.27    1.08   31.27    1.08    0.00    0.00  281.69    4.87       ?       ?      ?      ? 
1 1 1    7    5    5 o  2  246.46    4.08   23.93    0.79   23.93    0.79    0.00    0.00  246.46    4.08       ?       ?      ?      ? 
1 1 1    7    5    6 o  1  180.06    3.59   12.77    0.51   12.77    0.51    0.00    0.00  180.06    3.59       ?       ?      ?      ? 
1 1 1    7    5    7 o  7  431.28    6.39   73.31    2.17   73.31    2.17    0.00    0.00  431.28    6.39       ?       ?      ?      ? 
1 1 1    7    5    8 o 12   48.39   10.30    0.96    0.38    0.96    0.38    0.00    0.00   48.39   10.30       ?       ?      ?      ? 
1 1 1    7    5    9 f  0  289.45    5.00   33.02    1.14   33.02    1.14    0.00    0.00  289.45    5.00       ?       ?      ?      ? 
1 1 1    7    5   10 o 14  132.05    4.26    6.88    0.44    6.88    0.44    0.00    0.00  132.05    4.26       ?       ?      ?      ? 
1 1 1    7    5   11 o 12  261.49    5.35   27.00    1.10   27.00    1.10    0.00    0.00  261.49    5.35       ?       ?      ?      ? 
1 1 1    7    5   12 o 11   92.35    5.61    3.39    0.41    3.39    0.41    0.00    0.00   92.35    5.61       ?       ?      ?      ? 
1 1 1    7    5   13 o 14  107.83    5.31    4.63    0.45    4.63    0.45    0.00    0.00  107.83    5.31       ?       ?      ?      ? 
1 1 1    7    5   14 o  6   34.67   11.87    0.48    0.39    0.48    0.39    0.00    0.00   34.67   11.87       ?       ?      ?      ? 
1 1 1    7    5   15 o  2   21.30    9.98   -0.34    0.42   -0.34    0.42    0.00    0.00   21.30    9.98       ?       ?      ?      ? 
1 1 1    7    5   16 o  7   27.10   11.96    0.02    0.50    0.02    0.50    0.00    0.00   27.10   11.96       ?       ?      ?      ? 
1 1 1    7    5   17 f  0   34.08   14.55    0.60    0.69    0.60    0.69    0.00    0.00   34.08   14.55       ?       ?      ?      ? 
1 1 1    7    6    0 o 12  511.56   10.70  103.30    4.31  103.30    4.31  103.30    4.31  511.56   10.70  511.56   10.70   0.00   0.00 
1 1 1    7    6    1 o 15  584.98    9.26  135.00    4.26  135.00    4.26    0.00    0.00  584.98    9.26       ?       ?      ?      ? 
1 1 1    7    6    2 o 14  451.21    7.02   80.26    2.49   80.26    2.49    0.00    0.00  451.21    7.02       ?       ?      ?      ? 
1 1 1    7    6    3 o 19  326.27    5.23   41.95    1.34   41.95    1.34    0.00    0.00  326.27    5.23       ?       ?      ?      ? 
1 1 1    7    6    4 o  5  494.94    8.27   96.71    3.22   96.71    3.22    0.00    0.00  494.94    8.27       ?       ?      ?      ? 
1 1 1    7    6    5 o  9  131.52    3.90    6.82    0.40    6.82    0.40    0.00    0.00  131.52    3.90       ?       ?      ?      ? 
1 1 1    7    6    6 o  3  191.20    3.83   14.40    0.58   14.40    0.58    0.00    0.00  191.20    3.83       ?       ?      ?      ? 
1 1 1    7    6    7 o  4  464.78    7.03   85.16    2.57   85.16    2.57    0.00    0.00  464.78    7.03       ?       ?      ?      ? 
1 1 1    7    6    8 o  7  224.64    4.36   19.88    0.77   19.88    0.77    0.00    0.00  224.64    4.36       ?       ?      ?      ? 
1 1 1    7    6    9 o  5  180.80    4.20   12.88    0.60   12.88    0.60    0.00    0.00  180.80    4.20       ?       ?      ?      ? 
1 1 1    7    6   10 o  5  253.17    4.75   25.27    0.95   25.27    0.95    0.00    0.00  253.17    4.75       ?       ?      ?      ? 
1 1 1    7    6   11 o 19  179.13    4.42   12.66    0.62   12.66    0.62    0.00    0.00  179.13    4.42       ?       ?      ?      ? 
1 1 1    7    6   12 f  0  135.21    4.18    7.23    0.44    7.23    0.44    0.00    0.00  135.21    4.18       ?       ?      ?      ? 
1 1 1    7    6   13 f  0  106.95    5.47    4.56    0.46    4.56    0.46    0.00    0.00  106.95    5.47       ?       ?      ?      ? 
1 1 1    7    6   14 o 10   24.76   10.82   -0.04    0.40   -0.04    0.40    0.00    0.00   24.76   10.82       ?       ?      ?      ? 
1 1 1    7    6   15 o  3   33.45   12.23    0.45    0.42    0.45    0.42    0.00    0.00   33.45   12.23       ?       ?      ?      ? 
1 1 1    7    6   16 o  8   51.32   12.90    1.28    0.52    1.28    0.52    0.00    0.00   51.32   12.90       ?       ?      ?      ? 
1 1 1    7    6   17 o  2   37.70   15.10    0.88    0.68    0.88    0.68    0.00    0.00   37.70   15.10       ?       ?      ?      ? 
1 1 1    7    7    0 o 13  636.18   15.97  159.90    7.99  159.90    7.99  159.90    7.99  636.18   15.97  636.18   15.97  -0.00   0.00 
1 1 1    7    7    1 o  1  110.28    6.48    4.84    0.56    4.84    0.56    4.84    0.56  110.28    6.48  110.28    6.48  -0.00   0.00 
1 1 1    7    7    2 o  5  369.58    7.54   53.89    2.19   53.89    2.19   53.89    2.19  369.58    7.54  369.58    7.54   0.00   0.00 
1 1 1    7    7    3 o  5  444.94    9.31   78.17    3.26   78.17    3.26   78.17    3.26  444.94    9.31  444.94    9.31   0.00   0.00 
1 1 1    7    7    4 o 16   98.06    7.15    3.85    0.55    3.85    0.55    3.85    0.55   98.06    7.15   98.06    7.15   0.00   0.00 
1 1 1    7    7    5 o 19  140.13    5.46    7.77    0.60    7.77    0.60    7.77    0.60  140.13    5.46  140.13    5.46  -0.00   0.00 
1 1 1    7    7    6 o  5  828.51   13.03  271.10    8.50  271.10    8.50  271.10    8.50  828.51   13.03  828.51   13.03  -0.00   0.00 
1 1 1    7    7    7 o 11  375.50    9.33   55.68    2.76   55.68    2.76   55.68    2.76  375.50    9.33  375.50    9.33  -0.00   0.00 
1 1 1    7    7    8 o 13  204.16    5.86   16.46    0.94   16.46    0.94   16.46    0.94  204.16    5.86  204.16    5.86   0.00   0.00 
1 1 1    7    7    9 o 14  153.07    5.71    9.27    0.69    9.27    0.69    9.27    0.69  153.07    5.71  153.07    5.71   0.00   0.00 
1 1 1    7    7   10 o  8  240.78    6.59   22.91    1.25   22.91    1.25   22.91    1.25  240.78    6.59  240.78    6.59   0.00   0.00 
1 1 1    7    7   11 o 17  144.25    6.36    8.26    0.72    8.26    0.72    8.26    0.72  144.25    6.36  144.25    6.36  -0.00   0.00 
1 1 1    7    7   12 o  2   85.42    8.59    2.98    0.56    2.98    0.56    2.98    0.56   85.42    8.59   85.42    8.59  -0.00   0.00 
1 1 1    7    7   13 o 18  104.15    8.24    4.40    0.67    4.40    0.67    4.40    0.67  104.15    8.24  104.15    8.24   0.00   0.00 
1 1 1    7    7   14 o  4   21.56   13.92    0.04    0.55    0.04    0.55    0.04    0.55   21.56   13.92   21.56   13.92  -0.00   0.00 
1 1 1    7    7   15 o 10   30.74   17.33    0.61    0.64    0.61    0.64    0.61    0.64   30.74   17.33   30.74   17.33  -0.00   0.00 
1 1 1    7    7   16 o  5   40.54   20.07    1.18    0.77    1.18    0.77    1.18    0.77   40.54   20.07   40.54   20.07   0.00   0.00 
1 1 1    7    7   17 o  7   23.29   15.88    0.00    0.90    0.00    0.90    0.00    0.90   23.29   15.88   23.29   15.88   0.00   0.00 
1 1 1    8    0    0 o 17  788.25   20.25  245.60   12.55  245.60   12.55  245.60   12.55  788.25   20.25  788.25   20.25  -0.00   0.00 
1 1 1    8    0    1 o  6  793.30   15.88  248.70    9.91  248.70    9.91  248.70    9.91  793.30   15.88  793.30   15.88   0.00   0.00 
1 1 1    8    0    2 o  2  943.38   16.13  351.70   11.97  351.70   11.97  351.70   11.97  943.38   16.13  943.38   16.13   0.00   0.00 
1 1 1    8    0    3 o 14  138.19    5.71    7.56    0.62    7.56    0.62    7.56    0.62  138.19    5.71  138.19    5.71   0.00   0.00 
1 1 1    8    0    4 o 18  447.49    9.81   79.09    3.45   79.09    3.45   79.09    3.45  447.49    9.81  447.49    9.81  -0.00   0.00 
1 1 1    8    0    5 o  5  183.57    4.74   13.30    0.68   13.30    0.68   13.30    0.68  183.57    4.74  183.57    4.74   0.00   0.00 
1 1 1    8    0    6 o 13  250.84    5.43   24.82    1.07   24.82    1.07   24.82    1.07  250.84    5.43  250.84    5.43  -0.00   0.00 
1 1 1    8    0    7 o  3  210.96    5.16   17.56    0.86   17.56    0.86   17.56    0.86  210.96    5.16  210.96    5.16  -0.00   0.00 
1 1 1    8    0    8 o  5  246.13    5.63   23.90    1.09   23.90    1.09   23.90    1.09  246.13    5.63  246.13    5.63  -0.00   0.00 
1 1 1    8    0    9 o  6  272.04    6.83   29.22    1.46   29.22    1.46   29.22    1.46  272.04    6.83  272.04    6.83   0.00   0.00 
1 1 1    8    0   10 o  7  257.81    6.15   26.24    1.25   26.24    1.25   26.24    1.25  257.81    6.15  257.81    6.15  -0.00   0.00 
1 1 1    8    0   11 o  2  475.89    9.45   89.65    3.54   89.65    3.54   89.65    3.54  475.89    9.45  475.89    9.45   0.00   0.00 
1 1 1    8    0   12 o  4  162.70    6.10   10.50    0.78   10.50    0.78   10.50    0.78  162.70    6.10  162.70    6.10   0.00   0.00 
1 1 1    8    0   13 o 17  210.12    6.42   17.54    1.06   17.54    1.06   17.54    1.06  210.12    6.42  210.12    6.42   0.00   0.00 
1 1 1    8    0   14 o 19   50.88   15.46    1.31    0.54    1.31    0.54    1.31    0.54   50.88   15.46   50.88   15.46  -0.00   0.00 
1 1 1    8    0   15 o  9   74.61   10.09    2.39    0.56    2.39    0.56    2.39    0.56   74.61   10.09   74.61   10.09  -0.00   0.00 
1 1 1    8    0   16 o  9   32.67   17.99    0.74    0.67    0.74    0.67    0.74    0.67   32.67   17.99   32.67   17.99  -0.00   0.00 
1 1 1    8    0   17 o 12   29.19   18.34    0.66    0.88    0.66    0.88    0.66    0.88   29.19   18.34   29.19   18.34  -0.00   0.00 
1 1 1    8    1    0 o 11  716.76   14.13  202.90    7.97  202.90    7.97  202.90    7.97  716.76   14.13  716.76   14.13  -0.00   0.00 
1 1 1    8    1    1 o 13  715.84   10.52  202.20    5.93  202.20    5.93    0.00    0.00  715.84   10.52       ?       ?      ?      ? 
1 1 1    8    1    2 o 18  243.43    4.43   23.34    0.85   23.34    0.85    0.00    0.00  243.43    4.43       ?       ?      ?      ? 
1 1 1    8    1    3 o 14  277.98    4.56   30.44    1.00   30.44    1.00    0.00    0.00  277.98    4.56       ?       ?      ?      ? 
1 1 1    8    1    4 o 10  120.42    4.19    5.72    0.40    5.72    0.40    0.00    0.00  120.42    4.19       ?       ?      ?      ? 
1 1 1    8    1    5 f  0  405.81    6.23   64.94    1.99   64.94    1.99    0.00    0.00  405.81    6.23       ?       ?      ?      ? 
1 1 1    8    1    6 o  3  439.46    6.43   76.14    2.22   76.14    2.22    0.00    0.00  439.46    6.43       ?       ?      ?      ? 
1 1 1    8    1    7 o  1  249.70    4.27   24.56    0.84   24.56    0.84    0.00    0.00  249.70    4.27       ?       ?      ?      ? 
1 1 1    8    1    8 o 11  316.69    4.65   39.51    1.16   39.51    1.16    0.00    0.00  316.69    4.65       ?       ?      ?      ? 
1 1 1    8    1    9 o 13  311.25    5.07   38.18    1.24   38.18    1.24    0.00    0.00  311.25    5.07       ?       ?      ?      ? 
1 1 1    8    1   10 o 11  267.87    4.92   28.29    1.04   28.29    1.04    0.00    0.00  267.87    4.92       ?       ?      ?      ? 
1 1 1    8    1   11 o  2  261.32    4.97   26.95    1.02   26.95    1.02    0.00    0.00  261.32    4.97       ?       ?      ?      ? 
1 1 1    8    1   12 o  8  212.93    4.69   17.92    0.79   17.92    0.79    0.00    0.00  212.93    4.69       ?       ?      ?      ? 
1 1 1    8    1   13 o  5   51.14    9.56    1.09    0.37    1.09    0.37    0.00    0.00   51.14    9.56       ?       ?      ?      ? 
1 1 1    8    1   14 o  4  122.56    5.14    6.00    0.49    6.00    0.49    0.00    0.00  122.56    5.14       ?       ?      ?      ? 
1 1 1    8    1   15 o  3   85.09    6.68    2.97    0.44    2.97    0.44    0.00    0.00   85.09    6.68       ?       ?      ?      ? 
1 1 1    8    1   16 o 15   62.63   11.81    1.82    0.56    1.82    0.56    0.00    0.00   62.63   11.81       ?       ?      ?      ? 
1 1 1    8    1   17 o  1   26.72   12.45   -0.08    0.64   -0.08    0.64    0.00    0.00   26.72   12.45       ?       ?      ?      ? 
1 1 1    8    2    0 o  2  986.54   19.01  385.00   14.76  385.00   14.76  385.00   14.76  986.54   19.01  986.54   19.01   0.00   0.00 
1 1 1    8    2    1 o  2  577.68    8.87  131.60    4.04  131.60    4.04    0.00    0.00  577.68    8.87       ?       ?      ?      ? 
1 1 1    8    2    2 o 14  488.41    7.31   94.03    2.81   94.03    2.81    0.00    0.00  488.41    7.31       ?       ?      ?      ? 
1 1 1    8    2    3 o 14   21.55    9.54   -0.11    0.32   -0.11    0.32    0.00    0.00   21.55    9.54       ?       ?      ?      ? 
1 1 1    8    2    4 o 17  129.55    4.42    6.62    0.45    6.62    0.45    0.00    0.00  129.55    4.42       ?       ?      ?      ? 
1 1 1    8    2    5 o 13  227.83    4.05   20.45    0.73   20.45    0.73    0.00    0.00  227.83    4.05       ?       ?      ?      ? 
1 1 1    8    2    6 o 10  403.12    5.70   64.05    1.81   64.05    1.81    0.00    0.00  403.12    5.70       ?       ?      ?      ? 
1 1 1    8    2    7 o 15  154.57    3.86    9.41    0.47    9.41    0.47    0.00    0.00  154.57    3.86       ?       ?      ?      ? 
1 1 1    8    2    8 o 15  358.88    5.38   50.75    1.52   50.75    1.52    0.00    0.00  358.88    5.38       ?       ?      ?      ? 
1 1 1    8    2    9 o  4  179.76    4.03   12.73    0.57   12.73    0.57    0.00    0.00  179.76    4.03       ?       ?      ?      ? 
1 1 1    8    2   10 o  3  359.14    5.81   50.88    1.64   50.88    1.64    0.00    0.00  359.14    5.81       ?       ?      ?      ? 
1 1 1    8    2   11 o  1  201.98    4.28   16.09    0.68   16.09    0.68    0.00    0.00  201.98    4.28       ?       ?      ?      ? 
1 1 1    8    2   12 o 17  162.16    4.54   10.40    0.58   10.40    0.58    0.00    0.00  162.16    4.54       ?       ?      ?      ? 
1 1 1    8    2   13 o  5  142.55    4.52    8.06    0.51    8.06    0.51    0.00    0.00  142.55    4.52       ?       ?      ?      ? 
1 1 1    8    2   14 o 14   41.35   11.55    0.74    0.39    0.74    0.39    0.00    0.00   41.35   11.55       ?       ?      ?      ? 
1 1 1    8    2   15 f  0   35.14   11.87    0.53    0.39    0.53    0.39    0.00    0.00   35.14   11.87       ?       ?      ?      ? 
1 1 1    8    2   16 o 11   68.68   10.14    2.10    0.53    2.10    0.53    0.00    0.00   68.68   10.14       ?       ?      ?      ? 
1 1 1    8    2   17 o 10   24.35   11.47   -0.22    0.57   -0.22    0.57    0.00    0.00   24.35   11.47       ?       ?      ?      ? 
1 1 1    8    3    0 o 19   91.04    7.43    3.33    0.52    3.33    0.52    3.33    0.52   91.04    7.43   91.04    7.43  -0.00   0.00 
1 1 1    8    3    1 o 19  119.70    4.21    5.65    0.40    5.65    0.40    0.00    0.00  119.70    4.21       ?       ?      ?      ? 
1 1 1    8    3    2 o 14  660.23    9.68  172.00    5.03  172.00    5.03    0.00    0.00  660.23    9.68       ?       ?      ?      ? 
1 1 1    8    3    3 o 19  102.30    4.35    4.13    0.35    4.13    0.35    0.00    0.00  102.30    4.35       ?       ?      ?      ? 
1 1 1    8    3    4 o 17  475.08    8.56   89.11    3.20   89.11    3.20    0.00    0.00  475.08    8.56       ?       ?      ?      ? 
1 1 1    8    3    5 o 19  201.47    3.69   15.99    0.59   15.99    0.59    0.00    0.00  201.47    3.69       ?       ?      ?      ? 
1 1 1    8    3    6 o 15  235.96    3.83   21.93    0.71   21.93    0.71    0.00    0.00  235.96    3.83       ?       ?      ?      ? 
1 1 1    8    3    7 o  8  168.41    3.72   11.17    0.49   11.17    0.49    0.00    0.00  168.41    3.72       ?       ?      ?      ? 
1 1 1    8    3    8 o  7  264.15    4.75   27.49    0.99   27.49    0.99    0.00    0.00  264.15    4.75       ?       ?      ?      ? 
1 1 1    8    3    9 o  8  199.12    3.98   15.62    0.62   15.62    0.62    0.00    0.00  199.12    3.98       ?       ?      ?      ? 
1 1 1    8    3   10 f  0   99.32    5.10    3.90    0.40    3.90    0.40    0.00    0.00   99.32    5.10       ?       ?      ?      ? 
1 1 1    8    3   11 o  4  250.39    4.73   24.74    0.93   24.74    0.93    0.00    0.00  250.39    4.73       ?       ?      ?      ? 
1 1 1    8    3   12 o  7  111.77    4.92    4.95    0.43    4.95    0.43    0.00    0.00  111.77    4.92       ?       ?      ?      ? 
1 1 1    8    3   13 o 16  127.55    5.15    6.47    0.52    6.47    0.52    0.00    0.00  127.55    5.15       ?       ?      ?      ? 
1 1 1    8    3   14 o 19   60.63    8.20    1.52    0.38    1.52    0.38    0.00    0.00   60.63    8.20       ?       ?      ?      ? 
1 1 1    8    3   15 o  5   58.54    9.92    1.49    0.44    1.49    0.44    0.00    0.00   58.54    9.92       ?       ?      ?      ? 
1 1 1    8    3   16 o 14   42.28   13.97    0.88    0.54    0.88    0.54    0.00    0.00   42.28   13.97       ?       ?      ?      ? 
1 1 1    8    3   17 o 15   29.45   13.14    0.24    0.62    0.24    0.62    0.00    0.00   29.45   13.14       ?       ?      ?      ? 
1 1 1    8    4    0 o 13  116.75    6.57    5.42    0.60    5.42    0.60    5.42    0.60  116.75    6.57  116.75    6.57   0.00   0.00 
1 1 1    8    4    1 o 10  230.35    4.26   20.90    0.77   20.90    0.77    0.00    0.00  230.35    4.26       ?       ?      ?      ? 
1 1 1    8    4    2 o  5  114.05    4.07    5.13    0.36    5.13    0.36    0.00    0.00  114.05    4.07       ?       ?      ?      ? 
1 1 1    8    4    3 f  0  194.10    3.97   14.84    0.61   14.84    0.61    0.00    0.00  194.10    3.97       ?       ?      ?      ? 
1 1 1    8    4    4 f  0  578.86    8.53  132.30    3.89  132.30    3.89    0.00    0.00  578.86    8.53       ?       ?      ?      ? 
1 1 1    8    4    5 o 15  421.57    6.25   70.08    2.07   70.08    2.07    0.00    0.00  421.57    6.25       ?       ?      ?      ? 
1 1 1    8    4    6 f  0  293.90    4.67   34.03    1.08   34.03    1.08    0.00    0.00  293.90    4.67       ?       ?      ?      ? 
1 1 1    8    4    7 o  6  346.86    5.21   47.40    1.42   47.40    1.42    0.00    0.00  346.86    5.21       ?       ?      ?      ? 
1 1 1    8    4    8 o 18  516.15    8.04  105.10    3.27  105.10    3.27    0.00    0.00  516.15    8.04       ?       ?      ?      ? 
1 1 1    8    4    9 o  9  233.11    4.20   21.41    0.77   21.41    0.77    0.00    0.00  233.11    4.20       ?       ?      ?      ? 
1 1 1    8    4   10 o 12  154.06    4.02    9.36    0.49    9.36    0.49    0.00    0.00  154.06    4.02       ?       ?      ?      ? 
1 1 1    8    4   11 o 10  148.18    4.38    8.67    0.51    8.67    0.51    0.00    0.00  148.18    4.38       ?       ?      ?      ? 
1 1 1    8    4   12 o 18   62.70    7.90    1.59    0.38    1.59    0.38    0.00    0.00   62.70    7.90       ?       ?      ?      ? 
1 1 1    8    4   13 o 14   38.56   11.59    0.62    0.38    0.62    0.38    0.00    0.00   38.56   11.59       ?       ?      ?      ? 
1 1 1    8    4   14 o  6   68.70    7.36    1.93    0.39    1.93    0.39    0.00    0.00   68.70    7.36       ?       ?      ?      ? 
1 1 1    8    4   15 o  6   37.10   12.17    0.61    0.41    0.61    0.41    0.00    0.00   37.10   12.17       ?       ?      ?      ? 
1 1 1    8    4   16 o 16   86.25    9.33    3.25    0.62    3.25    0.62    0.00    0.00   86.25    9.33       ?       ?      ?      ? 
1 1 1    8    4   17 o  9   46.15   14.69    1.30    0.60    1.30    0.60    0.00    0.00   46.15   14.69       ?       ?      ?      ? 
1 1 1    8    5    0 o  3  390.21    8.02   60.07    2.46   60.07    2.46   60.07    2.46  390.21    8.02  390.21    8.02   0.00   0.00 
1 1 1    8    5    1 o  2  367.50    6.00   53.22    1.73   53.22    1.73    0.00    0.00  367.50    6.00       ?       ?      ?      ? 
1 1 1    8    5    2 o  7  155.06    3.70    9.47    0.45    9.47    0.45    0.00    0.00  155.06    3.70       ?       ?      ?      ? 
1 1 1    8    5    3 o  7  409.85    7.75   66.27    2.50   66.27    2.50    0.00    0.00  409.85    7.75       ?       ?      ?      ? 
1 1 1    8    5    4 o 15  332.69    5.39   43.63    1.41   43.63    1.41    0.00    0.00  332.69    5.39       ?       ?      ?      ? 
1 1 1    8    5    5 o  8  183.33    3.74   13.24    0.54   13.24    0.54    0.00    0.00  183.33    3.74       ?       ?      ?      ? 
1 1 1    8    5    6 o  5  276.65    4.53   30.15    0.99   30.15    0.99    0.00    0.00  276.65    4.53       ?       ?      ?      ? 
1 1 1    8    5    7 o 18   59.57   10.19    1.44    0.46    1.44    0.46    0.00    0.00   59.57   10.19       ?       ?      ?      ? 
1 1 1    8    5    8 o 17  218.86    4.26   18.87    0.73   18.87    0.73    0.00    0.00  218.86    4.26       ?       ?      ?      ? 
1 1 1    8    5    9 o  1  305.53    5.43   36.80    1.31   36.80    1.31    0.00    0.00  305.53    5.43       ?       ?      ?      ? 
1 1 1    8    5   10 o 12   49.94    9.52    1.02    0.36    1.02    0.36    0.00    0.00   49.94    9.52       ?       ?      ?      ? 
1 1 1    8    5   11 o  1  158.44    4.24    9.91    0.53    9.91    0.53    0.00    0.00  158.44    4.24       ?       ?      ?      ? 
1 1 1    8    5   12 o 13   82.99    6.38    2.75    0.41    2.75    0.41    0.00    0.00   82.99    6.38       ?       ?      ?      ? 
1 1 1    8    5   13 o  5  138.95    4.79    7.67    0.52    7.67    0.52    0.00    0.00  138.95    4.79       ?       ?      ?      ? 
1 1 1    8    5   14 o 12   34.84   11.87    0.49    0.39    0.49    0.39    0.00    0.00   34.84   11.87       ?       ?      ?      ? 
1 1 1    8    5   15 o 10   84.38    7.20    2.95    0.47    2.95    0.47    0.00    0.00   84.38    7.20       ?       ?      ?      ? 
1 1 1    8    5   16 o 17   35.68   14.05    0.53    0.58    0.53    0.58    0.00    0.00   35.68   14.05       ?       ?      ?      ? 
1 1 1    8    5   17 o  3   34.61   14.14    0.66    0.61    0.66    0.61    0.00    0.00   34.61   14.14       ?       ?      ?      ? 
1 1 1    8    6    0 o  7  157.52    5.65    9.81    0.70    9.81    0.70    9.81    0.70  157.52    5.65  157.52    5.65  -0.00   0.00 
1 1 1    8    6    1 o  8  844.33   12.20  281.80    8.11  281.80    8.11    0.00    0.00  844.33   12.20       ?       ?      ?      ? 
1 1 1    8    6    2 o  5  318.25    5.33   39.91    1.33   39.91    1.33    0.00    0.00  318.25    5.33       ?       ?      ?      ? 
1 1 1    8    6    3 o 17  526.27    7.96  109.30    3.30  109.30    3.30    0.00    0.00  526.27    7.96       ?       ?      ?      ? 
1 1 1    8    6    4 o  6  101.01    4.90    4.03    0.39    4.03    0.39    0.00    0.00  101.01    4.90       ?       ?      ?      ? 
1 1 1    8    6    5 o  5  101.51    4.88    4.07    0.39    4.07    0.39    0.00    0.00  101.51    4.88       ?       ?      ?      ? 
1 1 1    8    6    6 o 19  462.04    6.52   84.15    2.37   84.15    2.37    0.00    0.00  462.04    6.52       ?       ?      ?      ? 
1 1 1    8    6    7 o  5  689.43    9.66  187.60    5.24  187.60    5.24    0.00    0.00  689.43    9.66       ?       ?      ?      ? 
1 1 1    8    6    8 o  2  102.01    4.98    4.11    0.40    4.11    0.40    0.00    0.00  102.01    4.98       ?       ?      ?      ? 
1 1 1    8    6    9 f  0  117.51    4.49    5.45    0.41    5.45    0.41    0.00    0.00  117.51    4.49       ?       ?      ?      ? 
1 1 1    8    6   10 o  5   36.45   11.52    0.52    0.37    0.52    0.37    0.00    0.00   36.45   11.52       ?       ?      ?      ? 
1 1 1    8    6   11 f  0  251.86    4.98   25.05    0.99   25.05    0.99    0.00    0.00  251.86    4.98       ?       ?      ?      ? 
1 1 1    8    6   12 o  7  100.52    5.05    4.01    0.40    4.01    0.40    0.00    0.00  100.52    5.05       ?       ?      ?      ? 
1 1 1    8    6   13 o 18  129.15    4.81    6.63    0.49    6.63    0.49    0.00    0.00  129.15    4.81       ?       ?      ?      ? 
1 1 1    8    6   14 f  0   78.16    6.61    2.48    0.40    2.48    0.40    0.00    0.00   78.16    6.61       ?       ?      ?      ? 
1 1 1    8    6   15 o 11   27.37   11.72    0.09    0.45    0.09    0.45    0.00    0.00   27.37   11.72       ?       ?      ?      ? 
1 1 1    8    6   16 o 18   38.28   13.55    0.70    0.51    0.70    0.51    0.00    0.00   38.28   13.55       ?       ?      ?      ? 
1 1 1    8    6   17 o  3   33.17   14.31    0.54    0.68    0.54    0.68    0.00    0.00   33.17   14.31       ?       ?      ?      ? 
1 1 1    8    7    0 o 18  390.08    8.89   60.07    2.73   60.07    2.73   60.07    2.73  390.08    8.89  390.08    8.89   0.00   0.00 
1 1 1    8    7    1 o  8  350.52    6.20   48.43    1.71   48.43    1.71    0.00    0.00  350.52    6.20       ?       ?      ?      ? 
1 1 1    8    7    2 o 16   62.76    8.11    1.58    0.39    1.58    0.39    0.00    0.00   62.76    8.11       ?       ?      ?      ? 
1 1 1    8    7    3 o 19   30.02   11.50    0.24    0.38    0.24    0.38    0.00    0.00   30.02   11.50       ?       ?      ?      ? 
1 1 1    8    7    4 o  6  307.38    5.25   37.24    1.27   37.24    1.27    0.00    0.00  307.38    5.25       ?       ?      ?      ? 
1 1 1    8    7    5 f  0  192.06    4.00   14.53    0.60   14.53    0.60    0.00    0.00  192.06    4.00       ?       ?      ?      ? 
1 1 1    8    7    6 o  9   64.57    8.07    1.67    0.40    1.67    0.40    0.00    0.00   64.57    8.07       ?       ?      ?      ? 
1 1 1    8    7    7 o 15  121.56    4.76    5.83    0.46    5.83    0.46    0.00    0.00  121.56    4.76       ?       ?      ?      ? 
1 1 1    8    7    8 o 15  386.38    6.32   58.86    1.92   58.86    1.92    0.00    0.00  386.38    6.32       ?       ?      ?      ? 
1 1 1    8    7    9 o  2  170.98    4.22   11.52    0.57   11.52    0.57    0.00    0.00  170.98    4.22       ?       ?      ?      ? 
1 1 1    8    7   10 o 17  187.63    4.47   13.88    0.66   13.88    0.66    0.00    0.00  187.63    4.47       ?       ?      ?      ? 
1 1 1    8    7   11 o  1  127.33    4.67    6.41    0.47    6.41    0.47    0.00    0.00  127.33    4.67       ?       ?      ?      ? 
1 1 1    8    7   12 o  5   61.96    8.22    1.56    0.39    1.56    0.39    0.00    0.00   61.96    8.22       ?       ?      ?      ? 
1 1 1    8    7   13 o 17  119.65    5.04    5.70    0.47    5.70    0.47    0.00    0.00  119.65    5.04       ?       ?      ?      ? 
1 1 1    8    7   14 o  4   88.18    6.01    3.14    0.41    3.14    0.41    0.00    0.00   88.18    6.01       ?       ?      ?      ? 
1 1 1    8    7   15 o 19   58.15   10.45    1.50    0.46    1.50    0.46    0.00    0.00   58.15   10.45       ?       ?      ?      ? 
1 1 1    8    7   16 o 13   84.75    9.66    3.19    0.63    3.19    0.63    0.00    0.00   84.75    9.66       ?       ?      ?      ? 
1 1 1    8    7   17 o 18   31.82   14.27    0.39    0.74    0.39    0.74    0.00    0.00   31.82   14.27       ?       ?      ?      ? 
1 1 1    8    8    0 o 10  237.82    8.64   22.37    1.61   22.37    1.61   22.37    1.61  237.82    8.64  237.82    8.64   0.00   0.00 
1 1 1    8    8    1 o 18  199.55    6.02   15.73    0.94   15.73    0.94   15.73    0.94  199.55    6.02  199.55    6.02   0.00   0.00 
1 1 1    8    8    2 o  4   85.43    8.91    2.97    0.58    2.97    0.58    2.97    0.58   85.43    8.91   85.43    8.91   0.00   0.00 
1 1 1    8    8    3 o  8  278.40    6.48   30.59    1.42   30.59    1.42   30.59    1.42  278.40    6.48  278.40    6.48   0.00   0.00 
1 1 1    8    8    4 o 19  425.71    8.63   71.54    2.89   71.54    2.89   71.54    2.89  425.71    8.63  425.71    8.63   0.00   0.00 
1 1 1    8    8    5 o 14  400.43    8.42   63.28    2.65   63.28    2.65   63.28    2.65  400.43    8.42  400.43    8.42   0.00   0.00 
1 1 1    8    8    6 o  3  170.09    5.51   11.43    0.74   11.43    0.74   11.43    0.74  170.09    5.51  170.09    5.51   0.00   0.00 
1 1 1    8    8    7 o 17  531.50   10.07  111.50    4.21  111.50    4.21  111.50    4.21  531.50   10.07  531.50   10.07   0.00   0.00 
1 1 1    8    8    8 o 15  129.60    6.64    6.67    0.67    6.67    0.67    6.67    0.67  129.60    6.64  129.60    6.64   0.00   0.00 
1 1 1    8    8    9 o  6   82.23    8.45    2.75    0.53    2.75    0.53    2.75    0.53   82.23    8.45   82.23    8.45   0.00   0.00 
1 1 1    8    8   10 o 10   22.88   14.31    0.12    0.53    0.12    0.53    0.12    0.53   22.88   14.31   22.88   14.31   0.00   0.00 
1 1 1    8    8   11 o 11   19.31   12.83   -0.14    0.52   -0.14    0.52   -0.14    0.52   19.31   12.83   19.31   12.83   0.00   0.00 
1 1 1    8    8   12 o  5   37.54   17.70    0.84    0.59    0.84    0.59    0.84    0.59   37.54   17.70   37.54   17.70   0.00   0.00 
1 1 1    8    8   13 o  1  121.35    6.65    5.90    0.63    5.90    0.63    5.90    0.63  121.35    6.65  121.35    6.65   0.00   0.00 
1 1 1    8    8   14 o  1   29.96   16.56    0.55    0.57    0.55    0.57    0.55    0.57   29.96   16.56   29.96   16.56   0.00   0.00 
1 1 1    8    8   15 o 15   21.85   14.56   -0.08    0.68   -0.08    0.68   -0.08    0.68   21.85   14.56   21.85   14.56   0.00   0.00 
1 1 1    8    8   16 o  1   23.11   15.46   -0.03    0.78   -0.03    0.78   -0.03    0.78   23.11   15.46   23.11   15.46   0.00   0.00 
1 1 1    8    8   17 o  4   22.34   15.38   -0.12    0.89   -0.12    0.89   -0.12    0.89   22.34   15.38   22.34   15.38   0.00   0.00 
1 1 1    9    0    0 x 13       ?       ?       ?       ?       ?       ?       ?       ?       ?       ?       ?       ?      ?      ? 
1 1 1    9    0    1 o 18  494.23    9.15   96.36    3.56   96.36    3.56   96.36    3.56  494.23    9.15  494.23    9.15   0.00   0.00 
1 1 1    9    0    2 o 16  429.04    8.69   72.63    2.93   72.63    2.93   72.63    2.93  429.04    8.69  429.04    8.69   0.00   0.00 
1 1 1    9    0    3 o 11  676.80   11.77  180.90    6.27  180.90    6.27  180.90    6.27  676.80   11.77  676.80   11.77   0.00   0.00 
1 1 1    9    0    4 o 11  178.17    4.77   12.53    0.67   12.53    0.67   12.53    0.67  178.17    4.77  178.17    4.77   0.00   0.00 
1 1 1    9    0    5 o  3  134.74    5.65    7.19    0.60    7.19    0.60    7.19    0.60  134.74    5.65  134.74    5.65   0.00   0.00 
1 1 1    9    0    6 o  6   70.82    9.91    2.09    0.52    2.09    0.52    2.09    0.52   70.82    9.91   70.82    9.91   0.00   0.00 
1 1 1    9    0    7 o  4  169.79    5.45   11.39    0.73   11.39    0.73   11.39    0.73  169.79    5.45  169.79    5.45   0.00   0.00 
1 1 1    9    0    8 o 10  249.89    5.40   24.63    1.06   24.63    1.06   24.63    1.06  249.89    5.40  249.89    5.40   0.00   0.00 
1 1 1    9    0    9 o 16  551.92    9.91  120.30    4.31  120.30    4.31  120.30    4.31  551.92    9.91  551.92    9.91   0.00   0.00 
1 1 1    9    0   10 o 16  104.04    7.24    4.33    0.59    4.33    0.59    4.33    0.59  104.04    7.24  104.04    7.24   0.00   0.00 
1 1 1    9    0   11 o 10  329.06    7.95   42.85    2.06   42.85    2.06   42.85    2.06  329.06    7.95  329.06    7.95   0.00   0.00 
1 1 1    9    0   12 f  0  155.68    6.10    9.62    0.75    9.62    0.75    9.62    0.75  155.68    6.10  155.68    6.10   0.00   0.00 
1 1 1    9    0   13 o 17  169.01    6.12   11.36    0.81   11.36    0.81   11.36    0.81  169.01    6.12  169.01    6.12   0.00   0.00 
1 1 1    9    0   14 o  2  163.75    6.67   10.73    0.86   10.73    0.86   10.73    0.86  163.75    6.67  163.75    6.67   0.00   0.00 
1 1 1    9    0   15 o 19   33.83   16.66    0.74    0.53    0.74    0.53    0.74    0.53   33.83   16.66   33.83   16.66   0.00   0.00 
1 1 1    9    0   16 o 14   69.65   15.23    2.36    0.73    2.36    0.73    2.36    0.73   69.65   15.23   69.65   15.23   0.00   0.00 
1 1 1    9    0   17 o  4   36.67   20.24    1.21    0.85    1.21    0.85    1.21    0.85   36.67   20.24   36.67   20.24   0.00   0.00 
1 1 1    9    1    0 o  8  441.42    8.75   76.87    3.04   76.87    3.04   76.87    3.04  441.42    8.75  441.42    8.75   0.00   0.00 
1 1 1    9    1    1 o 12  125.60    4.05    6.22    0.40    6.22    0.40    0.00    0.00  125.60    4.05       ?       ?      ?      ? 
1 1 1    9    1    2 o  2   90.95    5.27    3.27    0.38    3.27    0.38    0.00    0.00   90.95    5.27       ?       ?      ?      ? 
1 1 1    9    1    3 o  3  347.63    5.77   47.63    1.58   47.63    1.58    0.00    0.00  347.63    5.77       ?       ?      ?      ? 
1 1 1    9    1    4 o 17  618.41    9.45  151.10    4.60  151.10    4.60    0.00    0.00  618.41    9.45       ?       ?      ?      ? 
1 1 1    9    1    5 o  6  178.07    3.67   12.49    0.51   12.49    0.51    0.00    0.00  178.07    3.67       ?       ?      ?      ? 
1 1 1    9    1    6 o 15  113.92    4.29    5.12    0.38    5.12    0.38    0.00    0.00  113.92    4.29       ?       ?      ?      ? 
1 1 1    9    1    7 o 16  361.52    5.64   51.50    1.60   51.50    1.60    0.00    0.00  361.52    5.64       ?       ?      ?      ? 
1 1 1    9    1    8 o  4  467.03    7.62   86.03    2.80   86.03    2.80    0.00    0.00  467.03    7.62       ?       ?      ?      ? 
1 1 1    9    1    9 o  6  127.86    4.47    6.45    0.45    6.45    0.45    0.00    0.00  127.86    4.47       ?       ?      ?      ? 
1 1 1    9    1   10 o 19  535.71    8.56  113.50    3.61  113.50    3.61    0.00    0.00  535.71    8.56       ?       ?      ?      ? 
1 1 1    9    1   11 o 16  152.74    4.28    9.21    0.51    9.21    0.51    0.00    0.00  152.74    4.28       ?       ?      ?      ? 
1 1 1    9    1   12 o  3  136.80    4.76    7.41    0.51    7.41    0.51    0.00    0.00  136.80    4.76       ?       ?      ?      ? 
1 1 1    9    1   13 o 15  124.75    4.66    6.18    0.46    6.18    0.46    0.00    0.00  124.75    4.66       ?       ?      ?      ? 
1 1 1    9    1   14 o 12   19.46    9.27   -0.46    0.39   -0.46    0.39    0.00    0.00   19.46    9.27       ?       ?      ?      ? 
1 1 1    9    1   15 o 11   35.34   12.02    0.54    0.40    0.54    0.40    0.00    0.00   35.34   12.02       ?       ?      ?      ? 
1 1 1    9    1   16 o 13   77.03    8.60    2.56    0.51    2.56    0.51    0.00    0.00   77.03    8.60       ?       ?      ?      ? 
1 1 1    9    1   17 o  3   26.27   12.28   -0.10    0.63   -0.10    0.63    0.00    0.00   26.27   12.28       ?       ?      ?      ? 
1 1 1    9    2    0 o  6  199.10    5.67   15.65    0.89   15.65    0.89   15.65    0.89  199.10    5.67  199.10    5.67   0.00   0.00 
1 1 1    9    2    1 o 17  430.73    7.00   73.13    2.37   73.13    2.37    0.00    0.00  430.73    7.00       ?       ?      ?      ? 
1 1 1    9    2    2 o  2  143.53    3.82    8.12    0.43    8.12    0.43    0.00    0.00  143.53    3.82       ?       ?      ?      ? 
1 1 1    9    2    3 o 18  316.60    5.24   39.50    1.31   39.50    1.31    0.00    0.00  316.60    5.24       ?       ?      ?      ? 
1 1 1    9    2    4 o 13  407.15    6.64   65.38    2.13   65.38    2.13    0.00    0.00  407.15    6.64       ?       ?      ?      ? 
1 1 1    9    2    5 o  2  239.19    4.11   22.54    0.77   22.54    0.77    0.00    0.00  239.19    4.11       ?       ?      ?      ? 
1 1 1    9    2    6 o 15   24.65   10.52   -0.01    0.36   -0.01    0.36    0.00    0.00   24.65   10.52       ?       ?      ?      ? 
1 1 1    9    2    7 f  0  220.26    4.15   19.11    0.72   19.11    0.72    0.00    0.00  220.26    4.15       ?       ?      ?      ? 
1 1 1    9    2    8 o 19  132.57    4.15    6.93    0.43    6.93    0.43    0.00    0.00  132.57    4.15       ?       ?      ?      ? 
1 1 1    9    2    9 o 12  198.92    4.15   15.59    0.65   15.59    0.65    0.00    0.00  198.92    4.15       ?       ?      ?      ? 
1 1 1    9    2   10 f  0  184.74    4.02   13.45    0.59   13.45    0.59    0.00    0.00  184.74    4.02       ?       ?      ?      ? 
1 1 1    9    2   11 o  9   73.94    6.64    2.18    0.38    2.18    0.38    0.00    0.00   73.94    6.64       ?       ?      ?      ? 
1 1 1    9    2   12 o 10  167.61    4.78   11.12    0.63   11.12    0.63    0.00    0.00  167.61    4.78       ?       ?      ?      ? 
1 1 1    9    2   13 o  3  121.81    4.96    5.90    0.47    5.90    0.47    0.00    0.00  121.81    4.96       ?       ?      ?      ? 
1 1 1    9    2   14 o 16   77.72    6.65    2.45    0.40    2.45    0.40    0.00    0.00   77.72    6.65       ?       ?      ?      ? 
1 1 1    9    2   15 o  7   42.21   12.42    0.82    0.44    0.82    0.44    0.00    0.00   42.21   12.42       ?       ?      ?      ? 
1 1 1    9    2   16 o  6   26.18   11.83   -0.09    0.52   -0.09    0.52    0.00    0.00   26.18   11.83       ?       ?      ?      ? 
1 1 1    9    2   17 o  5   79.08   14.22    3.51    0.85    3.51    0.85    0.00    0.00   79.08   14.22       ?       ?      ?      ? 
1 1 1    9    3    0 o  3  129.47    5.67    6.64    0.58    6.64    0.58    6.64    0.58  129.47    5.67  129.47    5.67   0.00   0.00 
1 1 1    9    3    1 o 16  690.33   10.14  188.10    5.51  188.10    5.51    0.00    0.00  690.33   10.14       ?       ?      ?      ? 
1 1 1    9    3    2 o 19  435.97    6.85   74.93    2.35   74.93    2.35    0.00    0.00  435.97    6.85       ?       ?      ?      ? 
1 1 1    9    3    3 o 18  171.08    4.02   11.53    0.54   11.53    0.54    0.00    0.00  171.08    4.02       ?       ?      ?      ? 
1 1 1    9    3    4 o  1  310.02    5.11   37.88    1.25   37.88    1.25    0.00    0.00  310.02    5.11       ?       ?      ?      ? 
1 1 1    9    3    5 o 16  518.58    7.47  106.10    3.05  106.10    3.05    0.00    0.00  518.58    7.47       ?       ?      ?      ? 
1 1 1    9    3    6 o 14   97.83    4.92    3.78    0.38    3.78    0.38    0.00    0.00   97.83    4.92       ?       ?      ?      ? 
1 1 1    9    3    7 o  8  206.15    4.18   16.74    0.68   16.74    0.68    0.00    0.00  206.15    4.18       ?       ?      ?      ? 
1 1 1    9    3    8 f  0  330.93    5.49   43.16    1.43   43.16    1.43    0.00    0.00  330.93    5.49       ?       ?      ?      ? 
1 1 1    9    3    9 o  9  372.33    6.11   54.67    1.79   54.67    1.79    0.00    0.00  372.33    6.11       ?       ?      ?      ? 
1 1 1    9    3   10 o  7  457.58    7.12   82.70    2.56   82.70    2.56    0.00    0.00  457.58    7.12       ?       ?      ?      ? 
1 1 1    9    3   11 o  7  124.76    4.46    6.15    0.44    6.15    0.44    0.00    0.00  124.76    4.46       ?       ?      ?      ? 
1 1 1    9    3   12 o 12   62.83    8.10    1.60    0.39    1.60    0.39    0.00    0.00   62.83    8.10       ?       ?      ?      ? 
1 1 1    9    3   13 o 12   68.91    7.72    1.93    0.41    1.93    0.41    0.00    0.00   68.91    7.72       ?       ?      ?      ? 
1 1 1    9    3   14 o  2   44.44   11.17    0.86    0.39    0.86    0.39    0.00    0.00   44.44   11.17       ?       ?      ?      ? 
1 1 1    9    3   15 o 10   29.83   12.16    0.24    0.45    0.24    0.45    0.00    0.00   29.83   12.16       ?       ?      ?      ? 
1 1 1    9    3   16 o 11   36.75   13.36    0.62    0.50    0.62    0.50    0.00    0.00   36.75   13.36       ?       ?      ?      ? 
1 1 1    9    3   17 o 16   43.41   16.35    1.31    0.76    1.31    0.76    0.00    0.00   43.41   16.35       ?       ?      ?      ? 
1 1 1    9    4    0 o  2   32.41   16.15    0.61    0.50    0.61    0.50    0.61    0.50   32.41   16.15   32.41   16.15   0.00   0.00 
1 1 1    9    4    1 o  8  468.63    7.46   86.59    2.75   86.59    2.75    0.00    0.00  468.63    7.46       ?       ?      ?      ? 
1 1 1    9    4    2 o  2  511.05    7.58  103.00    3.05  103.00    3.05    0.00    0.00  511.05    7.58       ?       ?      ?      ? 
1 1 1    9    4    3 o  9  207.84    4.38   17.02    0.72   17.02    0.72    0.00    0.00  207.84    4.38       ?       ?      ?      ? 
1 1 1    9    4    4 o 10  428.47    6.62   72.41    2.23   72.41    2.23    0.00    0.00  428.47    6.62       ?       ?      ?      ? 
1 1 1    9    4    5 o 13  397.99    5.82   62.44    1.82   62.44    1.82    0.00    0.00  397.99    5.82       ?       ?      ?      ? 
1 1 1    9    4    6 o  3  523.82    7.48  108.20    3.09  108.20    3.09    0.00    0.00  523.82    7.48       ?       ?      ?      ? 
1 1 1    9    4    7 f  0  589.27    8.93  137.00    4.14  137.00    4.14    0.00    0.00  589.27    8.93       ?       ?      ?      ? 
1 1 1    9    4    8 o 14  276.08    4.64   30.03    1.01   30.03    1.01    0.00    0.00  276.08    4.64       ?       ?      ?      ? 
1 1 1    9    4    9 o 10  285.50    5.10   32.13    1.15   32.13    1.15    0.00    0.00  285.50    5.10       ?       ?      ?      ? 
1 1 1    9    4   10 o  8  272.20    5.05   29.22    1.08   29.22    1.08    0.00    0.00  272.20    5.05       ?       ?      ?      ? 
1 1 1    9    4   11 o  6  226.73    5.03   20.30    0.90   20.30    0.90    0.00    0.00  226.73    5.03       ?       ?      ?      ? 
1 1 1    9    4   12 o  5   97.83    5.18    3.80    0.40    3.80    0.40    0.00    0.00   97.83    5.18       ?       ?      ?      ? 
1 1 1    9    4   13 o 17   31.56   12.19    0.29    0.43    0.29    0.43    0.00    0.00   31.56   12.19       ?       ?      ?      ? 
1 1 1    9    4   14 o 15   29.53   11.76    0.23    0.41    0.23    0.41    0.00    0.00   29.53   11.76       ?       ?      ?      ? 
1 1 1    9    4   15 o 13   49.10   11.58    1.10    0.44    1.10    0.44    0.00    0.00   49.10   11.58       ?       ?      ?      ? 
1 1 1    9    4   16 o 16   61.46   12.03    1.78    0.56    1.78    0.56    0.00    0.00   61.46   12.03       ?       ?      ?      ? 
1 1 1    9    4   17 o  6   25.02   11.95   -0.32    0.66   -0.32    0.66    0.00    0.00   25.02   11.95       ?       ?      ?      ? 
1 1 1    9    5    0 o  4   34.81   16.31    0.70    0.50    0.70    0.50    0.70    0.50   34.81   16.31   34.81   16.31  -0.00   0.00 
1 1 1    9    5    1 o 19  532.88    7.93  112.00    3.33  112.00    3.33    0.00    0.00  532.88    7.93       ?       ?      ?      ? 
1 1 1    9    5    2 o 11  235.02    4.27   21.76    0.79   21.76    0.79    0.00    0.00  235.02    4.27       ?       ?      ?      ? 
1 1 1    9    5    3 o  3  203.10    3.99   16.25    0.64   16.25    0.64    0.00    0.00  203.10    3.99       ?       ?      ?      ? 
1 1 1    9    5    4 o 16  456.27    6.64   82.11    2.39   82.11    2.39    0.00    0.00  456.27    6.64       ?       ?      ?      ? 
1 1 1    9    5    5 o  3  376.53    6.07   55.89    1.80   55.89    1.80    0.00    0.00  376.53    6.07       ?       ?      ?      ? 
1 1 1    9    5    6 o 14   43.36   11.31    0.77    0.39    0.77    0.39    0.00    0.00   43.36   11.31       ?       ?      ?      ? 
1 1 1    9    5    7 f  0  432.93    6.63   73.88    2.26   73.88    2.26    0.00    0.00  432.93    6.63       ?       ?      ?      ? 
1 1 1    9    5    8 o 14  205.40    4.08   16.62    0.66   16.62    0.66    0.00    0.00  205.40    4.08       ?       ?      ?      ? 
1 1 1    9    5    9 o  8  162.79    4.30   10.45    0.55   10.45    0.55    0.00    0.00  162.79    4.30       ?       ?      ?      ? 
1 1 1    9    5   10 o  9   68.45    7.00    1.87    0.37    1.87    0.37    0.00    0.00   68.45    7.00       ?       ?      ?      ? 
1 1 1    9    5   11 o  1   81.21    5.73    2.62    0.36    2.62    0.36    0.00    0.00   81.21    5.73       ?       ?      ?      ? 
1 1 1    9    5   12 o  9   96.58    5.63    3.71    0.43    3.71    0.43    0.00    0.00   96.58    5.63       ?       ?      ?      ? 
1 1 1    9    5   13 o  7   85.42    6.35    2.93    0.42    2.93    0.42    0.00    0.00   85.42    6.35       ?       ?      ?      ? 
1 1 1    9    5   14 o 15   98.34    5.67    3.89    0.44    3.89    0.44    0.00    0.00   98.34    5.67       ?       ?      ?      ? 
1 1 1    9    5   15 o 12  117.74    6.08    5.66    0.56    5.66    0.56    0.00    0.00  117.74    6.08       ?       ?      ?      ? 
1 1 1    9    5   16 o  8   35.27   13.37    0.55    0.51    0.55    0.51    0.00    0.00   35.27   13.37       ?       ?      ?      ? 
1 1 1    9    5   17 o  8   24.35   11.56   -0.27    0.60   -0.27    0.60    0.00    0.00   24.35   11.56       ?       ?      ?      ? 
1 1 1    9    6    0 o 19  126.05    5.91    6.30    0.58    6.30    0.58    6.30    0.58  126.05    5.91  126.05    5.91  -0.00   0.00 
1 1 1    9    6    1 f  0   52.70    9.52    1.13    0.38    1.13    0.38    0.00    0.00   52.70    9.52       ?       ?      ?      ? 
1 1 1    9    6    2 o  5  141.18    4.38    7.86    0.49    7.86    0.49    0.00    0.00  141.18    4.38       ?       ?      ?      ? 
1 1 1    9    6    3 o 13  207.85    4.11   17.02    0.67   17.02    0.67    0.00    0.00  207.85    4.11       ?       ?      ?      ? 
1 1 1    9    6    4 o 17  193.89    4.03   14.81    0.62   14.81    0.62    0.00    0.00  193.89    4.03       ?       ?      ?      ? 
1 1 1    9    6    5 o  1  314.86    5.51   39.07    1.37   39.07    1.37    0.00    0.00  314.86    5.51       ?       ?      ?      ? 
1 1 1    9    6    6 o  9  418.89    6.53   69.16    2.15   69.16    2.15    0.00    0.00  418.89    6.53       ?       ?      ?      ? 
1 1 1    9    6    7 o  1  167.27    4.57   11.03    0.60   11.03    0.60    0.00    0.00  167.27    4.57       ?       ?      ?      ? 
1 1 1    9    6    8 o 12  250.06    4.95   24.64    0.97   24.64    0.97    0.00    0.00  250.06    4.95       ?       ?      ?      ? 
1 1 1    9    6    9 o 17  570.80    8.17  128.70    3.67  128.70    3.67    0.00    0.00  570.80    8.17       ?       ?      ?      ? 
1 1 1    9    6   10 o  8   91.96    5.63    3.35    0.41    3.35    0.41    0.00    0.00   91.96    5.63       ?       ?      ?      ? 
1 1 1    9    6   11 o 10  261.05    5.79   26.95    1.19   26.95    1.19    0.00    0.00  261.05    5.79       ?       ?      ?      ? 
1 1 1    9    6   12 f  0  174.94    4.70   12.12    0.65   12.12    0.65    0.00    0.00  174.94    4.70       ?       ?      ?      ? 
1 1 1    9    6   13 o  5   98.13    5.68    3.85    0.44    3.85    0.44    0.00    0.00   98.13    5.68       ?       ?      ?      ? 
1 1 1    9    6   14 o 12   32.52   11.53    0.41    0.37    0.41    0.37    0.00    0.00   32.52   11.53       ?       ?      ?      ? 
1 1 1    9    6   15 o  1   64.11   10.49    1.82    0.51    1.82    0.51    0.00    0.00   64.11   10.49       ?       ?      ?      ? 
1 1 1    9    6   16 o 10   41.71   14.47    0.89    0.58    0.89    0.58    0.00    0.00   41.71   14.47       ?       ?      ?      ? 
1 1 1    9    6   17 o 14   32.12   13.81    0.48    0.63    0.48    0.63    0.00    0.00   32.12   13.81       ?       ?      ?      ? 
1 1 1    9    7    0 o 10  115.23    6.99    5.29    0.63    5.29    0.63    5.29    0.63  115.23    6.99  115.23    6.99  -0.00   0.00 
1 1 1    9    7    1 o 17  325.67    5.93   41.81    1.52   41.81    1.52    0.00    0.00  325.67    5.93       ?       ?      ?      ? 
1 1 1    9    7    2 o 16  536.15    8.59  113.50    3.63  113.50    3.63    0.00    0.00  536.15    8.59       ?       ?      ?      ? 
1 1 1    9    7    3 o  3   80.96    6.22    2.60    0.39    2.60    0.39    0.00    0.00   80.96    6.22       ?       ?      ?      ? 
1 1 1    9    7    4 o 15  139.38    4.16    7.66    0.46    7.66    0.46    0.00    0.00  139.38    4.16       ?       ?      ?      ? 
1 1 1    9    7    5 o 19  734.91   10.15  213.30    5.88  213.30    5.88    0.00    0.00  734.91   10.15       ?       ?      ?      ? 
1 1 1    9    7    6 o 14  263.78    4.63   27.41    0.96   27.41    0.96    0.00    0.00  263.78    4.63       ?       ?      ?      ? 
1 1 1    9    7    7 o 17  134.73    4.64    7.16    0.49    7.16    0.49    0.00    0.00  134.73    4.64       ?       ?      ?      ? 
1 1 1    9    7    8 o  5  419.76    7.70   69.53    2.54   69.53    2.54    0.00    0.00  419.76    7.70       ?       ?      ?      ? 
1 1 1    9    7    9 o  2  234.16    4.55   21.61    0.84   21.61    0.84    0.00    0.00  234.16    4.55       ?       ?      ?      ? 
1 1 1    9    7   10 o  1  279.03    5.23   30.72    1.15   30.72    1.15    0.00    0.00  279.03    5.23       ?       ?      ?      ? 
1 1 1    9    7   11 o 11   93.22    5.69    3.45    0.42    3.45    0.42    0.00    0.00   93.22    5.69       ?       ?      ?      ? 
1 1 1    9    7   12 o 11  125.42    4.93    6.24    0.49    6.24    0.49    0.00    0.00  125.42    4.93       ?       ?      ?      ? 
1 1 1    9    7   13 o  4  107.98    5.19    4.65    0.44    4.65    0.44    0.00    0.00  107.98    5.19       ?       ?      ?      ? 
1 1 1    9    7   14 f  0  123.73    5.40    6.15    0.52    6.15    0.52    0.00    0.00  123.73    5.40       ?       ?      ?      ? 
1 1 1    9    7   15 o  7   50.11   12.87    1.19    0.51    1.19    0.51    0.00    0.00   50.11   12.87       ?       ?      ?      ? 
1 1 1    9    7   16 o  5   33.61   13.84    0.43    0.59    0.43    0.59    0.00    0.00   33.61   13.84       ?       ?      ?      ? 
1 1 1    9    7   17 o 15   26.21   12.70   -0.47    0.81   -0.47    0.81    0.00    0.00   26.21   12.70       ?       ?      ?      ? 
1 1 1    9    8    0 o 19  281.92    6.67   31.37    1.48   31.37    1.48   31.37    1.48  281.92    6.67  281.92    6.67   0.00   0.00 
1 1 1    9    8    1 o  3  305.04    5.64   36.68    1.36   36.68    1.36    0.00    0.00  305.04    5.64       ?       ?      ?      ? 
1 1 1    9    8    2 o 19  399.39    6.55   62.91    2.06   62.91    2.06    0.00    0.00  399.39    6.55       ?       ?      ?      ? 
1 1 1    9    8    3 o 10  230.70    4.40   20.97    0.80   20.97    0.80    0.00    0.00  230.70    4.40       ?       ?      ?      ? 
1 1 1    9    8    4 o  3  261.19    4.69   26.88    0.96   26.88    0.96    0.00    0.00  261.19    4.69       ?       ?      ?      ? 
1 1 1    9    8    5 o 19  239.66    5.06   22.63    0.95   22.63    0.95    0.00    0.00  239.66    5.06       ?       ?      ?      ? 
1 1 1    9    8    6 o 12  326.20    5.80   41.93    1.49   41.93    1.49    0.00    0.00  326.20    5.80       ?       ?      ?      ? 
1 1 1    9    8    7 o 13   72.61    7.31    2.10    0.41    2.10    0.41    0.00    0.00   72.61    7.31       ?       ?      ?      ? 
1 1 1    9    8    8 o 14  374.47    7.25   55.33    2.14   55.33    2.14    0.00    0.00  374.47    7.25       ?       ?      ?      ? 
1 1 1    9    8    9 o  5  179.16    4.29   12.65    0.61   12.65    0.61    0.00    0.00  179.16    4.29       ?       ?      ?      ? 
1 1 1    9    8   10 o  7   78.28    6.77    2.44    0.41    2.44    0.41    0.00    0.00   78.28    6.77       ?       ?      ?      ? 
1 1 1    9    8   11 o 12   31.76   11.63    0.33    0.38    0.33    0.38    0.00    0.00   31.76   11.63       ?       ?      ?      ? 
1 1 1    9    8   12 o  6  131.43    4.74    6.85    0.49    6.85    0.49    0.00    0.00  131.43    4.74       ?       ?      ?      ? 
1 1 1    9    8   13 o  5  106.39    5.74    4.53    0.48    4.53    0.48    0.00    0.00  106.39    5.74       ?       ?      ?      ? 
1 1 1    9    8   14 o  4   30.24   11.74    0.29    0.40    0.29    0.40    0.00    0.00   30.24   11.74       ?       ?      ?      ? 
1 1 1    9    8   15 o  6   28.06   11.99    0.12    0.47    0.12    0.47    0.00    0.00   28.06   11.99       ?       ?      ?      ? 
1 1 1    9    8   16 o  2   52.20   13.89    1.43    0.58    1.43    0.58    0.00    0.00   52.20   13.89       ?       ?      ?      ? 
1 1 1    9    8   17 o  5   30.97   14.25    0.25    0.80    0.25    0.80    0.00    0.00   30.97   14.25       ?       ?      ?      ? 
1 1 1    9    9    0 o 19  238.57   10.39   22.56    1.94   22.56    1.94   22.56    1.94  238.57   10.39  238.57   10.39   0.00   0.00 
1 1 1    9    9    1 o 18   23.31   14.90    0.04    0.61    0.04    0.61    0.04    0.61   23.31   14.90   23.31   14.90   0.00   0.00 
1 1 1    9    9    2 o  5  203.98    5.68   16.43    0.91   16.43    0.91   16.43    0.91  203.98    5.68  203.98    5.68  -0.00   0.00 
1 1 1    9    9    3 o  9   98.99    7.62    3.93    0.59    3.93    0.59    3.93    0.59   98.99    7.62   98.99    7.62   0.00   0.00 
1 1 1    9    9    4 o 15   70.89   12.22    2.15    0.62    2.15    0.62    2.15    0.62   70.89   12.22   70.89   12.22  -0.00   0.00 
1 1 1    9    9    5 o  5  153.84    6.33    9.37    0.76    9.37    0.76    9.37    0.76  153.84    6.33  153.84    6.33  -0.00   0.00 
1 1 1    9    9    6 o  1  287.27    7.90   32.59    1.78   32.59    1.78   32.59    1.78  287.27    7.90  287.27    7.90  -0.00   0.00 
1 1 1    9    9    7 o  4  207.95    5.49   17.07    0.90   17.07    0.90   17.07    0.90  207.95    5.49  207.95    5.49  -0.00   0.00 
1 1 1    9    9    8 o  9  337.84    7.58   45.06    2.01   45.06    2.01   45.06    2.01  337.84    7.58  337.84    7.58  -0.00   0.00 
1 1 1    9    9    9 o  4   32.97   17.05    0.63    0.57    0.63    0.57    0.63    0.57   32.97   17.05   32.97   17.05  -0.00   0.00 
1 1 1    9    9   10 o 15  448.05    9.84   79.53    3.47   79.53    3.47   79.53    3.47  448.05    9.84  448.05    9.84   0.00   0.00 
1 1 1    9    9   11 o 14   26.57   15.44    0.35    0.53    0.35    0.53    0.35    0.53   26.57   15.44   26.57   15.44  -0.00   0.00 
1 1 1    9    9   12 o  4   26.51   15.73    0.33    0.57    0.33    0.57    0.33    0.57   26.51   15.73   26.51   15.73   0.00   0.00 
1 1 1    9    9   13 o 13  129.74    6.83    6.75    0.69    6.75    0.69    6.75    0.69  129.74    6.83  129.74    6.83  -0.00   0.00 
1 1 1    9    9   14 o  8   57.46   14.06    1.58    0.55    1.58    0.55    1.58    0.55   57.46   14.06   57.46   14.06   0.00   0.00 
1 1 1    9    9   15 o  4   81.43   12.44    2.97    0.74    2.97    0.74    2.97    0.74   81.43   12.44   81.43   12.44   0.00   0.00 
1 1 1    9    9   16 o 10   50.22   23.42    2.01    1.03    2.01    1.03    2.01    1.03   50.22   23.42   50.22   23.42   0.00   0.00 
1 1 1    9    9   17 o 12   20.10   14.53   -1.34    1.20   -1.34    1.20   -1.34    1.20   20.10   14.53   20.10   14.53  -0.00   0.00 
1 1 1   10    0    0 o  6  750.44   18.33  222.60   10.82  222.60   10.82  222.60   10.82  750.44   18.33  750.44   18.33   0.00   0.00 
1 1 1   10    0    1 f  0  691.77   13.64  189.10    7.43  189.10    7.43  189.10    7.43  691.77   13.64  691.77   13.64   0.00   0.00 
1 1 1   10    0    2 o  5  574.18   12.56  130.30    5.67  130.30    5.67  130.30    5.67  574.18   12.56  574.18   12.56  -0.00   0.00 
1 1 1   10    0    3 o 18   34.46   16.58    0.69    0.52    0.69    0.52    0.69    0.52   34.46   16.58   34.46   16.58   0.00   0.00 
1 1 1   10    0    4 o 17  367.59    7.32   53.32    2.12   53.32    2.12   53.32    2.12  367.59    7.32  367.59    7.32  -0.00   0.00 
1 1 1   10    0    5 o  2  336.01    7.43   44.56    1.96   44.56    1.96   44.56    1.96  336.01    7.43  336.01    7.43  -0.00   0.00 
1 1 1   10    0    6 o 19  412.81    8.88   67.26    2.88   67.26    2.88   67.26    2.88  412.81    8.88  412.81    8.88   0.00   0.00 
1 1 1   10    0    7 o  4   32.64   17.53    0.60    0.62    0.60    0.62    0.60    0.62   32.64   17.53   32.64   17.53   0.00   0.00 
1 1 1   10    0    8 o 14  245.89    5.92   23.86    1.14   23.86    1.14   23.86    1.14  245.89    5.92  245.89    5.92  -0.00   0.00 
1 1 1   10    0    9 o  6  394.24    8.01   61.36    2.48   61.36    2.48   61.36    2.48  394.24    8.01  394.24    8.01  -0.00   0.00 
1 1 1   10    0   10 o 13  217.06    5.82   18.61    0.99   18.61    0.99   18.61    0.99  217.06    5.82  217.06    5.82   0.00   0.00 
1 1 1   10    0   11 o 13   16.40   11.45   -0.52    0.54   -0.52    0.54   -0.52    0.54   16.40   11.45   16.40   11.45  -0.00   0.00 
1 1 1   10    0   12 o 19  236.11    6.99   22.12    1.30   22.12    1.30   22.12    1.30  236.11    6.99  236.11    6.99   0.00   0.00 
1 1 1   10    0   13 o  2   22.47   14.05    0.14    0.51    0.14    0.51    0.14    0.51   22.47   14.05   22.47   14.05  -0.00   0.00 
1 1 1   10    0   14 o  1   24.76   14.86    0.29    0.52    0.29    0.52    0.29    0.52   24.76   14.86   24.76   14.86  -0.00   0.00 
1 1 1   10    0   15 o  7  105.45   10.04    4.69    0.82    4.69    0.82    4.69    0.82  105.45   10.04  105.45   10.04   0.00   0.00 
1 1 1   10    0   16 o 10   31.54   18.91    0.67    0.84    0.67    0.84    0.67    0.84   31.54   18.91   31.54   18.91   0.00   0.00 
1 1 1   10    0   17 o 10   22.83   15.42    0.05    0.81    0.05    0.81    0.05    0.81   22.83   15.42   22.83   15.42  -0.00   0.00 
1 1 1   10    1    0 o  9   93.35    7.52    3.50    0.54    3.50    0.54    3.50    0.54   93.35    7.52   93.35    7.52  -0.00   0.00 
1 1 1   10    1    1 o 12  480.80    7.67   91.16    2.90   91.16    2.90    0.00    0.00  480.80    7.67       ?       ?      ?      ? 
1 1 1   10    1    2 o  6  203.73    4.04   16.35    0.65   16.35    0.65    0.00    0.00  203.73    4.04       ?       ?      ?      ? 
1 1 1   10    1    3 o 15  320.88    5.83   40.59    1.47   40.59    1.47    0.00    0.00  320.88    5.83       ?       ?      ?      ? 
1 1 1   10    1    4 f  0  317.58    5.59   39.76    1.40   39.76    1.40    0.00    0.00  317.58    5.59       ?       ?      ?      ? 
1 1 1   10    1    5 o 19  178.06    3.92   12.49    0.55   12.49    0.55    0.00    0.00  178.06    3.92       ?       ?      ?      ? 
1 1 1   10    1    6 o 11  341.83    5.39   46.04    1.45   46.04    1.45    0.00    0.00  341.83    5.39       ?       ?      ?      ? 
1 1 1   10    1    7 o  1  151.52    4.23    9.05    0.50    9.05    0.50    0.00    0.00  151.52    4.23       ?       ?      ?      ? 
1 1 1   10    1    8 o  1  257.32    4.88   26.09    0.99   26.09    0.99    0.00    0.00  257.32    4.88       ?       ?      ?      ? 
1 1 1   10    1    9 o  5  237.30    4.30   22.19    0.80   22.19    0.80    0.00    0.00  237.30    4.30       ?       ?      ?      ? 
1 1 1   10    1   10 o 11  273.61    5.31   29.53    1.14   29.53    1.14    0.00    0.00  273.61    5.31       ?       ?      ?      ? 
1 1 1   10    1   11 o 19  214.11    4.78   18.10    0.81   18.10    0.81    0.00    0.00  214.11    4.78       ?       ?      ?      ? 
1 1 1   10    1   12 o  8  234.91    5.36   21.86    0.99   21.86    0.99    0.00    0.00  234.91    5.36       ?       ?      ?      ? 
1 1 1   10    1   13 o 10   44.90   11.10    0.86    0.39    0.86    0.39    0.00    0.00   44.90   11.10       ?       ?      ?      ? 
1 1 1   10    1   14 o  1   40.40   11.23    0.71    0.37    0.71    0.37    0.00    0.00   40.40   11.23       ?       ?      ?      ? 
1 1 1   10    1   15 o 19   29.57   12.03    0.24    0.44    0.24    0.44    0.00    0.00   29.57   12.03       ?       ?      ?      ? 
1 1 1   10    1   16 o 18   31.13   13.32    0.23    0.58    0.23    0.58    0.00    0.00   31.13   13.32       ?       ?      ?      ? 
1 1 1   10    1   17 o  7   46.03   14.69    1.30    0.60    1.30    0.60    0.00    0.00   46.03   14.69       ?       ?      ?      ? 
1 1 1   10    2    0 o  4  303.11    7.64   36.27    1.82   36.27    1.82   36.27    1.82  303.11    7.64  303.11    7.64  -0.00   0.00 
1 1 1   10    2    1 o 13  549.68    8.48  119.20    3.67  119.20    3.67    0.00    0.00  549.68    8.48       ?       ?      ?      ? 
1 1 1   10    2    2 o 18  461.49    7.51   84.00    2.73   84.00    2.73    0.00    0.00  461.49    7.51       ?       ?      ?      ? 
1 1 1   10    2    3 o 19  365.37    6.37   52.64    1.83   52.64    1.83    0.00    0.00  365.37    6.37       ?       ?      ?      ? 
1 1 1   10    2    4 o 16  104.47    4.75    4.31    0.39    4.31    0.39    0.00    0.00  104.47    4.75       ?       ?      ?      ? 
1 1 1   10    2    5 o 16  367.36    5.94   53.20    1.72   53.20    1.72    0.00    0.00  367.36    5.94       ?       ?      ?      ? 
1 1 1   10    2    6 o 17  533.62    7.91  112.30    3.32  112.30    3.32    0.00    0.00  533.62    7.91       ?       ?      ?      ? 
1 1 1   10    2    7 o  4  326.36    5.57   41.97    1.43   41.97    1.43    0.00    0.00  326.36    5.57       ?       ?      ?      ? 
1 1 1   10    2    8 o 19  204.28    4.20   16.44    0.68   16.44    0.68    0.00    0.00  204.28    4.20       ?       ?      ?      ? 
1 1 1   10    2    9 o  3  348.43    5.68   47.87    1.56   47.87    1.56    0.00    0.00  348.43    5.68       ?       ?      ?      ? 
1 1 1   10    2   10 o  3  184.23    4.40   13.38    0.64   13.38    0.64    0.00    0.00  184.23    4.40       ?       ?      ?      ? 
1 1 1   10    2   11 o 14   86.39    5.39    2.96    0.36    2.96    0.36    0.00    0.00   86.39    5.39       ?       ?      ?      ? 
1 1 1   10    2   12 o 19   72.04    6.64    2.08    0.37    2.08    0.37    0.00    0.00   72.04    6.64       ?       ?      ?      ? 
1 1 1   10    2   13 o 19   54.14    9.26    1.22    0.38    1.22    0.38    0.00    0.00   54.14    9.26       ?       ?      ?      ? 
1 1 1   10    2   14 o  4   71.39    7.44    2.09    0.41    2.09    0.41    0.00    0.00   71.39    7.44       ?       ?      ?      ? 
1 1 1   10    2   15 o 16   47.74   12.79    1.07    0.49    1.07    0.49    0.00    0.00   47.74   12.79       ?       ?      ?      ? 
1 1 1   10    2   16 o 11   39.85   13.83    0.78    0.53    0.78    0.53    0.00    0.00   39.85   13.83       ?       ?      ?      ? 
1 1 1   10    2   17 o 18   35.27   14.78    0.71    0.69    0.71    0.69    0.00    0.00   35.27   14.78       ?       ?      ?      ? 
1 1 1   10    3    0 o 18  239.15    5.88   22.57    1.11   22.57    1.11   22.57    1.11  239.15    5.88  239.15    5.88   0.00   0.00 
1 1 1   10    3    1 o 14  203.29    4.21   16.28    0.67   16.28    0.67    0.00    0.00  203.29    4.21       ?       ?      ?      ? 
1 1 1   10    3    2 o 18  457.53    6.97   82.55    2.51   82.55    2.51    0.00    0.00  457.53    6.97       ?       ?      ?      ? 
1 1 1   10    3    3 o 12  281.10    4.91   31.14    1.09   31.14    1.09    0.00    0.00  281.10    4.91       ?       ?      ?      ? 
1 1 1   10    3    4 o  1  392.92    6.27   60.88    1.94   60.88    1.94    0.00    0.00  392.92    6.27       ?       ?      ?      ? 
1 1 1   10    3    5 o  5  157.43    4.18    9.77    0.52    9.77    0.52    0.00    0.00  157.43    4.18       ?       ?      ?      ? 
1 1 1   10    3    6 o 17  543.76    7.78  116.60    3.33  116.60    3.33    0.00    0.00  543.76    7.78       ?       ?      ?      ? 
1 1 1   10    3    7 o 19   68.77    7.93    1.89    0.42    1.89    0.42    0.00    0.00   68.77    7.93       ?       ?      ?      ? 
1 1 1   10    3    8 o  7  127.48    4.38    6.41    0.44    6.41    0.44    0.00    0.00  127.48    4.38       ?       ?      ?      ? 
1 1 1   10    3    9 o 19   85.57    5.74    2.90    0.38    2.90    0.38    0.00    0.00   85.57    5.74       ?       ?      ?      ? 
1 1 1   10    3   10 o  2  166.46    4.24   10.93    0.55   10.93    0.55    0.00    0.00  166.46    4.24       ?       ?      ?      ? 
1 1 1   10    3   11 o  2  138.72    4.18    7.60    0.46    7.60    0.46    0.00    0.00  138.72    4.18       ?       ?      ?      ? 
1 1 1   10    3   12 o 16   94.59    5.61    3.56    0.42    3.56    0.42    0.00    0.00   94.59    5.61       ?       ?      ?      ? 
1 1 1   10    3   13 o  1  159.60    4.74   10.12    0.60   10.12    0.60    0.00    0.00  159.60    4.74       ?       ?      ?      ? 
1 1 1   10    3   14 o 13   21.60    9.94   -0.25    0.39   -0.25    0.39    0.00    0.00   21.60    9.94       ?       ?      ?      ? 
1 1 1   10    3   15 o 17   21.51   10.16   -0.40    0.45   -0.40    0.45    0.00    0.00   21.51   10.16       ?       ?      ?      ? 
1 1 1   10    3   16 o  4   57.40   12.94    1.61    0.57    1.61    0.57    0.00    0.00   57.40   12.94       ?       ?      ?      ? 
1 1 1   10    3   17 o 18   23.88   11.62   -0.60    0.70   -0.60    0.70    0.00    0.00   23.88   11.62       ?       ?      ?      ? 
1 1 1   10    4    0 o  8  395.07    8.11   61.59    2.52   61.59    2.52   61.59    2.52  395.07    8.11  395.07    8.11  -0.00   0.00 
1 1 1   10    4    1 o 18  229.95    4.36   20.83    0.79   20.83    0.79    0.00    0.00  229.95    4.36       ?       ?      ?      ? 
1 1 1   10    4    2 o 14  183.32    4.23   13.24    0.61   13.24    0.61    0.00    0.00  183.32    4.23       ?       ?      ?      ? 
1 1 1   10    4    3 o 10  112.77    4.76    5.02    0.42    5.02    0.42    0.00    0.00  112.77    4.76       ?       ?      ?      ? 
1 1 1   10    4    4 o  5   98.21    4.77    3.81    0.37    3.81    0.37    0.00    0.00   98.21    4.77       ?       ?      ?      ? 
1 1 1   10    4    5 o  4  124.15    4.38    6.08    0.43    6.08    0.43    0.00    0.00  124.15    4.38       ?       ?      ?      ? 
1 1 1   10    4    6 o 19  166.20    3.96   10.88    0.52   10.88    0.52    0.00    0.00  166.20    3.96       ?       ?      ?      ? 
1 1 1   10    4    7 o 18  210.59    4.34   17.47    0.72   17.47    0.72    0.00    0.00  210.59    4.34       ?       ?      ?      ? 
1 1 1   10    4    8 o 17  275.75    4.68   29.96    1.02   29.96    1.02    0.00    0.00  275.75    4.68       ?       ?      ?      ? 
1 1 1   10    4    9 o 14  149.65    4.03    8.83    0.47    8.83    0.47    0.00    0.00  149.65    4.03       ?       ?      ?      ? 
1 1 1   10    4   10 o 19  207.70    4.59   17.01    0.75   17.01    0.75    0.00    0.00  207.70    4.59       ?       ?      ?      ? 
1 1 1   10    4   11 o  4   42.28   11.44    0.74    0.39    0.74    0.39    0.00    0.00   42.28   11.44       ?       ?      ?      ? 
1 1 1   10    4   12 o 10  121.88    4.86    5.89    0.47    5.89    0.47    0.00    0.00  121.88    4.86       ?       ?      ?      ? 
1 1 1   10    4   13 o 17   64.19    8.34    1.69    0.41    1.69    0.41    0.00    0.00   64.19    8.34       ?       ?      ?      ? 
1 1 1   10    4   14 o 15   59.06    9.13    1.47    0.41    1.47    0.41    0.00    0.00   59.06    9.13       ?       ?      ?      ? 
1 1 1   10    4   15 o 19   32.27   12.37    0.39    0.44    0.39    0.44    0.00    0.00   32.27   12.37       ?       ?      ?      ? 
1 1 1   10    4   16 o  4   32.98   13.73    0.37    0.59    0.37    0.59    0.00    0.00   32.98   13.73       ?       ?      ?      ? 
1 1 1   10    4   17 o  7   22.85   11.17   -0.69    0.67   -0.69    0.67    0.00    0.00   22.85   11.17       ?       ?      ?      ? 
1 1 1   10    5    0 o  6  488.08    9.55   94.04    3.67   94.04    3.67   94.04    3.67  488.08    9.55  488.08    9.55   0.00   0.00 
1 1 1   10    5    1 o  7  349.26    5.71   48.08    1.57   48.08    1.57    0.00    0.00  349.26    5.71       ?       ?      ?      ? 
1 1 1   10    5    2 o  6  480.71    9.37   91.28    3.55   91.28    3.55    0.00    0.00  480.71    9.37       ?       ?      ?      ? 
1 1 1   10    5    3 o  5  150.16    4.10    8.89    0.48    8.89    0.48    0.00    0.00  150.16    4.10       ?       ?      ?      ? 
1 1 1   10    5    4 o 18  118.70    4.55    5.56    0.42    5.56    0.42    0.00    0.00  118.70    4.55       ?       ?      ?      ? 
1 1 1   10    5    5 o 17  204.60    4.03   16.49    0.65   16.49    0.65    0.00    0.00  204.60    4.03       ?       ?      ?      ? 
1 1 1   10    5    6 o 17   94.48    5.62    3.53    0.42    3.53    0.42    0.00    0.00   94.48    5.62       ?       ?      ?      ? 
1 1 1   10    5    7 o  2  585.41    8.46  135.20    3.90  135.20    3.90    0.00    0.00  585.41    8.46       ?       ?      ?      ? 
1 1 1   10    5    8 o 13  270.71    4.98   28.88    1.06   28.88    1.06    0.00    0.00  270.71    4.98       ?       ?      ?      ? 
1 1 1   10    5    9 o 16  169.12    4.05   11.27    0.54   11.27    0.54    0.00    0.00  169.12    4.05       ?       ?      ?      ? 
1 1 1   10    5   10 o  4  102.46    4.83    4.15    0.39    4.15    0.39    0.00    0.00  102.46    4.83       ?       ?      ?      ? 
1 1 1   10    5   11 o  7  231.55    4.92   21.18    0.90   21.18    0.90    0.00    0.00  231.55    4.92       ?       ?      ?      ? 
1 1 1   10    5   12 o 15  172.08    5.04   11.74    0.68   11.74    0.68    0.00    0.00  172.08    5.04       ?       ?      ?      ? 
1 1 1   10    5   13 o 14  186.98    5.18   13.92    0.76   13.92    0.76    0.00    0.00  186.98    5.18       ?       ?      ?      ? 
1 1 1   10    5   14 o 12   26.55   11.34    0.05    0.42    0.05    0.42    0.00    0.00   26.55   11.34       ?       ?      ?      ? 
1 1 1   10    5   15 o 17   40.41   12.70    0.76    0.45    0.76    0.45    0.00    0.00   40.41   12.70       ?       ?      ?      ? 
1 1 1   10    5   16 o 16   33.68   13.92    0.42    0.60    0.42    0.60    0.00    0.00   33.68   13.92       ?       ?      ?      ? 
1 1 1   10    5   17 o 18   31.54   13.63    0.44    0.62    0.44    0.62    0.00    0.00   31.54   13.63       ?       ?      ?      ? 
1 1 1   10    6    0 o 14   85.26    9.42    2.97    0.61    2.97    0.61    2.97    0.61   85.26    9.42   85.26    9.42   0.00   0.00 
1 1 1   10    6    1 o 18  420.49    7.29   69.75    2.41   69.75    2.41    0.00    0.00  420.49    7.29       ?       ?      ?      ? 
1 1 1   10    6    2 o 10  428.02    6.76   72.26    2.28   72.26    2.28    0.00    0.00  428.02    6.76       ?       ?      ?      ? 
1 1 1   10    6    3 o  1  525.26    7.98  108.90    3.30  108.90    3.30    0.00    0.00  525.26    7.98       ?       ?      ?      ? 
1 1 1   10    6    4 o 12  359.02    5.86   50.81    1.66   50.81    1.66    0.00    0.00  359.02    5.86       ?       ?      ?      ? 
1 1 1   10    6    5 f  0  475.60    7.20   89.19    2.69   89.19    2.69    0.00    0.00  475.60    7.20       ?       ?      ?      ? 
1 1 1   10    6    6 o 12  196.18    4.41   15.16    0.68   15.16    0.68    0.00    0.00  196.18    4.41       ?       ?      ?      ? 
1 1 1   10    6    7 o  5  267.77    4.96   28.25    1.05   28.25    1.05    0.00    0.00  267.77    4.96       ?       ?      ?      ? 
1 1 1   10    6    8 o  6  217.85    4.47   18.70    0.77   18.70    0.77    0.00    0.00  217.85    4.47       ?       ?      ?      ? 
1 1 1   10    6    9 o 17  439.09    7.20   76.12    2.49   76.12    2.49    0.00    0.00  439.09    7.20       ?       ?      ?      ? 
1 1 1   10    6   10 o 18  320.13    6.94   40.51    1.75   40.51    1.75    0.00    0.00  320.13    6.94       ?       ?      ?      ? 
1 1 1   10    6   11 o  2  105.25    5.19    4.39    0.43    4.39    0.43    0.00    0.00  105.25    5.19       ?       ?      ?      ? 
1 1 1   10    6   12 o  1   56.94    8.78    1.33    0.38    1.33    0.38    0.00    0.00   56.94    8.78       ?       ?      ?      ? 
1 1 1   10    6   13 o 14   34.01   12.13    0.43    0.41    0.43    0.41    0.00    0.00   34.01   12.13       ?       ?      ?      ? 
1 1 1   10    6   14 f  0   24.60   10.91   -0.08    0.42   -0.08    0.42    0.00    0.00   24.60   10.91       ?       ?      ?      ? 
1 1 1   10    6   15 o  6   87.64    7.82    3.23    0.53    3.23    0.53    0.00    0.00   87.64    7.82       ?       ?      ?      ? 
1 1 1   10    6   16 o 16   43.61   14.48    1.01    0.58    1.01    0.58    0.00    0.00   43.61   14.48       ?       ?      ?      ? 
1 1 1   10    6   17 o  7   31.44   13.96    0.39    0.69    0.39    0.69    0.00    0.00   31.44   13.96       ?       ?      ?      ? 
1 1 1   10    7    0 o 11  772.59   14.41  236.20    8.76  236.20    8.76  236.20    8.76  772.59   14.41  772.59   14.41   0.00   0.00 
1 1 1   10    7    1 f  0  166.28    4.24   10.90    0.55   10.90    0.55    0.00    0.00  166.28    4.24       ?       ?      ?      ? 
1 1 1   10    7    2 o  4  212.60    4.43   17.81    0.74   17.81    0.74    0.00    0.00  212.60    4.43       ?       ?      ?      ? 
1 1 1   10    7    3 o  4   40.66   11.61    0.67    0.39    0.67    0.39    0.00    0.00   40.66   11.61       ?       ?      ?      ? 
1 1 1   10    7    4 o 11  212.45    4.17   17.78    0.70   17.78    0.70    0.00    0.00  212.45    4.17       ?       ?      ?      ? 
1 1 1   10    7    5 o  9  181.81    3.94   13.02    0.56   13.02    0.56    0.00    0.00  181.81    3.94       ?       ?      ?      ? 
1 1 1   10    7    6 f  0  176.42    4.33   12.26    0.60   12.26    0.60    0.00    0.00  176.42    4.33       ?       ?      ?      ? 
1 1 1   10    7    7 o  2  525.90    7.89  109.10    3.27  109.10    3.27    0.00    0.00  525.90    7.89       ?       ?      ?      ? 
1 1 1   10    7    8 f  0   61.25    8.55    1.51    0.40    1.51    0.40    0.00    0.00   61.25    8.55       ?       ?      ?      ? 
1 1 1   10    7    9 o 12  194.63    4.43   14.93    0.68   14.93    0.68    0.00    0.00  194.63    4.43       ?       ?      ?      ? 
1 1 1   10    7   10 o  6   23.13   10.47   -0.23    0.41   -0.23    0.41    0.00    0.00   23.13   10.47       ?       ?      ?      ? 
1 1 1   10    7   11 o 19   88.23    6.29    3.10    0.43    3.10    0.43    0.00    0.00   88.23    6.29       ?       ?      ?      ? 
1 1 1   10    7   12 o 17   69.61    7.64    1.96    0.41    1.96    0.41    0.00    0.00   69.61    7.64       ?       ?      ?      ? 
1 1 1   10    7   13 f  0  105.28    5.43    4.43    0.45    4.43    0.45    0.00    0.00  105.28    5.43       ?       ?      ?      ? 
1 1 1   10    7   14 o 12   36.40   11.70    0.57    0.38    0.57    0.38    0.00    0.00   36.40   11.70       ?       ?      ?      ? 
1 1 1   10    7   15 o  9   22.99   10.81   -0.38    0.50   -0.38    0.50    0.00    0.00   22.99   10.81       ?       ?      ?      ? 
1 1 1   10    7   16 o 14   27.25   12.54   -0.11    0.62   -0.11    0.62    0.00    0.00   27.25   12.54       ?       ?      ?      ? 
1 1 1   10    7   17 o 18   36.12   15.69    0.79    0.83    0.79    0.83    0.00    0.00   36.12   15.69       ?       ?      ?      ? 
1 1 1   10    8    0 o 16  503.30   10.78  100.10    4.27  100.10    4.27  100.10    4.27  503.30   10.78  503.30   10.78  -0.00   0.00 
1 1 1   10    8    1 o  8  214.21    4.46   18.08    0.75   18.08    0.75    0.00    0.00  214.21    4.46       ?       ?      ?      ? 
1 1 1   10    8    2 o  5  197.36    4.80   15.35    0.75   15.35    0.75    0.00    0.00  197.36    4.80       ?       ?      ?      ? 
1 1 1   10    8    3 o 15   44.98   11.74    0.83    0.42    0.83    0.42    0.00    0.00   44.98   11.74       ?       ?      ?      ? 
1 1 1   10    8    4 o 19  171.68    4.15   11.61    0.56   11.61    0.56    0.00    0.00  171.68    4.15       ?       ?      ?      ? 
1 1 1   10    8    5 o  8  173.37    4.25   11.84    0.58   11.84    0.58    0.00    0.00  173.37    4.25       ?       ?      ?      ? 
1 1 1   10    8    6 o 11  403.35    6.73   64.13    2.14   64.13    2.14    0.00    0.00  403.35    6.73       ?       ?      ?      ? 
1 1 1   10    8    7 o  9  454.10    7.79   81.35    2.78   81.35    2.78    0.00    0.00  454.10    7.79       ?       ?      ?      ? 
1 1 1   10    8    8 o  3   91.14    6.10    3.29    0.44    3.29    0.44    0.00    0.00   91.14    6.10       ?       ?      ?      ? 
1 1 1   10    8    9 o 19  125.51    4.83    6.22    0.48    6.22    0.48    0.00    0.00  125.51    4.83       ?       ?      ?      ? 
1 1 1   10    8   10 o 19   65.68    7.51    1.73    0.38    1.73    0.38    0.00    0.00   65.68    7.51       ?       ?      ?      ? 
1 1 1   10    8   11 o 14  168.25    4.35   11.19    0.58   11.19    0.58    0.00    0.00  168.25    4.35       ?       ?      ?      ? 
1 1 1   10    8   12 o 14   50.35    9.95    1.06    0.38    1.06    0.38    0.00    0.00   50.35    9.95       ?       ?      ?      ? 
1 1 1   10    8   13 o  7   58.98    9.15    1.45    0.41    1.45    0.41    0.00    0.00   58.98    9.15       ?       ?      ?      ? 
1 1 1   10    8   14 o 17  102.86    5.55    4.27    0.45    4.27    0.45    0.00    0.00  102.86    5.55       ?       ?      ?      ? 
1 1 1   10    8   15 o 13   64.88   10.78    1.89    0.53    1.89    0.53    0.00    0.00   64.88   10.78       ?       ?      ?      ? 
1 1 1   10    8   16 o 16   31.62   13.35    0.37    0.57    0.37    0.57    0.00    0.00   31.62   13.35       ?       ?      ?      ? 
1 1 1   10    8   17 o 10   37.79   15.76    0.93    0.78    0.93    0.78    0.00    0.00   37.79   15.76       ?       ?      ?      ? 
1 1 1   10    9    0 o 10  471.94   10.15   87.99    3.77   87.99    3.77   87.99    3.77  471.94   10.15  471.94   10.15  -0.00   0.00 
1 1 1   10    9    1 o 18  268.49    5.03   28.41    1.06   28.41    1.06    0.00    0.00  268.49    5.03       ?       ?      ?      ? 
1 1 1   10    9    2 o  6  146.22    4.26    8.43    0.49    8.43    0.49    0.00    0.00  146.22    4.26       ?       ?      ?      ? 
1 1 1   10    9    3 f  0  224.69    4.60   19.89    0.81   19.89    0.81    0.00    0.00  224.69    4.60       ?       ?      ?      ? 
1 1 1   10    9    4 o  7  236.00    4.54   21.94    0.84   21.94    0.84    0.00    0.00  236.00    4.54       ?       ?      ?      ? 
1 1 1   10    9    5 o 14  496.16    8.02   97.08    3.13   97.08    3.13    0.00    0.00  496.16    8.02       ?       ?      ?      ? 
1 1 1   10    9    6 o  1  136.70    4.67    7.37    0.50    7.37    0.50    0.00    0.00  136.70    4.67       ?       ?      ?      ? 
1 1 1   10    9    7 o 16  201.70    4.79   16.03    0.76   16.03    0.76    0.00    0.00  201.70    4.79       ?       ?      ?      ? 
1 1 1   10    9    8 o  5  302.73    5.28   36.13    1.26   36.13    1.26    0.00    0.00  302.73    5.28       ?       ?      ?      ? 
1 1 1   10    9    9 o  2  242.25    5.40   23.15    1.03   23.15    1.03    0.00    0.00  242.25    5.40       ?       ?      ?      ? 
1 1 1   10    9   10 o  2  193.72    4.62   14.81    0.71   14.81    0.71    0.00    0.00  193.72    4.62       ?       ?      ?      ? 
1 1 1   10    9   11 o 14   57.92    8.85    1.37    0.39    1.37    0.39    0.00    0.00   57.92    8.85       ?       ?      ?      ? 
1 1 1   10    9   12 o 17   75.20    7.05    2.28    0.41    2.28    0.41    0.00    0.00   75.20    7.05       ?       ?      ?      ? 
1 1 1   10    9   13 o 14  101.59    5.74    4.14    0.46    4.14    0.46    0.00    0.00  101.59    5.74       ?       ?      ?      ? 
1 1 1   10    9   14 o 14   42.10   12.06    0.80    0.42    0.80    0.42    0.00    0.00   42.10   12.06       ?       ?      ?      ? 
1 1 1   10    9   15 o 18   82.14    9.17    2.92    0.58    2.92    0.58    0.00    0.00   82.14    9.17       ?       ?      ?      ? 
1 1 1   10    9   16 o  6   34.02   14.70    0.50    0.72    0.50    0.72    0.00    0.00   34.02   14.70       ?       ?      ?      ? 
1 1 1   10   10    0 o  1  508.47   15.58  102.30    6.23  102.30    6.23  102.30    6.23  508.47   15.58  508.47   15.58  -0.00   0.00 
1 1 1   10   10    1 o 15  171.43    5.97   11.62    0.80   11.62    0.80   11.62    0.80  171.43    5.97  171.43    5.97   0.00   0.00 
1 1 1   10   10    2 o 16  152.41    6.38    9.20    0.76    9.20    0.76    9.20    0.76  152.41    6.38  152.41    6.38   0.00   0.00 
1 1 1   10   10    3 o  5  417.30    8.83   68.73    2.90   68.73    2.90   68.73    2.90  417.30    8.83  417.30    8.83   0.00   0.00 
1 1 1   10   10    4 o  1  283.46    6.90   31.71    1.54   31.71    1.54   31.71    1.54  283.46    6.90  283.46    6.90   0.00   0.00 
1 1 1   10   10    5 o  5  119.77    8.13    5.73    0.76    5.73    0.76    5.73    0.76  119.77    8.13  119.77    8.13   0.00   0.00 
1 1 1   10   10    6 o 14  368.17    8.17   53.50    2.37   53.50    2.37   53.50    2.37  368.17    8.17  368.17    8.17   0.00   0.00 
1 1 1   10   10    7 o 10  218.02    6.51   18.78    1.12   18.78    1.12   18.78    1.12  218.02    6.51  218.02    6.51  -0.00   0.00 
1 1 1   10   10    8 o 12   48.56   16.61    1.21    0.57    1.21    0.57    1.21    0.57   48.56   16.61   48.56   16.61  -0.00   0.00 
1 1 1   10   10    9 o 11   30.03   16.48    0.50    0.56    0.50    0.56    0.50    0.56   30.03   16.48   30.03   16.48   0.00   0.00 
1 1 1   10   10   10 o 18  177.89    5.59   12.52    0.78   12.52    0.78   12.52    0.78  177.89    5.59  177.89    5.59  -0.00   0.00 
1 1 1   10   10   11 o  1   95.20    8.92    3.69    0.65    3.69    0.65    3.69    0.65   95.20    8.92   95.20    8.92  -0.00   0.00 
1 1 1   10   10   12 o  1   68.83   11.51    2.05    0.57    2.05    0.57    2.05    0.57   68.83   11.51   68.83   11.51  -0.00   0.00 
1 1 1   10   10   13 o  4  211.05    8.55   17.95    1.42   17.95    1.42   17.95    1.42  211.05    8.55  211.05    8.55  -0.00   0.00 
1 1 1   10   10   14 o  2   24.18   15.27    0.19    0.62    0.19    0.62    0.19    0.62   24.18   15.27   24.18   15.27  -0.00   0.00 
1 1 1   10   10   15 o  6   14.47   10.59   -1.79    0.77   -1.79    0.77   -1.79    0.77   14.47   10.59   14.47   10.59   0.00   0.00 
1 1 1   10   10   16 o 14   20.72   14.52   -0.45    0.89   -0.45    0.89   -0.45    0.89   20.72   14.52   20.72   14.52  -0.00   0.00 
1 1 1   11    0    0 x  1       ?       ?       ?       ?       ?       ?       ?       ?       ?       ?       ?       ?      ?      ? 
1 1 1   11    0    1 f  0  279.42    6.88   30.82    1.51   30.82    1.51   30.82    1.51  279.42    6.88  279.42    6.88   0.00   0.00 
1 1 1   11    0    2 o  2  131.17    6.56    6.83    0.67    6.83    0.67    6.83    0.67  131.17    6.56  131.17    6.56  -0.00   0.00 
1 1 1   11    0    3 o  7  163.50    5.70   10.57    0.73   10.57    0.73   10.57    0.73  163.50    5.70  163.50    5.70   0.00   0.00 
1 1 1   11    0    4 o 15   37.05   16.97    0.79    0.54    0.79    0.54    0.79    0.54   37.05   16.97   37.05   16.97  -0.00   0.00 
1 1 1   11    0    5 f  0   96.81    8.07    3.77    0.60    3.77    0.60    3.77    0.60   96.81    8.07   96.81    8.07   0.00   0.00 
1 1 1   11    0    6 o  2  171.73    6.11   11.66    0.82   11.66    0.82   11.66    0.82  171.73    6.11  171.73    6.11  -0.00   0.00 
1 1 1   11    0    7 o 17  228.69    6.90   20.66    1.24   20.66    1.24   20.66    1.24  228.69    6.90  228.69    6.90   0.00   0.00 
1 1 1   11    0    8 o  4  165.87    5.92   10.88    0.77   10.88    0.77   10.88    0.77  165.87    5.92  165.87    5.92  -0.00   0.00 
1 1 1   11    0    9 o 13  237.94    5.85   22.35    1.10   22.35    1.10   22.35    1.10  237.94    5.85  237.94    5.85  -0.00   0.00 
1 1 1   11    0   10 o 18  422.56   10.83   70.75    3.60   70.75    3.60   70.75    3.60  422.56   10.83  422.56   10.83  -0.00   0.00 
1 1 1   11    0   11 o  8   96.31    7.42    3.73    0.56    3.73    0.56    3.73    0.56   96.31    7.42   96.31    7.42   0.00   0.00 
1 1 1   11    0   12 o 15   90.10    7.81    3.29    0.54    3.29    0.54    3.29    0.54   90.10    7.81   90.10    7.81   0.00   0.00 
1 1 1   11    0   13 o  9   65.64   13.10    1.93    0.60    1.93    0.60    1.93    0.60   65.64   13.10   65.64   13.10   0.00   0.00 
1 1 1   11    0   14 o 16  107.29    7.39    4.67    0.62    4.67    0.62    4.67    0.62  107.29    7.39  107.29    7.39  -0.00   0.00 
1 1 1   11    0   15 o 19   22.84   15.00    0.02    0.68    0.02    0.68    0.02    0.68   22.84   15.00   22.84   15.00  -0.00   0.00 
1 1 1   11    0   16 o  8   22.33   15.37   -0.33    0.89   -0.33    0.89   -0.33    0.89   22.33   15.37   22.33   15.37   0.00   0.00 
1 1 1   11    0   17 o  6   26.95   17.58    0.46    0.91    0.46    0.91    0.46    0.91   26.95   17.58   26.95   17.58  -0.00   0.00 
1 1 1   11    1    0 o 15   62.17   13.01    1.71    0.56    1.71    0.56    1.71    0.56   62.17   13.01   62.17   13.01   0.00   0.00 
1 1 1   11    1    1 o 19  509.94    8.02  102.60    3.22  102.60    3.22    0.00    0.00  509.94    8.02       ?       ?      ?      ? 
1 1 1   11    1    2 f  0  440.92    7.65   76.71    2.66   76.71    2.66    0.00    0.00  440.92    7.65       ?       ?      ?      ? 
1 1 1   11    1    3 o  7  130.62    4.39    6.73    0.45    6.73    0.45    0.00    0.00  130.62    4.39       ?       ?      ?      ? 
1 1 1   11    1    4 o 15  314.19    5.45   38.91    1.35   38.91    1.35    0.00    0.00  314.19    5.45       ?       ?      ?      ? 
1 1 1   11    1    5 o 11  479.86    7.35   90.81    2.78   90.81    2.78    0.00    0.00  479.86    7.35       ?       ?      ?      ? 
1 1 1   11    1    6 o  5  500.65    7.75   98.84    3.06   98.84    3.06    0.00    0.00  500.65    7.75       ?       ?      ?      ? 
1 1 1   11    1    7 f  0  465.96    7.34   85.61    2.69   85.61    2.69    0.00    0.00  465.96    7.34       ?       ?      ?      ? 
1 1 1   11    1    8 f  0  410.20    6.73   66.36    2.17   66.36    2.17    0.00    0.00  410.20    6.73       ?       ?      ?      ? 
1 1 1   11    1    9 o  3  155.04    4.31    9.48    0.53    9.48    0.53    0.00    0.00  155.04    4.31       ?       ?      ?      ? 
1 1 1   11    1   10 o  2  315.44    5.94   39.28    1.48   39.28    1.48    0.00    0.00  315.44    5.94       ?       ?      ?      ? 
1 1 1   11    1   11 o  8  157.11    4.27    9.75    0.53    9.75    0.53    0.00    0.00  157.11    4.27       ?       ?      ?      ? 
1 1 1   11    1   12 o 10  187.71    4.85   13.96    0.72   13.96    0.72    0.00    0.00  187.71    4.85       ?       ?      ?      ? 
1 1 1   11    1   13 o 11   39.43   11.12    0.66    0.36    0.66    0.36    0.00    0.00   39.43   11.12       ?       ?      ?      ? 
1 1 1   11    1   14 o  9   26.29   10.99    0.10    0.38    0.10    0.38    0.00    0.00   26.29   10.99       ?       ?      ?      ? 
1 1 1   11    1   15 f  0   24.13   10.99   -0.17    0.46   -0.17    0.46    0.00    0.00   24.13   10.99       ?       ?      ?      ? 
1 1 1   11    1   16 o 10   40.92   14.10    0.85    0.55    0.85    0.55    0.00    0.00   40.92   14.10       ?       ?      ?      ? 
1 1 1   11    1   17 o  8   39.45   15.31    1.01    0.68    1.01    0.68    0.00    0.00   39.45   15.31       ?       ?      ?      ? 
1 1 1   11    2    0 o  5  144.23    6.19    8.24    0.70    8.24    0.70    8.24    0.70  144.23    6.19  144.23    6.19  -0.00   0.00 
1 1 1   11    2    1 o 16  174.60    4.17   12.01    0.57   12.01    0.57    0.00    0.00  174.60    4.17       ?       ?      ?      ? 
1 1 1   11    2    2 f  0  168.25    4.27   11.16    0.57   11.16    0.57    0.00    0.00  168.25    4.27       ?       ?      ?      ? 
1 1 1   11    2    3 o 18  351.23    6.05   48.64    1.67   48.64    1.67    0.00    0.00  351.23    6.05       ?       ?      ?      ? 
1 1 1   11    2    4 o  1  304.83    5.06   36.62    1.22   36.62    1.22    0.00    0.00  304.83    5.06       ?       ?      ?      ? 
1 1 1   11    2    5 o  9  510.93    8.38  103.00    3.37  103.00    3.37    0.00    0.00  510.93    8.38       ?       ?      ?      ? 
1 1 1   11    2    6 o 19  384.89    6.07   58.38    1.84   58.38    1.84    0.00    0.00  384.89    6.07       ?       ?      ?      ? 
1 1 1   11    2    7 o 10  163.51    4.43   10.54    0.57   10.54    0.57    0.00    0.00  163.51    4.43       ?       ?      ?      ? 
1 1 1   11    2    8 o 19   47.79   11.34    0.94    0.42    0.94    0.42    0.00    0.00   47.79   11.34       ?       ?      ?      ? 
1 1 1   11    2    9 o  1  424.87    7.41   71.27    2.48   71.27    2.48    0.00    0.00  424.87    7.41       ?       ?      ?      ? 
1 1 1   11    2   10 o  3  221.68    4.68   19.38    0.82   19.38    0.82    0.00    0.00  221.68    4.68       ?       ?      ?      ? 
1 1 1   11    2   11 o 16  132.69    4.51    6.96    0.47    6.96    0.47    0.00    0.00  132.69    4.51       ?       ?      ?      ? 
1 1 1   11    2   12 o 13  133.43    4.40    7.05    0.46    7.05    0.46    0.00    0.00  133.43    4.40       ?       ?      ?      ? 
1 1 1   11    2   13 o 18   63.55    7.79    1.65    0.38    1.65    0.38    0.00    0.00   63.55    7.79       ?       ?      ?      ? 
1 1 1   11    2   14 o  2   24.05   10.65   -0.08    0.40   -0.08    0.40    0.00    0.00   24.05   10.65       ?       ?      ?      ? 
1 1 1   11    2   15 o  9   43.01   12.71    0.87    0.46    0.87    0.46    0.00    0.00   43.01   12.71       ?       ?      ?      ? 
1 1 1   11    2   16 o  2   31.05   13.52    0.20    0.62    0.20    0.62    0.00    0.00   31.05   13.52       ?       ?      ?      ? 
1 1 1   11    2   17 o 11   27.03   12.67   -0.08    0.68   -0.08    0.68    0.00    0.00   27.03   12.67       ?       ?      ?      ? 
1 1 1   11    3    0 o 15   31.35   16.60    0.56    0.55    0.56    0.55    0.56    0.55   31.35   16.60   31.35   16.60  -0.00   0.00 
1 1 1   11    3    1 o 15  349.54    6.23   48.17    1.72   48.17    1.72    0.00    0.00  349.54    6.23       ?       ?      ?      ? 
1 1 1   11    3    2 o 12  325.52    5.64   41.77    1.45   41.77    1.45    0.00    0.00  325.52    5.64       ?       ?      ?      ? 
1 1 1   11    3    3 o  7  424.70    6.86   71.15    2.29   71.15    2.29    0.00    0.00  424.70    6.86       ?       ?      ?      ? 
1 1 1   11    3    4 f  0  253.34    4.79   25.29    0.95   25.29    0.95    0.00    0.00  253.34    4.79       ?       ?      ?      ? 
1 1 1   11    3    5 o  8  137.26    4.39    7.43    0.47    7.43    0.47    0.00    0.00  137.26    4.39       ?       ?      ?      ? 
1 1 1   11    3    6 o 11  487.39    7.51   93.66    2.88   93.66    2.88    0.00    0.00  487.39    7.51       ?       ?      ?      ? 
1 1 1   11    3    7 o 12  549.91    8.41  119.30    3.64  119.30    3.64    0.00    0.00  549.91    8.41       ?       ?      ?      ? 
1 1 1   11    3    8 o 17  606.49    9.27  145.30    4.43  145.30    4.43    0.00    0.00  606.49    9.27       ?       ?      ?      ? 
1 1 1   11    3    9 o 10   28.84   11.47    0.17    0.39    0.17    0.39    0.00    0.00   28.84   11.47       ?       ?      ?      ? 
1 1 1   11    3   10 o 18  318.75    5.82   40.11    1.46   40.11    1.46    0.00    0.00  318.75    5.82       ?       ?      ?      ? 
1 1 1   11    3   11 o  4   38.30   11.79    0.59    0.39    0.59    0.39    0.00    0.00   38.30   11.79       ?       ?      ?      ? 
1 1 1   11    3   12 o 12   71.56    7.05    2.06    0.39    2.06    0.39    0.00    0.00   71.56    7.05       ?       ?      ?      ? 
1 1 1   11    3   13 o 11  100.88    5.66    4.07    0.45    4.07    0.45    0.00    0.00  100.88    5.66       ?       ?      ?      ? 
1 1 1   11    3   14 o  3   49.54   10.10    1.06    0.38    1.06    0.38    0.00    0.00   49.54   10.10       ?       ?      ?      ? 
1 1 1   11    3   15 o  2   67.37    9.94    1.99    0.51    1.99    0.51    0.00    0.00   67.37    9.94       ?       ?      ?      ? 
1 1 1   11    3   16 o 10   59.68   12.75    1.75    0.58    1.75    0.58    0.00    0.00   59.68   12.75       ?       ?      ?      ? 
1 1 1   11    3   17 o  3   37.25   14.73    0.85    0.64    0.85    0.64    0.00    0.00   37.25   14.73       ?       ?      ?      ? 
1 1 1   11    4    0 o  9  136.42    6.33    7.38    0.68    7.38    0.68    7.38    0.68  136.42    6.33  136.42    6.33   0.00   0.00 
1 1 1   11    4    1 o 11  250.06    4.86   24.64    0.96   24.64    0.96    0.00    0.00  250.06    4.86       ?       ?      ?      ? 
1 1 1   11    4    2 o  3  479.02    7.64   90.55    2.88   90.55    2.88    0.00    0.00  479.02    7.64       ?       ?      ?      ? 
1 1 1   11    4    3 o 15   44.37   10.72    0.81    0.37    0.81    0.37    0.00    0.00   44.37   10.72       ?       ?      ?      ? 
1 1 1   11    4    4 o 11  430.80    7.07   73.20    2.40   73.20    2.40    0.00    0.00  430.80    7.07       ?       ?      ?      ? 
1 1 1   11    4    5 o 13  145.45    4.19    8.34    0.48    8.34    0.48    0.00    0.00  145.45    4.19       ?       ?      ?      ? 
1 1 1   11    4    6 o  2  283.26    5.12   31.61    1.14   31.61    1.14    0.00    0.00  283.26    5.12       ?       ?      ?      ? 
1 1 1   11    4    7 o  6  317.93    5.30   39.83    1.33   39.83    1.33    0.00    0.00  317.93    5.30       ?       ?      ?      ? 
1 1 1   11    4    8 o  7  344.91    6.27   46.91    1.70   46.91    1.70    0.00    0.00  344.91    6.27       ?       ?      ?      ? 
1 1 1   11    4    9 o 11   89.90    5.61    3.20    0.40    3.20    0.40    0.00    0.00   89.90    5.61       ?       ?      ?      ? 
1 1 1   11    4   10 o 13   77.32    6.68    2.38    0.40    2.38    0.40    0.00    0.00   77.32    6.68       ?       ?      ?      ? 
1 1 1   11    4   11 o 14  214.66    4.99   18.21    0.84   18.21    0.84    0.00    0.00  214.66    4.99       ?       ?      ?      ? 
1 1 1   11    4   12 o 11  125.26    4.64    6.22    0.46    6.22    0.46    0.00    0.00  125.26    4.64       ?       ?      ?      ? 
1 1 1   11    4   13 o 12   54.91    9.38    1.26    0.39    1.26    0.39    0.00    0.00   54.91    9.38       ?       ?      ?      ? 
1 1 1   11    4   14 o  4   57.70   10.07    1.43    0.44    1.43    0.44    0.00    0.00   57.70   10.07       ?       ?      ?      ? 
1 1 1   11    4   15 o  1   55.92   12.38    1.46    0.53    1.46    0.53    0.00    0.00   55.92   12.38       ?       ?      ?      ? 
1 1 1   11    4   16 o 12   48.21   15.28    1.28    0.65    1.28    0.65    0.00    0.00   48.21   15.28       ?       ?      ?      ? 
1 1 1   11    4   17 o  9   40.82   16.08    1.15    0.76    1.15    0.76    0.00    0.00   40.82   16.08       ?       ?      ?      ? 
1 1 1   11    5    0 o 10  192.48    6.07   14.64    0.92   14.64    0.92   14.64    0.92  192.48    6.07  192.48    6.07   0.00   0.00 
1 1 1   11    5    1 o  6  222.75    4.42   19.55    0.78   19.55    0.78    0.00    0.00  222.75    4.42       ?       ?      ?      ? 
1 1 1   11    5    2 o 17  219.42    4.46   18.97    0.77   18.97    0.77    0.00    0.00  219.42    4.46       ?       ?      ?      ? 
1 1 1   11    5    3 o  2  405.91    6.55   64.98    2.09   64.98    2.09    0.00    0.00  405.91    6.55       ?       ?      ?      ? 
1 1 1   11    5    4 o  1  351.15    6.19   48.61    1.71   48.61    1.71    0.00    0.00  351.15    6.19       ?       ?      ?      ? 
1 1 1   11    5    5 o  6  775.87   11.67  237.90    7.13  237.90    7.13    0.00    0.00  775.87   11.67       ?       ?      ?      ? 
1 1 1   11    5    6 o 17  543.62    9.10  116.60    3.90  116.60    3.90    0.00    0.00  543.62    9.10       ?       ?      ?      ? 
1 1 1   11    5    7 o 14  274.23    4.87   29.63    1.05   29.63    1.05    0.00    0.00  274.23    4.87       ?       ?      ?      ? 
1 1 1   11    5    8 o 14  293.79    5.26   34.02    1.22   34.02    1.22    0.00    0.00  293.79    5.26       ?       ?      ?      ? 
1 1 1   11    5    9 o  3  132.72    4.42    6.95    0.46    6.95    0.46    0.00    0.00  132.72    4.42       ?       ?      ?      ? 
1 1 1   11    5   10 o 10  186.10    4.69   13.67    0.69   13.67    0.69    0.00    0.00  186.10    4.69       ?       ?      ?      ? 
1 1 1   11    5   11 o  8  117.12    4.82    5.43    0.44    5.43    0.44    0.00    0.00  117.12    4.82       ?       ?      ?      ? 
1 1 1   11    5   12 o 13   74.99    7.60    2.27    0.44    2.27    0.44    0.00    0.00   74.99    7.60       ?       ?      ?      ? 
1 1 1   11    5   13 o  3   99.59    5.22    3.96    0.41    3.96    0.41    0.00    0.00   99.59    5.22       ?       ?      ?      ? 
1 1 1   11    5   14 o  9   35.33   12.02    0.52    0.40    0.52    0.40    0.00    0.00   35.33   12.02       ?       ?      ?      ? 
1 1 1   11    5   15 o 11   26.35   11.78   -0.06    0.50   -0.06    0.50    0.00    0.00   26.35   11.78       ?       ?      ?      ? 
1 1 1   11    5   16 o 10   32.34   13.34    0.40    0.55    0.40    0.55    0.00    0.00   32.34   13.34       ?       ?      ?      ? 
1 1 1   11    5   17 o 17   37.49   15.34    0.89    0.72    0.89    0.72    0.00    0.00   37.49   15.34       ?       ?      ?      ? 
1 1 1   11    6    0 o  9  432.28    8.84   73.78    3.01   73.78    3.01   73.78    3.01  432.28    8.84  432.28    8.84  -0.00   0.00 
1 1 1   11    6    1 f  0  625.83    9.81  154.80    4.83  154.80    4.83    0.00    0.00  625.83    9.81       ?       ?      ?      ? 
1 1 1   11    6    2 f  0  200.89    4.18   15.90    0.66   15.90    0.66    0.00    0.00  200.89    4.18       ?       ?      ?      ? 
1 1 1   11    6    3 o  1  314.33    5.31   38.94    1.32   38.94    1.32    0.00    0.00  314.33    5.31       ?       ?      ?      ? 
1 1 1   11    6    4 o  7  321.38    5.34   40.70    1.35   40.70    1.35    0.00    0.00  321.38    5.34       ?       ?      ?      ? 
1 1 1   11    6    5 o 19  147.35    4.32    8.56    0.50    8.56    0.50    0.00    0.00  147.35    4.32       ?       ?      ?      ? 
1 1 1   11    6    6 o  2  407.41    6.84   65.43    2.19   65.43    2.19    0.00    0.00  407.41    6.84       ?       ?      ?      ? 
1 1 1   11    6    7 o  2  268.29    4.88   28.36    1.03   28.36    1.03    0.00    0.00  268.29    4.88       ?       ?      ?      ? 
1 1 1   11    6    8 o  3  374.60    6.57   55.35    1.94   55.35    1.94    0.00    0.00  374.60    6.57       ?       ?      ?      ? 
1 1 1   11    6    9 o 10   26.92   11.34    0.03    0.41    0.03    0.41    0.00    0.00   26.92   11.34       ?       ?      ?      ? 
1 1 1   11    6   10 o 10  140.83    4.30    7.83    0.48    7.83    0.48    0.00    0.00  140.83    4.30       ?       ?      ?      ? 
1 1 1   11    6   11 o  6  101.09    5.02    4.05    0.40    4.05    0.40    0.00    0.00  101.09    5.02       ?       ?      ?      ? 
1 1 1   11    6   12 o 12  134.29    4.56    7.15    0.48    7.15    0.48    0.00    0.00  134.29    4.56       ?       ?      ?      ? 
1 1 1   11    6   13 o 12   84.34    6.58    2.87    0.43    2.87    0.43    0.00    0.00   84.34    6.58       ?       ?      ?      ? 
1 1 1   11    6   14 o  1   28.31   11.58    0.18    0.41    0.18    0.41    0.00    0.00   28.31   11.58       ?       ?      ?      ? 
1 1 1   11    6   15 o 13   49.00   12.63    1.14    0.49    1.14    0.49    0.00    0.00   49.00   12.63       ?       ?      ?      ? 
1 1 1   11    6   16 o 14   42.42   14.94    1.01    0.62    1.01    0.62    0.00    0.00   42.42   14.94       ?       ?      ?      ? 
1 1 1   11    6   17 o  5   25.78   12.46   -0.45    0.77   -0.45    0.77    0.00    0.00   25.78   12.46       ?       ?      ?      ? 
1 1 1   11    7    0 o  5  102.60    7.22    4.21    0.58    4.21    0.58    4.21    0.58  102.60    7.22  102.60    7.22  -0.00   0.00 
1 1 1   11    7    1 o  7  295.89    5.47   34.51    1.27   34.51    1.27    0.00    0.00  295.89    5.47       ?       ?      ?      ? 
1 1 1   11    7    2 o 10  198.41    4.38   15.51    0.68   15.51    0.68    0.00    0.00  198.41    4.38       ?       ?      ?      ? 
1 1 1   11    7    3 o 10  376.29    6.50   55.83    1.93   55.83    1.93    0.00    0.00  376.29    6.50       ?       ?      ?      ? 
1 1 1   11    7    4 o  3  379.69    5.95   56.82    1.78   56.82    1.78    0.00    0.00  379.69    5.95       ?       ?      ?      ? 
1 1 1   11    7    5 o  8  206.64    4.55   16.82    0.74   16.82    0.74    0.00    0.00  206.64    4.55       ?       ?      ?      ? 
1 1 1   11    7    6 o 15  176.07    4.48   12.22    0.62   12.22    0.62    0.00    0.00  176.07    4.48       ?       ?      ?      ? 
1 1 1   11    7    7 o  3  276.06    5.05   30.03    1.10   30.03    1.10    0.00    0.00  276.06    5.05       ?       ?      ?      ? 
1 1 1   11    7    8 o  4  359.32    6.56   50.93    1.85   50.93    1.85    0.00    0.00  359.32    6.56       ?       ?      ?      ? 
1 1 1   11    7    9 o 12   72.70    7.48    2.11    0.42    2.11    0.42    0.00    0.00   72.70    7.48       ?       ?      ?      ? 
1 1 1   11    7   10 o 17   63.64    7.98    1.63    0.39    1.63    0.39    0.00    0.00   63.64    7.98       ?       ?      ?      ? 
1 1 1   11    7   11 o  1   49.28   10.39    1.01    0.39    1.01    0.39    0.00    0.00   49.28   10.39       ?       ?      ?      ? 
1 1 1   11    7   12 o 16   88.03    6.16    3.10    0.42    3.10    0.42    0.00    0.00   88.03    6.16       ?       ?      ?      ? 
1 1 1   11    7   13 o 14   38.03   11.80    0.61    0.39    0.61    0.39    0.00    0.00   38.03   11.80       ?       ?      ?      ? 
1 1 1   11    7   14 o  3   34.11   12.14    0.47    0.41    0.47    0.41    0.00    0.00   34.11   12.14       ?       ?      ?      ? 
1 1 1   11    7   15 o  8  133.99    7.94    7.56    0.83    7.56    0.83    0.00    0.00  133.99    7.94       ?       ?      ?      ? 
1 1 1   11    7   16 o 13   26.21   12.41   -0.31    0.68   -0.31    0.68    0.00    0.00   26.21   12.41       ?       ?      ?      ? 
1 1 1   11    7   17 o 12   43.98   16.96    1.43    0.83    1.43    0.83    0.00    0.00   43.98   16.96       ?       ?      ?      ? 
1 1 1   11    8    0 o 14  459.07    9.57   83.23    3.46   83.23    3.46   83.23    3.46  459.07    9.57  459.07    9.57  -0.00   0.00 
1 1 1   11    8    1 f  0  382.65    6.52   57.74    1.97   57.74    1.97    0.00    0.00  382.65    6.52       ?       ?      ?      ? 
1 1 1   11    8    2 o 19  135.77    4.43    7.27    0.47    7.27    0.47    0.00    0.00  135.77    4.43       ?       ?      ?      ? 
1 1 1   11    8    3 o  2  365.77    7.12   52.76    2.05   52.76    2.05    0.00    0.00  365.77    7.12       ?       ?      ?      ? 
1 1 1   11    8    4 o 19  140.28    4.57    7.76    0.50    7.76    0.50    0.00    0.00  140.28    4.57       ?       ?      ?      ? 
1 1 1   11    8    5 o 15  525.89    8.84  109.10    3.66  109.10    3.66    0.00    0.00  525.89    8.84       ?       ?      ?      ? 
1 1 1   11    8    6 o  5  824.99   11.66  269.00    7.57  269.00    7.57    0.00    0.00  824.99   11.66       ?       ?      ?      ? 
1 1 1   11    8    7 o 13  194.34    4.49   14.88    0.69   14.88    0.69    0.00    0.00  194.34    4.49       ?       ?      ?      ? 
1 1 1   11    8    8 o 13  479.38    8.12   90.76    3.07   90.76    3.07    0.00    0.00  479.38    8.12       ?       ?      ?      ? 
1 1 1   11    8    9 o 13  137.57    4.65    7.47    0.50    7.47    0.50    0.00    0.00  137.57    4.65       ?       ?      ?      ? 
1 1 1   11    8   10 o 19  179.05    4.56   12.66    0.64   12.66    0.64    0.00    0.00  179.05    4.56       ?       ?      ?      ? 
1 1 1   11    8   11 o  9   42.09   11.04    0.74    0.37    0.74    0.37    0.00    0.00   42.09   11.04       ?       ?      ?      ? 
1 1 1   11    8   12 o  7   33.20   11.84    0.40    0.39    0.40    0.39    0.00    0.00   33.20   11.84       ?       ?      ?      ? 
1 1 1   11    8   13 o 18   33.07   11.83    0.41    0.39    0.41    0.39    0.00    0.00   33.07   11.83       ?       ?      ?      ? 
1 1 1   11    8   14 o 10   62.58    8.79    1.66    0.42    1.66    0.42    0.00    0.00   62.58    8.79       ?       ?      ?      ? 
1 1 1   11    8   15 o 14   63.17   11.08    1.81    0.53    1.81    0.53    0.00    0.00   63.17   11.08       ?       ?      ?      ? 
1 1 1   11    8   16 o 13   35.61   14.51    0.66    0.64    0.66    0.64    0.00    0.00   35.61   14.51       ?       ?      ?      ? 
1 1 1   11    9    0 o  9  458.71    9.63   83.09    3.47   83.09    3.47   83.09    3.47  458.71    9.63  458.71    9.63  -0.00   0.00 
1 1 1   11    9    1 o  3  390.16    6.41   60.02    1.97   60.02    1.97    0.00    0.00  390.16    6.41       ?       ?      ?      ? 
1 1 1   11    9    2 o  2   30.93   12.12    0.22    0.43    0.22    0.43    0.00    0.00   30.93   12.12       ?       ?      ?      ? 
1 1 1   11    9    3 o  5  264.62    5.03   27.59    1.05   27.59    1.05    0.00    0.00  264.62    5.03       ?       ?      ?      ? 
1 1 1   11    9    4 f  0  239.83    4.96   22.66    0.94   22.66    0.94    0.00    0.00  239.83    4.96       ?       ?      ?      ? 
1 1 1   11    9    5 o 12  321.44    6.13   40.72    1.55   40.72    1.55    0.00    0.00  321.44    6.13       ?       ?      ?      ? 
1 1 1   11    9    6 o  9  285.06    5.40   32.02    1.21   32.02    1.21    0.00    0.00  285.06    5.40       ?       ?      ?      ? 
1 1 1   11    9    7 o 11  292.12    5.64   33.64    1.30   33.64    1.30    0.00    0.00  292.12    5.64       ?       ?      ?      ? 
1 1 1   11    9    8 o  4  341.16    6.08   45.91    1.63   45.91    1.63    0.00    0.00  341.16    6.08       ?       ?      ?      ? 
1 1 1   11    9    9 f  0  101.15    5.64    4.05    0.45    4.05    0.45    0.00    0.00  101.15    5.64       ?       ?      ?      ? 
1 1 1   11    9   10 o 10   43.18   11.95    0.77    0.42    0.77    0.42    0.00    0.00   43.18   11.95       ?       ?      ?      ? 
1 1 1   11    9   11 f  0  163.34    4.59   10.56    0.59   10.56    0.59    0.00    0.00  163.34    4.59       ?       ?      ?      ? 
1 1 1   11    9   12 o 10   35.32   12.17    0.48    0.41    0.48    0.41    0.00    0.00   35.32   12.17       ?       ?      ?      ? 
1 1 1   11    9   13 o 16   49.73   10.31    1.06    0.39    1.06    0.39    0.00    0.00   49.73   10.31       ?       ?      ?      ? 
1 1 1   11    9   14 o  8   81.07    7.82    2.74    0.49    2.74    0.49    0.00    0.00   81.07    7.82       ?       ?      ?      ? 
1 1 1   11    9   15 o  7   49.89   14.14    1.24    0.58    1.24    0.58    0.00    0.00   49.89   14.14       ?       ?      ?      ? 
1 1 1   11    9   16 o  9   49.97   16.80    1.67    0.78    1.67    0.78    0.00    0.00   49.97   16.80       ?       ?      ?      ? 
1 1 1   11   10    0 f  0  337.53    7.85   44.97    2.08   44.97    2.08   44.97    2.08  337.53    7.85  337.53    7.85  -0.00   0.00 
1 1 1   11   10    1 o  2  223.10    4.62   19.61    0.81   19.61    0.81    0.00    0.00  223.10    4.62       ?       ?      ?      ? 
1 1 1   11   10    2 f  0  422.62    6.96   70.42    2.32   70.42    2.32    0.00    0.00  422.62    6.96       ?       ?      ?      ? 
1 1 1   11   10    3 o  6  122.48    5.04    5.92    0.48    5.92    0.48    0.00    0.00  122.48    5.04       ?       ?      ?      ? 
1 1 1   11   10    4 o  4  662.23   10.04  173.10    5.24  173.10    5.24    0.00    0.00  662.23   10.04       ?       ?      ?      ? 
1 1 1   11   10    5 o  4  529.48    8.63  110.60    3.60  110.60    3.60    0.00    0.00  529.48    8.63       ?       ?      ?      ? 
1 1 1   11   10    6 o 16  638.80   11.75  161.40    5.91  161.40    5.91    0.00    0.00  638.80   11.75       ?       ?      ?      ? 
1 1 1   11   10    7 o  2  281.65    5.43   31.27    1.21   31.27    1.21    0.00    0.00  281.65    5.43       ?       ?      ?      ? 
1 1 1   11   10    8 o  3  344.82    6.45   46.92    1.75   46.92    1.75    0.00    0.00  344.82    6.45       ?       ?      ?      ? 
1 1 1   11   10    9 o  3   93.96    5.92    3.50    0.44    3.50    0.44    0.00    0.00   93.96    5.92       ?       ?      ?      ? 
1 1 1   11   10   10 o  1   70.96    7.49    2.02    0.41    2.02    0.41    0.00    0.00   70.96    7.49       ?       ?      ?      ? 
1 1 1   11   10   11 o  1   98.72    5.77    3.88    0.45    3.88    0.45    0.00    0.00   98.72    5.77       ?       ?      ?      ? 
1 1 1   11   10   12 o 14  140.16    5.45    7.83    0.60    7.83    0.60    0.00    0.00  140.16    5.45       ?       ?      ?      ? 
1 1 1   11   10   13 o  5   87.25    6.37    3.08    0.43    3.08    0.43    0.00    0.00   87.25    6.37       ?       ?      ?      ? 
1 1 1   11   10   14 o  5   91.22    7.94    3.48    0.56    3.48    0.56    0.00    0.00   91.22    7.94       ?       ?      ?      ? 
1 1 1   11   10   15 o  5   64.36   11.70    1.92    0.57    1.92    0.57    0.00    0.00   64.36   11.70       ?       ?      ?      ? 
1 1 1   11   10   16 o 19   29.16   13.72   -0.05    0.81   -0.05    0.81    0.00    0.00   29.16   13.72       ?       ?      ?      ? 
1 1 1   11   11    0 o  6  587.84   14.52  136.50    6.71  136.50    6.71  136.50    6.71  587.84   14.52  587.84   14.52   0.00   0.00 
1 1 1   11   11    1 o  1  306.22    7.32   37.01    1.76   37.01    1.76   37.01    1.76  306.22    7.32  306.22    7.32  -0.00   0.00 
1 1 1   11   11    2 o  5  129.51    7.23    6.67    0.73    6.67    0.73    6.67    0.73  129.51    7.23  129.51    7.23   0.00   0.00 
1 1 1   11   11    3 o  6  310.01    7.83   37.94    1.91   37.94    1.91   37.94    1.91  310.01    7.83  310.01    7.83   0.00   0.00 
1 1 1   11   11    4 o 11  361.62    7.91   51.60    2.25   51.60    2.25   51.60    2.25  361.62    7.91  361.62    7.91  -0.00   0.00 
1 1 1   11   11    5 o 15  368.44    9.45   53.62    2.74   53.62    2.74   53.62    2.74  368.44    9.45  368.44    9.45   0.00   0.00 
1 1 1   11   11    6 o  8   23.22   15.04   -0.03    0.65   -0.03    0.65   -0.03    0.65   23.22   15.04   23.22   15.04   0.00   0.00 
1 1 1   11   11    7 o  8   35.14   17.29    0.72    0.57    0.72    0.57    0.72    0.57   35.14   17.29   35.14   17.29   0.00   0.00 
1 1 1   11   11    8 o 18   89.69   10.31    3.30    0.70    3.30    0.70    3.30    0.70   89.69   10.31   89.69   10.31   0.00   0.00 
1 1 1   11   11    9 o  7   37.17   17.81    0.81    0.60    0.81    0.60    0.81    0.60   37.17   17.81   37.17   17.81  -0.00   0.00 
1 1 1   11   11   10 o  5  152.74    7.02    9.28    0.84    9.28    0.84    9.28    0.84  152.74    7.02  152.74    7.02   0.00   0.00 
1 1 1   11   11   11 o 13   20.02   13.34   -0.16    0.57   -0.16    0.57   -0.16    0.57   20.02   13.34   20.02   13.34  -0.00   0.00 
1 1 1   11   11   12 o 11   23.68   14.77    0.17    0.56    0.17    0.56    0.17    0.56   23.68   14.77   23.68   14.77  -0.00   0.00 
1 1 1   11   11   13 o 16   24.68   15.23    0.24    0.58    0.24    0.58    0.24    0.58   24.68   15.23   24.68   15.23   0.00   0.00 
1 1 1   11   11   14 o  7   69.64   16.41    2.38    0.78    2.38    0.78    2.38    0.78   69.64   16.41   69.64   16.41  -0.00   0.00 
1 1 1   11   11   15 o 16   24.04   16.58   -0.39    1.05   -0.39    1.05   -0.39    1.05   24.04   16.58   24.04   16.58   0.00   0.00 
1 1 1   11   11   16 o 11   37.47   21.32    1.34    0.98    1.34    0.98    1.34    0.98   37.47   21.32   37.47   21.32   0.00   0.00 
1 1 1   12    0    0 o 11  561.97   16.77  125.00    7.40  125.00    7.40  125.00    7.40  561.97   16.77  561.97   16.77   0.00   0.00 
1 1 1   12    0    1 o  4  195.70    5.93   15.13    0.91   15.13    0.91   15.13    0.91  195.70    5.93  195.70    5.93   0.00   0.00 
1 1 1   12    0    2 o 14  335.44    7.88   44.43    2.08   44.43    2.08   44.43    2.08  335.44    7.88  335.44    7.88  -0.00   0.00 
1 1 1   12    0    3 o 17  212.46    6.13   17.83    1.02   17.83    1.02   17.83    1.02  212.46    6.13  212.46    6.13  -0.00   0.00 
1 1 1   12    0    4 o  8  459.79   10.10   83.50    3.65   83.50    3.65   83.50    3.65  459.79   10.10  459.79   10.10  -0.00   0.00 
1 1 1   12    0    5 o 16  131.08    5.99    6.81    0.62    6.81    0.62    6.81    0.62  131.08    5.99  131.08    5.99   0.00   0.00 
1 1 1   12    0    6 o 15   20.38   13.87   -0.39    0.68   -0.39    0.68   -0.39    0.68   20.38   13.87   20.38   13.87  -0.00   0.00 
1 1 1   12    0    7 o 15  371.26    7.89   54.39    2.30   54.39    2.30   54.39    2.30  371.26    7.89  371.26    7.89   0.00   0.00 
1 1 1   12    0    8 o 14  239.36    6.67   22.63    1.25   22.63    1.25   22.63    1.25  239.36    6.67  239.36    6.67  -0.00   0.00 
1 1 1   12    0    9 o  9  456.05    9.86   82.22    3.54   82.22    3.54   82.22    3.54  456.05    9.86  456.05    9.86   0.00   0.00 
1 1 1   12    0   10 o  4   28.13   16.15    0.40    0.57    0.40    0.57    0.40    0.57   28.13   16.15   28.13   16.15   0.00   0.00 
1 1 1   12    0   11 o 11  159.21    5.98   10.05    0.75   10.05    0.75   10.05    0.75  159.21    5.98  159.21    5.98   0.00   0.00 
1 1 1   12    0   12 o 19   59.85   13.39    1.63    0.55    1.63    0.55    1.63    0.55   59.85   13.39   59.85   13.39   0.00   0.00 
1 1 1   12    0   13 o  4  127.43    6.85    6.51    0.68    6.51    0.68    6.51    0.68  127.43    6.85  127.43    6.85   0.00   0.00 
1 1 1   12    0   14 o 16  111.55    8.51    5.10    0.74    5.10    0.74    5.10    0.74  111.55    8.51  111.55    8.51  -0.00   0.00 
1 1 1   12    0   15 o  5   60.41   17.25    1.91    0.71    1.91    0.71    1.91    0.71   60.41   17.25   60.41   17.25  -0.00   0.00 
1 1 1   12    0   16 o  7   37.41   19.21    1.05    0.72    1.05    0.72    1.05    0.72   37.41   19.21   37.41   19.21   0.00   0.00 
1 1 1   12    0   17 o 11   19.68   14.20   -1.23    1.12   -1.23    1.12   -1.23    1.12   19.68   14.20   19.68   14.20   0.00   0.00 
1 1 1   12    1    0 o  7  645.77   13.76  165.00    6.99  165.00    6.99  165.00    6.99  645.77   13.76  645.77   13.76   0.00   0.00 
1 1 1   12    1    1 o 18  523.74    8.47  108.30    3.49  108.30    3.49    0.00    0.00  523.74    8.47       ?       ?      ?      ? 
1 1 1   12    1    2 o  6  291.26    5.46   33.44    1.25   33.44    1.25    0.00    0.00  291.26    5.46       ?       ?      ?      ? 
1 1 1   12    1    3 o  3  361.73    6.36   51.60    1.81   51.60    1.81    0.00    0.00  361.73    6.36       ?       ?      ?      ? 
1 1 1   12    1    4 o 10  125.46    4.54    6.21    0.45    6.21    0.45    0.00    0.00  125.46    4.54       ?       ?      ?      ? 
1 1 1   12    1    5 o 10  189.46    4.45   14.14    0.66   14.14    0.66    0.00    0.00  189.46    4.45       ?       ?      ?      ? 
1 1 1   12    1    6 o 14  648.14    9.76  165.80    4.98  165.80    4.98    0.00    0.00  648.14    9.76       ?       ?      ?      ? 
1 1 1   12    1    7 o  3  286.67    5.92   32.39    1.34   32.39    1.34    0.00    0.00  286.67    5.92       ?       ?      ?      ? 
1 1 1   12    1    8 o 19  241.38    4.72   22.96    0.90   22.96    0.90    0.00    0.00  241.38    4.72       ?       ?      ?      ? 
1 1 1   12    1    9 o 14  178.09    4.31   12.50    0.60   12.50    0.60    0.00    0.00  178.09    4.31       ?       ?      ?      ? 
1 1 1   12    1   10 o  3  312.91    6.17   38.68    1.52   38.68    1.52    0.00    0.00  312.91    6.17       ?       ?      ?      ? 
1 1 1   12    1   11 o  7   94.83    5.60    3.57    0.42    3.57    0.42    0.00    0.00   94.83    5.60       ?       ?      ?      ? 
1 1 1   12    1   12 o  9   60.51    7.99    1.49    0.37    1.49    0.37    0.00    0.00   60.51    7.99       ?       ?      ?      ? 
1 1 1   12    1   13 o 12   88.07    6.31    3.12    0.43    3.12    0.43    0.00    0.00   88.07    6.31       ?       ?      ?      ? 
1 1 1   12    1   14 o 14   26.90   11.09    0.14    0.38    0.14    0.38    0.00    0.00   26.90   11.09       ?       ?      ?      ? 
1 1 1   12    1   15 o 16   47.22   13.56    1.08    0.53    1.08    0.53    0.00    0.00   47.22   13.56       ?       ?      ?      ? 
1 1 1   12    1   16 o 14   30.50   12.94    0.28    0.54    0.28    0.54    0.00    0.00   30.50   12.94       ?       ?      ?      ? 
1 1 1   12    1   17 o 13   38.48   16.12    1.00    0.82    1.00    0.82    0.00    0.00   38.48   16.12       ?       ?      ?      ? 
1 1 1   12    2    0 o 18  622.87   12.59  153.40    6.17  153.40    6.17  153.40    6.17  622.87   12.59  622.87   12.59  -0.00   0.00 
1 1 1   12    2    1 o  6  357.27    7.68   50.37    2.16   50.37    2.16    0.00    0.00  357.27    7.68       ?       ?      ?      ? 
1 1 1   12    2    2 o 17  271.22    5.01   28.99    1.07   28.99    1.07    0.00    0.00  271.22    5.01       ?       ?      ?      ? 
1 1 1   12    2    3 o 14  360.01    6.03   51.10    1.71   51.10    1.71    0.00    0.00  360.01    6.03       ?       ?      ?      ? 
1 1 1   12    2    4 o  5  126.57    4.60    6.32    0.46    6.32    0.46    0.00    0.00  126.57    4.60       ?       ?      ?      ? 
1 1 1   12    2    5 o 11   82.35    6.59    2.69    0.42    2.69    0.42    0.00    0.00   82.35    6.59       ?       ?      ?      ? 
1 1 1   12    2    6 o  3  618.78    9.49  151.10    4.62  151.10    4.62    0.00    0.00  618.78    9.49       ?       ?      ?      ? 
1 1 1   12    2    7 o 17  142.97    4.42    8.06    0.50    8.06    0.50    0.00    0.00  142.97    4.42       ?       ?      ?      ? 
1 1 1   12    2    8 o  3  406.88    6.94   65.31    2.22   65.31    2.22    0.00    0.00  406.88    6.94       ?       ?      ?      ? 
1 1 1   12    2    9 o 12  156.02    4.14    9.60    0.51    9.60    0.51    0.00    0.00  156.02    4.14       ?       ?      ?      ? 
1 1 1   12    2   10 o 16  173.71    4.31   11.90    0.59   11.90    0.59    0.00    0.00  173.71    4.31       ?       ?      ?      ? 
1 1 1   12    2   11 o 15  137.26    4.48    7.45    0.48    7.45    0.48    0.00    0.00  137.26    4.48       ?       ?      ?      ? 
1 1 1   12    2   12 o 12  127.12    4.78    6.41    0.48    6.41    0.48    0.00    0.00  127.12    4.78       ?       ?      ?      ? 
1 1 1   12    2   13 o 19   61.90    8.45    1.58    0.40    1.58    0.40    0.00    0.00   61.90    8.45       ?       ?      ?      ? 
1 1 1   12    2   14 o 10   46.88   11.03    0.97    0.40    0.97    0.40    0.00    0.00   46.88   11.03       ?       ?      ?      ? 
1 1 1   12    2   15 o  5   48.81   12.66    1.13    0.49    1.13    0.49    0.00    0.00   48.81   12.66       ?       ?      ?      ? 
1 1 1   12    2   16 f  0   65.57   12.29    2.11    0.61    2.11    0.61    0.00    0.00   65.57   12.29       ?       ?      ?      ? 
1 1 1   12    2   17 o 11   29.18   13.32    0.17    0.68    0.17    0.68    0.00    0.00   29.18   13.32       ?       ?      ?      ? 
1 1 1   12    3    0 o  5  263.11    6.64   27.33    1.37   27.33    1.37   27.33    1.37  263.11    6.64  263.11    6.64   0.00   0.00 
1 1 1   12    3    1 o  7  332.19    6.08   43.51    1.59   43.51    1.59    0.00    0.00  332.19    6.08       ?       ?      ?      ? 
1 1 1   12    3    2 o  2  279.31    5.38   30.75    1.18   30.75    1.18    0.00    0.00  279.31    5.38       ?       ?      ?      ? 
1 1 1   12    3    3 o 19  490.02    7.82   94.76    3.02   94.76    3.02    0.00    0.00  490.02    7.82       ?       ?      ?      ? 
1 1 1   12    3    4 f  0  135.67    4.52    7.26    0.48    7.26    0.48    0.00    0.00  135.67    4.52       ?       ?      ?      ? 
1 1 1   12    3    5 o 12  346.17    6.26   47.23    1.71   47.23    1.71    0.00    0.00  346.17    6.26       ?       ?      ?      ? 
1 1 1   12    3    6 o  1  192.59    4.40   14.61    0.67   14.61    0.67    0.00    0.00  192.59    4.40       ?       ?      ?      ? 
1 1 1   12    3    7 o 13  180.54    4.14   12.84    0.59   12.84    0.59    0.00    0.00  180.54    4.14       ?       ?      ?      ? 
1 1 1   12    3    8 o 16  323.79    5.49   41.33    1.40   41.33    1.40    0.00    0.00  323.79    5.49       ?       ?      ?      ? 
1 1 1   12    3    9 o 15  241.00    5.04   22.90    0.96   22.90    0.96    0.00    0.00  241.00    5.04       ?       ?      ?      ? 
1 1 1   12    3   10 o 11   91.52    5.65    3.32    0.41    3.32    0.41    0.00    0.00   91.52    5.65       ?       ?      ?      ? 
1 1 1   12    3   11 o  1  134.71    4.73    7.18    0.50    7.18    0.50    0.00    0.00  134.71    4.73       ?       ?      ?      ? 
1 1 1   12    3   12 o  1   89.67    5.91    3.21    0.41    3.21    0.41    0.00    0.00   89.67    5.91       ?       ?      ?      ? 
1 1 1   12    3   13 o 16   61.68    8.49    1.57    0.40    1.57    0.40    0.00    0.00   61.68    8.49       ?       ?      ?      ? 
1 1 1   12    3   14 f  0   98.67    5.65    3.93    0.44    3.93    0.44    0.00    0.00   98.67    5.65       ?       ?      ?      ? 
1 1 1   12    3   15 o 13   60.53   11.13    1.66    0.51    1.66    0.51    0.00    0.00   60.53   11.13       ?       ?      ?      ? 
1 1 1   12    3   16 o 14   32.31   13.54    0.39    0.58    0.39    0.58    0.00    0.00   32.31   13.54       ?       ?      ?      ? 
1 1 1   12    3   17 f  0   35.68   15.25    0.75    0.76    0.75    0.76    0.00    0.00   35.68   15.25       ?       ?      ?      ? 
1 1 1   12    4    0 o  1  125.84    6.52    6.29    0.64    6.29    0.64    6.29    0.64  125.84    6.52  125.84    6.52   0.00   0.00 
1 1 1   12    4    1 o 16  359.17    6.26   50.87    1.77   50.87    1.77    0.00    0.00  359.17    6.26       ?       ?      ?      ? 
1 1 1   12    4    2 o 14  265.79    4.98   27.84    1.04   27.84    1.04    0.00    0.00  265.79    4.98       ?       ?      ?      ? 
1 1 1   12    4    3 o 19  253.25    4.49   25.27    0.90   25.27    0.90    0.00    0.00  253.25    4.49       ?       ?      ?      ? 
1 1 1   12    4    4 o  5  446.49    7.08   78.61    2.49   78.61    2.49    0.00    0.00  446.49    7.08       ?       ?      ?      ? 
1 1 1   12    4    5 o  9  147.95    4.46    8.63    0.52    8.63    0.52    0.00    0.00  147.95    4.46       ?       ?      ?      ? 
1 1 1   12    4    6 o 11  444.45    8.18   77.91    2.86   77.91    2.86    0.00    0.00  444.45    8.18       ?       ?      ?      ? 
1 1 1   12    4    7 o 11  215.76    4.50   18.34    0.76   18.34    0.76    0.00    0.00  215.76    4.50       ?       ?      ?      ? 
1 1 1   12    4    8 o  2  237.94    4.57   22.31    0.86   22.31    0.86    0.00    0.00  237.94    4.57       ?       ?      ?      ? 
1 1 1   12    4    9 o  6  383.42    7.04   58.05    2.13   58.05    2.13    0.00    0.00  383.42    7.04       ?       ?      ?      ? 
1 1 1   12    4   10 o 12  161.72    4.91   10.33    0.63   10.33    0.63    0.00    0.00  161.72    4.91       ?       ?      ?      ? 
1 1 1   12    4   11 o  1  111.11    4.94    4.89    0.43    4.89    0.43    0.00    0.00  111.11    4.94       ?       ?      ?      ? 
1 1 1   12    4   12 o 15   37.87   11.63    0.59    0.38    0.59    0.38    0.00    0.00   37.87   11.63       ?       ?      ?      ? 
1 1 1   12    4   13 o  9   68.15    7.81    1.90    0.41    1.90    0.41    0.00    0.00   68.15    7.81       ?       ?      ?      ? 
1 1 1   12    4   14 f  0   24.51   10.89   -0.08    0.42   -0.08    0.42    0.00    0.00   24.51   10.89       ?       ?      ?      ? 
1 1 1   12    4   15 o  3   79.34    9.34    2.73    0.57    2.73    0.57    0.00    0.00   79.34    9.34       ?       ?      ?      ? 
1 1 1   12    4   16 o  4   71.67   11.59    2.49    0.63    2.49    0.63    0.00    0.00   71.67   11.59       ?       ?      ?      ? 
1 1 1   12    4   17 o  7   34.30   15.22    0.61    0.82    0.61    0.82    0.00    0.00   34.30   15.22       ?       ?      ?      ? 
1 1 1   12    5    0 o 18  319.10    7.46   40.20    1.87   40.20    1.87   40.20    1.87  319.10    7.46  319.10    7.46   0.00   0.00 
1 1 1   12    5    1 o 18  222.17    4.63   19.45    0.81   19.45    0.81    0.00    0.00  222.17    4.63       ?       ?      ?      ? 
1 1 1   12    5    2 o 18  340.62    5.90   45.74    1.58   45.74    1.58    0.00    0.00  340.62    5.90       ?       ?      ?      ? 
1 1 1   12    5    3 o 17  221.57    4.24   19.34    0.74   19.34    0.74    0.00    0.00  221.57    4.24       ?       ?      ?      ? 
1 1 1   12    5    4 o 15  507.21    8.42  101.50    3.36  101.50    3.36    0.00    0.00  507.21    8.42       ?       ?      ?      ? 
1 1 1   12    5    5 o  3   82.78    6.86    2.72    0.44    2.72    0.44    0.00    0.00   82.78    6.86       ?       ?      ?      ? 
1 1 1   12    5    6 o  4  166.66    4.66   10.95    0.61   10.95    0.61    0.00    0.00  166.66    4.66       ?       ?      ?      ? 
1 1 1   12    5    7 o  6  425.89    6.97   71.53    2.34   71.53    2.34    0.00    0.00  425.89    6.97       ?       ?      ?      ? 
1 1 1   12    5    8 o  3  193.26    4.81   14.72    0.73   14.72    0.73    0.00    0.00  193.26    4.81       ?       ?      ?      ? 
1 1 1   12    5    9 o  8   40.23   12.03    0.65    0.41    0.65    0.41    0.00    0.00   40.23   12.03       ?       ?      ?      ? 
1 1 1   12    5   10 o  1  116.01    4.75    5.32    0.43    5.32    0.43    0.00    0.00  116.01    4.75       ?       ?      ?      ? 
1 1 1   12    5   11 o 12  250.25    5.89   24.81    1.16   24.81    1.16    0.00    0.00  250.25    5.89       ?       ?      ?      ? 
1 1 1   12    5   12 o  3   33.49   11.85    0.41    0.39    0.41    0.39    0.00    0.00   33.49   11.85       ?       ?      ?      ? 
1 1 1   12    5   13 o 10   83.48    5.88    2.80    0.38    2.80    0.38    0.00    0.00   83.48    5.88       ?       ?      ?      ? 
1 1 1   12    5   14 o 16   20.86    9.72   -0.30    0.39   -0.30    0.39    0.00    0.00   20.86    9.72       ?       ?      ?      ? 
1 1 1   12    5   15 o  6   25.45   11.75   -0.25    0.55   -0.25    0.55    0.00    0.00   25.45   11.75       ?       ?      ?      ? 
1 1 1   12    5   16 o  5   39.75   15.17    0.90    0.66    0.90    0.66    0.00    0.00   39.75   15.17       ?       ?      ?      ? 
1 1 1   12    5   17 o  6   28.50   13.72   -0.27    0.91   -0.27    0.91    0.00    0.00   28.50   13.72       ?       ?      ?      ? 
1 1 1   12    6    0 o  9  262.84    6.82   27.28    1.41   27.28    1.41   27.28    1.41  262.84    6.82  262.84    6.82  -0.00   0.00 
1 1 1   12    6    1 f  0  388.70    7.00   59.60    2.14   59.60    2.14    0.00    0.00  388.70    7.00       ?       ?      ?      ? 
1 1 1   12    6    2 o 14  379.24    6.38   56.71    1.90   56.71    1.90    0.00    0.00  379.24    6.38       ?       ?      ?      ? 
1 1 1   12    6    3 o 19  409.99    7.08   66.29    2.28   66.29    2.28    0.00    0.00  409.99    7.08       ?       ?      ?      ? 
1 1 1   12    6    4 o  2  572.22    8.85  129.20    3.99  129.20    3.99    0.00    0.00  572.22    8.85       ?       ?      ?      ? 
1 1 1   12    6    5 o 16   81.84    7.10    2.66    0.45    2.66    0.45    0.00    0.00   81.84    7.10       ?       ?      ?      ? 
1 1 1   12    6    6 o 16  360.29    6.58   51.17    1.87   51.17    1.87    0.00    0.00  360.29    6.58       ?       ?      ?      ? 
1 1 1   12    6    7 o 18  284.45    5.45   31.89    1.22   31.89    1.22    0.00    0.00  284.45    5.45       ?       ?      ?      ? 
1 1 1   12    6    8 o 15  157.54    4.71    9.79    0.58    9.79    0.58    0.00    0.00  157.54    4.71       ?       ?      ?      ? 
1 1 1   12    6    9 o 11  132.78    4.70    6.96    0.49    6.96    0.49    0.00    0.00  132.78    4.70       ?       ?      ?      ? 
1 1 1   12    6   10 o  2  207.01    5.10   16.92    0.83   16.92    0.83    0.00    0.00  207.01    5.10       ?       ?      ?      ? 
1 1 1   12    6   11 o  5   87.68    5.90    3.06    0.40    3.06    0.40    0.00    0.00   87.68    5.90       ?       ?      ?      ? 
1 1 1   12    6   12 o  1   90.08    6.31    3.25    0.44    3.25    0.44    0.00    0.00   90.08    6.31       ?       ?      ?      ? 
1 1 1   12    6   13 o 13  104.48    5.47    4.37    0.45    4.37    0.45    0.00    0.00  104.48    5.47       ?       ?      ?      ? 
1 1 1   12    6   14 o  7   63.04    9.81    1.71    0.47    1.71    0.47    0.00    0.00   63.04    9.81       ?       ?      ?      ? 
1 1 1   12    6   15 o  6   28.15   12.72   -0.09    0.60   -0.09    0.60    0.00    0.00   28.15   12.72       ?       ?      ?      ? 
1 1 1   12    6   16 o 17   34.75   14.56    0.58    0.67    0.58    0.67    0.00    0.00   34.75   14.56       ?       ?      ?      ? 
1 1 1   12    7    0 o 19   74.82   12.66    2.39    0.68    2.39    0.68    2.39    0.68   74.82   12.66   74.82   12.66   0.00   0.00 
1 1 1   12    7    1 o 17  318.44    5.68   39.97    1.43   39.97    1.43    0.00    0.00  318.44    5.68       ?       ?      ?      ? 
1 1 1   12    7    2 o 13  218.67    4.67   18.84    0.80   18.84    0.80    0.00    0.00  218.67    4.67       ?       ?      ?      ? 
1 1 1   12    7    3 o  6  336.94    5.64   44.74    1.50   44.74    1.50    0.00    0.00  336.94    5.64       ?       ?      ?      ? 
1 1 1   12    7    4 o  4  495.74    7.90   96.92    3.09   96.92    3.09    0.00    0.00  495.74    7.90       ?       ?      ?      ? 
1 1 1   12    7    5 o 12  317.23    6.10   39.66    1.52   39.66    1.52    0.00    0.00  317.23    6.10       ?       ?      ?      ? 
1 1 1   12    7    6 o  6  351.35    6.37   48.66    1.76   48.66    1.76    0.00    0.00  351.35    6.37       ?       ?      ?      ? 
1 1 1   12    7    7 o 19  444.68    8.18   78.05    2.86   78.05    2.86    0.00    0.00  444.68    8.18       ?       ?      ?      ? 
1 1 1   12    7    8 o 19  147.06    4.32    8.53    0.50    8.53    0.50    0.00    0.00  147.06    4.32       ?       ?      ?      ? 
1 1 1   12    7    9 o  4   89.41    6.07    3.17    0.42    3.17    0.42    0.00    0.00   89.41    6.07       ?       ?      ?      ? 
1 1 1   12    7   10 o 18   86.74    6.11    2.99    0.41    2.99    0.41    0.00    0.00   86.74    6.11       ?       ?      ?      ? 
1 1 1   12    7   11 o 14   18.59    8.96   -0.59    0.39   -0.59    0.39    0.00    0.00   18.59    8.96       ?       ?      ?      ? 
1 1 1   12    7   12 o  2   67.29    7.72    1.84    0.40    1.84    0.40    0.00    0.00   67.29    7.72       ?       ?      ?      ? 
1 1 1   12    7   13 o  6   30.87   11.45    0.33    0.37    0.33    0.37    0.00    0.00   30.87   11.45       ?       ?      ?      ? 
1 1 1   12    7   14 o 16   63.55    9.73    1.74    0.47    1.74    0.47    0.00    0.00   63.55    9.73       ?       ?      ?      ? 
1 1 1   12    7   15 o  5   33.42   13.17    0.42    0.51    0.42    0.51    0.00    0.00   33.42   13.17       ?       ?      ?      ? 
1 1 1   12    7   16 o 18   23.52   11.25   -0.41    0.59   -0.41    0.59    0.00    0.00   23.52   11.25       ?       ?      ?      ? 
1 1 1   12    8    0 o 13  140.38    6.25    7.81    0.69    7.81    0.69    7.81    0.69  140.38    6.25  140.38    6.25   0.00   0.00 
1 1 1   12    8    1 o 14  515.60    8.10  104.90    3.29  104.90    3.29    0.00    0.00  515.60    8.10       ?       ?      ?      ? 
1 1 1   12    8    2 o 11  331.06    5.99   43.20    1.56   43.20    1.56    0.00    0.00  331.06    5.99       ?       ?      ?      ? 
1 1 1   12    8    3 o  4  125.96    4.82    6.26    0.48    6.26    0.48    0.00    0.00  125.96    4.82       ?       ?      ?      ? 
1 1 1   12    8    4 o 19   81.66    7.28    2.65    0.46    2.65    0.46    0.00    0.00   81.66    7.28       ?       ?      ?      ? 
1 1 1   12    8    5 o 16  347.84    6.64   47.69    1.82   47.69    1.82    0.00    0.00  347.84    6.64       ?       ?      ?      ? 
1 1 1   12    8    6 o 11  545.87    8.78  117.60    3.77  117.60    3.77    0.00    0.00  545.87    8.78       ?       ?      ?      ? 
1 1 1   12    8    7 o  7  226.63    4.87   20.24    0.87   20.24    0.87    0.00    0.00  226.63    4.87       ?       ?      ?      ? 
1 1 1   12    8    8 o  2  226.93    4.82   20.30    0.86   20.30    0.86    0.00    0.00  226.93    4.82       ?       ?      ?      ? 
1 1 1   12    8    9 o 12   31.73   11.99    0.29    0.41    0.29    0.41    0.00    0.00   31.73   11.99       ?       ?      ?      ? 
1 1 1   12    8   10 o  3   39.87   12.23    0.64    0.42    0.64    0.42    0.00    0.00   39.87   12.23       ?       ?      ?      ? 
1 1 1   12    8   11 o 12   46.03   11.16    0.89    0.40    0.89    0.40    0.00    0.00   46.03   11.16       ?       ?      ?      ? 
1 1 1   12    8   12 o  6   44.12   11.21    0.83    0.39    0.83    0.39    0.00    0.00   44.12   11.21       ?       ?      ?      ? 
1 1 1   12    8   13 o  9   25.69   10.95    0.04    0.39    0.04    0.39    0.00    0.00   25.69   10.95       ?       ?      ?      ? 
1 1 1   12    8   14 o 12   43.23   12.51    0.86    0.45    0.86    0.45    0.00    0.00   43.23   12.51       ?       ?      ?      ? 
1 1 1   12    8   15 o 13   36.09   13.92    0.55    0.56    0.55    0.56    0.00    0.00   36.09   13.92       ?       ?      ?      ? 
1 1 1   12    8   16 o  6   65.83   14.15    2.41    0.71    2.41    0.71    0.00    0.00   65.83   14.15       ?       ?      ?      ? 
1 1 1   12    9    0 o  9  189.34    6.35   14.17    0.94   14.17    0.94   14.17    0.94  189.34    6.35  189.34    6.35   0.00   0.00 
1 1 1   12    9    1 o  3  128.63    5.11    6.53    0.52    6.53    0.52    0.00    0.00  128.63    5.11       ?       ?      ?      ? 
1 1 1   12    9    2 o  6  220.99    4.74   19.24    0.83   19.24    0.83    0.00    0.00  220.99    4.74       ?       ?      ?      ? 
1 1 1   12    9    3 o  4  161.78    4.76   10.32    0.61   10.32    0.61    0.00    0.00  161.78    4.76       ?       ?      ?      ? 
1 1 1   12    9    4 o 15  222.27    5.66   19.48    0.99   19.48    0.99    0.00    0.00  222.27    5.66       ?       ?      ?      ? 
1 1 1   12    9    5 o  3  516.88    8.57  105.40    3.49  105.40    3.49    0.00    0.00  516.88    8.57       ?       ?      ?      ? 
1 1 1   12    9    6 o  3  101.31    6.01    4.06    0.48    4.06    0.48    0.00    0.00  101.31    6.01       ?       ?      ?      ? 
1 1 1   12    9    7 o 15  169.29    4.33   11.30    0.58   11.30    0.58    0.00    0.00  169.29    4.33       ?       ?      ?      ? 
1 1 1   12    9    8 o  5   50.76   10.85    1.06    0.42    1.06    0.42    0.00    0.00   50.76   10.85       ?       ?      ?      ? 
1 1 1   12    9    9 o 18   79.42    6.67    2.51    0.41    2.51    0.41    0.00    0.00   79.42    6.67       ?       ?      ?      ? 
1 1 1   12    9   10 o 18  183.36    4.74   13.29    0.68   13.29    0.68    0.00    0.00  183.36    4.74       ?       ?      ?      ? 
1 1 1   12    9   11 o  9  104.70    5.58    4.36    0.46    4.36    0.46    0.00    0.00  104.70    5.58       ?       ?      ?      ? 
1 1 1   12    9   12 o 15  176.99    5.61   12.49    0.78   12.49    0.78    0.00    0.00  176.99    5.61       ?       ?      ?      ? 
1 1 1   12    9   13 o  2   31.08   12.24    0.28    0.44    0.28    0.44    0.00    0.00   31.08   12.24       ?       ?      ?      ? 
1 1 1   12    9   14 o 10  131.39    6.26    7.05    0.65    7.05    0.65    0.00    0.00  131.39    6.26       ?       ?      ?      ? 
1 1 1   12    9   15 o  4   31.26   13.15    0.26    0.55    0.26    0.55    0.00    0.00   31.26   13.15       ?       ?      ?      ? 
1 1 1   12    9   16 o 10   46.15   17.14    1.53    0.83    1.53    0.83    0.00    0.00   46.15   17.14       ?       ?      ?      ? 
1 1 1   12   10    0 o  9  762.15   14.31  229.60    8.58  229.60    8.58  229.60    8.58  762.15   14.31  762.15   14.31   0.00   0.00 
1 1 1   12   10    1 o 14  508.56    7.83  102.00    3.13  102.00    3.13    0.00    0.00  508.56    7.83       ?       ?      ?      ? 
1 1 1   12   10    2 o  2  305.76    5.71   36.84    1.37   36.84    1.37    0.00    0.00  305.76    5.71       ?       ?      ?      ? 
1 1 1   12   10    3 o 15   73.87    8.44    2.18    0.48    2.18    0.48    0.00    0.00   73.87    8.44       ?       ?      ?      ? 
1 1 1   12   10    4 o 16  460.85    9.74   83.82    3.53   83.82    3.53    0.00    0.00  460.85    9.74       ?       ?      ?      ? 
1 1 1   12   10    5 o  9  188.25    4.53   13.96    0.67   13.96    0.67    0.00    0.00  188.25    4.53       ?       ?      ?      ? 
1 1 1   12   10    6 o  4  475.55    8.05   89.25    3.02   89.25    3.02    0.00    0.00  475.55    8.05       ?       ?      ?      ? 
1 1 1   12   10    7 o  4  614.25    9.75  149.20    4.71  149.20    4.71    0.00    0.00  614.25    9.75       ?       ?      ?      ? 
1 1 1   12   10    8 o  5  421.31    9.09   70.24    3.02   70.24    3.02    0.00    0.00  421.31    9.09       ?       ?      ?      ? 
1 1 1   12   10    9 o 12  219.79    5.23   19.07    0.90   19.07    0.90    0.00    0.00  219.79    5.23       ?       ?      ?      ? 
1 1 1   12   10   10 o  6   97.08    5.47    3.74    0.42    3.74    0.42    0.00    0.00   97.08    5.47       ?       ?      ?      ? 
1 1 1   12   10   11 o  7   75.04    7.41    2.27    0.43    2.27    0.43    0.00    0.00   75.04    7.41       ?       ?      ?      ? 
1 1 1   12   10   12 o  9   32.97   11.96    0.39    0.40    0.39    0.40    0.00    0.00   32.97   11.96       ?       ?      ?      ? 
1 1 1   12   10   13 o  3   55.66   11.13    1.35    0.47    1.35    0.47    0.00    0.00   55.66   11.13       ?       ?      ?      ? 
1 1 1   12   10   14 o  2   75.43    9.33    2.45    0.54    2.45    0.54    0.00    0.00   75.43    9.33       ?       ?      ?      ? 
1 1 1   12   10   15 o  2   44.12   14.20    0.99    0.56    0.99    0.56    0.00    0.00   44.12   14.20       ?       ?      ?      ? 
1 1 1   12   10   16 o  8   26.32   12.41   -0.18    0.67   -0.18    0.67    0.00    0.00   26.32   12.41       ?       ?      ?      ? 
1 1 1   12   11    0 o 14  503.52   10.71  100.10    4.24  100.10    4.24  100.10    4.24  503.52   10.71  503.52   10.71  -0.00   0.00 
1 1 1   12   11    1 o  7  392.16    6.81   60.62    2.10   60.62    2.10    0.00    0.00  392.16    6.81       ?       ?      ?      ? 
1 1 1   12   11    2 o 11  370.87    6.42   54.21    1.88   54.21    1.88    0.00    0.00  370.87    6.42       ?       ?      ?      ? 
1 1 1   12   11    3 o  5  295.07    6.83   34.32    1.59   34.32    1.59    0.00    0.00  295.07    6.83       ?       ?      ?      ? 
1 1 1   12   11    4 o 16  274.83    6.27   29.77    1.36   29.77    1.36    0.00    0.00  274.83    6.27       ?       ?      ?      ? 
1 1 1   12   11    5 o 18  434.44    7.89   74.46    2.70   74.46    2.70    0.00    0.00  434.44    7.89       ?       ?      ?      ? 
1 1 1   12   11    6 o  1  337.18    6.65   44.84    1.76   44.84    1.76    0.00    0.00  337.18    6.65       ?       ?      ?      ? 
1 1 1   12   11    7 o  8  245.60    5.17   23.78    1.00   23.78    1.00    0.00    0.00  245.60    5.17       ?       ?      ?      ? 
1 1 1   12   11    8 o 15   85.01    6.53    2.87    0.43    2.87    0.43    0.00    0.00   85.01    6.53       ?       ?      ?      ? 
1 1 1   12   11    9 o 11  290.47    6.20   33.36    1.42   33.36    1.42    0.00    0.00  290.47    6.20       ?       ?      ?      ? 
1 1 1   12   11   10 o  3  112.26    5.45    5.00    0.48    5.00    0.48    0.00    0.00  112.26    5.45       ?       ?      ?      ? 
1 1 1   12   11   11 o 10   93.13    6.38    3.47    0.47    3.47    0.47    0.00    0.00   93.13    6.38       ?       ?      ?      ? 
1 1 1   12   11   12 o  6   20.39    9.68   -0.48    0.42   -0.48    0.42    0.00    0.00   20.39    9.68       ?       ?      ?      ? 
1 1 1   12   11   13 o 19   31.63   12.09    0.34    0.42    0.34    0.42    0.00    0.00   31.63   12.09       ?       ?      ?      ? 
1 1 1   12   11   14 o  5   29.55   12.56    0.16    0.51    0.16    0.51    0.00    0.00   29.55   12.56       ?       ?      ?      ? 
1 1 1   12   11   15 o  4   61.71   14.65    1.98    0.70    1.98    0.70    0.00    0.00   61.71   14.65       ?       ?      ?      ? 
1 1 1   12   11   16 o  7   41.03   16.33    1.16    0.79    1.16    0.79    0.00    0.00   41.03   16.33       ?       ?      ?      ? 
1 1 1   12   12    0 o  4  764.17   17.41  230.70   10.46  230.70   10.46  230.70   10.46  764.17   17.41  764.17   17.41   0.00   0.00 
1 1 1   12   12    1 o 17  347.55    8.01   47.67    2.19   47.67    2.19   47.67    2.19  347.55    8.01  347.55    8.01   0.00   0.00 
1 1 1   12   12    2 o  8  650.96   14.23  167.50    7.29  167.50    7.29  167.50    7.29  650.96   14.23  650.96   14.23   0.00   0.00 
1 1 1   12   12    3 o 12  503.66   11.38  100.20    4.51  100.20    4.51  100.20    4.51  503.66   11.38  503.66   11.38  -0.00   0.00 
1 1 1   12   12    4 o  6  383.26   16.37   58.38    4.92   58.38    4.92   58.38    4.92  383.26   16.37  383.26   16.37   0.00   0.00 
1 1 1   12   12    5 o 10  311.51    7.54   38.31    1.85   38.31    1.85   38.31    1.85  311.51    7.54  311.51    7.54  -0.00   0.00 
1 1 1   12   12    6 o 16  526.53   11.27  109.60    4.67  109.60    4.67  109.60    4.67  526.53   11.27  526.53   11.27  -0.00   0.00 
1 1 1   12   12    7 o 18   39.57   17.90    0.90    0.60    0.90    0.60    0.90    0.60   39.57   17.90   39.57   17.90  -0.00   0.00 
1 1 1   12   12    8 o  2  115.70    7.07    5.34    0.64    5.34    0.64    5.34    0.64  115.70    7.07  115.70    7.07   0.00   0.00 
1 1 1   12   12    9 o  6  182.69    7.35   13.25    1.05   13.25    1.05   13.25    1.05  182.69    7.35  182.69    7.35  -0.00   0.00 
1 1 1   12   12   10 o 18   32.86   17.04    0.64    0.57    0.64    0.57    0.64    0.57   32.86   17.04   32.86   17.04   0.00   0.00 
1 1 1   12   12   11 f  0  178.93    7.42   12.78    1.04   12.78    1.04   12.78    1.04  178.93    7.42  178.93    7.42  -0.00   0.00 
1 1 1   12   12   12 o 13   26.68   16.05    0.33    0.61    0.33    0.61    0.33    0.61   26.68   16.05   26.68   16.05   0.00   0.00 
1 1 1   12   12   13 o  4   27.38   16.19    0.41    0.60    0.41    0.60    0.41    0.60   27.38   16.19   27.38   16.19  -0.00   0.00 
1 1 1   12   12   14 o 14   18.70   12.94   -0.40    0.65   -0.40    0.65   -0.40    0.65   18.70   12.94   18.70   12.94  -0.00   0.00 
1 1 1   12   12   15 o 10   62.36   25.60    2.90    1.24    2.90    1.24    2.90    1.24   62.36   25.60   62.36   25.60   0.00   0.00 
1 1 1   12   12   16 o  7   22.91   15.92   -0.23    1.01   -0.23    1.01   -0.23    1.01   22.91   15.92   22.91   15.92   0.00   0.00 
1 1 1   13    0    0 x  6       ?       ?       ?       ?       ?       ?       ?       ?       ?       ?       ?       ?      ?      ? 
1 1 1   13    0    1 o 19  313.26    8.33   38.77    2.05   38.77    2.05   38.77    2.05  313.26    8.33  313.26    8.33   0.00   0.00 
1 1 1   13    0    2 o  6  104.98    8.05    4.42    0.66    4.42    0.66    4.42    0.66  104.98    8.05  104.98    8.05   0.00   0.00 
1 1 1   13    0    3 o 17  296.70    7.12   34.75    1.66   34.75    1.66   34.75    1.66  296.70    7.12  296.70    7.12  -0.00   0.00 
1 1 1   13    0    4 o  5  418.36    9.05   69.09    2.98   69.09    2.98   69.09    2.98  418.36    9.05  418.36    9.05  -0.00   0.00 
1 1 1   13    0    5 f  0  117.50    7.19    5.50    0.66    5.50    0.66    5.50    0.66  117.50    7.19  117.50    7.19  -0.00   0.00 
1 1 1   13    0    6 o 18  297.41    7.98   34.93    1.87   34.93    1.87   34.93    1.87  297.41    7.98  297.41    7.98  -0.00   0.00 
1 1 1   13    0    7 o  5  213.05    6.35   17.93    1.06   17.93    1.06   17.93    1.06  213.05    6.35  213.05    6.35   0.00   0.00 
1 1 1   13    0    8 o  6   29.32   17.07    0.41    0.65    0.41    0.65    0.41    0.65   29.32   17.07   29.32   17.07  -0.00   0.00 
1 1 1   13    0    9 f  0   28.06   16.05    0.40    0.56    0.40    0.56    0.40    0.56   28.06   16.05   28.06   16.05   0.00   0.00 
1 1 1   13    0   10 o  5  198.72    6.04   15.62    0.94   15.62    0.94   15.62    0.94  198.72    6.04  198.72    6.04  -0.00   0.00 
1 1 1   13    0   11 o 13  125.84    7.03    6.32    0.69    6.32    0.69    6.32    0.69  125.84    7.03  125.84    7.03  -0.00   0.00 
1 1 1   13    0   12 o  6   59.94   12.81    1.62    0.53    1.62    0.53    1.62    0.53   59.94   12.81   59.94   12.81   0.00   0.00 
1 1 1   13    0   13 o 16   98.22    8.08    3.93    0.62    3.93    0.62    3.93    0.62   98.22    8.08   98.22    8.08   0.00   0.00 
1 1 1   13    0   14 o 12   71.67   11.33    2.25    0.59    2.25    0.59    2.25    0.59   71.67   11.33   71.67   11.33   0.00   0.00 
1 1 1   13    0   15 o 13   35.31   19.26    0.88    0.76    0.88    0.76    0.88    0.76   35.31   19.26   35.31   19.26  -0.00   0.00 
1 1 1   13    0   16 o 16   45.44   20.41    1.51    0.78    1.51    0.78    1.51    0.78   45.44   20.41   45.44   20.41   0.00   0.00 
1 1 1   13    0   17 o 13   31.77   19.87    0.93    1.02    0.93    1.02    0.93    1.02   31.77   19.87   31.77   19.87   0.00   0.00 
1 1 1   13    1    0 o  2  290.33    7.11   33.28    1.62   33.28    1.62   33.28    1.62  290.33    7.11  290.33    7.11   0.00   0.00 
1 1 1   13    1    1 o 13  137.06    4.48    7.41    0.48    7.41    0.48    0.00    0.00  137.06    4.48       ?       ?      ?      ? 
1 1 1   13    1    2 o  7  112.63    5.21    5.01    0.46    5.01    0.46    0.00    0.00  112.63    5.21       ?       ?      ?      ? 
1 1 1   13    1    3 o  4  265.03    5.10   27.68    1.07   27.68    1.07    0.00    0.00  265.03    5.10       ?       ?      ?      ? 
1 1 1   13    1    4 o  3   36.66   12.47    0.49    0.43    0.49    0.43    0.00    0.00   36.66   12.47       ?       ?      ?      ? 
1 1 1   13    1    5 f  0  453.20    7.39   80.98    2.64   80.98    2.64    0.00    0.00  453.20    7.39       ?       ?      ?      ? 
1 1 1   13    1    6 o 10  433.90    7.60   74.24    2.60   74.24    2.60    0.00    0.00  433.90    7.60       ?       ?      ?      ? 
1 1 1   13    1    7 o  4  227.98    4.96   20.48    0.89   20.48    0.89    0.00    0.00  227.98    4.96       ?       ?      ?      ? 
1 1 1   13    1    8 o 17  388.27    6.87   59.48    2.10   59.48    2.10    0.00    0.00  388.27    6.87       ?       ?      ?      ? 
1 1 1   13    1    9 o  5  337.88    6.35   45.06    1.69   45.06    1.69    0.00    0.00  337.88    6.35       ?       ?      ?      ? 
1 1 1   13    1   10 o  5  122.36    5.04    5.92    0.48    5.92    0.48    0.00    0.00  122.36    5.04       ?       ?      ?      ? 
1 1 1   13    1   11 o  6   34.15   11.57    0.44    0.37    0.44    0.37    0.00    0.00   34.15   11.57       ?       ?      ?      ? 
1 1 1   13    1   12 o 16  172.68    4.82   11.83    0.65   11.83    0.65    0.00    0.00  172.68    4.82       ?       ?      ?      ? 
1 1 1   13    1   13 o  5  111.34    5.84    4.97    0.51    4.97    0.51    0.00    0.00  111.34    5.84       ?       ?      ?      ? 
1 1 1   13    1   14 o 16   71.60    7.42    2.12    0.41    2.12    0.41    0.00    0.00   71.60    7.42       ?       ?      ?      ? 
1 1 1   13    1   15 o 11   26.64   12.00   -0.09    0.53   -0.09    0.53    0.00    0.00   26.64   12.00       ?       ?      ?      ? 
1 1 1   13    1   16 f  0   33.59   13.97    0.50    0.61    0.50    0.61    0.00    0.00   33.59   13.97       ?       ?      ?      ? 
1 1 1   13    1   17 o 14   29.59   13.86    0.06    0.81    0.06    0.81    0.00    0.00   29.59   13.86       ?       ?      ?      ? 
1 1 1   13    2    0 o  3  354.95    7.62   49.73    2.13   49.73    2.13   49.73    2.13  354.95    7.62  354.95    7.62   0.00   0.00 
1 1 1   13    2    1 o 13  126.74    4.98    6.34    0.50    6.34    0.50    0.00    0.00  126.74    4.98       ?       ?      ?      ? 
1 1 1   13    2    2 o  8  286.13    5.39   32.27    1.22   32.27    1.22    0.00    0.00  286.13    5.39       ?       ?      ?      ? 
1 1 1   13    2    3 o 16   86.85    6.39    2.99    0.43    2.99    0.43    0.00    0.00   86.85    6.39       ?       ?      ?      ? 
1 1 1   13    2    4 o  5  225.03    4.89   19.95    0.87   19.95    0.87    0.00    0.00  225.03    4.89       ?       ?      ?      ? 
1 1 1   13    2    5 o  2  227.12    4.67   20.32    0.84   20.32    0.84    0.00    0.00  227.12    4.67       ?       ?      ?      ? 
1 1 1   13    2    6 o 13  605.89    9.67  144.90    4.61  144.90    4.61    0.00    0.00  605.89    9.67       ?       ?      ?      ? 
1 1 1   13    2    7 o 14  381.35    7.16   57.36    2.15   57.36    2.15    0.00    0.00  381.35    7.16       ?       ?      ?      ? 
1 1 1   13    2    8 o  8  331.94    5.95   43.45    1.56   43.45    1.56    0.00    0.00  331.94    5.95       ?       ?      ?      ? 
1 1 1   13    2    9 o  1  315.88    6.21   39.38    1.55   39.38    1.55    0.00    0.00  315.88    6.21       ?       ?      ?      ? 
1 1 1   13    2   10 o  3   53.84   10.06    1.19    0.41    1.19    0.41    0.00    0.00   53.84   10.06       ?       ?      ?      ? 
1 1 1   13    2   11 o  1  175.37    4.29   12.15    0.59   12.15    0.59    0.00    0.00  175.37    4.29       ?       ?      ?      ? 
1 1 1   13    2   12 o  8   88.23    5.86    3.11    0.40    3.11    0.40    0.00    0.00   88.23    5.86       ?       ?      ?      ? 
1 1 1   13    2   13 f  0   68.85    7.73    1.94    0.41    1.94    0.41    0.00    0.00   68.85    7.73       ?       ?      ?      ? 
1 1 1   13    2   14 o  5   71.05    7.48    2.09    0.41    2.09    0.41    0.00    0.00   71.05    7.48       ?       ?      ?      ? 
1 1 1   13    2   15 o  9   32.12   13.30    0.30    0.55    0.30    0.55    0.00    0.00   32.12   13.30       ?       ?      ?      ? 
1 1 1   13    2   16 o  6   35.86   14.24    0.66    0.60    0.66    0.60    0.00    0.00   35.86   14.24       ?       ?      ?      ? 
1 1 1   13    2   17 o  9   27.14   13.03   -0.31    0.81   -0.31    0.81    0.00    0.00   27.14   13.03       ?       ?      ?      ? 
1 1 1   13    3    0 o  7  422.49    9.30   70.50    3.09   70.50    3.09   70.50    3.09  422.49    9.30  422.49    9.30  -0.00   0.00 
1 1 1   13    3    1 o 11  170.70    4.23   11.48    0.57   11.48    0.57    0.00    0.00  170.70    4.23       ?       ?      ?      ? 
1 1 1   13    3    2 o 12  205.76    4.40   16.68    0.71   16.68    0.71    0.00    0.00  205.76    4.40       ?       ?      ?      ? 
1 1 1   13    3    3 o 11   66.28    8.25    1.76    0.42    1.76    0.42    0.00    0.00   66.28    8.25       ?       ?      ?      ? 
1 1 1   13    3    4 o  7  713.71   10.70  201.20    6.01  201.20    6.01    0.00    0.00  713.71   10.70       ?       ?      ?      ? 
1 1 1   13    3    5 o  6  407.47    6.96   65.45    2.23   65.45    2.23    0.00    0.00  407.47    6.96       ?       ?      ?      ? 
1 1 1   13    3    6 o 16  707.11   10.81  197.50    6.02  197.50    6.02    0.00    0.00  707.11   10.81       ?       ?      ?      ? 
1 1 1   13    3    7 o 18  135.00    4.72    7.19    0.50    7.19    0.50    0.00    0.00  135.00    4.72       ?       ?      ?      ? 
1 1 1   13    3    8 o 18   74.99    7.24    2.24    0.42    2.24    0.42    0.00    0.00   74.99    7.24       ?       ?      ?      ? 
1 1 1   13    3    9 o  2   93.59    5.94    3.47    0.44    3.47    0.44    0.00    0.00   93.59    5.94       ?       ?      ?      ? 
1 1 1   13    3   10 o 16  148.06    4.63    8.66    0.54    8.66    0.54    0.00    0.00  148.06    4.63       ?       ?      ?      ? 
1 1 1   13    3   11 o  9  100.24    5.44    3.99    0.43    3.99    0.43    0.00    0.00  100.24    5.44       ?       ?      ?      ? 
1 1 1   13    3   12 o  3   98.68    5.39    3.88    0.42    3.88    0.42    0.00    0.00   98.68    5.39       ?       ?      ?      ? 
1 1 1   13    3   13 o 19   43.78   11.48    0.83    0.40    0.83    0.40    0.00    0.00   43.78   11.48       ?       ?      ?      ? 
1 1 1   13    3   14 o  5   57.14   10.63    1.43    0.46    1.43    0.46    0.00    0.00   57.14   10.63       ?       ?      ?      ? 
1 1 1   13    3   15 o  7   36.22   13.44    0.57    0.51    0.57    0.51    0.00    0.00   36.22   13.44       ?       ?      ?      ? 
1 1 1   13    3   16 o 19   27.36   12.42    0.03    0.58    0.03    0.58    0.00    0.00   27.36   12.42       ?       ?      ?      ? 
1 1 1   13    3   17 o  7   32.30   14.77    0.38    0.84    0.38    0.84    0.00    0.00   32.30   14.77       ?       ?      ?      ? 
1 1 1   13    4    0 o 12  338.81    8.41   45.34    2.24   45.34    2.24   45.34    2.24  338.81    8.41  338.81    8.41  -0.00   0.00 
1 1 1   13    4    1 o 11  157.97    4.47    9.84    0.56    9.84    0.56    0.00    0.00  157.97    4.47       ?       ?      ?      ? 
1 1 1   13    4    2 o  8  388.54    6.95   59.54    2.12   59.54    2.12    0.00    0.00  388.54    6.95       ?       ?      ?      ? 
1 1 1   13    4    3 o 19  118.25    5.09    5.52    0.47    5.52    0.47    0.00    0.00  118.25    5.09       ?       ?      ?      ? 
1 1 1   13    4    4 o  2  214.70    4.66   18.16    0.79   18.16    0.79    0.00    0.00  214.70    4.66       ?       ?      ?      ? 
1 1 1   13    4    5 o 16  401.86    6.59   63.65    2.08   63.65    2.08    0.00    0.00  401.86    6.59       ?       ?      ?      ? 
1 1 1   13    4    6 o 18   89.84    6.75    3.20    0.47    3.20    0.47    0.00    0.00   89.84    6.75       ?       ?      ?      ? 
1 1 1   13    4    7 o 11  263.17    5.71   27.30    1.18   27.30    1.18    0.00    0.00  263.17    5.71       ?       ?      ?      ? 
1 1 1   13    4    8 o  5  180.44    4.21   12.83    0.60   12.83    0.60    0.00    0.00  180.44    4.21       ?       ?      ?      ? 
1 1 1   13    4    9 o 14  186.63    4.31   13.73    0.63   13.73    0.63    0.00    0.00  186.63    4.31       ?       ?      ?      ? 
1 1 1   13    4   10 o 14  329.34    6.63   42.92    1.72   42.92    1.72    0.00    0.00  329.34    6.63       ?       ?      ?      ? 
1 1 1   13    4   11 o  9   26.57   11.12    0.06    0.39    0.06    0.39    0.00    0.00   26.57   11.12       ?       ?      ?      ? 
1 1 1   13    4   12 o 16   56.36    9.60    1.32    0.41    1.32    0.41    0.00    0.00   56.36    9.60       ?       ?      ?      ? 
1 1 1   13    4   13 o  1   37.66   11.64    0.60    0.38    0.60    0.38    0.00    0.00   37.66   11.64       ?       ?      ?      ? 
1 1 1   13    4   14 o  2   31.82   11.64    0.39    0.38    0.39    0.38    0.00    0.00   31.82   11.64       ?       ?      ?      ? 
1 1 1   13    4   15 f  0   30.34   12.64    0.24    0.50    0.24    0.50    0.00    0.00   30.34   12.64       ?       ?      ?      ? 
1 1 1   13    4   16 o 16   27.62   12.83   -0.08    0.67   -0.08    0.67    0.00    0.00   27.62   12.83       ?       ?      ?      ? 
1 1 1   13    5    0 o 15  622.52   12.48  153.20    6.11  153.20    6.11  153.20    6.11  622.52   12.48  622.52   12.48   0.00   0.00 
1 1 1   13    5    1 o  7  270.34    5.06   28.80    1.08   28.80    1.08    0.00    0.00  270.34    5.06       ?       ?      ?      ? 
1 1 1   13    5    2 o 15  606.80    9.32  145.40    4.45  145.40    4.45    0.00    0.00  606.80    9.32       ?       ?      ?      ? 
1 1 1   13    5    3 o 12  630.22    9.50  156.80    4.71  156.80    4.71    0.00    0.00  630.22    9.50       ?       ?      ?      ? 
1 1 1   13    5    4 o 19   70.39    8.12    1.98    0.44    1.98    0.44    0.00    0.00   70.39    8.12       ?       ?      ?      ? 
1 1 1   13    5    5 o 18  329.47    6.19   42.78    1.61   42.78    1.61    0.00    0.00  329.47    6.19       ?       ?      ?      ? 
1 1 1   13    5    6 o  9  319.18    5.84   40.15    1.47   40.15    1.47    0.00    0.00  319.18    5.84       ?       ?      ?      ? 
1 1 1   13    5    7 o  8   81.04    7.01    2.61    0.44    2.61    0.44    0.00    0.00   81.04    7.01       ?       ?      ?      ? 
1 1 1   13    5    8 o  6  517.36    8.97  105.80    3.65  105.80    3.65    0.00    0.00  517.36    8.97       ?       ?      ?      ? 
1 1 1   13    5    9 o  8  213.44    5.11   17.97    0.86   17.97    0.86    0.00    0.00  213.44    5.11       ?       ?      ?      ? 
1 1 1   13    5   10 o  8  193.98    5.04   14.87    0.77   14.87    0.77    0.00    0.00  193.98    5.04       ?       ?      ?      ? 
1 1 1   13    5   11 o  9   57.16    9.22    1.34    0.40    1.34    0.40    0.00    0.00   57.16    9.22       ?       ?      ?      ? 
1 1 1   13    5   12 o 18   30.13   11.73    0.25    0.40    0.25    0.40    0.00    0.00   30.13   11.73       ?       ?      ?      ? 
1 1 1   13    5   13 o  5   26.00   11.16    0.02    0.41    0.02    0.41    0.00    0.00   26.00   11.16       ?       ?      ?      ? 
1 1 1   13    5   14 o  1   31.62   11.87    0.37    0.40    0.37    0.40    0.00    0.00   31.62   11.87       ?       ?      ?      ? 
1 1 1   13    5   15 o 19   34.03   13.67    0.42    0.56    0.42    0.56    0.00    0.00   34.03   13.67       ?       ?      ?      ? 
1 1 1   13    5   16 o  2   22.19   10.88   -0.81    0.65   -0.81    0.65    0.00    0.00   22.19   10.88       ?       ?      ?      ? 
1 1 1   13    6    0 o  2   22.03   14.38   -0.07    0.61   -0.07    0.61   -0.07    0.61   22.03   14.38   22.03   14.38   0.00   0.00 
1 1 1   13    6    1 o 15  240.92    4.77   22.87    0.90   22.87    0.90    0.00    0.00  240.92    4.77       ?       ?      ?      ? 
1 1 1   13    6    2 o 10  451.55    7.51   80.42    2.67   80.42    2.67    0.00    0.00  451.55    7.51       ?       ?      ?      ? 
1 1 1   13    6    3 o 14  608.52    9.92  146.20    4.76  146.20    4.76    0.00    0.00  608.52    9.92       ?       ?      ?      ? 
1 1 1   13    6    4 o  4   77.95    7.80    2.42    0.47    2.42    0.47    0.00    0.00   77.95    7.80       ?       ?      ?      ? 
1 1 1   13    6    5 o  8  195.52    4.83   15.06    0.74   15.06    0.74    0.00    0.00  195.52    4.83       ?       ?      ?      ? 
1 1 1   13    6    6 o  1  195.50    5.01   15.07    0.77   15.07    0.77    0.00    0.00  195.50    5.01       ?       ?      ?      ? 
1 1 1   13    6    7 f  0  306.16    5.53   36.95    1.33   36.95    1.33    0.00    0.00  306.16    5.53       ?       ?      ?      ? 
1 1 1   13    6    8 o  9  141.04    4.73    7.85    0.52    7.85    0.52    0.00    0.00  141.04    4.73       ?       ?      ?      ? 
1 1 1   13    6    9 o  8  176.81    4.86   12.34    0.68   12.34    0.68    0.00    0.00  176.81    4.86       ?       ?      ?      ? 
1 1 1   13    6   10 o  4  105.30    5.07    4.39    0.42    4.39    0.42    0.00    0.00  105.30    5.07       ?       ?      ?      ? 
1 1 1   13    6   11 o 18  129.80    5.07    6.68    0.52    6.68    0.52    0.00    0.00  129.80    5.07       ?       ?      ?      ? 
1 1 1   13    6   12 o  3  124.66    4.96    6.18    0.49    6.18    0.49    0.00    0.00  124.66    4.96       ?       ?      ?      ? 
1 1 1   13    6   13 o 13   81.52    6.50    2.69    0.41    2.69    0.41    0.00    0.00   81.52    6.50       ?       ?      ?      ? 
1 1 1   13    6   14 o  9   72.63    7.67    2.20    0.43    2.20    0.43    0.00    0.00   72.63    7.67       ?       ?      ?      ? 
1 1 1   13    6   15 o 12   26.68   11.86   -0.02    0.50   -0.02    0.50    0.00    0.00   26.68   11.86       ?       ?      ?      ? 
1 1 1   13    6   16 o 16   44.38   16.33    1.31    0.75    1.31    0.75    0.00    0.00   44.38   16.33       ?       ?      ?      ? 
1 1 1   13    7    0 o 14  220.11    6.62   19.14    1.15   19.14    1.15   19.14    1.15  220.11    6.62  220.11    6.62   0.00   0.00 
1 1 1   13    7    1 o 15  472.57    7.94   88.10    2.95   88.10    2.95    0.00    0.00  472.57    7.94       ?       ?      ?      ? 
1 1 1   13    7    2 o 16  248.55    4.92   24.34    0.96   24.34    0.96    0.00    0.00  248.55    4.92       ?       ?      ?      ? 
1 1 1   13    7    3 o 14  504.29    8.05  100.30    3.20  100.30    3.20    0.00    0.00  504.29    8.05       ?       ?      ?      ? 
1 1 1   13    7    4 o 13  444.07    7.59   77.75    2.65   77.75    2.65    0.00    0.00  444.07    7.59       ?       ?      ?      ? 
1 1 1   13    7    5 o  8  729.13   11.84  210.10    6.80  210.10    6.80    0.00    0.00  729.13   11.84       ?       ?      ?      ? 
1 1 1   13    7    6 o 13  126.55    4.99    6.32    0.50    6.32    0.50    0.00    0.00  126.55    4.99       ?       ?      ?      ? 
1 1 1   13    7    7 o 13  258.68    5.64   26.38    1.15   26.38    1.15    0.00    0.00  258.68    5.64       ?       ?      ?      ? 
1 1 1   13    7    8 o 19   94.55    5.88    3.54    0.44    3.54    0.44    0.00    0.00   94.55    5.88       ?       ?      ?      ? 
1 1 1   13    7    9 o 10  210.27    4.72   17.44    0.78   17.44    0.78    0.00    0.00  210.27    4.72       ?       ?      ?      ? 
1 1 1   13    7   10 o 11  119.46    5.15    5.65    0.48    5.65    0.48    0.00    0.00  119.46    5.15       ?       ?      ?      ? 
1 1 1   13    7   11 o  4   28.86   11.66    0.16    0.41    0.16    0.41    0.00    0.00   28.86   11.66       ?       ?      ?      ? 
1 1 1   13    7   12 o  6   47.33   10.49    0.95    0.38    0.95    0.38    0.00    0.00   47.33   10.49       ?       ?      ?      ? 
1 1 1   13    7   13 o 18  114.16    5.26    5.22    0.47    5.22    0.47    0.00    0.00  114.16    5.26       ?       ?      ?      ? 
1 1 1   13    7   14 o 18   31.57   12.09    0.36    0.42    0.36    0.42    0.00    0.00   31.57   12.09       ?       ?      ?      ? 
1 1 1   13    7   15 o 18   37.29   14.13    0.62    0.57    0.62    0.57    0.00    0.00   37.29   14.13       ?       ?      ?      ? 
1 1 1   13    7   16 o  5   39.97   15.10    0.99    0.65    0.99    0.65    0.00    0.00   39.97   15.10       ?       ?      ?      ? 
1 1 1   13    8    0 o 10   19.26   13.14   -0.38    0.62   -0.38    0.62   -0.38    0.62   19.26   13.14   19.26   13.14   0.00   0.00 
1 1 1   13    8    1 o 17  182.36    4.31   13.10    0.62   13.10    0.62    0.00    0.00  182.36    4.31       ?       ?      ?      ? 
1 1 1   13    8    2 o 15  190.46    4.43   14.29    0.66   14.29    0.66    0.00    0.00  190.46    4.43       ?       ?      ?      ? 
1 1 1   13    8    3 o 16   35.53   12.45    0.44    0.43    0.44    0.43    0.00    0.00   35.53   12.45       ?       ?      ?      ? 
1 1 1   13    8    4 o 11  171.36    5.26   11.58    0.71   11.58    0.71    0.00    0.00  171.36    5.26       ?       ?      ?      ? 
1 1 1   13    8    5 o  6  438.54    7.57   75.84    2.61   75.84    2.61    0.00    0.00  438.54    7.57       ?       ?      ?      ? 
1 1 1   13    8    6 o 10  248.63    5.00   24.36    0.98   24.36    0.98    0.00    0.00  248.63    5.00       ?       ?      ?      ? 
1 1 1   13    8    7 o 15  177.68    4.38   12.44    0.61   12.44    0.61    0.00    0.00  177.68    4.38       ?       ?      ?      ? 
1 1 1   13    8    8 o 12  128.89    5.01    6.56    0.51    6.56    0.51    0.00    0.00  128.89    5.01       ?       ?      ?      ? 
1 1 1   13    8    9 o  3  244.58    5.65   23.62    1.09   23.62    1.09    0.00    0.00  244.58    5.65       ?       ?      ?      ? 
1 1 1   13    8   10 o  9   78.79    6.89    2.48    0.42    2.48    0.42    0.00    0.00   78.79    6.89       ?       ?      ?      ? 
1 1 1   13    8   11 o 12   80.48    6.26    2.59    0.39    2.59    0.39    0.00    0.00   80.48    6.26       ?       ?      ?      ? 
1 1 1   13    8   12 o 14  168.87    5.11   11.35    0.68   11.35    0.68    0.00    0.00  168.87    5.11       ?       ?      ?      ? 
1 1 1   13    8   13 o  9   27.92   11.76    0.10    0.44    0.10    0.44    0.00    0.00   27.92   11.76       ?       ?      ?      ? 
1 1 1   13    8   14 f  0   67.42    9.93    1.98    0.51    1.98    0.51    0.00    0.00   67.42    9.93       ?       ?      ?      ? 
1 1 1   13    8   15 o 17   33.30   13.85    0.36    0.60    0.36    0.60    0.00    0.00   33.30   13.85       ?       ?      ?      ? 
1 1 1   13    8   16 o 16   71.22   17.33    3.28    0.96    3.28    0.96    0.00    0.00   71.22   17.33       ?       ?      ?      ? 
1 1 1   13    9    0 o 12  259.12    6.94   26.51    1.41   26.51    1.41   26.51    1.41  259.12    6.94  259.12    6.94   0.00   0.00 
1 1 1   13    9    1 o 17  425.67    7.63   71.45    2.56   71.45    2.56    0.00    0.00  425.67    7.63       ?       ?      ?      ? 
1 1 1   13    9    2 o 16  107.61    6.38    4.58    0.54    4.58    0.54    0.00    0.00  107.61    6.38       ?       ?      ?      ? 
1 1 1   13    9    3 o  7  276.61    5.80   30.15    1.26   30.15    1.26    0.00    0.00  276.61    5.80       ?       ?      ?      ? 
1 1 1   13    9    4 o  3   87.75    7.80    3.06    0.53    3.06    0.53    0.00    0.00   87.75    7.80       ?       ?      ?      ? 
1 1 1   13    9    5 o  1  165.66    4.68   10.82    0.61   10.82    0.61    0.00    0.00  165.66    4.68       ?       ?      ?      ? 
1 1 1   13    9    6 o 18  149.11    4.76    8.77    0.56    8.77    0.56    0.00    0.00  149.11    4.76       ?       ?      ?      ? 
1 1 1   13    9    7 f  0  132.91    4.60    6.97    0.48    6.97    0.48    0.00    0.00  132.91    4.60       ?       ?      ?      ? 
1 1 1   13    9    8 f  0  244.46    5.32   23.57    1.02   23.57    1.02    0.00    0.00  244.46    5.32       ?       ?      ?      ? 
1 1 1   13    9    9 o  9  115.73    5.41    5.30    0.49    5.30    0.49    0.00    0.00  115.73    5.41       ?       ?      ?      ? 
1 1 1   13    9   10 o  4  259.13    5.46   26.57    1.11   26.57    1.11    0.00    0.00  259.13    5.46       ?       ?      ?      ? 
1 1 1   13    9   11 o  5  110.88    5.40    4.89    0.47    4.89    0.47    0.00    0.00  110.88    5.40       ?       ?      ?      ? 
1 1 1   13    9   12 o  3   46.23   11.58    0.92    0.42    0.92    0.42    0.00    0.00   46.23   11.58       ?       ?      ?      ? 
1 1 1   13    9   13 o 19   70.20    7.95    2.04    0.43    2.04    0.43    0.00    0.00   70.20    7.95       ?       ?      ?      ? 
1 1 1   13    9   14 o 19   37.31   13.73    0.60    0.53    0.60    0.53    0.00    0.00   37.31   13.73       ?       ?      ?      ? 
1 1 1   13    9   15 o 17   65.23   13.51    2.10    0.67    2.10    0.67    0.00    0.00   65.23   13.51       ?       ?      ?      ? 
1 1 1   13    9   16 o  4   38.29   16.58    0.97    0.92    0.97    0.92    0.00    0.00   38.29   16.58       ?       ?      ?      ? 
1 1 1   13   10    0 o  8  148.16    6.71    8.70    0.78    8.70    0.78    8.70    0.78  148.16    6.71  148.16    6.71   0.00   0.00 
1 1 1   13   10    1 o  3  239.19    5.06   22.54    0.95   22.54    0.95    0.00    0.00  239.19    5.06       ?       ?      ?      ? 
1 1 1   13   10    2 o 16  441.20    7.58   76.75    2.63   76.75    2.63    0.00    0.00  441.20    7.58       ?       ?      ?      ? 
1 1 1   13   10    3 o  7   73.82    8.81    2.18    0.50    2.18    0.50    0.00    0.00   73.82    8.81       ?       ?      ?      ? 
1 1 1   13   10    4 o 17  697.69   11.08  192.30    6.09  192.30    6.09    0.00    0.00  697.69   11.08       ?       ?      ?      ? 
1 1 1   13   10    5 o 12  551.29    9.27  120.00    4.02  120.00    4.02    0.00    0.00  551.29    9.27       ?       ?      ?      ? 
1 1 1   13   10    6 o  3  425.96    7.78   71.61    2.61   71.61    2.61    0.00    0.00  425.96    7.78       ?       ?      ?      ? 
1 1 1   13   10    7 o 14   89.86    6.18    3.20    0.43    3.20    0.43    0.00    0.00   89.86    6.18       ?       ?      ?      ? 
1 1 1   13   10    8 o  3  380.26    6.90   57.12    2.06   57.12    2.06    0.00    0.00  380.26    6.90       ?       ?      ?      ? 
1 1 1   13   10    9 o 16  186.52    4.68   13.74    0.69   13.74    0.69    0.00    0.00  186.52    4.68       ?       ?      ?      ? 
1 1 1   13   10   10 o  9   98.58    5.52    3.86    0.43    3.86    0.43    0.00    0.00   98.58    5.52       ?       ?      ?      ? 
1 1 1   13   10   11 f  0  172.89    5.16   11.87    0.70   11.87    0.70    0.00    0.00  172.89    5.16       ?       ?      ?      ? 
1 1 1   13   10   12 o 19   34.77   12.29    0.46    0.42    0.46    0.42    0.00    0.00   34.77   12.29       ?       ?      ?      ? 
1 1 1   13   10   13 o 12   29.05   11.95    0.18    0.44    0.18    0.44    0.00    0.00   29.05   11.95       ?       ?      ?      ? 
1 1 1   13   10   14 o 16   32.63   13.15    0.35    0.52    0.35    0.52    0.00    0.00   32.63   13.15       ?       ?      ?      ? 
1 1 1   13   10   15 o  5   41.47   14.80    0.90    0.61    0.90    0.61    0.00    0.00   41.47   14.80       ?       ?      ?      ? 
1 1 1   13   10   16 o 15   38.27   15.97    0.95    0.80    0.95    0.80    0.00    0.00   38.27   15.97       ?       ?      ?      ? 
1 1 1   13   11    0 o 18   96.24    9.24    3.75    0.68    3.75    0.68    3.75    0.68   96.24    9.24   96.24    9.24   0.00   0.00 
1 1 1   13   11    1 o  4  242.76    5.48   23.22    1.05   23.22    1.05    0.00    0.00  242.76    5.48       ?       ?      ?      ? 
1 1 1   13   11    2 o 10  328.58    6.40   42.55    1.66   42.55    1.66    0.00    0.00  328.58    6.40       ?       ?      ?      ? 
1 1 1   13   11    3 o  6  331.07    6.31   43.20    1.65   43.20    1.65    0.00    0.00  331.07    6.31       ?       ?      ?      ? 
1 1 1   13   11    4 o 19  648.48   10.29  166.10    5.25  166.10    5.25    0.00    0.00  648.48   10.29       ?       ?      ?      ? 
1 1 1   13   11    5 o  8   87.64    7.22    3.05    0.49    3.05    0.49    0.00    0.00   87.64    7.22       ?       ?      ?      ? 
1 1 1   13   11    6 o  2  120.98    5.19    5.78    0.49    5.78    0.49    0.00    0.00  120.98    5.19       ?       ?      ?      ? 
1 1 1   13   11    7 o 14  198.24    5.44   15.51    0.85   15.51    0.85    0.00    0.00  198.24    5.44       ?       ?      ?      ? 
1 1 1   13   11    8 o  1   55.01   10.32    1.24    0.43    1.24    0.43    0.00    0.00   55.01   10.32       ?       ?      ?      ? 
1 1 1   13   11    9 o  2   81.23    7.64    2.64    0.48    2.64    0.48    0.00    0.00   81.23    7.64       ?       ?      ?      ? 
1 1 1   13   11   10 o 19   23.74   10.79   -0.25    0.44   -0.25    0.44    0.00    0.00   23.74   10.79       ?       ?      ?      ? 
1 1 1   13   11   11 o 19  139.73    5.38    7.77    0.59    7.77    0.59    0.00    0.00  139.73    5.38       ?       ?      ?      ? 
1 1 1   13   11   12 o 12   37.81   11.98    0.60    0.40    0.60    0.40    0.00    0.00   37.81   11.98       ?       ?      ?      ? 
1 1 1   13   11   13 o 14   48.00   11.53    1.03    0.43    1.03    0.43    0.00    0.00   48.00   11.53       ?       ?      ?      ? 
1 1 1   13   11   14 o 18   55.00   11.91    1.40    0.50    1.40    0.50    0.00    0.00   55.00   11.91       ?       ?      ?      ? 
1 1 1   13   11   15 o  7   25.05   11.93   -0.44    0.65   -0.44    0.65    0.00    0.00   25.05   11.93       ?       ?      ?      ? 
1 1 1   13   11   16 o 16   64.91   16.45    2.66    0.84    2.66    0.84    0.00    0.00   64.91   16.45       ?       ?      ?      ? 
1 1 1   13   12    0 o  1  303.84    7.97   36.45    1.91   36.45    1.91   36.45    1.91  303.84    7.97  303.84    7.97   0.00   0.00 
1 1 1   13   12    1 o 10  287.24    5.73   32.51    1.30   32.51    1.30    0.00    0.00  287.24    5.73       ?       ?      ?      ? 
1 1 1   13   12    2 o 13  134.60    5.46    7.15    0.58    7.15    0.58    0.00    0.00  134.60    5.46       ?       ?      ?      ? 
1 1 1   13   12    3 o 16  526.20    9.53  109.30    3.95  109.30    3.95    0.00    0.00  526.20    9.53       ?       ?      ?      ? 
1 1 1   13   12    4 o 15  912.78   21.37  333.10   15.36  333.10   15.36    0.00    0.00  912.78   21.37       ?       ?      ?      ? 
1 1 1   13   12    5 o 12   76.97    7.56    2.36    0.45    2.36    0.45    0.00    0.00   76.97    7.56       ?       ?      ?      ? 
1 1 1   13   12    6 o  3  205.65    4.90   16.67    0.79   16.67    0.79    0.00    0.00  205.65    4.90       ?       ?      ?      ? 
1 1 1   13   12    7 o 16  438.99    9.15   76.27    3.16   76.27    3.16    0.00    0.00  438.99    9.15       ?       ?      ?      ? 
1 1 1   13   12    8 f  0  310.88    6.88   38.22    1.68   38.22    1.68    0.00    0.00  310.88    6.88       ?       ?      ?      ? 
1 1 1   13   12    9 o 16   87.60    6.78    3.06    0.46    3.06    0.46    0.00    0.00   87.60    6.78       ?       ?      ?      ? 
1 1 1   13   12   10 o  7  236.40    5.88   22.18    1.09   22.18    1.09    0.00    0.00  236.40    5.88       ?       ?      ?      ? 
1 1 1   13   12   11 o 17  120.10    5.86    5.76    0.55    5.76    0.55    0.00    0.00  120.10    5.86       ?       ?      ?      ? 
1 1 1   13   12   12 o  3   52.85   10.72    1.20    0.43    1.20    0.43    0.00    0.00   52.85   10.72       ?       ?      ?      ? 
1 1 1   13   12   13 o 13   30.16   12.45    0.21    0.48    0.21    0.48    0.00    0.00   30.16   12.45       ?       ?      ?      ? 
1 1 1   13   12   14 o  5   34.34   14.02    0.40    0.60    0.40    0.60    0.00    0.00   34.34   14.02       ?       ?      ?      ? 
1 1 1   13   12   15 o 19   57.43   15.86    1.95    0.74    1.95    0.74    0.00    0.00   57.43   15.86       ?       ?      ?      ? 
1 1 1   13   12   16 o 10   40.63   16.40    1.14    0.81    1.14    0.81    0.00    0.00   40.63   16.40       ?       ?      ?      ? 
1 1 1   13   13    0 o  7  366.17   13.29   53.06    3.82   53.06    3.82   53.06    3.82  366.17   13.29  366.17   13.29   0.00   0.00 
1 1 1   13   13    1 o  4  755.84   15.03  225.90    8.94  225.90    8.94  225.90    8.94  755.84   15.03  755.84   15.03   0.00   0.00 
1 1 1   13   13    2 o 11  585.27   11.76  135.30    5.41  135.30    5.41  135.30    5.41  585.27   11.76  585.27   11.76   0.00   0.00 
1 1 1   13   13    3 o 15  583.86   13.20  134.80    6.06  134.80    6.06  134.80    6.06  583.86   13.20  583.86   13.20   0.00   0.00 
1 1 1   13   13    4 o  5  172.12    7.39   11.74    1.00   11.74    1.00   11.74    1.00  172.12    7.39  172.12    7.39   0.00   0.00 
1 1 1   13   13    5 o  1  185.25    6.33   13.57    0.92   13.57    0.92   13.57    0.92  185.25    6.33  185.25    6.33   0.00   0.00 
1 1 1   13   13    6 o 18  307.84    8.56   37.47    2.07   37.47    2.07   37.47    2.07  307.84    8.56  307.84    8.56   0.00   0.00 
1 1 1   13   13    7 o  8  169.76    5.81   11.40    0.77   11.40    0.77   11.40    0.77  169.76    5.81  169.76    5.81   0.00   0.00 
1 1 1   13   13    8 f  0  169.69    5.96   11.40    0.79   11.40    0.79   11.40    0.79  169.69    5.96  169.69    5.96   0.00   0.00 
1 1 1   13   13    9 o  8  281.49    8.28   31.46    1.83   31.46    1.83   31.46    1.83  281.49    8.28  281.49    8.28   0.00   0.00 
1 1 1   13   13   10 o 14  166.66    7.47   11.08    0.98   11.08    0.98   11.08    0.98  166.66    7.47  166.66    7.47   0.00   0.00 
1 1 1   13   13   11 o 10  223.71    8.13   20.03    1.43   20.03    1.43   20.03    1.43  223.71    8.13  223.71    8.13   0.00   0.00 
1 1 1   13   13   12 o  7   21.94   14.21    0.03    0.58    0.03    0.58    0.03    0.58   21.94   14.21   21.94   14.21   0.00   0.00 
1 1 1   13   13   13 o 11   55.98   18.43    1.72    0.72    1.72    0.72    1.72    0.72   55.98   18.43   55.98   18.43   0.00   0.00 
1 1 1   13   13   14 o 15   29.60   18.78    0.42    0.95    0.42    0.95    0.42    0.95   29.60   18.78   29.60   18.78   0.00   0.00 
1 1 1   13   13   15 o 16   20.66   14.65   -0.72    1.00   -0.72    1.00   -0.72    1.00   20.66   14.65   20.66   14.65   0.00   0.00 
1 1 1   14    0    0 o 10  120.26    9.73    5.81    0.91    5.81    0.91    5.81    0.91  120.26    9.73  120.26    9.73   0.00   0.00 
1 1 1   14    0    1 o  2  231.34    6.17   21.13    1.12   21.13    1.12   21.13    1.12  231.34    6.17  231.34    6.17   0.00   0.00 
1 1 1   14    0    2 o  7  134.19    7.37    7.16    0.77    7.16    0.77    7.16    0.77  134.19    7.37  134.19    7.37   0.00   0.00 
1 1 1   14    0    3 o  1   94.94    8.66    3.64    0.63    3.64    0.63    3.64    0.63   94.94    8.66   94.94    8.66   0.00   0.00 
1 1 1   14    0    4 o 17  164.26    5.97   10.67    0.77   10.67    0.77   10.67    0.77  164.26    5.97  164.26    5.97   0.00   0.00 
1 1 1   14    0    5 o 11  133.51    8.08    7.10    0.84    7.10    0.84    7.10    0.84  133.51    8.08  133.51    8.08   0.00   0.00 
1 1 1   14    0    6 o 11  232.08    6.01   21.26    1.10   21.26    1.10   21.26    1.10  232.08    6.01  232.08    6.01   0.00   0.00 
1 1 1   14    0    7 o 15  843.31   14.62  281.40    9.70  281.40    9.70  281.40    9.70  843.31   14.62  843.31   14.62   0.00   0.00 
1 1 1   14    0    8 o 10   97.51    8.28    3.83    0.62    3.83    0.62    3.83    0.62   97.51    8.28   97.51    8.28   0.00   0.00 
1 1 1   14    0    9 o 11  262.40    8.11   27.25    1.67   27.25    1.67   27.25    1.67  262.40    8.11  262.40    8.11   0.00   0.00 
1 1 1   14    0   10 o  3  120.21    6.82    5.76    0.64    5.76    0.64    5.76    0.64  120.21    6.82  120.21    6.82   0.00   0.00 
1 1 1   14    0   11 o 12   41.82   16.66    0.97    0.53    0.97    0.53    0.97    0.53   41.82   16.66   41.82   16.66   0.00   0.00 
1 1 1   14    0   12 o 12   76.62   10.96    2.49    0.62    2.49    0.62    2.49    0.62   76.62   10.96   76.62   10.96   0.00   0.00 
1 1 1   14    0   13 o  6  136.54    7.07    7.49    0.76    7.49    0.76    7.49    0.76  136.54    7.07  136.54    7.07   0.00   0.00 
1 1 1   14    0   14 f  0   68.41   15.10    2.22    0.71    2.22    0.71    2.22    0.71   68.41   15.10   68.41   15.10   0.00   0.00 
1 1 1   14    0   15 o  2   38.33   19.10    1.02    0.70    1.02    0.70    1.02    0.70   38.33   19.10   38.33   19.10   0.00   0.00 
1 1 1   14    0   16 o 18   24.47   16.83   -0.09    1.06   -0.09    1.06   -0.09    1.06   24.47   16.83   24.47   16.83   0.00   0.00 
1 1 1   14    1    0 o  3  286.39    7.05   32.38    1.59   32.38    1.59   32.38    1.59  286.39    7.05  286.39    7.05   0.00   0.00 
1 1 1   14    1    1 o 16  511.83    8.36  103.40    3.37  103.40    3.37    0.00    0.00  511.83    8.36       ?       ?      ?      ? 
1 1 1   14    1    2 o 12  324.65    5.58   41.54    1.43   41.54    1.43    0.00    0.00  324.65    5.58       ?       ?      ?      ? 
1 1 1   14    1    3 o 12  381.45    6.61   57.36    1.99   57.36    1.99    0.00    0.00  381.45    6.61       ?       ?      ?      ? 
1 1 1   14    1    4 o 18  123.42    4.90    6.01    0.48    6.01    0.48    0.00    0.00  123.42    4.90       ?       ?      ?      ? 
1 1 1   14    1    5 o 15  526.07    9.29  109.20    3.85  109.20    3.85    0.00    0.00  526.07    9.29       ?       ?      ?      ? 
1 1 1   14    1    6 o  3  469.11    8.06   86.81    2.98   86.81    2.98    0.00    0.00  469.11    8.06       ?       ?      ?      ? 
1 1 1   14    1    7 o  2  578.01    9.51  132.00    4.33  132.00    4.33    0.00    0.00  578.01    9.51       ?       ?      ?      ? 
1 1 1   14    1    8 o 10   56.75    9.77    1.31    0.42    1.31    0.42    0.00    0.00   56.75    9.77       ?       ?      ?      ? 
1 1 1   14    1    9 o 10  154.82    4.70    9.46    0.57    9.46    0.57    0.00    0.00  154.82    4.70       ?       ?      ?      ? 
1 1 1   14    1   10 o  8   60.90    8.38    1.50    0.39    1.50    0.39    0.00    0.00   60.90    8.38       ?       ?      ?      ? 
1 1 1   14    1   11 o 19   30.33   11.53    0.27    0.38    0.27    0.38    0.00    0.00   30.33   11.53       ?       ?      ?      ? 
1 1 1   14    1   12 o 11   84.00    6.30    2.83    0.41    2.83    0.41    0.00    0.00   84.00    6.30       ?       ?      ?      ? 
1 1 1   14    1   13 o 17   58.14    8.82    1.41    0.39    1.41    0.39    0.00    0.00   58.14    8.82       ?       ?      ?      ? 
1 1 1   14    1   14 o 11   80.86    6.87    2.69    0.43    2.69    0.43    0.00    0.00   80.86    6.87       ?       ?      ?      ? 
1 1 1   14    1   15 o 12   73.59    9.95    2.39    0.56    2.39    0.56    0.00    0.00   73.59    9.95       ?       ?      ?      ? 
1 1 1   14    1   16 o  2   24.39   11.55   -0.29    0.59   -0.29    0.59    0.00    0.00   24.39   11.55       ?       ?      ?      ? 
1 1 1   14    2    0 f  0  715.17   13.13  202.20    7.39  202.20    7.39  202.20    7.39  715.17   13.13  715.17   13.13   0.00   0.00 
1 1 1   14    2    1 o 14  429.07    7.32   72.62    2.47   72.62    2.47    0.00    0.00  429.07    7.32       ?       ?      ?      ? 
1 1 1   14    2    2 o  3  128.35    4.83    6.50    0.49    6.50    0.49    0.00    0.00  128.35    4.83       ?       ?      ?      ? 
1 1 1   14    2    3 f  0  256.98    5.05   26.02    1.02   26.02    1.02    0.00    0.00  256.98    5.05       ?       ?      ?      ? 
1 1 1   14    2    4 o  2  146.64    4.83    8.48    0.56    8.48    0.56    0.00    0.00  146.64    4.83       ?       ?      ?      ? 
1 1 1   14    2    5 f  0  205.21    5.02   16.59    0.81   16.59    0.81    0.00    0.00  205.21    5.02       ?       ?      ?      ? 
1 1 1   14    2    6 o 16  309.87    5.71   37.84    1.39   37.84    1.39    0.00    0.00  309.87    5.71       ?       ?      ?      ? 
1 1 1   14    2    7 o  1  181.00    4.91   12.92    0.70   12.92    0.70    0.00    0.00  181.00    4.91       ?       ?      ?      ? 
1 1 1   14    2    8 o  4  152.12    4.69    9.13    0.56    9.13    0.56    0.00    0.00  152.12    4.69       ?       ?      ?      ? 
1 1 1   14    2    9 o 11  267.61    5.58   28.26    1.17   28.26    1.17    0.00    0.00  267.61    5.58       ?       ?      ?      ? 
1 1 1   14    2   10 o  4  151.30    4.95    9.05    0.59    9.05    0.59    0.00    0.00  151.30    4.95       ?       ?      ?      ? 
1 1 1   14    2   11 o 16  217.26    4.95   18.68    0.85   18.68    0.85    0.00    0.00  217.26    4.95       ?       ?      ?      ? 
1 1 1   14    2   12 o  5  155.66    4.99    9.63    0.61    9.63    0.61    0.00    0.00  155.66    4.99       ?       ?      ?      ? 
1 1 1   14    2   13 o 16   61.08    8.58    1.55    0.40    1.55    0.40    0.00    0.00   61.08    8.58       ?       ?      ?      ? 
1 1 1   14    2   14 o  8   40.16   12.55    0.73    0.44    0.73    0.44    0.00    0.00   40.16   12.55       ?       ?      ?      ? 
1 1 1   14    2   15 o 15   91.26    9.08    3.60    0.64    3.60    0.64    0.00    0.00   91.26    9.08       ?       ?      ?      ? 
1 1 1   14    2   16 o  3   37.10   15.28    0.79    0.72    0.79    0.72    0.00    0.00   37.10   15.28       ?       ?      ?      ? 
1 1 1   14    3    0 o 16  171.80    5.96   11.67    0.80   11.67    0.80   11.67    0.80  171.80    5.96  171.80    5.96   0.00   0.00 
1 1 1   14    3    1 o 12  559.93    9.19  123.80    4.05  123.80    4.05    0.00    0.00  559.93    9.19       ?       ?      ?      ? 
1 1 1   14    3    2 o  4   70.17    8.34    1.97    0.45    1.97    0.45    0.00    0.00   70.17    8.34       ?       ?      ?      ? 
1 1 1   14    3    3 o 11  141.35    4.63    7.88    0.51    7.88    0.51    0.00    0.00  141.35    4.63       ?       ?      ?      ? 
1 1 1   14    3    4 o  3  264.01    5.11   27.46    1.06   27.46    1.06    0.00    0.00  264.01    5.11       ?       ?      ?      ? 
1 1 1   14    3    5 o  3   57.29   11.06    1.34    0.48    1.34    0.48    0.00    0.00   57.29   11.06       ?       ?      ?      ? 
1 1 1   14    3    6 f  0  379.34    6.98   56.74    2.09   56.74    2.09    0.00    0.00  379.34    6.98       ?       ?      ?      ? 
1 1 1   14    3    7 o 19  332.25    6.70   43.54    1.75   43.54    1.75    0.00    0.00  332.25    6.70       ?       ?      ?      ? 
1 1 1   14    3    8 o 17  321.51    5.83   40.77    1.48   40.77    1.48    0.00    0.00  321.51    5.83       ?       ?      ?      ? 
1 1 1   14    3    9 o  6  148.03    4.63    8.65    0.54    8.65    0.54    0.00    0.00  148.03    4.63       ?       ?      ?      ? 
1 1 1   14    3   10 f  0  183.62    4.67   13.32    0.67   13.32    0.67    0.00    0.00  183.62    4.67       ?       ?      ?      ? 
1 1 1   14    3   11 f  0   96.40    5.91    3.70    0.45    3.70    0.45    0.00    0.00   96.40    5.91       ?       ?      ?      ? 
1 1 1   14    3   12 o  5   68.15    7.81    1.89    0.41    1.89    0.41    0.00    0.00   68.15    7.81       ?       ?      ?      ? 
1 1 1   14    3   13 o 11   53.01   10.21    1.20    0.41    1.20    0.41    0.00    0.00   53.01   10.21       ?       ?      ?      ? 
1 1 1   14    3   14 o 17   46.57   11.95    0.99    0.44    0.99    0.44    0.00    0.00   46.57   11.95       ?       ?      ?      ? 
1 1 1   14    3   15 o 19   34.77   13.77    0.47    0.56    0.47    0.56    0.00    0.00   34.77   13.77       ?       ?      ?      ? 
1 1 1   14    3   16 o  7   34.17   14.62    0.57    0.70    0.57    0.70    0.00    0.00   34.17   14.62       ?       ?      ?      ? 
1 1 1   14    4    0 o 13  251.25    6.91   24.93    1.36   24.93    1.36   24.93    1.36  251.25    6.91  251.25    6.91   0.00   0.00 
1 1 1   14    4    1 o  7  243.70    4.88   23.40    0.94   23.40    0.94    0.00    0.00  243.70    4.88       ?       ?      ?      ? 
1 1 1   14    4    2 o  1  346.17    5.90   47.23    1.61   47.23    1.61    0.00    0.00  346.17    5.90       ?       ?      ?      ? 
1 1 1   14    4    3 o  6  194.42    4.38   14.89    0.67   14.89    0.67    0.00    0.00  194.42    4.38       ?       ?      ?      ? 
1 1 1   14    4    4 o  3   85.92    7.06    2.93    0.47    2.93    0.47    0.00    0.00   85.92    7.06       ?       ?      ?      ? 
1 1 1   14    4    5 o  2  759.08   11.14  227.60    6.66  227.60    6.66    0.00    0.00  759.08   11.14       ?       ?      ?      ? 
1 1 1   14    4    6 o 15  139.07    4.96    7.63    0.54    7.63    0.54    0.00    0.00  139.07    4.96       ?       ?      ?      ? 
1 1 1   14    4    7 o 14  132.04    4.81    6.88    0.50    6.88    0.50    0.00    0.00  132.04    4.81       ?       ?      ?      ? 
1 1 1   14    4    8 o 16  284.20    5.41   31.85    1.21   31.85    1.21    0.00    0.00  284.20    5.41       ?       ?      ?      ? 
1 1 1   14    4    9 o 10  150.66    4.64    8.96    0.55    8.96    0.55    0.00    0.00  150.66    4.64       ?       ?      ?      ? 
1 1 1   14    4   10 o 13  104.03    5.49    4.29    0.45    4.29    0.45    0.00    0.00  104.03    5.49       ?       ?      ?      ? 
1 1 1   14    4   11 o 17  130.68    4.95    6.77    0.51    6.77    0.51    0.00    0.00  130.68    4.95       ?       ?      ?      ? 
1 1 1   14    4   12 o 15  103.38    5.28    4.26    0.43    4.26    0.43    0.00    0.00  103.38    5.28       ?       ?      ?      ? 
1 1 1   14    4   13 f  0  104.22    5.24    4.35    0.43    4.35    0.43    0.00    0.00  104.22    5.24       ?       ?      ?      ? 
1 1 1   14    4   14 o  3   33.40   12.35    0.44    0.43    0.44    0.43    0.00    0.00   33.40   12.35       ?       ?      ?      ? 
1 1 1   14    4   15 o  8   41.51   13.97    0.84    0.54    0.84    0.54    0.00    0.00   41.51   13.97       ?       ?      ?      ? 
1 1 1   14    4   16 o 17   26.50   12.68   -0.34    0.75   -0.34    0.75    0.00    0.00   26.50   12.68       ?       ?      ?      ? 
1 1 1   14    5    0 o 17  181.35    6.11   13.00    0.87   13.00    0.87   13.00    0.87  181.35    6.11  181.35    6.11   0.00   0.00 
1 1 1   14    5    1 o  1  208.16    4.53   17.07    0.74   17.07    0.74    0.00    0.00  208.16    4.53       ?       ?      ?      ? 
1 1 1   14    5    2 o 15  195.13    4.66   15.00    0.72   15.00    0.72    0.00    0.00  195.13    4.66       ?       ?      ?      ? 
1 1 1   14    5    3 o 16  461.65    7.66   84.04    2.78   84.04    2.78    0.00    0.00  461.65    7.66       ?       ?      ?      ? 
1 1 1   14    5    4 o 13  230.67    4.73   20.96    0.86   20.96    0.86    0.00    0.00  230.67    4.73       ?       ?      ?      ? 
1 1 1   14    5    5 o 18  505.52    8.31  100.80    3.31  100.80    3.31    0.00    0.00  505.52    8.31       ?       ?      ?      ? 
1 1 1   14    5    6 o 12  740.10   10.85  216.50    6.32  216.50    6.32    0.00    0.00  740.10   10.85       ?       ?      ?      ? 
1 1 1   14    5    7 o 15  239.98    5.24   22.70    0.99   22.70    0.99    0.00    0.00  239.98    5.24       ?       ?      ?      ? 
1 1 1   14    5    8 o  8   86.96    6.39    3.00    0.43    3.00    0.43    0.00    0.00   86.96    6.39       ?       ?      ?      ? 
1 1 1   14    5    9 o  6  238.61    5.35   22.47    1.01   22.47    1.01    0.00    0.00  238.61    5.35       ?       ?      ?      ? 
1 1 1   14    5   10 o 12   57.13    8.99    1.33    0.39    1.33    0.39    0.00    0.00   57.13    8.99       ?       ?      ?      ? 
1 1 1   14    5   11 o  2   74.70    6.92    2.24    0.40    2.24    0.40    0.00    0.00   74.70    6.92       ?       ?      ?      ? 
1 1 1   14    5   12 o  1   24.13   10.67   -0.10    0.40   -0.10    0.40    0.00    0.00   24.13   10.67       ?       ?      ?      ? 
1 1 1   14    5   13 o  6  145.23    5.21    8.44    0.59    8.44    0.59    0.00    0.00  145.23    5.21       ?       ?      ?      ? 
1 1 1   14    5   14 o 13   63.71    9.05    1.74    0.44    1.74    0.44    0.00    0.00   63.71    9.05       ?       ?      ?      ? 
1 1 1   14    5   15 o  2   30.94   12.81    0.28    0.51    0.28    0.51    0.00    0.00   30.94   12.81       ?       ?      ?      ? 
1 1 1   14    5   16 o 16   53.40   13.74    1.60    0.58    1.60    0.58    0.00    0.00   53.40   13.74       ?       ?      ?      ? 
1 1 1   14    6    0 o 17  214.67    6.25   18.20    1.05   18.20    1.05   18.20    1.05  214.67    6.25  214.67    6.25   0.00   0.00 
1 1 1   14    6    1 o  5  289.56    5.59   33.04    1.27   33.04    1.27    0.00    0.00  289.56    5.59       ?       ?      ?      ? 
1 1 1   14    6    2 o 13  295.75    5.83   34.47    1.36   34.47    1.36    0.00    0.00  295.75    5.83       ?       ?      ?      ? 
1 1 1   14    6    3 o  5  427.72    7.44   72.13    2.51   72.13    2.51    0.00    0.00  427.72    7.44       ?       ?      ?      ? 
1 1 1   14    6    4 o 16  317.37    6.55   39.70    1.64   39.70    1.64    0.00    0.00  317.37    6.55       ?       ?      ?      ? 
1 1 1   14    6    5 o  9  204.34    4.86   16.45    0.78   16.45    0.78    0.00    0.00  204.34    4.86       ?       ?      ?      ? 
1 1 1   14    6    6 f  0  556.56    8.97  122.30    3.93  122.30    3.93    0.00    0.00  556.56    8.97       ?       ?      ?      ? 
1 1 1   14    6    7 o  9  358.35    6.44   50.65    1.82   50.65    1.82    0.00    0.00  358.35    6.44       ?       ?      ?      ? 
1 1 1   14    6    8 o 16  122.21    5.25    5.90    0.50    5.90    0.50    0.00    0.00  122.21    5.25       ?       ?      ?      ? 
1 1 1   14    6    9 o 15  121.65    5.07    5.85    0.48    5.85    0.48    0.00    0.00  121.65    5.07       ?       ?      ?      ? 
1 1 1   14    6   10 o  6  143.87    4.99    8.19    0.56    8.19    0.56    0.00    0.00  143.87    4.99       ?       ?      ?      ? 
1 1 1   14    6   11 f  0  108.15    5.41    4.65    0.46    4.65    0.46    0.00    0.00  108.15    5.41       ?       ?      ?      ? 
1 1 1   14    6   12 o  4  171.15    5.34   11.67    0.72   11.67    0.72    0.00    0.00  171.15    5.34       ?       ?      ?      ? 
1 1 1   14    6   13 o  9   57.29    8.96    1.38    0.39    1.38    0.39    0.00    0.00   57.29    8.96       ?       ?      ?      ? 
1 1 1   14    6   14 o 11   72.24    9.21    2.24    0.51    2.24    0.51    0.00    0.00   72.24    9.21       ?       ?      ?      ? 
1 1 1   14    6   15 o  8   54.84   12.96    1.46    0.55    1.46    0.55    0.00    0.00   54.84   12.96       ?       ?      ?      ? 
1 1 1   14    6   16 o 18   56.07   16.00    1.98    0.74    1.98    0.74    0.00    0.00   56.07   16.00       ?       ?      ?      ? 
1 1 1   14    7    0 o  1  312.88    7.11   38.63    1.75   38.63    1.75   38.63    1.75  312.88    7.11  312.88    7.11   0.00   0.00 
1 1 1   14    7    1 o 11  431.82    7.52   73.53    2.56   73.53    2.56    0.00    0.00  431.82    7.52       ?       ?      ?      ? 
1 1 1   14    7    2 o 12  724.43   11.19  207.30    6.38  207.30    6.38    0.00    0.00  724.43   11.19       ?       ?      ?      ? 
1 1 1   14    7    3 o 15  454.09    7.90   81.31    2.83   81.31    2.83    0.00    0.00  454.09    7.90       ?       ?      ?      ? 
1 1 1   14    7    4 o  8  134.05    5.21    7.09    0.55    7.09    0.55    0.00    0.00  134.05    5.21       ?       ?      ?      ? 
1 1 1   14    7    5 o 14  273.42    5.63   29.46    1.21   29.46    1.21    0.00    0.00  273.42    5.63       ?       ?      ?      ? 
1 1 1   14    7    6 o  6  328.60    6.57   42.58    1.70   42.58    1.70    0.00    0.00  328.60    6.57       ?       ?      ?      ? 
1 1 1   14    7    7 o 15  151.29    4.79    9.03    0.57    9.03    0.57    0.00    0.00  151.29    4.79       ?       ?      ?      ? 
1 1 1   14    7    8 o  8  213.44    5.44   17.98    0.91   17.98    0.91    0.00    0.00  213.44    5.44       ?       ?      ?      ? 
1 1 1   14    7    9 o 17   64.35    8.52    1.67    0.42    1.67    0.42    0.00    0.00   64.35    8.52       ?       ?      ?      ? 
1 1 1   14    7   10 o 16  142.63    4.85    8.05    0.54    8.05    0.54    0.00    0.00  142.63    4.85       ?       ?      ?      ? 
1 1 1   14    7   11 o 13  109.95    5.56    4.81    0.48    4.81    0.48    0.00    0.00  109.95    5.56       ?       ?      ?      ? 
1 1 1   14    7   12 o  6   26.16   11.26    0.00    0.42    0.00    0.42    0.00    0.00   26.16   11.26       ?       ?      ?      ? 
1 1 1   14    7   13 o 10   30.96   11.92    0.31    0.41    0.31    0.41    0.00    0.00   30.96   11.92       ?       ?      ?      ? 
1 1 1   14    7   14 o 19   64.22   10.68    1.83    0.52    1.83    0.52    0.00    0.00   64.22   10.68       ?       ?      ?      ? 
1 1 1   14    7   15 o 19   35.59   13.78    0.55    0.55    0.55    0.55    0.00    0.00   35.59   13.78       ?       ?      ?      ? 
1 1 1   14    7   16 o  7   50.60   16.21    1.68    0.73    1.68    0.73    0.00    0.00   50.60   16.21       ?       ?      ?      ? 
1 1 1   14    8    0 o 13  116.88    8.11    5.46    0.74    5.46    0.74    5.46    0.74  116.88    8.11  116.88    8.11   0.00   0.00 
1 1 1   14    8    1 o  2  304.72    5.86   36.59    1.41   36.59    1.41    0.00    0.00  304.72    5.86       ?       ?      ?      ? 
1 1 1   14    8    2 o  6  314.11    5.92   38.88    1.46   38.88    1.46    0.00    0.00  314.11    5.92       ?       ?      ?      ? 
1 1 1   14    8    3 o  6  875.09   17.02  303.70   11.73  303.70   11.73    0.00    0.00  875.09   17.02       ?       ?      ?      ? 
1 1 1   14    8    4 o  6  451.13    7.58   80.25    2.69   80.25    2.69    0.00    0.00  451.13    7.58       ?       ?      ?      ? 
1 1 1   14    8    5 o 13  280.34    5.25   30.97    1.16   30.97    1.16    0.00    0.00  280.34    5.25       ?       ?      ?      ? 
1 1 1   14    8    6 o  2  158.35    4.77    9.89    0.59    9.89    0.59    0.00    0.00  158.35    4.77       ?       ?      ?      ? 
1 1 1   14    8    7 o 19  453.30    8.21   81.17    2.93   81.17    2.93    0.00    0.00  453.30    8.21       ?       ?      ?      ? 
1 1 1   14    8    8 o 19  163.25    5.03   10.52    0.65   10.52    0.65    0.00    0.00  163.25    5.03       ?       ?      ?      ? 
1 1 1   14    8    9 o  1   31.93   12.23    0.28    0.43    0.28    0.43    0.00    0.00   31.93   12.23       ?       ?      ?      ? 
1 1 1   14    8   10 o  5  182.07    5.02   13.12    0.72   13.12    0.72    0.00    0.00  182.07    5.02       ?       ?      ?      ? 
1 1 1   14    8   11 o 15  128.52    5.50    6.57    0.56    6.57    0.56    0.00    0.00  128.52    5.50       ?       ?      ?      ? 
1 1 1   14    8   12 o  5   92.51    6.70    3.45    0.48    3.45    0.48    0.00    0.00   92.51    6.70       ?       ?      ?      ? 
1 1 1   14    8   13 o  3   49.02   10.68    1.05    0.40    1.05    0.40    0.00    0.00   49.02   10.68       ?       ?      ?      ? 
1 1 1   14    8   14 o 19   65.96    9.76    1.90    0.49    1.90    0.49    0.00    0.00   65.96    9.76       ?       ?      ?      ? 
1 1 1   14    8   15 o  8   34.40   13.96    0.47    0.59    0.47    0.59    0.00    0.00   34.40   13.96       ?       ?      ?      ? 
1 1 1   14    8   16 o 10   23.20   11.44   -0.91    0.75   -0.91    0.75    0.00    0.00   23.20   11.44       ?       ?      ?      ? 
1 1 1   14    9    0 o 14  766.42   13.36  232.00    8.06  232.00    8.06  232.00    8.06  766.42   13.36  766.42   13.36   0.00   0.00 
1 1 1   14    9    1 o  6  267.86    5.45   28.27    1.15   28.27    1.15    0.00    0.00  267.86    5.45       ?       ?      ?      ? 
1 1 1   14    9    2 o 15   73.32    8.69    2.15    0.49    2.15    0.49    0.00    0.00   73.32    8.69       ?       ?      ?      ? 
1 1 1   14    9    3 o 18  592.17    9.74  138.40    4.54  138.40    4.54    0.00    0.00  592.17    9.74       ?       ?      ?      ? 
1 1 1   14    9    4 o  7  143.47    5.08    8.12    0.57    8.12    0.57    0.00    0.00  143.47    5.08       ?       ?      ?      ? 
1 1 1   14    9    5 o  8  307.00    5.80   37.15    1.40   37.15    1.40    0.00    0.00  307.00    5.80       ?       ?      ?      ? 
1 1 1   14    9    6 o  7  516.03    9.06  105.20    3.68  105.20    3.68    0.00    0.00  516.03    9.06       ?       ?      ?      ? 
1 1 1   14    9    7 o  1  374.43    7.25   55.35    2.14   55.35    2.14    0.00    0.00  374.43    7.25       ?       ?      ?      ? 
1 1 1   14    9    8 o 10  207.42    4.93   16.97    0.81   16.97    0.81    0.00    0.00  207.42    4.93       ?       ?      ?      ? 
1 1 1   14    9    9 f  0  338.35    7.63   45.39    2.03   45.39    2.03    0.00    0.00  338.35    7.63       ?       ?      ?      ? 
1 1 1   14    9   10 o  4   48.18   10.82    0.97    0.40    0.97    0.40    0.00    0.00   48.18   10.82       ?       ?      ?      ? 
1 1 1   14    9   11 o 15   57.55   10.10    1.38    0.44    1.38    0.44    0.00    0.00   57.55   10.10       ?       ?      ?      ? 
1 1 1   14    9   12 o 15   72.16    7.36    2.12    0.41    2.12    0.41    0.00    0.00   72.16    7.36       ?       ?      ?      ? 
1 1 1   14    9   13 o  5   52.66    9.53    1.19    0.38    1.19    0.38    0.00    0.00   52.66    9.53       ?       ?      ?      ? 
1 1 1   14    9   14 o  9   69.58   10.78    2.16    0.57    2.16    0.57    0.00    0.00   69.58   10.78       ?       ?      ?      ? 
1 1 1   14    9   15 o 12   28.40   12.78    0.02    0.60    0.02    0.60    0.00    0.00   28.40   12.78       ?       ?      ?      ? 
1 1 1   14    9   16 o  4   25.41   12.00   -0.21    0.63   -0.21    0.63    0.00    0.00   25.41   12.00       ?       ?      ?      ? 
1 1 1   14   10    0 o 17  129.80    8.31    6.72    0.84    6.72    0.84    6.72    0.84  129.80    8.31  129.80    8.31   0.00   0.00 
1 1 1   14   10    1 o 11  255.04    5.82   25.63    1.17   25.63    1.17    0.00    0.00  255.04    5.82       ?       ?      ?      ? 
1 1 1   14   10    2 o 15  281.96    6.95   31.34    1.54   31.34    1.54    0.00    0.00  281.96    6.95       ?       ?      ?      ? 
1 1 1   14   10    3 o  8  273.84    5.79   29.55    1.25   29.55    1.25    0.00    0.00  273.84    5.79       ?       ?      ?      ? 
1 1 1   14   10    4 o  3  202.96    4.94   16.23    0.79   16.23    0.79    0.00    0.00  202.96    4.94       ?       ?      ?      ? 
1 1 1   14   10    5 o 19  201.63    4.73   16.02    0.75   16.02    0.75    0.00    0.00  201.63    4.73       ?       ?      ?      ? 
1 1 1   14   10    6 o 18  271.74    5.41   29.11    1.16   29.11    1.16    0.00    0.00  271.74    5.41       ?       ?      ?      ? 
1 1 1   14   10    7 o 12  264.97    6.03   27.70    1.26   27.70    1.26    0.00    0.00  264.97    6.03       ?       ?      ?      ? 
1 1 1   14   10    8 o  6  309.98    6.42   37.96    1.57   37.96    1.57    0.00    0.00  309.98    6.42       ?       ?      ?      ? 
1 1 1   14   10    9 o  8   42.94   12.17    0.76    0.43    0.76    0.43    0.00    0.00   42.94   12.17       ?       ?      ?      ? 
1 1 1   14   10   10 o  1   52.60   10.28    1.15    0.41    1.15    0.41    0.00    0.00   52.60   10.28       ?       ?      ?      ? 
1 1 1   14   10   11 o 13   80.03    6.94    2.58    0.43    2.58    0.43    0.00    0.00   80.03    6.94       ?       ?      ?      ? 
1 1 1   14   10   12 o 19   48.64   10.98    1.02    0.41    1.02    0.41    0.00    0.00   48.64   10.98       ?       ?      ?      ? 
1 1 1   14   10   13 o 17   35.20   12.44    0.51    0.43    0.51    0.43    0.00    0.00   35.20   12.44       ?       ?      ?      ? 
1 1 1   14   10   14 o  7   29.95   12.89    0.14    0.55    0.14    0.55    0.00    0.00   29.95   12.89       ?       ?      ?      ? 
1 1 1   14   10   15 o 14   69.21   12.80    2.41    0.67    2.41    0.67    0.00    0.00   69.21   12.80       ?       ?      ?      ? 
1 1 1   14   10   16 f  0   37.29   15.94    0.87    0.83    0.87    0.83    0.00    0.00   37.29   15.94       ?       ?      ?      ? 
1 1 1   14   11    0 o  9  127.68    7.53    6.49    0.75    6.49    0.75    6.49    0.75  127.68    7.53  127.68    7.53   0.00   0.00 
1 1 1   14   11    1 o 16  493.64    8.99   96.14    3.50   96.14    3.50    0.00    0.00  493.64    8.99       ?       ?      ?      ? 
1 1 1   14   11    2 o 17  208.03    5.14   17.05    0.84   17.05    0.84    0.00    0.00  208.03    5.14       ?       ?      ?      ? 
1 1 1   14   11    3 o  5  386.33    7.46   58.86    2.27   58.86    2.27    0.00    0.00  386.33    7.46       ?       ?      ?      ? 
1 1 1   14   11    4 o  5  187.02    4.80   13.79    0.71   13.79    0.71    0.00    0.00  187.02    4.80       ?       ?      ?      ? 
1 1 1   14   11    5 o 14  237.42    5.56   22.22    1.04   22.22    1.04    0.00    0.00  237.42    5.56       ?       ?      ?      ? 
1 1 1   14   11    6 o 10  365.40    6.92   52.69    1.99   52.69    1.99    0.00    0.00  365.40    6.92       ?       ?      ?      ? 
1 1 1   14   11    7 o 10  175.54    4.96   12.16    0.68   12.16    0.68    0.00    0.00  175.54    4.96       ?       ?      ?      ? 
1 1 1   14   11    8 o  9  288.04    5.76   32.77    1.31   32.77    1.31    0.00    0.00  288.04    5.76       ?       ?      ?      ? 
1 1 1   14   11    9 o 19  254.71    5.92   25.68    1.19   25.68    1.19    0.00    0.00  254.71    5.92       ?       ?      ?      ? 
1 1 1   14   11   10 o  5  196.48    5.73   15.33    0.88   15.33    0.88    0.00    0.00  196.48    5.73       ?       ?      ?      ? 
1 1 1   14   11   11 o  2  109.88    5.68    4.82    0.49    4.82    0.49    0.00    0.00  109.88    5.68       ?       ?      ?      ? 
1 1 1   14   11   12 o  8   73.76    7.73    2.23    0.44    2.23    0.44    0.00    0.00   73.76    7.73       ?       ?      ?      ? 
1 1 1   14   11   13 o 17   19.50    9.45   -0.66    0.45   -0.66    0.45    0.00    0.00   19.50    9.45       ?       ?      ?      ? 
1 1 1   14   11   14 o  6   66.02   12.80    2.05    0.64    2.05    0.64    0.00    0.00   66.02   12.80       ?       ?      ?      ? 
1 1 1   14   11   15 o  5   32.91   14.25    0.42    0.68    0.42    0.68    0.00    0.00   32.91   14.25       ?       ?      ?      ? 
1 1 1   14   11   16 o 14   33.00   15.28    0.36    0.94    0.36    0.94    0.00    0.00   33.00   15.28       ?       ?      ?      ? 
1 1 1   14   12    0 o  6  220.55    7.83   19.24    1.36   19.24    1.36   19.24    1.36  220.55    7.83  220.55    7.83   0.00   0.00 
1 1 1   14   12    1 o  1  172.78    4.88   11.77    0.66   11.77    0.66    0.00    0.00  172.78    4.88       ?       ?      ?      ? 
1 1 1   14   12    2 o 11  176.41    4.80   12.27    0.67   12.27    0.67    0.00    0.00  176.41    4.80       ?       ?      ?      ? 
1 1 1   14   12    3 o 15  378.66    7.27   56.55    2.17   56.55    2.17    0.00    0.00  378.66    7.27       ?       ?      ?      ? 
1 1 1   14   12    4 o  1  566.38   17.64  127.90    7.86  127.90    7.86    0.00    0.00  566.38   17.64       ?       ?      ?      ? 
1 1 1   14   12    5 o  9  676.35   10.63  181.00    5.66  181.00    5.66    0.00    0.00  676.35   10.63       ?       ?      ?      ? 
1 1 1   14   12    6 o 14  223.98    5.21   19.78    0.92   19.78    0.92    0.00    0.00  223.98    5.21       ?       ?      ?      ? 
1 1 1   14   12    7 o 14   64.50    9.14    1.68    0.45    1.68    0.45    0.00    0.00   64.50    9.14       ?       ?      ?      ? 
1 1 1   14   12    8 o  4   77.20    7.20    2.38    0.43    2.38    0.43    0.00    0.00   77.20    7.20       ?       ?      ?      ? 
1 1 1   14   12    9 o  4  127.27    5.36    6.42    0.54    6.42    0.54    0.00    0.00  127.27    5.36       ?       ?      ?      ? 
1 1 1   14   12   10 o 14   32.78   12.52    0.32    0.45    0.32    0.45    0.00    0.00   32.78   12.52       ?       ?      ?      ? 
1 1 1   14   12   11 o 11  119.91    5.55    5.74    0.52    5.74    0.52    0.00    0.00  119.91    5.55       ?       ?      ?      ? 
1 1 1   14   12   12 o 16   43.15   12.15    0.82    0.43    0.82    0.43    0.00    0.00   43.15   12.15       ?       ?      ?      ? 
1 1 1   14   12   13 o 13   26.89   12.02   -0.08    0.52   -0.08    0.52    0.00    0.00   26.89   12.02       ?       ?      ?      ? 
1 1 1   14   12   14 o  3   49.00   14.82    1.22    0.62    1.22    0.62    0.00    0.00   49.00   14.82       ?       ?      ?      ? 
1 1 1   14   12   15 o  9   31.36   13.85    0.33    0.67    0.33    0.67    0.00    0.00   31.36   13.85       ?       ?      ?      ? 
1 1 1   14   13    0 o  3  226.06    7.78   20.21    1.38   20.21    1.38   20.21    1.38  226.06    7.78  226.06    7.78   0.00   0.00 
1 1 1   14   13    1 o  5   83.68    8.35    2.79    0.54    2.79    0.54    0.00    0.00   83.68    8.35       ?       ?      ?      ? 
1 1 1   14   13    2 o  4  345.88    6.63   47.17    1.81   47.17    1.81    0.00    0.00  345.88    6.63       ?       ?      ?      ? 
1 1 1   14   13    3 o 18  449.04    8.38   79.59    2.96   79.59    2.96    0.00    0.00  449.04    8.38       ?       ?      ?      ? 
1 1 1   14   13    4 o  9  265.76    5.34   27.84    1.12   27.84    1.12    0.00    0.00  265.76    5.34       ?       ?      ?      ? 
1 1 1   14   13    5 o  2  635.39   10.49  159.80    5.25  159.80    5.25    0.00    0.00  635.39   10.49       ?       ?      ?      ? 
1 1 1   14   13    6 o  4  259.47    5.76   26.56    1.18   26.56    1.18    0.00    0.00  259.47    5.76       ?       ?      ?      ? 
1 1 1   14   13    7 o  1  366.31    8.19   53.13    2.36   53.13    2.36    0.00    0.00  366.31    8.19       ?       ?      ?      ? 
1 1 1   14   13    8 o  6   32.93   12.54    0.31    0.45    0.31    0.45    0.00    0.00   32.93   12.54       ?       ?      ?      ? 
1 1 1   14   13    9 o 10  131.57    5.11    6.86    0.53    6.86    0.53    0.00    0.00  131.57    5.11       ?       ?      ?      ? 
1 1 1   14   13   10 o 17  143.75    5.51    8.22    0.62    8.22    0.62    0.00    0.00  143.75    5.51       ?       ?      ?      ? 
1 1 1   14   13   11 o  5   58.84   10.32    1.46    0.46    1.46    0.46    0.00    0.00   58.84   10.32       ?       ?      ?      ? 
1 1 1   14   13   12 o  7   63.83    9.25    1.72    0.45    1.72    0.45    0.00    0.00   63.83    9.25       ?       ?      ?      ? 
1 1 1   14   13   13 o  7   99.59    9.22    4.24    0.72    4.24    0.72    0.00    0.00   99.59    9.22       ?       ?      ?      ? 
1 1 1   14   13   14 o  2   27.87   12.60   -0.07    0.59   -0.07    0.59    0.00    0.00   27.87   12.60       ?       ?      ?      ? 
1 1 1   14   13   15 o 19   35.49   15.32    0.67    0.78    0.67    0.78    0.00    0.00   35.49   15.32       ?       ?      ?      ? 
1 1 1   14   14    0 o  7  484.46   17.24   92.99    6.56   92.99    6.56   92.99    6.56  484.46   17.24  484.46   17.24   0.00   0.00 
1 1 1   14   14    1 o  2   95.53   10.18    3.72    0.74    3.72    0.74    3.72    0.74   95.53   10.18   95.53   10.18   0.00   0.00 
1 1 1   14   14    2 o 13  835.43   16.48  276.50   10.83  276.50   10.83  276.50   10.83  835.43   16.48  835.43   16.48   0.00   0.00 
1 1 1   14   14    3 o  1  389.71    9.91   60.03    3.04   60.03    3.04   60.03    3.04  389.71    9.91  389.71    9.91   0.00   0.00 
1 1 1   14   14    4 o 13  194.94    6.70   15.03    1.03   15.03    1.03   15.03    1.03  194.94    6.70  194.94    6.70   0.00   0.00 
1 1 1   14   14    5 o 12  217.62    6.69   18.72    1.14   18.72    1.14   18.72    1.14  217.62    6.69  217.62    6.69   0.00   0.00 
1 1 1   14   14    6 o  2  165.67    7.36   10.89    0.96   10.89    0.96   10.89    0.96  165.67    7.36  165.67    7.36   0.00   0.00 
1 1 1   14   14    7 o 16   27.43   15.90    0.37    0.56    0.37    0.56    0.37    0.56   27.43   15.90   27.43   15.90   0.00   0.00 
1 1 1   14   14    8 o 17  158.87    6.54   10.02    0.82   10.02    0.82   10.02    0.82  158.87    6.54  158.87    6.54   0.00   0.00 
1 1 1   14   14    9 f  0  165.41    9.13   10.97    1.18   10.97    1.18   10.97    1.18  165.41    9.13  165.41    9.13   0.00   0.00 
1 1 1   14   14   10 o  6   49.52   17.51    1.31    0.62    1.31    0.62    1.31    0.62   49.52   17.51   49.52   17.51   0.00   0.00 
1 1 1   14   14   11 o  5   37.36   17.83    0.86    0.60    0.86    0.60    0.86    0.60   37.36   17.83   37.36   17.83   0.00   0.00 
1 1 1   14   14   12 o 19  101.72    9.64    4.31    0.75    4.31    0.75    4.31    0.75  101.72    9.64  101.72    9.64   0.00   0.00 
1 1 1   14   14   13 o  9   42.99   21.01    1.29    0.84    1.29    0.84    1.29    0.84   42.99   21.01   42.99   21.01   0.00   0.00 
1 1 1   14   14   14 o  4   27.61   17.74    0.34    0.88    0.34    0.88    0.34    0.88   27.61   17.74   27.61   17.74   0.00   0.00 
1 1 1   14   14   15 o 16   29.13   19.59    0.50    1.28    0.50    1.28    0.50    1.28   29.13   19.59   29.13   19.59   0.00   0.00 
1 1 1   15    0    0 x  7       ?       ?       ?       ?       ?       ?       ?       ?       ?       ?       ?       ?      ?      ? 
1 1 1   15    0    1 o  8  163.31    6.08   10.55    0.78   10.55    0.78   10.55    0.78  163.31    6.08  163.31    6.08   0.00   0.00 
1 1 1   15    0    2 o 10  101.10    9.29    4.13    0.72    4.13    0.72    4.13    0.72  101.10    9.29  101.10    9.29   0.00   0.00 
1 1 1   15    0    3 o  5  611.94   12.25  147.90    5.90  147.90    5.90  147.90    5.90  611.94   12.25  611.94   12.25   0.00   0.00 
1 1 1   15    0    4 o 15  136.49    7.72    7.41    0.82    7.41    0.82    7.41    0.82  136.49    7.72  136.49    7.72   0.00   0.00 
1 1 1   15    0    5 o  8  355.98    9.23   50.05    2.58   50.05    2.58   50.05    2.58  355.98    9.23  355.98    9.23   0.00   0.00 
1 1 1   15    0    6 o 18  572.87   12.05  129.70    5.43  129.70    5.43  129.70    5.43  572.87   12.05  572.87   12.05   0.00   0.00 
1 1 1   15    0    7 o 13  127.43    7.15    6.46    0.71    6.46    0.71    6.46    0.71  127.43    7.15  127.43    7.15   0.00   0.00 
1 1 1   15    0    8 o  4   75.80   10.70    2.40    0.60    2.40    0.60    2.40    0.60   75.80   10.70   75.80   10.70   0.00   0.00 
1 1 1   15    0    9 o  2  253.86    8.33   25.53    1.66   25.53    1.66   25.53    1.66  253.86    8.33  253.86    8.33   0.00   0.00 
1 1 1   15    0   10 o  7   71.07   11.70    2.16    0.60    2.16    0.60    2.16    0.60   71.07   11.70   71.07   11.70   0.00   0.00 
1 1 1   15    0   11 o  3   42.19   16.43    0.98    0.52    0.98    0.52    0.98    0.52   42.19   16.43   42.19   16.43   0.00   0.00 
1 1 1   15    0   12 o  7  158.91    7.01   10.09    0.87   10.09    0.87   10.09    0.87  158.91    7.01  158.91    7.01   0.00   0.00 
1 1 1   15    0   13 o  2   95.63    8.87    3.77    0.65    3.77    0.65    3.77    0.65   95.63    8.87   95.63    8.87   0.00   0.00 
1 1 1   15    0   14 f  0   73.34   12.80    2.43    0.67    2.43    0.67    2.43    0.67   73.34   12.80   73.34   12.80   0.00   0.00 
1 1 1   15    0   15 o 18   36.17   20.49    0.97    0.90    0.97    0.90    0.97    0.90   36.17   20.49   36.17   20.49   0.00   0.00 
1 1 1   15    0   16 o  8   19.11   13.77   -1.16    1.03   -1.16    1.03   -1.16    1.03   19.11   13.77   19.11   13.77   0.00   0.00 
1 1 1   15    1    0 o 19  274.64    6.66   29.77    1.44   29.77    1.44   29.77    1.44  274.64    6.66  274.64    6.66   0.00   0.00 
1 1 1   15    1    1 o 11  233.06    4.66   21.40    0.85   21.40    0.85    0.00    0.00  233.06    4.66       ?       ?      ?      ? 
1 1 1   15    1    2 o 17  320.18    5.87   40.40    1.48   40.40    1.48    0.00    0.00  320.18    5.87       ?       ?      ?      ? 
1 1 1   15    1    3 o  9  387.81    7.03   59.29    2.15   59.29    2.15    0.00    0.00  387.81    7.03       ?       ?      ?      ? 
1 1 1   15    1    4 o  4  349.51    6.75   48.15    1.86   48.15    1.86    0.00    0.00  349.51    6.75       ?       ?      ?      ? 
1 1 1   15    1    5 o 12  436.29    7.87   75.07    2.70   75.07    2.70    0.00    0.00  436.29    7.87       ?       ?      ?      ? 
1 1 1   15    1    6 o 16  493.42    8.45   96.09    3.28   96.09    3.28    0.00    0.00  493.42    8.45       ?       ?      ?      ? 
1 1 1   15    1    7 o  7  372.52    7.30   54.76    2.14   54.76    2.14    0.00    0.00  372.52    7.30       ?       ?      ?      ? 
1 1 1   15    1    8 o 11   98.85    6.15    3.87    0.48    3.87    0.48    0.00    0.00   98.85    6.15       ?       ?      ?      ? 
1 1 1   15    1    9 o  7  221.31    5.25   19.33    0.92   19.33    0.92    0.00    0.00  221.31    5.25       ?       ?      ?      ? 
1 1 1   15    1   10 f  0  139.59    5.03    7.71    0.55    7.71    0.55    0.00    0.00  139.59    5.03       ?       ?      ?      ? 
1 1 1   15    1   11 f  0   31.23   12.16    0.26    0.43    0.26    0.43    0.00    0.00   31.23   12.16       ?       ?      ?      ? 
1 1 1   15    1   12 o 15  110.48    5.42    4.87    0.47    4.87    0.47    0.00    0.00  110.48    5.42       ?       ?      ?      ? 
1 1 1   15    1   13 o  4  100.05    5.83    4.03    0.46    4.03    0.46    0.00    0.00  100.05    5.83       ?       ?      ?      ? 
1 1 1   15    1   14 o  6   31.52   12.08    0.36    0.42    0.36    0.42    0.00    0.00   31.52   12.08       ?       ?      ?      ? 
1 1 1   15    1   15 o  3   24.61   11.62   -0.43    0.59   -0.43    0.59    0.00    0.00   24.61   11.62       ?       ?      ?      ? 
1 1 1   15    1   16 o  2   35.93   14.25    0.73    0.60    0.73    0.60    0.00    0.00   35.93   14.25       ?       ?      ?      ? 
1 1 1   15    2    0 o 18  558.63   10.46  123.20    4.60  123.20    4.60  123.20    4.60  558.63   10.46  558.63   10.46   0.00   0.00 
1 1 1   15    2    1 o 12  252.94    5.22   25.21    1.04   25.21    1.04    0.00    0.00  252.94    5.22       ?       ?      ?      ? 
1 1 1   15    2    2 o 15  247.87    5.46   24.21    1.07   24.21    1.07    0.00    0.00  247.87    5.46       ?       ?      ?      ? 
1 1 1   15    2    3 o  3  173.67    4.72   11.89    0.65   11.89    0.65    0.00    0.00  173.67    4.72       ?       ?      ?      ? 
1 1 1   15    2    4 o 18  548.56   10.41  118.80    4.50  118.80    4.50    0.00    0.00  548.56   10.41       ?       ?      ?      ? 
1 1 1   15    2    5 o 14   73.34    8.50    2.15    0.48    2.15    0.48    0.00    0.00   73.34    8.50       ?       ?      ?      ? 
1 1 1   15    2    6 o 13  555.82    9.34  122.00    4.09  122.00    4.09    0.00    0.00  555.82    9.34       ?       ?      ?      ? 
1 1 1   15    2    7 f  0  214.85    4.56   18.19    0.77   18.19    0.77    0.00    0.00  214.85    4.56       ?       ?      ?      ? 
1 1 1   15    2    8 o  8  155.82    4.68    9.58    0.57    9.58    0.57    0.00    0.00  155.82    4.68       ?       ?      ?      ? 
1 1 1   15    2    9 o 18   72.50    7.32    2.10    0.41    2.10    0.41    0.00    0.00   72.50    7.32       ?       ?      ?      ? 
1 1 1   15    2   10 o  2  131.08    5.03    6.80    0.52    6.80    0.52    0.00    0.00  131.08    5.03       ?       ?      ?      ? 
1 1 1   15    2   11 o 10   68.22    7.61    1.88    0.40    1.88    0.40    0.00    0.00   68.22    7.61       ?       ?      ?      ? 
1 1 1   15    2   12 o 10  152.74    5.23    9.29    0.63    9.29    0.63    0.00    0.00  152.74    5.23       ?       ?      ?      ? 
1 1 1   15    2   13 o 16   75.79    7.69    2.36    0.45    2.36    0.45    0.00    0.00   75.79    7.69       ?       ?      ?      ? 
1 1 1   15    2   14 o  1   69.74    8.40    2.06    0.45    2.06    0.45    0.00    0.00   69.74    8.40       ?       ?      ?      ? 
1 1 1   15    2   15 o 16   65.67   11.87    2.01    0.59    2.01    0.59    0.00    0.00   65.67   11.87       ?       ?      ?      ? 
1 1 1   15    2   16 o 11   31.64   13.91    0.39    0.67    0.39    0.67    0.00    0.00   31.64   13.91       ?       ?      ?      ? 
1 1 1   15    3    0 o  5   70.89   12.22    2.15    0.62    2.15    0.62    2.15    0.62   70.89   12.22   70.89   12.22   0.00   0.00 
1 1 1   15    3    1 o  9  464.51    7.76   85.10    2.84   85.10    2.84    0.00    0.00  464.51    7.76       ?       ?      ?      ? 
1 1 1   15    3    2 o 12  284.61    5.75   31.92    1.29   31.92    1.29    0.00    0.00  284.61    5.75       ?       ?      ?      ? 
1 1 1   15    3    3 o 10  258.37    5.21   26.30    1.06   26.30    1.06    0.00    0.00  258.37    5.21       ?       ?      ?      ? 
1 1 1   15    3    4 o 12  330.48    6.12   43.04    1.59   43.04    1.59    0.00    0.00  330.48    6.12       ?       ?      ?      ? 
1 1 1   15    3    5 o 10  330.00    6.00   42.92    1.56   42.92    1.56    0.00    0.00  330.00    6.00       ?       ?      ?      ? 
1 1 1   15    3    6 o 17   80.04    7.59    2.55    0.47    2.55    0.47    0.00    0.00   80.04    7.59       ?       ?      ?      ? 
1 1 1   15    3    7 o  7  177.96    4.44   12.48    0.62   12.48    0.62    0.00    0.00  177.96    4.44       ?       ?      ?      ? 
1 1 1   15    3    8 o 14  183.34    4.74   13.26    0.68   13.26    0.68    0.00    0.00  183.34    4.74       ?       ?      ?      ? 
1 1 1   15    3    9 o 15  172.37    4.68   11.73    0.63   11.73    0.63    0.00    0.00  172.37    4.68       ?       ?      ?      ? 
1 1 1   15    3   10 o  7  156.47    4.66    9.68    0.57    9.68    0.57    0.00    0.00  156.47    4.66       ?       ?      ?      ? 
1 1 1   15    3   11 o  2   61.53    8.96    1.55    0.42    1.55    0.42    0.00    0.00   61.53    8.96       ?       ?      ?      ? 
1 1 1   15    3   12 o  7  226.79    5.96   20.54    1.06   20.54    1.06    0.00    0.00  226.79    5.96       ?       ?      ?      ? 
1 1 1   15    3   13 o  8   74.30    7.67    2.27    0.44    2.27    0.44    0.00    0.00   74.30    7.67       ?       ?      ?      ? 
1 1 1   15    3   14 o  9   84.36    7.82    2.98    0.51    2.98    0.51    0.00    0.00   84.36    7.82       ?       ?      ?      ? 
1 1 1   15    3   15 o 10   61.70   11.56    1.77    0.54    1.77    0.54    0.00    0.00   61.70   11.56       ?       ?      ?      ? 
1 1 1   15    3   16 o 16   26.16   12.58   -0.40    0.76   -0.40    0.76    0.00    0.00   26.16   12.58       ?       ?      ?      ? 
1 1 1   15    4    0 o 12  219.78    6.52   19.08    1.13   19.08    1.13   19.08    1.13  219.78    6.52  219.78    6.52   0.00   0.00 
1 1 1   15    4    1 o 11  141.34    4.98    7.88    0.55    7.88    0.55    0.00    0.00  141.34    4.98       ?       ?      ?      ? 
1 1 1   15    4    2 o 13  391.24    6.93   60.34    2.13   60.34    2.13    0.00    0.00  391.24    6.93       ?       ?      ?      ? 
1 1 1   15    4    3 o 13  254.61    5.21   25.54    1.04   25.54    1.04    0.00    0.00  254.61    5.21       ?       ?      ?      ? 
1 1 1   15    4    4 f  0  287.33    6.54   32.54    1.48   32.54    1.48    0.00    0.00  287.33    6.54       ?       ?      ?      ? 
1 1 1   15    4    5 o  4  164.58    4.70   10.68    0.61   10.68    0.61    0.00    0.00  164.58    4.70       ?       ?      ?      ? 
1 1 1   15    4    6 o 12  214.37    5.04   18.11    0.85   18.11    0.85    0.00    0.00  214.37    5.04       ?       ?      ?      ? 
1 1 1   15    4    7 o  8  157.15    4.42    9.74    0.55    9.74    0.55    0.00    0.00  157.15    4.42       ?       ?      ?      ? 
1 1 1   15    4    8 o  5  315.28    6.61   39.24    1.64   39.24    1.64    0.00    0.00  315.28    6.61       ?       ?      ?      ? 
1 1 1   15    4    9 o 11  307.00    6.34   37.25    1.53   37.25    1.53    0.00    0.00  307.00    6.34       ?       ?      ?      ? 
1 1 1   15    4   10 o  4   94.49    6.02    3.55    0.45    3.55    0.45    0.00    0.00   94.49    6.02       ?       ?      ?      ? 
1 1 1   15    4   11 f  0  162.77    5.04   10.51    0.65   10.51    0.65    0.00    0.00  162.77    5.04       ?       ?      ?      ? 
1 1 1   15    4   12 o  6   75.32    6.69    2.29    0.39    2.29    0.39    0.00    0.00   75.32    6.69       ?       ?      ?      ? 
1 1 1   15    4   13 o 11   41.05   12.15    0.74    0.42    0.74    0.42    0.00    0.00   41.05   12.15       ?       ?      ?      ? 
1 1 1   15    4   14 o 12   40.52   13.16    0.76    0.48    0.76    0.48    0.00    0.00   40.52   13.16       ?       ?      ?      ? 
1 1 1   15    4   15 o  6   36.31   14.04    0.58    0.57    0.58    0.57    0.00    0.00   36.31   14.04       ?       ?      ?      ? 
1 1 1   15    4   16 o 11   57.40   17.23    2.23    0.84    2.23    0.84    0.00    0.00   57.40   17.23       ?       ?      ?      ? 
1 1 1   15    5    0 o 11  597.14   14.06  141.00    6.60  141.00    6.60  141.00    6.60  597.14   14.06  597.14   14.06   0.00   0.00 
1 1 1   15    5    1 o 15  410.36    7.17   66.39    2.32   66.39    2.32    0.00    0.00  410.36    7.17       ?       ?      ?      ? 
1 1 1   15    5    2 o 14   79.66    8.29    2.53    0.51    2.53    0.51    0.00    0.00   79.66    8.29       ?       ?      ?      ? 
1 1 1   15    5    3 o 11  449.78    8.11   79.78    2.87   79.78    2.87    0.00    0.00  449.78    8.11       ?       ?      ?      ? 
1 1 1   15    5    4 o  7  350.02    6.63   48.29    1.83   48.29    1.83    0.00    0.00  350.02    6.63       ?       ?      ?      ? 
1 1 1   15    5    5 o 17  175.47    4.76   12.14    0.66   12.14    0.66    0.00    0.00  175.47    4.76       ?       ?      ?      ? 
1 1 1   15    5    6 o 17  102.53    6.18    4.16    0.50    4.16    0.50    0.00    0.00  102.53    6.18       ?       ?      ?      ? 
1 1 1   15    5    7 o 10   89.11    6.67    3.15    0.46    3.15    0.46    0.00    0.00   89.11    6.67       ?       ?      ?      ? 
1 1 1   15    5    8 o 17  178.69    4.89   12.60    0.69   12.60    0.69    0.00    0.00  178.69    4.89       ?       ?      ?      ? 
1 1 1   15    5    9 o  4  180.47    4.73   12.86    0.67   12.86    0.67    0.00    0.00  180.47    4.73       ?       ?      ?      ? 
1 1 1   15    5   10 o 13  149.57    4.75    8.85    0.56    8.85    0.56    0.00    0.00  149.57    4.75       ?       ?      ?      ? 
1 1 1   15    5   11 o 12  116.50    5.06    5.39    0.46    5.39    0.46    0.00    0.00  116.50    5.06       ?       ?      ?      ? 
1 1 1   15    5   12 o  8   81.26    6.99    2.67    0.44    2.67    0.44    0.00    0.00   81.26    6.99       ?       ?      ?      ? 
1 1 1   15    5   13 o 16   81.59    6.65    2.71    0.42    2.71    0.42    0.00    0.00   81.59    6.65       ?       ?      ?      ? 
1 1 1   15    5   14 o 18   66.81    9.62    1.94    0.49    1.94    0.49    0.00    0.00   66.81    9.62       ?       ?      ?      ? 
1 1 1   15    5   15 o  7   57.85   14.70    1.73    0.67    1.73    0.67    0.00    0.00   57.85   14.70       ?       ?      ?      ? 
1 1 1   15    5   16 o  7   23.94   11.66   -0.64    0.71   -0.64    0.71    0.00    0.00   23.94   11.66       ?       ?      ?      ? 
1 1 1   15    6    0 o  9  234.42    6.11   21.69    1.13   21.69    1.13   21.69    1.13  234.42    6.11  234.42    6.11   0.00   0.00 
1 1 1   15    6    1 o  8  404.95    7.18   64.65    2.29   64.65    2.29    0.00    0.00  404.95    7.18       ?       ?      ?      ? 
1 1 1   15    6    2 o 16  464.69    8.18   85.16    2.99   85.16    2.99    0.00    0.00  464.69    8.18       ?       ?      ?      ? 
1 1 1   15    6    3 o  2  410.90    7.63   66.57    2.47   66.57    2.47    0.00    0.00  410.90    7.63       ?       ?      ?      ? 
1 1 1   15    6    4 o 13  251.98    5.68   25.02    1.13   25.02    1.13    0.00    0.00  251.98    5.68       ?       ?      ?      ? 
1 1 1   15    6    5 o  4  180.66    4.92   12.87    0.70   12.87    0.70    0.00    0.00  180.66    4.92       ?       ?      ?      ? 
1 1 1   15    6    6 o  2  325.18    6.50   41.70    1.66   41.70    1.66    0.00    0.00  325.18    6.50       ?       ?      ?      ? 
1 1 1   15    6    7 o 17  546.53   10.16  118.20    4.37  118.20    4.37    0.00    0.00  546.53   10.16       ?       ?      ?      ? 
1 1 1   15    6    8 o 17   99.73    6.10    3.94    0.48    3.94    0.48    0.00    0.00   99.73    6.10       ?       ?      ?      ? 
1 1 1   15    6    9 o  3  325.96    6.73   42.04    1.73   42.04    1.73    0.00    0.00  325.96    6.73       ?       ?      ?      ? 
1 1 1   15    6   10 o 18  266.60    5.76   28.15    1.21   28.15    1.21    0.00    0.00  266.60    5.76       ?       ?      ?      ? 
1 1 1   15    6   11 o 14  111.27    5.61    4.93    0.49    4.93    0.49    0.00    0.00  111.27    5.61       ?       ?      ?      ? 
1 1 1   15    6   12 o  4   31.18   11.83    0.31    0.40    0.31    0.40    0.00    0.00   31.18   11.83       ?       ?      ?      ? 
1 1 1   15    6   13 o 12   43.66   12.10    0.85    0.43    0.85    0.43    0.00    0.00   43.66   12.10       ?       ?      ?      ? 
1 1 1   15    6   14 o 12   60.78   12.35    1.71    0.57    1.71    0.57    0.00    0.00   60.78   12.35       ?       ?      ?      ? 
1 1 1   15    6   15 o 10   42.86   13.96    0.94    0.54    0.94    0.54    0.00    0.00   42.86   13.96       ?       ?      ?      ? 
1 1 1   15    6   16 o 12   29.70   13.87    0.06    0.80    0.06    0.80    0.00    0.00   29.70   13.87       ?       ?      ?      ? 
1 1 1   15    7    0 o 17  564.97   12.46  126.10    5.54  126.10    5.54  126.10    5.54  564.97   12.46  564.97   12.46   0.00   0.00 
1 1 1   15    7    1 o 13   44.01   12.80    0.78    0.47    0.78    0.47    0.00    0.00   44.01   12.80       ?       ?      ?      ? 
1 1 1   15    7    2 o 16  105.60    6.25    4.41    0.52    4.41    0.52    0.00    0.00  105.60    6.25       ?       ?      ?      ? 
1 1 1   15    7    3 o 17  434.74    7.93   74.53    2.72   74.53    2.72    0.00    0.00  434.74    7.93       ?       ?      ?      ? 
1 1 1   15    7    4 o 11  218.90    5.08   18.88    0.88   18.88    0.88    0.00    0.00  218.90    5.08       ?       ?      ?      ? 
1 1 1   15    7    5 o  8  646.77   10.42  165.30    5.31  165.30    5.31    0.00    0.00  646.77   10.42       ?       ?      ?      ? 
1 1 1   15    7    6 o 18  342.16    6.35   46.17    1.71   46.17    1.71    0.00    0.00  342.16    6.35       ?       ?      ?      ? 
1 1 1   15    7    7 f  0  117.44    5.44    5.45    0.50    5.45    0.50    0.00    0.00  117.44    5.44       ?       ?      ?      ? 
1 1 1   15    7    8 o 12   68.99    8.30    1.91    0.44    1.91    0.44    0.00    0.00   68.99    8.30       ?       ?      ?      ? 
1 1 1   15    7    9 f  0  145.93    5.10    8.42    0.58    8.42    0.58    0.00    0.00  145.93    5.10       ?       ?      ?      ? 
1 1 1   15    7   10 o 12  120.90    5.51    5.80    0.52    5.80    0.52    0.00    0.00  120.90    5.51       ?       ?      ?      ? 
1 1 1   15    7   11 o 17  100.35    5.94    4.02    0.47    4.02    0.47    0.00    0.00  100.35    5.94       ?       ?      ?      ? 
1 1 1   15    7   12 o 12   72.76    7.11    2.15    0.40    2.15    0.40    0.00    0.00   72.76    7.11       ?       ?      ?      ? 
1 1 1   15    7   13 o 19   76.81    7.41    2.43    0.44    2.43    0.44    0.00    0.00   76.81    7.41       ?       ?      ?      ? 
1 1 1   15    7   14 o  8   41.58   13.70    0.82    0.52    0.82    0.52    0.00    0.00   41.58   13.70       ?       ?      ?      ? 
1 1 1   15    7   15 o 11   77.13   11.95    2.84    0.70    2.84    0.70    0.00    0.00   77.13   11.95       ?       ?      ?      ? 
1 1 1   15    7   16 o 16   44.46   15.96    1.32    0.71    1.32    0.71    0.00    0.00   44.46   15.96       ?       ?      ?      ? 
1 1 1   15    8    0 o 17   77.78   12.40    2.56    0.70    2.56    0.70    2.56    0.70   77.78   12.40   77.78   12.40   0.00   0.00 
1 1 1   15    8    1 o  6   96.76    7.07    3.71    0.54    3.71    0.54    0.00    0.00   96.76    7.07       ?       ?      ?      ? 
1 1 1   15    8    2 o 15  545.87    9.81  117.60    4.22  117.60    4.22    0.00    0.00  545.87    9.81       ?       ?      ?      ? 
1 1 1   15    8    3 o 13  382.97    8.66   57.86    2.61   57.86    2.61    0.00    0.00  382.97    8.66       ?       ?      ?      ? 
1 1 1   15    8    4 o  6  440.75    7.99   76.63    2.77   76.63    2.77    0.00    0.00  440.75    7.99       ?       ?      ?      ? 
1 1 1   15    8    5 o 13  472.45    8.53   88.11    3.17   88.11    3.17    0.00    0.00  472.45    8.53       ?       ?      ?      ? 
1 1 1   15    8    6 o  9  233.72    4.94   21.53    0.91   21.53    0.91    0.00    0.00  233.72    4.94       ?       ?      ?      ? 
1 1 1   15    8    7 o 19  224.47    5.36   19.87    0.95   19.87    0.95    0.00    0.00  224.47    5.36       ?       ?      ?      ? 
1 1 1   15    8    8 o  7  190.33    4.99   14.30    0.75   14.30    0.75    0.00    0.00  190.33    4.99       ?       ?      ?      ? 
1 1 1   15    8    9 o  2  129.05    5.19    6.59    0.53    6.59    0.53    0.00    0.00  129.05    5.19       ?       ?      ?      ? 
1 1 1   15    8   10 o  5   90.78    6.54    3.29    0.46    3.29    0.46    0.00    0.00   90.78    6.54       ?       ?      ?      ? 
1 1 1   15    8   11 o  6  117.92    5.53    5.54    0.51    5.54    0.51    0.00    0.00  117.92    5.53       ?       ?      ?      ? 
1 1 1   15    8   12 o 13   77.38    7.02    2.43    0.42    2.43    0.42    0.00    0.00   77.38    7.02       ?       ?      ?      ? 
1 1 1   15    8   13 o 19   84.49    7.03    2.93    0.46    2.93    0.46    0.00    0.00   84.49    7.03       ?       ?      ?      ? 
1 1 1   15    8   14 o 14   39.45   15.06    0.69    0.65    0.69    0.65    0.00    0.00   39.45   15.06       ?       ?      ?      ? 
1 1 1   15    8   15 o 10   47.07   16.02    1.30    0.71    1.30    0.71    0.00    0.00   47.07   16.02       ?       ?      ?      ? 
1 1 1   15    8   16 o  1   24.29   11.83   -0.63    0.73   -0.63    0.73    0.00    0.00   24.29   11.83       ?       ?      ?      ? 
1 1 1   15    9    0 o  2   91.18   11.06    3.42    0.76    3.42    0.76    3.42    0.76   91.18   11.06   91.18   11.06   0.00   0.00 
1 1 1   15    9    1 o  3  174.32    4.78   11.98    0.66   11.98    0.66    0.00    0.00  174.32    4.78       ?       ?      ?      ? 
1 1 1   15    9    2 o 17  233.27    5.33   21.44    0.98   21.44    0.98    0.00    0.00  233.27    5.33       ?       ?      ?      ? 
1 1 1   15    9    3 o  5  405.75    7.10   64.91    2.27   64.91    2.27    0.00    0.00  405.75    7.10       ?       ?      ?      ? 
1 1 1   15    9    4 o  7  731.63   11.15  211.60    6.42  211.60    6.42    0.00    0.00  731.63   11.15       ?       ?      ?      ? 
1 1 1   15    9    5 o 11   23.59   10.96   -0.44    0.49   -0.44    0.49    0.00    0.00   23.59   10.96       ?       ?      ?      ? 
1 1 1   15    9    6 o 14  228.10    5.10   20.51    0.92   20.51    0.92    0.00    0.00  228.10    5.10       ?       ?      ?      ? 
1 1 1   15    9    7 o  4  158.04    5.24    9.86    0.65    9.86    0.65    0.00    0.00  158.04    5.24       ?       ?      ?      ? 
1 1 1   15    9    8 o  9  266.82    6.70   28.16    1.41   28.16    1.41    0.00    0.00  266.82    6.70       ?       ?      ?      ? 
1 1 1   15    9    9 f  0  183.09    4.74   13.25    0.68   13.25    0.68    0.00    0.00  183.09    4.74       ?       ?      ?      ? 
1 1 1   15    9   10 o  8   82.47    6.58    2.72    0.42    2.72    0.42    0.00    0.00   82.47    6.58       ?       ?      ?      ? 
1 1 1   15    9   11 o 10   44.10   12.43    0.83    0.45    0.83    0.45    0.00    0.00   44.10   12.43       ?       ?      ?      ? 
1 1 1   15    9   12 o 11   21.59   10.07   -0.35    0.42   -0.35    0.42    0.00    0.00   21.59   10.07       ?       ?      ?      ? 
1 1 1   15    9   13 o 18   36.95   12.47    0.59    0.43    0.59    0.43    0.00    0.00   36.95   12.47       ?       ?      ?      ? 
1 1 1   15    9   14 o  5   40.20   13.96    0.76    0.54    0.76    0.54    0.00    0.00   40.20   13.96       ?       ?      ?      ? 
1 1 1   15    9   15 o  1   79.61   13.44    3.28    0.81    3.28    0.81    0.00    0.00   79.61   13.44       ?       ?      ?      ? 
1 1 1   15    9   16 o 16   39.07   16.04    1.01    0.79    1.01    0.79    0.00    0.00   39.07   16.04       ?       ?      ?      ? 
1 1 1   15   10    0 o  6  477.93   10.88   90.21    4.09   90.21    4.09   90.21    4.09  477.93   10.88  477.93   10.88   0.00   0.00 
1 1 1   15   10    1 o 13  355.91    6.61   49.93    1.85   49.93    1.85    0.00    0.00  355.91    6.61       ?       ?      ?      ? 
1 1 1   15   10    2 o 12   72.62    9.91    2.12    0.55    2.12    0.55    0.00    0.00   72.62    9.91       ?       ?      ?      ? 
1 1 1   15   10    3 o 10  436.18    7.95   75.05    2.73   75.05    2.73    0.00    0.00  436.18    7.95       ?       ?      ?      ? 
1 1 1   15   10    4 o 10  433.32    7.73   74.08    2.64   74.08    2.64    0.00    0.00  433.32    7.73       ?       ?      ?      ? 
1 1 1   15   10    5 o  6  163.54    4.87   10.55    0.63   10.55    0.63    0.00    0.00  163.54    4.87       ?       ?      ?      ? 
1 1 1   15   10    6 o  6  282.74    5.93   31.53    1.32   31.53    1.32    0.00    0.00  282.74    5.93       ?       ?      ?      ? 
1 1 1   15   10    7 o  3  256.94    5.23   26.04    1.06   26.04    1.06    0.00    0.00  256.94    5.23       ?       ?      ?      ? 
1 1 1   15   10    8 o 16  149.42    4.83    8.82    0.57    8.82    0.57    0.00    0.00  149.42    4.83       ?       ?      ?      ? 
1 1 1   15   10    9 o  2   96.50    5.90    3.70    0.45    3.70    0.45    0.00    0.00   96.50    5.90       ?       ?      ?      ? 
1 1 1   15   10   10 o  6   43.85   11.47    0.81    0.40    0.81    0.40    0.00    0.00   43.85   11.47       ?       ?      ?      ? 
1 1 1   15   10   11 o  4  140.32    4.92    7.83    0.54    7.83    0.54    0.00    0.00  140.32    4.92       ?       ?      ?      ? 
1 1 1   15   10   12 o  8   75.44    7.55    2.33    0.44    2.33    0.44    0.00    0.00   75.44    7.55       ?       ?      ?      ? 
1 1 1   15   10   13 o  6   70.55    9.64    2.14    0.52    2.14    0.52    0.00    0.00   70.55    9.64       ?       ?      ?      ? 
1 1 1   15   10   14 o 16   51.48   14.63    1.33    0.62    1.33    0.62    0.00    0.00   51.48   14.63       ?       ?      ?      ? 
1 1 1   15   10   15 f  0   42.55   14.36    1.04    0.57    1.04    0.57    0.00    0.00   42.55   14.36       ?       ?      ?      ? 
1 1 1   15   11    0 o 16  280.72    7.61   31.12    1.68   31.12    1.68   31.12    1.68  280.72    7.61  280.72    7.61   0.00   0.00 
1 1 1   15   11    1 f  0  335.38    7.16   44.35    1.89   44.35    1.89    0.00    0.00  335.38    7.16       ?       ?      ?      ? 
1 1 1   15   11    2 o 16  369.20    7.18   53.75    2.09   53.75    2.09    0.00    0.00  369.20    7.18       ?       ?      ?      ? 
1 1 1   15   11    3 o 17  183.71    5.25   13.31    0.76   13.31    0.76    0.00    0.00  183.71    5.25       ?       ?      ?      ? 
1 1 1   15   11    4 o  5  428.08    8.52   72.35    2.87   72.35    2.87    0.00    0.00  428.08    8.52       ?       ?      ?      ? 
1 1 1   15   11    5 o  1  385.42    7.64   58.64    2.32   58.64    2.32    0.00    0.00  385.42    7.64       ?       ?      ?      ? 
1 1 1   15   11    6 o  3  234.15    5.37   21.62    0.99   21.62    0.99    0.00    0.00  234.15    5.37       ?       ?      ?      ? 
1 1 1   15   11    7 o 17  263.18    5.80   27.34    1.20   27.34    1.20    0.00    0.00  263.18    5.80       ?       ?      ?      ? 
1 1 1   15   11    8 o  6  172.29    4.96   11.73    0.67   11.73    0.67    0.00    0.00  172.29    4.96       ?       ?      ?      ? 
1 1 1   15   11    9 o 17  118.85    5.28    5.60    0.49    5.60    0.49    0.00    0.00  118.85    5.28       ?       ?      ?      ? 
1 1 1   15   11   10 o  4  190.14    5.43   14.36    0.81   14.36    0.81    0.00    0.00  190.14    5.43       ?       ?      ?      ? 
1 1 1   15   11   11 o 17  109.34    5.70    4.78    0.49    4.78    0.49    0.00    0.00  109.34    5.70       ?       ?      ?      ? 
1 1 1   15   11   12 o  1  136.91    5.66    7.53    0.61    7.53    0.61    0.00    0.00  136.91    5.66       ?       ?      ?      ? 
1 1 1   15   11   13 o  7   25.11   11.45   -0.19    0.50   -0.19    0.50    0.00    0.00   25.11   11.45       ?       ?      ?      ? 
1 1 1   15   11   14 o  9   42.78   15.77    0.91    0.70    0.91    0.70    0.00    0.00   42.78   15.77       ?       ?      ?      ? 
1 1 1   15   11   15 o  6   27.16   12.91   -0.26    0.75   -0.26    0.75    0.00    0.00   27.16   12.91       ?       ?      ?      ? 
1 1 1   15   12    0 o  5  148.50    7.21    8.75    0.84    8.75    0.84    8.75    0.84  148.50    7.21  148.50    7.21   0.00   0.00 
1 1 1   15   12    1 o  9  170.84    4.99   11.51    0.67   11.51    0.67    0.00    0.00  170.84    4.99       ?       ?      ?      ? 
1 1 1   15   12    2 o 17  228.96    5.49   20.66    0.99   20.66    0.99    0.00    0.00  228.96    5.49       ?       ?      ?      ? 
1 1 1   15   12    3 o 17   71.29    9.15    2.04    0.50    2.04    0.50    0.00    0.00   71.29    9.15       ?       ?      ?      ? 
1 1 1   15   12    4 o  8  303.60   10.27   36.49    2.45   36.49    2.45    0.00    0.00  303.60   10.27       ?       ?      ?      ? 
1 1 1   15   12    5 o  2  325.95    6.97   41.93    1.79   41.93    1.79    0.00    0.00  325.95    6.97       ?       ?      ?      ? 
1 1 1   15   12    6 o  2  160.64    5.47   10.19    0.69   10.19    0.69    0.00    0.00  160.64    5.47       ?       ?      ?      ? 
1 1 1   15   12    7 o 18  196.67    4.94   15.27    0.76   15.27    0.76    0.00    0.00  196.67    4.94       ?       ?      ?      ? 
1 1 1   15   12    8 o  7  103.74    5.87    4.27    0.48    4.27    0.48    0.00    0.00  103.74    5.87       ?       ?      ?      ? 
1 1 1   15   12    9 o  8   92.93    6.12    3.44    0.45    3.44    0.45    0.00    0.00   92.93    6.12       ?       ?      ?      ? 
1 1 1   15   12   10 o 14   51.75   10.91    1.13    0.43    1.13    0.43    0.00    0.00   51.75   10.91       ?       ?      ?      ? 
1 1 1   15   12   11 o  3  117.12    5.78    5.49    0.53    5.49    0.53    0.00    0.00  117.12    5.78       ?       ?      ?      ? 
1 1 1   15   12   12 o 13  128.06    5.62    6.60    0.57    6.60    0.57    0.00    0.00  128.06    5.62       ?       ?      ?      ? 
1 1 1   15   12   13 o 16  106.59    8.25    4.78    0.69    4.78    0.69    0.00    0.00  106.59    8.25       ?       ?      ?      ? 
1 1 1   15   12   14 o  5   62.89   12.78    1.90    0.61    1.90    0.61    0.00    0.00   62.89   12.78       ?       ?      ?      ? 
1 1 1   15   12   15 o 13   31.75   14.03    0.37    0.69    0.37    0.69    0.00    0.00   31.75   14.03       ?       ?      ?      ? 
1 1 1   15   13    0 o 14  297.15    8.43   34.89    1.97   34.89    1.97   34.89    1.97  297.15    8.43  297.15    8.43   0.00   0.00 
1 1 1   15   13    1 o 19  518.80    9.36  106.30    3.83  106.30    3.83    0.00    0.00  518.80    9.36       ?       ?      ?      ? 
1 1 1   15   13    2 o 14  542.15    9.32  116.10    3.98  116.10    3.98    0.00    0.00  542.15    9.32       ?       ?      ?      ? 
1 1 1   15   13    3 o  9   87.19    7.26    3.02    0.49    3.02    0.49    0.00    0.00   87.19    7.26       ?       ?      ?      ? 
1 1 1   15   13    4 o 14  319.35    6.49   40.23    1.63   40.23    1.63    0.00    0.00  319.35    6.49       ?       ?      ?      ? 
1 1 1   15   13    5 o  9  274.00    6.16   29.62    1.33   29.62    1.33    0.00    0.00  274.00    6.16       ?       ?      ?      ? 
1 1 1   15   13    6 o  3  123.94    6.29    6.08    0.61    6.08    0.61    0.00    0.00  123.94    6.29       ?       ?      ?      ? 
1 1 1   15   13    7 o 11  137.91    5.26    7.52    0.57    7.52    0.57    0.00    0.00  137.91    5.26       ?       ?      ?      ? 
1 1 1   15   13    8 o  4  145.73    5.36    8.41    0.61    8.41    0.61    0.00    0.00  145.73    5.36       ?       ?      ?      ? 
1 1 1   15   13    9 o  5   87.12    6.97    3.04    0.47    3.04    0.47    0.00    0.00   87.12    6.97       ?       ?      ?      ? 
1 1 1   15   13   10 o  9  121.61    5.38    5.89    0.51    5.89    0.51    0.00    0.00  121.61    5.38       ?       ?      ?      ? 
1 1 1   15   13   11 o 11  112.46    5.45    5.06    0.48    5.06    0.48    0.00    0.00  112.46    5.45       ?       ?      ?      ? 
1 1 1   15   13   12 o  7   85.22    6.82    2.97    0.45    2.97    0.45    0.00    0.00   85.22    6.82       ?       ?      ?      ? 
1 1 1   15   13   13 o 12   78.38   11.56    2.77    0.69    2.77    0.69    0.00    0.00   78.38   11.56       ?       ?      ?      ? 
1 1 1   15   13   14 o 11   33.56   14.09    0.39    0.63    0.39    0.63    0.00    0.00   33.56   14.09       ?       ?      ?      ? 
1 1 1   15   13   15 o 19   52.77   17.64    1.98    0.86    1.98    0.86    0.00    0.00   52.77   17.64       ?       ?      ?      ? 
1 1 1   15   14    0 o 19  716.04   14.26  202.90    8.03  202.90    8.03  202.90    8.03  716.04   14.26  716.04   14.26   0.00   0.00 
1 1 1   15   14    1 o 19  192.81    4.88   14.66    0.74   14.66    0.74    0.00    0.00  192.81    4.88       ?       ?      ?      ? 
1 1 1   15   14    2 o 17   56.53   11.42    1.31    0.49    1.31    0.49    0.00    0.00   56.53   11.42       ?       ?      ?      ? 
1 1 1   15   14    3 o 16  102.33    6.82    4.15    0.55    4.15    0.55    0.00    0.00  102.33    6.82       ?       ?      ?      ? 
1 1 1   15   14    4 f  0  170.96    4.78   11.53    0.64   11.53    0.64    0.00    0.00  170.96    4.78       ?       ?      ?      ? 
1 1 1   15   14    5 o 11  478.12    9.67   90.53    3.64   90.53    3.64    0.00    0.00  478.12    9.67       ?       ?      ?      ? 
1 1 1   15   14    6 o  1  344.46    7.22   46.92    1.96   46.92    1.96    0.00    0.00  344.46    7.22       ?       ?      ?      ? 
1 1 1   15   14    7 o  3  317.86    7.62   40.06    1.91   40.06    1.91    0.00    0.00  317.86    7.62       ?       ?      ?      ? 
1 1 1   15   14    8 o  9  205.13    5.83   16.68    0.94   16.68    0.94    0.00    0.00  205.13    5.83       ?       ?      ?      ? 
1 1 1   15   14    9 o 11  114.50    5.79    5.22    0.52    5.22    0.52    0.00    0.00  114.50    5.79       ?       ?      ?      ? 
1 1 1   15   14   10 o  9   55.16   10.99    1.29    0.46    1.29    0.46    0.00    0.00   55.16   10.99       ?       ?      ?      ? 
1 1 1   15   14   11 o  4   82.05    7.56    2.75    0.48    2.75    0.48    0.00    0.00   82.05    7.56       ?       ?      ?      ? 
1 1 1   15   14   12 o 17   35.22   13.36    0.47    0.51    0.47    0.51    0.00    0.00   35.22   13.36       ?       ?      ?      ? 
1 1 1   15   14   13 o  7   20.90   10.18   -0.80    0.54   -0.80    0.54    0.00    0.00   20.90   10.18       ?       ?      ?      ? 
1 1 1   15   14   14 f  0   42.20   16.32    1.04    0.77    1.04    0.77    0.00    0.00   42.20   16.32       ?       ?      ?      ? 
1 1 1   15   14   15 o 19   32.23   14.71    0.32    0.83    0.32    0.83    0.00    0.00   32.23   14.71       ?       ?      ?      ? 
1 1 1   15   15    0 o 11  412.63   15.10   67.47    4.89   67.47    4.89   67.47    4.89  412.63   15.10  412.63   15.10   0.00   0.00 
1 1 1   15   15    1 o  7   97.87    9.77    3.89    0.73    3.89    0.73    3.89    0.73   97.87    9.77   97.87    9.77   0.00   0.00 
1 1 1   15   15    2 o 17  253.39    7.19   25.37    1.43   25.37    1.43   25.37    1.43  253.39    7.19  253.39    7.19   0.00   0.00 
1 1 1   15   15    3 o 13  435.26    9.90   74.89    3.39   74.89    3.39   74.89    3.39  435.26    9.90  435.26    9.90   0.00   0.00 
1 1 1   15   15    4 o 10  176.22    6.47   12.29    0.89   12.29    0.89   12.29    0.89  176.22    6.47  176.22    6.47   0.00   0.00 
1 1 1   15   15    5 o 10   93.70   10.56    3.60    0.75    3.60    0.75    3.60    0.75   93.70   10.56   93.70   10.56   0.00   0.00 
1 1 1   15   15    6 o  4  542.75   11.99  117.00    5.12  117.00    5.12  117.00    5.12  542.75   11.99  542.75   11.99  -0.00   0.00 
1 1 1   15   15    7 f  0  152.65    7.19    9.27    0.86    9.27    0.86    9.27    0.86  152.65    7.19  152.65    7.19   0.00   0.00 
1 1 1   15   15    8 o  7   85.26    9.42    2.99    0.61    2.99    0.61    2.99    0.61   85.26    9.42   85.26    9.42   0.00   0.00 
1 1 1   15   15    9 o 16  218.17    7.96   18.99    1.36   18.99    1.36   18.99    1.36  218.17    7.96  218.17    7.96   0.00   0.00 
1 1 1   15   15   10 o 11   88.16   11.02    3.27    0.73    3.27    0.73    3.27    0.73   88.16   11.02   88.16   11.02   0.00   0.00 
1 1 1   15   15   11 o 13  129.83    8.71    6.87    0.88    6.87    0.88    6.87    0.88  129.83    8.71  129.83    8.71   0.00   0.00 
1 1 1   15   15   12 o  4   21.31   14.81   -0.59    0.88   -0.59    0.88   -0.59    0.88   21.31   14.81   21.31   14.81  -0.00   0.00 
1 1 1   15   15   13 o 10   31.23   19.37    0.56    0.95    0.56    0.95    0.56    0.95   31.23   19.37   31.23   19.37  -0.00   0.00 
1 1 1   15   15   14 o  5   16.98   12.31   -1.37    0.89   -1.37    0.89   -1.37    0.89   16.98   12.31   16.98   12.31   0.00   0.00 
1 1 1   15   15   15 o  2   24.97   17.53   -0.33    1.32   -0.33    1.32   -0.33    1.32   24.97   17.53   24.97   17.53   0.00   0.00 
1 1 1   16    0    0 o 19  571.37   15.13  129.00    6.80  129.00    6.80  129.00    6.80  571.37   15.13  571.37   15.13  -0.00   0.00 
1 1 1   16    0    1 o  3  290.15    7.27   33.23    1.66   33.23    1.66   33.23    1.66  290.15    7.27  290.15    7.27   0.00   0.00 
1 1 1   16    0    2 o  1  202.87    6.42   16.26    1.02   16.26    1.02   16.26    1.02  202.87    6.42  202.87    6.42   0.00   0.00 
1 1 1   16    0    3 o 13   49.99   20.11    1.37    0.77    1.37    0.77    1.37    0.77   49.99   20.11   49.99   20.11  -0.00   0.00 
1 1 1   16    0    4 o  2  215.27    6.18   18.30    1.05   18.30    1.05   18.30    1.05  215.27    6.18  215.27    6.18  -0.00   0.00 
1 1 1   16    0    5 o  5  383.21   10.12   58.03    3.05   58.03    3.05   58.03    3.05  383.21   10.12  383.21   10.12  -0.00   0.00 
1 1 1   16    0    6 o 12  102.69    8.88    4.25    0.71    4.25    0.71    4.25    0.71  102.69    8.88  102.69    8.88   0.00   0.00 
1 1 1   16    0    7 o 16  247.10    6.75   24.12    1.31   24.12    1.31   24.12    1.31  247.10    6.75  247.10    6.75  -0.00   0.00 
1 1 1   16    0    8 o 12   21.53   14.21   -0.13    0.62   -0.13    0.62   -0.13    0.62   21.53   14.21   21.53   14.21  -0.00   0.00 
1 1 1   16    0    9 o  4  185.28    6.66   13.60    0.97   13.60    0.97   13.60    0.97  185.28    6.66  185.28    6.66   0.00   0.00 
1 1 1   16    0   10 o 10  176.05    6.26   12.29    0.87   12.29    0.87   12.29    0.87  176.05    6.26  176.05    6.26   0.00   0.00 
1 1 1   16    0   11 o  7  131.77    7.02    6.94    0.72    6.94    0.72    6.94    0.72  131.77    7.02  131.77    7.02  -0.00   0.00 
1 1 1   16    0   12 o  4   94.01    8.04    3.60    0.58    3.60    0.58    3.60    0.58   94.01    8.04   94.01    8.04  -0.00   0.00 
1 1 1   16    0   13 o 17   35.56   17.93    0.81    0.62    0.81    0.62    0.81    0.62   35.56   17.93   35.56   17.93  -0.00   0.00 
1 1 1   16    0   14 o  4   57.50   17.04    1.74    0.67    1.74    0.67    1.74    0.67   57.50   17.04   57.50   17.04  -0.00   0.00 
1 1 1   16    0   15 o 13   25.08   16.70    0.04    0.89    0.04    0.89    0.04    0.89   25.08   16.70   25.08   16.70  -0.00   0.00 
1 1 1   16    0   16 f  0   24.45   17.14   -0.31    1.25   -0.31    1.25   -0.31    1.25   24.45   17.14   24.45   17.14   0.00   0.00 
1 1 1   16    1    0 o  6  631.36   13.11  157.50    6.51  157.50    6.51  157.50    6.51  631.36   13.11  631.36   13.11   0.00   0.00 
1 1 1   16    1    1 o  4  279.00    5.34   30.67    1.17   30.67    1.17    0.00    0.00  279.00    5.34       ?       ?      ?      ? 
1 1 1   16    1    2 o  1  463.88    8.07   84.86    2.95   84.86    2.95    0.00    0.00  463.88    8.07       ?       ?      ?      ? 
1 1 1   16    1    3 o  4  304.46    7.00   36.54    1.68   36.54    1.68    0.00    0.00  304.46    7.00       ?       ?      ?      ? 
1 1 1   16    1    4 o 10  183.16    5.39   13.23    0.78   13.23    0.78    0.00    0.00  183.16    5.39       ?       ?      ?      ? 
1 1 1   16    1    5 o 15  317.30    5.86   39.68    1.46   39.68    1.46    0.00    0.00  317.30    5.86       ?       ?      ?      ? 
1 1 1   16    1    6 o  7  237.97    5.36   22.32    1.00   22.32    1.00    0.00    0.00  237.97    5.36       ?       ?      ?      ? 
1 1 1   16    1    7 o 11  204.01    5.39   16.42    0.86   16.42    0.86    0.00    0.00  204.01    5.39       ?       ?      ?      ? 
1 1 1   16    1    8 o  4  306.30    6.46   37.04    1.56   37.04    1.56    0.00    0.00  306.30    6.46       ?       ?      ?      ? 
1 1 1   16    1    9 o 11   85.26    6.36    2.89    0.42    2.89    0.42    0.00    0.00   85.26    6.36       ?       ?      ?      ? 
1 1 1   16    1   10 o 12  163.09    5.11   10.53    0.65   10.53    0.65    0.00    0.00  163.09    5.11       ?       ?      ?      ? 
1 1 1   16    1   11 o  9   47.53   12.03    0.96    0.45    0.96    0.45    0.00    0.00   47.53   12.03       ?       ?      ?      ? 
1 1 1   16    1   12 o  2   63.36    8.24    1.65    0.40    1.65    0.40    0.00    0.00   63.36    8.24       ?       ?      ?      ? 
1 1 1   16    1   13 o 10   30.49   11.87    0.29    0.41    0.29    0.41    0.00    0.00   30.49   11.87       ?       ?      ?      ? 
1 1 1   16    1   14 o  6   85.74    7.69    3.08    0.51    3.08    0.51    0.00    0.00   85.74    7.69       ?       ?      ?      ? 
1 1 1   16    1   15 o 18   35.56   13.95    0.55    0.57    0.55    0.57    0.00    0.00   35.56   13.95       ?       ?      ?      ? 
1 1 1   16    1   16 o 11   30.27   13.88    0.19    0.75    0.19    0.75    0.00    0.00   30.27   13.88       ?       ?      ?      ? 
1 1 1   16    2    0 o 17  213.57    6.05   18.01    1.02   18.01    1.02   18.01    1.02  213.57    6.05  213.57    6.05  -0.00   0.00 
1 1 1   16    2    1 o 17  250.43    5.30   24.71    1.04   24.71    1.04    0.00    0.00  250.43    5.30       ?       ?      ?      ? 
1 1 1   16    2    2 o 15  360.77    6.60   51.30    1.88   51.30    1.88    0.00    0.00  360.77    6.60       ?       ?      ?      ? 
1 1 1   16    2    3 o 14  231.30    5.46   21.08    0.99   21.08    0.99    0.00    0.00  231.30    5.46       ?       ?      ?      ? 
1 1 1   16    2    4 o 18  863.84   13.31  295.20    9.05  295.20    9.05    0.00    0.00  863.84   13.31       ?       ?      ?      ? 
1 1 1   16    2    5 o 18   89.25    6.94    3.16    0.48    3.16    0.48    0.00    0.00   89.25    6.94       ?       ?      ?      ? 
1 1 1   16    2    6 o  7  418.81    7.99   69.23    2.63   69.23    2.63    0.00    0.00  418.81    7.99       ?       ?      ?      ? 
1 1 1   16    2    7 o 13  319.19    5.91   40.18    1.49   40.18    1.49    0.00    0.00  319.19    5.91       ?       ?      ?      ? 
1 1 1   16    2    8 o  5  296.75    6.23   34.76    1.46   34.76    1.46    0.00    0.00  296.75    6.23       ?       ?      ?      ? 
1 1 1   16    2    9 o  8  140.20    5.01    7.77    0.55    7.77    0.55    0.00    0.00  140.20    5.01       ?       ?      ?      ? 
1 1 1   16    2   10 o 16  113.58    5.61    5.12    0.50    5.12    0.50    0.00    0.00  113.58    5.61       ?       ?      ?      ? 
1 1 1   16    2   11 o 11   97.26    6.25    3.78    0.48    3.78    0.48    0.00    0.00   97.26    6.25       ?       ?      ?      ? 
1 1 1   16    2   12 o  1   88.32    6.44    3.14    0.44    3.14    0.44    0.00    0.00   88.32    6.44       ?       ?      ?      ? 
1 1 1   16    2   13 o  2  152.48    5.40    9.34    0.65    9.34    0.65    0.00    0.00  152.48    5.40       ?       ?      ?      ? 
1 1 1   16    2   14 o 11   68.89    9.50    2.06    0.50    2.06    0.50    0.00    0.00   68.89    9.50       ?       ?      ?      ? 
1 1 1   16    2   15 o 12   37.19   14.88    0.62    0.66    0.62    0.66    0.00    0.00   37.19   14.88       ?       ?      ?      ? 
1 1 1   16    2   16 o  3   32.94   14.36    0.50    0.70    0.50    0.70    0.00    0.00   32.94   14.36       ?       ?      ?      ? 
1 1 1   16    3    0 o  1  125.53    7.76    6.28    0.76    6.28    0.76    6.28    0.76  125.53    7.76  125.53    7.76  -0.00   0.00 
1 1 1   16    3    1 o 16  666.75   10.27  175.50    5.39  175.50    5.39    0.00    0.00  666.75   10.27       ?       ?      ?      ? 
1 1 1   16    3    2 o 12  533.10    8.58  112.10    3.60  112.10    3.60    0.00    0.00  533.10    8.58       ?       ?      ?      ? 
1 1 1   16    3    3 o  8 1070.16   17.49  454.40   14.74  454.40   14.74    0.00    0.00 1070.16   17.49       ?       ?      ?      ? 
1 1 1   16    3    4 o  8  432.67    7.95   73.83    2.71   73.83    2.71    0.00    0.00  432.67    7.95       ?       ?      ?      ? 
1 1 1   16    3    5 o 16  154.55    4.78    9.42    0.58    9.42    0.58    0.00    0.00  154.55    4.78       ?       ?      ?      ? 
1 1 1   16    3    6 o  1  102.91    6.04    4.19    0.49    4.19    0.49    0.00    0.00  102.91    6.04       ?       ?      ?      ? 
1 1 1   16    3    7 o 16   90.25    6.44    3.23    0.45    3.23    0.45    0.00    0.00   90.25    6.44       ?       ?      ?      ? 
1 1 1   16    3    8 o  4  147.13    5.23    8.55    0.60    8.55    0.60    0.00    0.00  147.13    5.23       ?       ?      ?      ? 
1 1 1   16    3    9 o 14  140.03    4.93    7.75    0.54    7.75    0.54    0.00    0.00  140.03    4.93       ?       ?      ?      ? 
1 1 1   16    3   10 o  2  123.11    4.71    6.00    0.46    6.00    0.46    0.00    0.00  123.11    4.71       ?       ?      ?      ? 
1 1 1   16    3   11 o 18   93.91    6.47    3.53    0.48    3.53    0.48    0.00    0.00   93.91    6.47       ?       ?      ?      ? 
1 1 1   16    3   12 o  1   57.79   10.28    1.41    0.45    1.41    0.45    0.00    0.00   57.79   10.28       ?       ?      ?      ? 
1 1 1   16    3   13 o 17   99.88    5.84    4.03    0.46    4.03    0.46    0.00    0.00   99.88    5.84       ?       ?      ?      ? 
1 1 1   16    3   14 o 17   50.64   14.06    1.25    0.58    1.25    0.58    0.00    0.00   50.64   14.06       ?       ?      ?      ? 
1 1 1   16    3   15 o 10   45.79   15.21    1.13    0.64    1.13    0.64    0.00    0.00   45.79   15.21       ?       ?      ?      ? 
1 1 1   16    3   16 o 17   26.00   12.69   -0.64    0.85   -0.64    0.85    0.00    0.00   26.00   12.69       ?       ?      ?      ? 
1 1 1   16    4    0 o 13  610.42   12.81  147.20    6.15  147.20    6.15  147.20    6.15  610.42   12.81  610.42   12.81   0.00   0.00 
1 1 1   16    4    1 o  3  468.89    8.58   86.72    3.17   86.72    3.17    0.00    0.00  468.89    8.58       ?       ?      ?      ? 
1 1 1   16    4    2 o  9  149.54    5.16    8.82    0.61    8.82    0.61    0.00    0.00  149.54    5.16       ?       ?      ?      ? 
1 1 1   16    4    3 o  9  350.43    7.03   48.41    1.94   48.41    1.94    0.00    0.00  350.43    7.03       ?       ?      ?      ? 
1 1 1   16    4    4 o  3  436.34    8.19   75.10    2.81   75.10    2.81    0.00    0.00  436.34    8.19       ?       ?      ?      ? 
1 1 1   16    4    5 o 17  151.31    4.79    9.03    0.57    9.03    0.57    0.00    0.00  151.31    4.79       ?       ?      ?      ? 
1 1 1   16    4    6 o 17  177.52    4.98   12.43    0.70   12.43    0.70    0.00    0.00  177.52    4.98       ?       ?      ?      ? 
1 1 1   16    4    7 o  5  334.46    6.19   44.13    1.63   44.13    1.63    0.00    0.00  334.46    6.19       ?       ?      ?      ? 
1 1 1   16    4    8 o 17  139.53    5.12    7.69    0.56    7.69    0.56    0.00    0.00  139.53    5.12       ?       ?      ?      ? 
1 1 1   16    4    9 o  9   43.72   11.90    0.79    0.42    0.79    0.42    0.00    0.00   43.72   11.90       ?       ?      ?      ? 
1 1 1   16    4   10 o 11   58.43    9.47    1.40    0.42    1.40    0.42    0.00    0.00   58.43    9.47       ?       ?      ?      ? 
1 1 1   16    4   11 o 18  149.35    5.08    8.86    0.60    8.86    0.60    0.00    0.00  149.35    5.08       ?       ?      ?      ? 
1 1 1   16    4   12 o  7   49.37   11.32    1.05    0.43    1.05    0.43    0.00    0.00   49.37   11.32       ?       ?      ?      ? 
1 1 1   16    4   13 o 17   37.26   12.00    0.60    0.40    0.60    0.40    0.00    0.00   37.26   12.00       ?       ?      ?      ? 
1 1 1   16    4   14 o 17   82.84    9.09    2.95    0.58    2.95    0.58    0.00    0.00   82.84    9.09       ?       ?      ?      ? 
1 1 1   16    4   15 o 11   38.13   14.84    0.71    0.64    0.71    0.64    0.00    0.00   38.13   14.84       ?       ?      ?      ? 
1 1 1   16    4   16 o 16   25.13   12.04   -0.36    0.68   -0.36    0.68    0.00    0.00   25.13   12.04       ?       ?      ?      ? 
1 1 1   16    5    0 o  5  113.14    8.04    5.12    0.71    5.12    0.71    5.12    0.71  113.14    8.04  113.14    8.04  -0.00   0.00 
1 1 1   16    5    1 o 19  234.53    5.07   21.67    0.94   21.67    0.94    0.00    0.00  234.53    5.07       ?       ?      ?      ? 
1 1 1   16    5    2 o  8  415.00    7.35   67.90    2.40   67.90    2.40    0.00    0.00  415.00    7.35       ?       ?      ?      ? 
1 1 1   16    5    3 o  1  280.40    5.44   30.98    1.20   30.98    1.20    0.00    0.00  280.40    5.44       ?       ?      ?      ? 
1 1 1   16    5    4 o  5  169.30    4.53   11.30    0.60   11.30    0.60    0.00    0.00  169.30    4.53       ?       ?      ?      ? 
1 1 1   16    5    5 o  5  280.09    5.53   30.92    1.22   30.92    1.22    0.00    0.00  280.09    5.53       ?       ?      ?      ? 
1 1 1   16    5    6 o  2  280.84    5.99   31.10    1.33   31.10    1.33    0.00    0.00  280.84    5.99       ?       ?      ?      ? 
1 1 1   16    5    7 o 16  189.20    4.57   14.11    0.68   14.11    0.68    0.00    0.00  189.20    4.57       ?       ?      ?      ? 
1 1 1   16    5    8 o  6  150.98    4.87    9.00    0.58    9.00    0.58    0.00    0.00  150.98    4.87       ?       ?      ?      ? 
1 1 1   16    5    9 o  3  338.00    6.97   45.25    1.86   45.25    1.86    0.00    0.00  338.00    6.97       ?       ?      ?      ? 
1 1 1   16    5   10 o  1   90.88    6.11    3.29    0.44    3.29    0.44    0.00    0.00   90.88    6.11       ?       ?      ?      ? 
1 1 1   16    5   11 o 19   66.45    8.23    1.80    0.42    1.80    0.42    0.00    0.00   66.45    8.23       ?       ?      ?      ? 
1 1 1   16    5   12 o 14  129.17    5.48    6.67    0.56    6.67    0.56    0.00    0.00  129.17    5.48       ?       ?      ?      ? 
1 1 1   16    5   13 f  0   25.10   10.83    0.02    0.39    0.02    0.39    0.00    0.00   25.10   10.83       ?       ?      ?      ? 
1 1 1   16    5   14 o 13   24.99   11.50   -0.23    0.52   -0.23    0.52    0.00    0.00   24.99   11.50       ?       ?      ?      ? 
1 1 1   16    5   15 o  3   32.54   14.17    0.30    0.68    0.30    0.68    0.00    0.00   32.54   14.17       ?       ?      ?      ? 
1 1 1   16    5   16 o  8   28.11   13.13   -0.03    0.72   -0.03    0.72    0.00    0.00   28.11   13.13       ?       ?      ?      ? 
1 1 1   16    6    0 o 15  367.75    8.86   53.39    2.56   53.39    2.56   53.39    2.56  367.75    8.86  367.75    8.86  -0.00   0.00 
1 1 1   16    6    1 o  2  360.42    6.55   51.20    1.86   51.20    1.86    0.00    0.00  360.42    6.55       ?       ?      ?      ? 
1 1 1   16    6    2 o 15   36.13   13.74    0.36    0.54    0.36    0.54    0.00    0.00   36.13   13.74       ?       ?      ?      ? 
1 1 1   16    6    3 o  7  506.67    9.14  101.30    3.64  101.30    3.64    0.00    0.00  506.67    9.14       ?       ?      ?      ? 
1 1 1   16    6    4 o  4  583.01    9.61  134.20    4.41  134.20    4.41    0.00    0.00  583.01    9.61       ?       ?      ?      ? 
1 1 1   16    6    5 o 16  397.51    7.50   62.34    2.35   62.34    2.35    0.00    0.00  397.51    7.50       ?       ?      ?      ? 
1 1 1   16    6    6 o  2  364.14    7.08   52.32    2.03   52.32    2.03    0.00    0.00  364.14    7.08       ?       ?      ?      ? 
1 1 1   16    6    7 o 10   57.71   10.53    1.36    0.46    1.36    0.46    0.00    0.00   57.71   10.53       ?       ?      ?      ? 
1 1 1   16    6    8 o 17   78.90    7.04    2.48    0.43    2.48    0.43    0.00    0.00   78.90    7.04       ?       ?      ?      ? 
1 1 1   16    6    9 o  5  188.70    4.77   14.07    0.71   14.07    0.71    0.00    0.00  188.70    4.77       ?       ?      ?      ? 
1 1 1   16    6   10 o  3   92.53    6.01    3.41    0.44    3.41    0.44    0.00    0.00   92.53    6.01       ?       ?      ?      ? 
1 1 1   16    6   11 o  4   24.75   10.75   -0.04    0.39   -0.04    0.39    0.00    0.00   24.75   10.75       ?       ?      ?      ? 
1 1 1   16    6   12 o  8   22.16   10.29   -0.33    0.43   -0.33    0.43    0.00    0.00   22.16   10.29       ?       ?      ?      ? 
1 1 1   16    6   13 o  3   29.32   11.63    0.25    0.40    0.25    0.40    0.00    0.00   29.32   11.63       ?       ?      ?      ? 
1 1 1   16    6   14 o  3   72.43   10.32    2.32    0.57    2.32    0.57    0.00    0.00   72.43   10.32       ?       ?      ?      ? 
1 1 1   16    6   15 o 12   68.79   12.10    2.32    0.63    2.32    0.63    0.00    0.00   68.79   12.10       ?       ?      ?      ? 
1 1 1   16    6   16 o 11   40.50   16.39    1.13    0.81    1.13    0.81    0.00    0.00   40.50   16.39       ?       ?      ?      ? 
1 1 1   16    7    0 o 16  686.59   15.11  186.40    8.16  186.40    8.16  186.40    8.16  686.59   15.11  686.59   15.11   0.00   0.00 
1 1 1   16    7    1 o 19  250.18    5.34   24.66    1.05   24.66    1.05    0.00    0.00  250.18    5.34       ?       ?      ?      ? 
1 1 1   16    7    2 o 14  358.75    6.65   50.73    1.88   50.73    1.88    0.00    0.00  358.75    6.65       ?       ?      ?      ? 
1 1 1   16    7    3 f  0  561.23    9.06  124.30    4.00  124.30    4.00    0.00    0.00  561.23    9.06       ?       ?      ?      ? 
1 1 1   16    7    4 o 11  373.84    7.35   55.12    2.16   55.12    2.16    0.00    0.00  373.84    7.35       ?       ?      ?      ? 
1 1 1   16    7    5 o 18  371.82    7.19   54.54    2.10   54.54    2.10    0.00    0.00  371.82    7.19       ?       ?      ?      ? 
1 1 1   16    7    6 o 15  349.64    6.63   48.23    1.83   48.23    1.83    0.00    0.00  349.64    6.63       ?       ?      ?      ? 
1 1 1   16    7    7 o  3  171.80    5.18   11.65    0.70   11.65    0.70    0.00    0.00  171.80    5.18       ?       ?      ?      ? 
1 1 1   16    7    8 o 13  151.12    4.95    9.02    0.59    9.02    0.59    0.00    0.00  151.12    4.95       ?       ?      ?      ? 
1 1 1   16    7    9 o 11  136.28    5.13    7.35    0.55    7.35    0.55    0.00    0.00  136.28    5.13       ?       ?      ?      ? 
1 1 1   16    7   10 o 11  125.59    5.32    6.26    0.53    6.26    0.53    0.00    0.00  125.59    5.32       ?       ?      ?      ? 
1 1 1   16    7   11 o 10   71.38    8.38    2.08    0.46    2.08    0.46    0.00    0.00   71.38    8.38       ?       ?      ?      ? 
1 1 1   16    7   12 o  4  101.43    6.13    4.14    0.49    4.14    0.49    0.00    0.00  101.43    6.13       ?       ?      ?      ? 
1 1 1   16    7   13 o 17   22.30   10.41   -0.34    0.45   -0.34    0.45    0.00    0.00   22.30   10.41       ?       ?      ?      ? 
1 1 1   16    7   14 o 16   23.69   11.10   -0.36    0.52   -0.36    0.52    0.00    0.00   23.69   11.10       ?       ?      ?      ? 
1 1 1   16    7   15 o 11   29.83   13.82   -0.03    0.77   -0.03    0.77    0.00    0.00   29.83   13.82       ?       ?      ?      ? 
1 1 1   16    7   16 o  5   45.26   18.30    1.68    1.01    1.68    1.01    0.00    0.00   45.26   18.30       ?       ?      ?      ? 
1 1 1   16    8    0 f  0  201.34    7.13   16.03    1.13   16.03    1.13   16.03    1.13  201.34    7.13  201.34    7.13   0.00   0.00 
1 1 1   16    8    1 o 11   64.15   10.90    1.67    0.53    1.67    0.53    0.00    0.00   64.15   10.90       ?       ?      ?      ? 
1 1 1   16    8    2 f  0  656.68   10.59  170.30    5.48  170.30    5.48    0.00    0.00  656.68   10.59       ?       ?      ?      ? 
1 1 1   16    8    3 o 17  533.26   10.04  112.30    4.22  112.30    4.22    0.00    0.00  533.26   10.04       ?       ?      ?      ? 
1 1 1   16    8    4 o  7  347.93    6.46   47.73    1.77   47.73    1.77    0.00    0.00  347.93    6.46       ?       ?      ?      ? 
1 1 1   16    8    5 f  0  101.26    6.39    4.06    0.51    4.06    0.51    0.00    0.00  101.26    6.39       ?       ?      ?      ? 
1 1 1   16    8    6 o 11  280.92    6.23   31.13    1.38   31.13    1.38    0.00    0.00  280.92    6.23       ?       ?      ?      ? 
1 1 1   16    8    7 o  5  162.79    5.04   10.46    0.64   10.46    0.64    0.00    0.00  162.79    5.04       ?       ?      ?      ? 
1 1 1   16    8    8 o 19  155.82    4.83    9.59    0.59    9.59    0.59    0.00    0.00  155.82    4.83       ?       ?      ?      ? 
1 1 1   16    8    9 o  2   93.69    6.07    3.49    0.45    3.49    0.45    0.00    0.00   93.69    6.07       ?       ?      ?      ? 
1 1 1   16    8   10 f  0   46.44   11.55    0.91    0.42    0.91    0.42    0.00    0.00   46.44   11.55       ?       ?      ?      ? 
1 1 1   16    8   11 o 14   93.88    6.06    3.53    0.45    3.53    0.45    0.00    0.00   93.88    6.06       ?       ?      ?      ? 
1 1 1   16    8   12 o  8   26.43   11.25    0.05    0.41    0.05    0.41    0.00    0.00   26.43   11.25       ?       ?      ?      ? 
1 1 1   16    8   13 o  6   62.13   10.19    1.68    0.48    1.68    0.48    0.00    0.00   62.13   10.19       ?       ?      ?      ? 
1 1 1   16    8   14 o  7   60.45   12.61    1.72    0.58    1.72    0.58    0.00    0.00   60.45   12.61       ?       ?      ?      ? 
1 1 1   16    8   15 o  2   24.44   11.77   -0.52    0.67   -0.52    0.67    0.00    0.00   24.44   11.77       ?       ?      ?      ? 
1 1 1   16    8   16 o 11   27.11   13.05   -0.36    0.82   -0.36    0.82    0.00    0.00   27.11   13.05       ?       ?      ?      ? 
1 1 1   16    9    0 o 18   63.84   15.64    1.87    0.68    1.87    0.68    1.87    0.68   63.84   15.64   63.84   15.64   0.00   0.00 
1 1 1   16    9    1 o  6  126.00    5.90    6.27    0.58    6.27    0.58    0.00    0.00  126.00    5.90       ?       ?      ?      ? 
1 1 1   16    9    2 o 10  436.39    7.82   75.11    2.69   75.11    2.69    0.00    0.00  436.39    7.82       ?       ?      ?      ? 
1 1 1   16    9    3 o 13  472.36    8.44   88.05    3.14   88.05    3.14    0.00    0.00  472.36    8.44       ?       ?      ?      ? 
1 1 1   16    9    4 o  8  258.02    5.47   26.24    1.11   26.24    1.11    0.00    0.00  258.02    5.47       ?       ?      ?      ? 
1 1 1   16    9    5 o  6  494.76    8.40   96.67    3.27   96.67    3.27    0.00    0.00  494.76    8.40       ?       ?      ?      ? 
1 1 1   16    9    6 o  9  348.80    6.89   48.02    1.89   48.02    1.89    0.00    0.00  348.80    6.89       ?       ?      ?      ? 
1 1 1   16    9    7 o  4  168.08    4.77   11.15    0.63   11.15    0.63    0.00    0.00  168.08    4.77       ?       ?      ?      ? 
1 1 1   16    9    8 o 13  138.55    5.15    7.59    0.56    7.59    0.56    0.00    0.00  138.55    5.15       ?       ?      ?      ? 
1 1 1   16    9    9 o 15   82.79    7.02    2.74    0.45    2.74    0.45    0.00    0.00   82.79    7.02       ?       ?      ?      ? 
1 1 1   16    9   10 o 15   60.71    8.86    1.51    0.41    1.51    0.41    0.00    0.00   60.71    8.86       ?       ?      ?      ? 
1 1 1   16    9   11 o 13  147.71    5.46    8.70    0.63    8.70    0.63    0.00    0.00  147.71    5.46       ?       ?      ?      ? 
1 1 1   16    9   12 o 15   56.11    9.89    1.34    0.42    1.34    0.42    0.00    0.00   56.11    9.89       ?       ?      ?      ? 
1 1 1   16    9   13 o  5   64.94   11.60    1.89    0.57    1.89    0.57    0.00    0.00   64.94   11.60       ?       ?      ?      ? 
1 1 1   16    9   14 o 13   35.59   14.12    0.50    0.59    0.50    0.59    0.00    0.00   35.59   14.12       ?       ?      ?      ? 
1 1 1   16    9   15 o  8   31.99   14.54    0.27    0.80    0.27    0.80    0.00    0.00   31.99   14.54       ?       ?      ?      ? 
1 1 1   16   10    0 f  0  109.80    9.13    4.85    0.78    4.85    0.78    4.85    0.78  109.80    9.13  109.80    9.13  -0.00   0.00 
1 1 1   16   10    1 f  0  134.40    5.56    7.13    0.59    7.13    0.59    0.00    0.00  134.40    5.56       ?       ?      ?      ? 
1 1 1   16   10    2 o  9  405.71    8.35   64.95    2.67   64.95    2.67    0.00    0.00  405.71    8.35       ?       ?      ?      ? 
1 1 1   16   10    3 o 13  211.58    5.03   17.64    0.84   17.64    0.84    0.00    0.00  211.58    5.03       ?       ?      ?      ? 
1 1 1   16   10    4 o 11  110.38    6.34    4.82    0.55    4.82    0.55    0.00    0.00  110.38    6.34       ?       ?      ?      ? 
1 1 1   16   10    5 o  3  181.19    4.91   12.95    0.70   12.95    0.70    0.00    0.00  181.19    4.91       ?       ?      ?      ? 
1 1 1   16   10    6 o 12  491.72    9.67   95.71    3.75   95.71    3.75    0.00    0.00  491.72    9.67       ?       ?      ?      ? 
1 1 1   16   10    7 o  9  319.70    7.01   40.40    1.77   40.40    1.77    0.00    0.00  319.70    7.01       ?       ?      ?      ? 
1 1 1   16   10    8 o  3  313.68    7.10   38.98    1.75   38.98    1.75    0.00    0.00  313.68    7.10       ?       ?      ?      ? 
1 1 1   16   10    9 o  9  168.42    4.98   11.23    0.66   11.23    0.66    0.00    0.00  168.42    4.98       ?       ?      ?      ? 
1 1 1   16   10   10 o  5   80.07    7.75    2.59    0.48    2.59    0.48    0.00    0.00   80.07    7.75       ?       ?      ?      ? 
1 1 1   16   10   11 o 13  104.44    5.96    4.37    0.49    4.37    0.49    0.00    0.00  104.44    5.96       ?       ?      ?      ? 
1 1 1   16   10   12 o  1   31.74   12.21    0.33    0.43    0.33    0.43    0.00    0.00   31.74   12.21       ?       ?      ?      ? 
1 1 1   16   10   13 o 19   39.40   14.78    0.67    0.62    0.67    0.62    0.00    0.00   39.40   14.78       ?       ?      ?      ? 
1 1 1   16   10   14 f  0   60.32   14.16    1.81    0.66    1.81    0.66    0.00    0.00   60.32   14.16       ?       ?      ?      ? 
1 1 1   16   10   15 o  6   47.31   17.30    1.59    0.84    1.59    0.84    0.00    0.00   47.31   17.30       ?       ?      ?      ? 
1 1 1   16   11    0 o  5  616.79   15.09  150.60    7.32  150.60    7.32  150.60    7.32  616.79   15.09  616.79   15.09  -0.00   0.00 
1 1 1   16   11    1 o  3  506.47    9.60  101.30    3.83  101.30    3.83    0.00    0.00  506.47    9.60       ?       ?      ?      ? 
1 1 1   16   11    2 o 18  319.39    6.94   40.23    1.75   40.23    1.75    0.00    0.00  319.39    6.94       ?       ?      ?      ? 
1 1 1   16   11    3 o  9  502.21    9.15   99.62    3.62   99.62    3.62    0.00    0.00  502.21    9.15       ?       ?      ?      ? 
1 1 1   16   11    4 o  9  114.59    5.79    5.19    0.52    5.19    0.52    0.00    0.00  114.59    5.79       ?       ?      ?      ? 
1 1 1   16   11    5 o 14  155.64    5.15    9.56    0.63    9.56    0.63    0.00    0.00  155.64    5.15       ?       ?      ?      ? 
1 1 1   16   11    6 o  9  214.69    5.31   18.18    0.90   18.18    0.90    0.00    0.00  214.69    5.31       ?       ?      ?      ? 
1 1 1   16   11    7 o  1  109.75    5.80    4.77    0.50    4.77    0.50    0.00    0.00  109.75    5.80       ?       ?      ?      ? 
1 1 1   16   11    8 o 18  103.27    5.65    4.23    0.46    4.23    0.46    0.00    0.00  103.27    5.65       ?       ?      ?      ? 
1 1 1   16   11    9 o 10   77.43    7.52    2.41    0.45    2.41    0.45    0.00    0.00   77.43    7.52       ?       ?      ?      ? 
1 1 1   16   11   10 o  6   41.31   11.75    0.72    0.40    0.72    0.40    0.00    0.00   41.31   11.75       ?       ?      ?      ? 
1 1 1   16   11   11 o 11   80.46    6.90    2.62    0.43    2.62    0.43    0.00    0.00   80.46    6.90       ?       ?      ?      ? 
1 1 1   16   11   12 o 13   27.52   11.61    0.10    0.43    0.10    0.43    0.00    0.00   27.52   11.61       ?       ?      ?      ? 
1 1 1   16   11   13 o 12  103.04    7.90    4.45    0.64    4.45    0.64    0.00    0.00  103.04    7.90       ?       ?      ?      ? 
1 1 1   16   11   14 o 16   28.18   13.19   -0.32    0.73   -0.32    0.73    0.00    0.00   28.18   13.19       ?       ?      ?      ? 
1 1 1   16   11   15 o 19   22.73   11.31   -1.24    0.80   -1.24    0.80    0.00    0.00   22.73   11.31       ?       ?      ?      ? 
1 1 1   16   12    0 o 17  876.29   18.97  304.70   13.08  304.70   13.08  304.70   13.08  876.29   18.97  876.29   18.97  -0.00   0.00 
1 1 1   16   12    1 o 11  404.72    7.95   64.64    2.53   64.64    2.53    0.00    0.00  404.72    7.95       ?       ?      ?      ? 
1 1 1   16   12    2 o  5  225.94    5.34   20.12    0.95   20.12    0.95    0.00    0.00  225.94    5.34       ?       ?      ?      ? 
1 1 1   16   12    3 o 16  200.33    5.28   15.83    0.83   15.83    0.83    0.00    0.00  200.33    5.28       ?       ?      ?      ? 
1 1 1   16   12    4 o 10  466.84    9.20   86.15    3.38   86.15    3.38    0.00    0.00  466.84    9.20       ?       ?      ?      ? 
1 1 1   16   12    5 o  7   83.84    7.71    2.80    0.50    2.80    0.50    0.00    0.00   83.84    7.71       ?       ?      ?      ? 
1 1 1   16   12    6 o 16  539.96   11.43  115.90    4.86  115.90    4.86    0.00    0.00  539.96   11.43       ?       ?      ?      ? 
1 1 1   16   12    7 o  7  256.94    6.24   26.10    1.26   26.10    1.26    0.00    0.00  256.94    6.24       ?       ?      ?      ? 
1 1 1   16   12    8 o  8   69.82    8.58    1.97    0.46    1.97    0.46    0.00    0.00   69.82    8.58       ?       ?      ?      ? 
1 1 1   16   12    9 o  7   98.56    6.56    3.88    0.51    3.88    0.51    0.00    0.00   98.56    6.56       ?       ?      ?      ? 
1 1 1   16   12   10 o 12  126.64    7.87    6.47    0.78    6.47    0.78    0.00    0.00  126.64    7.87       ?       ?      ?      ? 
1 1 1   16   12   11 o  3   35.46   12.45    0.49    0.43    0.49    0.43    0.00    0.00   35.46   12.45       ?       ?      ?      ? 
1 1 1   16   12   12 o  8  111.38    6.52    5.05    0.57    5.05    0.57    0.00    0.00  111.38    6.52       ?       ?      ?      ? 
1 1 1   16   12   13 o  6   34.99   13.80    0.46    0.56    0.46    0.56    0.00    0.00   34.99   13.80       ?       ?      ?      ? 
1 1 1   16   12   14 o  9   46.99   16.55    1.27    0.76    1.27    0.76    0.00    0.00   46.99   16.55       ?       ?      ?      ? 
1 1 1   16   12   15 o  4   35.15   14.76    0.67    0.69    0.67    0.69    0.00    0.00   35.15   14.76       ?       ?      ?      ? 
1 1 1   16   13    0 f  0  422.03   10.56   70.41    3.51   70.41    3.51   70.41    3.51  422.03   10.56  422.03   10.56   0.00   0.00 
1 1 1   16   13    1 o 18  395.25    7.85   61.66    2.44   61.66    2.44    0.00    0.00  395.25    7.85       ?       ?      ?      ? 
1 1 1   16   13    2 o  6  283.01    6.45   31.59    1.44   31.59    1.44    0.00    0.00  283.01    6.45       ?       ?      ?      ? 
1 1 1   16   13    3 o 13  473.81    8.61   88.69    3.21   88.69    3.21    0.00    0.00  473.81    8.61       ?       ?      ?      ? 
1 1 1   16   13    4 o 17  336.91    7.95   44.84    2.11   44.84    2.11    0.00    0.00  336.91    7.95       ?       ?      ?      ? 
1 1 1   16   13    5 o 18  219.24    5.39   18.96    0.93   18.96    0.93    0.00    0.00  219.24    5.39       ?       ?      ?      ? 
1 1 1   16   13    6 o  9  154.34    5.10    9.41    0.62    9.41    0.62    0.00    0.00  154.34    5.10       ?       ?      ?      ? 
1 1 1   16   13    7 o 15  106.51    5.96    4.50    0.50    4.50    0.50    0.00    0.00  106.51    5.96       ?       ?      ?      ? 
1 1 1   16   13    8 o 19  280.35    6.74   31.20    1.49   31.20    1.49    0.00    0.00  280.35    6.74       ?       ?      ?      ? 
1 1 1   16   13    9 o 11  100.87    6.66    4.07    0.53    4.07    0.53    0.00    0.00  100.87    6.66       ?       ?      ?      ? 
1 1 1   16   13   10 o  1   32.91   12.43    0.35    0.44    0.35    0.44    0.00    0.00   32.91   12.43       ?       ?      ?      ? 
1 1 1   16   13   11 o 17   85.62    6.64    2.97    0.44    2.97    0.44    0.00    0.00   85.62    6.64       ?       ?      ?      ? 
1 1 1   16   13   12 o 16   52.95   12.86    1.29    0.53    1.29    0.53    0.00    0.00   52.95   12.86       ?       ?      ?      ? 
1 1 1   16   13   13 f  0   30.78   13.46    0.10    0.62    0.10    0.62    0.00    0.00   30.78   13.46       ?       ?      ?      ? 
1 1 1   16   13   14 o 16   30.14   13.36    0.18    0.63    0.18    0.63    0.00    0.00   30.14   13.36       ?       ?      ?      ? 
1 1 1   16   13   15 o  8   36.49   16.52    0.74    1.02    0.74    1.02    0.00    0.00   36.49   16.52       ?       ?      ?      ? 
1 1 1   16   14    0 o 12  376.45   10.70   56.07    3.17   56.07    3.17   56.07    3.17  376.45   10.70  376.45   10.70  -0.00   0.00 
1 1 1   16   14    1 o  5  300.15    6.16   35.53    1.46   35.53    1.46    0.00    0.00  300.15    6.16       ?       ?      ?      ? 
1 1 1   16   14    2 o  9  209.01    5.13   17.22    0.84   17.22    0.84    0.00    0.00  209.01    5.13       ?       ?      ?      ? 
1 1 1   16   14    3 o 18  287.83    6.54   32.69    1.48   32.69    1.48    0.00    0.00  287.83    6.54       ?       ?      ?      ? 
1 1 1   16   14    4 o  1  442.44    9.31   77.47    3.24   77.47    3.24    0.00    0.00  442.44    9.31       ?       ?      ?      ? 
1 1 1   16   14    5 o  8  215.26    5.19   18.28    0.88   18.28    0.88    0.00    0.00  215.26    5.19       ?       ?      ?      ? 
1 1 1   16   14    6 o 14  217.75    5.96   18.75    1.02   18.75    1.02    0.00    0.00  217.75    5.96       ?       ?      ?      ? 
1 1 1   16   14    7 o 13   75.59    7.53    2.29    0.44    2.29    0.44    0.00    0.00   75.59    7.53       ?       ?      ?      ? 
1 1 1   16   14    8 o 19  123.27    5.92    6.04    0.57    6.04    0.57    0.00    0.00  123.27    5.92       ?       ?      ?      ? 
1 1 1   16   14    9 o 19   89.91    7.61    3.26    0.53    3.26    0.53    0.00    0.00   89.91    7.61       ?       ?      ?      ? 
1 1 1   16   14   10 o 14   76.44    7.79    2.38    0.46    2.38    0.46    0.00    0.00   76.44    7.79       ?       ?      ?      ? 
1 1 1   16   14   11 o  7   49.83   11.47    1.09    0.44    1.09    0.44    0.00    0.00   49.83   11.47       ?       ?      ?      ? 
1 1 1   16   14   12 o  7   60.62   11.55    1.65    0.53    1.65    0.53    0.00    0.00   60.62   11.55       ?       ?      ?      ? 
1 1 1   16   14   13 o 18   43.05   15.88    0.91    0.71    0.91    0.71    0.00    0.00   43.05   15.88       ?       ?      ?      ? 
1 1 1   16   14   14 o  9   29.51   13.72   -0.03    0.77   -0.03    0.77    0.00    0.00   29.51   13.72       ?       ?      ?      ? 
1 1 1   16   14   15 o  8   40.41   17.43    1.19    1.01    1.19    1.01    0.00    0.00   40.41   17.43       ?       ?      ?      ? 
1 1 1   16   15    0 o 12  482.99   10.69   92.24    4.06   92.24    4.06   92.24    4.06  482.99   10.69  482.99   10.69   0.00   0.00 
1 1 1   16   15    1 o 17  156.63    4.89    9.68    0.60    9.68    0.60    0.00    0.00  156.63    4.89       ?       ?      ?      ? 
1 1 1   16   15    2 o 18  235.49    6.04   21.89    1.12   21.89    1.12    0.00    0.00  235.49    6.04       ?       ?      ?      ? 
1 1 1   16   15    3 o 12  456.16   10.32   82.44    3.71   82.44    3.71    0.00    0.00  456.16   10.32       ?       ?      ?      ? 
1 1 1   16   15    4 o 11  401.84    8.15   63.87    2.58   63.87    2.58    0.00    0.00  401.84    8.15       ?       ?      ?      ? 
1 1 1   16   15    5 o 18  126.71    5.48    6.35    0.55    6.35    0.55    0.00    0.00  126.71    5.48       ?       ?      ?      ? 
1 1 1   16   15    6 o 16   31.30   12.45    0.21    0.46    0.21    0.46    0.00    0.00   31.30   12.45       ?       ?      ?      ? 
1 1 1   16   15    7 o 17   70.75    8.27    2.02    0.45    2.02    0.45    0.00    0.00   70.75    8.27       ?       ?      ?      ? 
1 1 1   16   15    8 o  7   32.04   12.35    0.29    0.44    0.29    0.44    0.00    0.00   32.04   12.35       ?       ?      ?      ? 
1 1 1   16   15    9 o  3  185.01    5.61   13.63    0.82   13.63    0.82    0.00    0.00  185.01    5.61       ?       ?      ?      ? 
1 1 1   16   15   10 o 14  145.58    5.70    8.48    0.65    8.48    0.65    0.00    0.00  145.58    5.70       ?       ?      ?      ? 
1 1 1   16   15   11 o  2  111.75    5.82    5.04    0.51    5.04    0.51    0.00    0.00  111.75    5.82       ?       ?      ?      ? 
1 1 1   16   15   12 o 12   44.10   15.64    0.93    0.68    0.93    0.68    0.00    0.00   44.10   15.64       ?       ?      ?      ? 
1 1 1   16   15   13 o 18   27.80   13.12   -0.45    0.75   -0.45    0.75    0.00    0.00   27.80   13.12       ?       ?      ?      ? 
1 1 1   16   15   14 o 11   31.11   14.39    0.14    0.83    0.14    0.83    0.00    0.00   31.11   14.39       ?       ?      ?      ? 
1 1 1   16   16    0 o  2  847.27   23.98  285.60   15.97  285.60   15.97  285.60   15.97  847.27   23.98  847.27   23.98  -0.00   0.00 
1 1 1   16   16    1 o  6   23.66   15.43   -0.07    0.70   -0.07    0.70   -0.07    0.70   23.66   15.43   23.66   15.43  -0.00   0.00 
1 1 1   16   16    2 o 10  270.65    7.91   28.97    1.68   28.97    1.68   28.97    1.68  270.65    7.91  270.65    7.91   0.00   0.00 
1 1 1   16   16    3 o 14   28.08   16.86    0.32    0.67    0.32    0.67    0.32    0.67   28.08   16.86   28.08   16.86  -0.00   0.00 
1 1 1   16   16    4 o 14  122.81    8.04    6.03    0.77    6.03    0.77    6.03    0.77  122.81    8.04  122.81    8.04  -0.00   0.00 
1 1 1   16   16    5 o  3  103.13    9.36    4.31    0.75    4.31    0.75    4.31    0.75  103.13    9.36  103.13    9.36  -0.00   0.00 
1 1 1   16   16    6 o 16   21.40   14.26   -0.19    0.65   -0.19    0.65   -0.19    0.65   21.40   14.26   21.40   14.26  -0.00   0.00 
1 1 1   16   16    7 o 14  285.10    9.17   32.37    2.05   32.37    2.05   32.37    2.05  285.10    9.17  285.10    9.17  -0.00   0.00 
1 1 1   16   16    8 o 12  127.08    9.20    6.53    0.91    6.53    0.91    6.53    0.91  127.08    9.20  127.08    9.20  -0.00   0.00 
1 1 1   16   16    9 o  8  161.14    8.02   10.42    1.01   10.42    1.01   10.42    1.01  161.14    8.02  161.14    8.02  -0.00   0.00 
1 1 1   16   16   10 o  7   81.06   11.32    2.81    0.68    2.81    0.68    2.81    0.68   81.06   11.32   81.06   11.32   0.00   0.00 
1 1 1   16   16   11 o 16  174.44    8.69   12.40    1.19   12.40    1.19   12.40    1.19  174.44    8.69  174.44    8.69   0.00   0.00 
1 1 1   16   16   12 o 14   54.62   20.62    1.80    0.83    1.80    0.83    1.80    0.83   54.62   20.62   54.62   20.62   0.00   0.00 
1 1 1   16   16   13 o 16   22.05   15.35   -0.50    0.95   -0.50    0.95   -0.50    0.95   22.05   15.35   22.05   15.35   0.00   0.00 
1 1 1   16   16   14 o  5   23.52   16.39   -0.29    1.09   -0.29    1.09   -0.29    1.09   23.52   16.39   23.52   16.39   0.00   0.00 
1 1 1   17    0    0 x  0       ?       ?       ?       ?       ?       ?       ?       ?       ?       ?       ?       ?      ?      ? 
1 1 1   17    0    1 o  2   48.56   19.10    1.28    0.70    1.28    0.70    1.28    0.70   48.56   19.10   48.56   19.10   0.00   0.00 
1 1 1   17    0    2 o  2  162.91    6.85   10.51    0.88   10.51    0.88   10.51    0.88  162.91    6.85  162.91    6.85   0.00   0.00 
1 1 1   17    0    3 o 17  849.13   17.55  285.40   11.72  285.40   11.72  285.40   11.72  849.13   17.55  849.13   17.55   0.00   0.00 
1 1 1   17    0    4 o  7  346.90    9.81   47.56    2.67   47.56    2.67   47.56    2.67  346.90    9.81  346.90    9.81   0.00   0.00 
1 1 1   17    0    5 o 13  197.30    6.07   15.38    0.94   15.38    0.94   15.38    0.94  197.30    6.07  197.30    6.07   0.00   0.00 
1 1 1   17    0    6 o 19   20.11   13.56   -0.28    0.62   -0.28    0.62   -0.28    0.62   20.11   13.56   20.11   13.56   0.00   0.00 
1 1 1   17    0    7 o 10   24.88   15.83    0.07    0.68    0.07    0.68    0.07    0.68   24.88   15.83   24.88   15.83   0.00   0.00 
1 1 1   17    0    8 f  0  399.99   11.63   63.49    3.66   63.49    3.66   63.49    3.66  399.99   11.63  399.99   11.63  -0.00   0.00 
1 1 1   17    0    9 o  2  236.01    6.79   22.05    1.26   22.05    1.26   22.05    1.26  236.01    6.79  236.01    6.79   0.00   0.00 
1 1 1   17    0   10 o  7  165.58    7.13   10.91    0.93   10.91    0.93   10.91    0.93  165.58    7.13  165.58    7.13   0.00   0.00 
1 1 1   17    0   11 o  2  147.10    7.45    8.66    0.86    8.66    0.86    8.66    0.86  147.10    7.45  147.10    7.45   0.00   0.00 
1 1 1   17    0   12 o 17   35.17   17.77    0.77    0.61    0.77    0.61    0.77    0.61   35.17   17.77   35.17   17.77   0.00   0.00 
1 1 1   17    0   13 o 18   21.95   14.30    0.02    0.60    0.02    0.60    0.02    0.60   21.95   14.30   21.95   14.30   0.00   0.00 
1 1 1   17    0   14 o 13   70.80   14.91    2.39    0.73    2.39    0.73    2.39    0.73   70.80   14.91   70.80   14.91   0.00   0.00 
1 1 1   17    0   15 o  9   27.75   18.22    0.32    1.00    0.32    1.00    0.32    1.00   27.75   18.22   27.75   18.22   0.00   0.00 
1 1 1   17    0   16 o  1   27.86   19.15    0.25    1.37    0.25    1.37    0.25    1.37   27.86   19.15   27.86   19.15  -0.00   0.00 
1 1 1   17    1    0 o  3  313.21    8.41   38.74    2.07   38.74    2.07   38.74    2.07  313.21    8.41  313.21    8.41   0.00   0.00 
1 1 1   17    1    1 o  9  187.99    4.78   13.93    0.71   13.93    0.71    0.00    0.00  187.99    4.78       ?       ?      ?      ? 
1 1 1   17    1    2 o 14  322.33    6.53   40.95    1.66   40.95    1.66    0.00    0.00  322.33    6.53       ?       ?      ?      ? 
1 1 1   17    1    3 o 17  440.78    7.89   76.62    2.74   76.62    2.74    0.00    0.00  440.78    7.89       ?       ?      ?      ? 
1 1 1   17    1    4 o  8  374.83    7.13   55.40    2.11   55.40    2.11    0.00    0.00  374.83    7.13       ?       ?      ?      ? 
1 1 1   17    1    5 o  4  185.91    5.01   13.63    0.73   13.63    0.73    0.00    0.00  185.91    5.01       ?       ?      ?      ? 
1 1 1   17    1    6 f  0  269.20    5.52   28.57    1.17   28.57    1.17    0.00    0.00  269.20    5.52       ?       ?      ?      ? 
1 1 1   17    1    7 o 16  398.31    7.50   62.66    2.35   62.66    2.35    0.00    0.00  398.31    7.50       ?       ?      ?      ? 
1 1 1   17    1    8 o  8  130.49    5.33    6.73    0.55    6.73    0.55    0.00    0.00  130.49    5.33       ?       ?      ?      ? 
1 1 1   17    1    9 o 19   41.70   12.28    0.71    0.43    0.71    0.43    0.00    0.00   41.70   12.28       ?       ?      ?      ? 
1 1 1   17    1   10 o 11  139.24    5.40    7.69    0.59    7.69    0.59    0.00    0.00  139.24    5.40       ?       ?      ?      ? 
1 1 1   17    1   11 o  8   52.25   10.59    1.15    0.42    1.15    0.42    0.00    0.00   52.25   10.59       ?       ?      ?      ? 
1 1 1   17    1   12 o  1   94.73    6.14    3.61    0.46    3.61    0.46    0.00    0.00   94.73    6.14       ?       ?      ?      ? 
1 1 1   17    1   13 o  2  134.73    6.02    7.35    0.64    7.35    0.64    0.00    0.00  134.73    6.02       ?       ?      ?      ? 
1 1 1   17    1   14 o 12   81.15    8.96    2.83    0.56    2.83    0.56    0.00    0.00   81.15    8.96       ?       ?      ?      ? 
1 1 1   17    1   15 o  8   40.44   15.32    0.90    0.67    0.90    0.67    0.00    0.00   40.44   15.32       ?       ?      ?      ? 
1 1 1   17    1   16 o 12   37.69   15.57    0.89    0.75    0.89    0.75    0.00    0.00   37.69   15.57       ?       ?      ?      ? 
1 1 1   17    2    0 o  9   74.28   12.79    2.36    0.68    2.36    0.68    2.36    0.68   74.28   12.79   74.28   12.79   0.00   0.00 
1 1 1   17    2    1 o  8  310.12    6.06   37.90    1.48   37.90    1.48    0.00    0.00  310.12    6.06       ?       ?      ?      ? 
1 1 1   17    2    2 o 16  448.52    9.11   79.37    3.22   79.37    3.22    0.00    0.00  448.52    9.11       ?       ?      ?      ? 
1 1 1   17    2    3 f  0  235.67    4.87   21.88    0.90   21.88    0.90    0.00    0.00  235.67    4.87       ?       ?      ?      ? 
1 1 1   17    2    4 f  0  234.03    5.03   21.58    0.93   21.58    0.93    0.00    0.00  234.03    5.03       ?       ?      ?      ? 
1 1 1   17    2    5 o  4  296.79    6.27   34.73    1.47   34.73    1.47    0.00    0.00  296.79    6.27       ?       ?      ?      ? 
1 1 1   17    2    6 o  8  239.10    5.68   22.54    1.07   22.54    1.07    0.00    0.00  239.10    5.68       ?       ?      ?      ? 
1 1 1   17    2    7 o 14  251.13    5.97   24.88    1.18   24.88    1.18    0.00    0.00  251.13    5.97       ?       ?      ?      ? 
1 1 1   17    2    8 o 15  181.19    4.84   12.96    0.69   12.96    0.69    0.00    0.00  181.19    4.84       ?       ?      ?      ? 
1 1 1   17    2    9 o  6  176.05    5.36   12.26    0.74   12.26    0.74    0.00    0.00  176.05    5.36       ?       ?      ?      ? 
1 1 1   17    2   10 o  3  111.57    5.26    4.94    0.46    4.94    0.46    0.00    0.00  111.57    5.26       ?       ?      ?      ? 
1 1 1   17    2   11 o  9  132.67    5.16    7.00    0.54    7.00    0.54    0.00    0.00  132.67    5.16       ?       ?      ?      ? 
1 1 1   17    2   12 o 17   45.30   11.49    0.89    0.41    0.89    0.41    0.00    0.00   45.30   11.49       ?       ?      ?      ? 
1 1 1   17    2   13 o  9   82.54    7.68    2.82    0.49    2.82    0.49    0.00    0.00   82.54    7.68       ?       ?      ?      ? 
1 1 1   17    2   14 o  2   32.67   13.39    0.33    0.55    0.33    0.55    0.00    0.00   32.67   13.39       ?       ?      ?      ? 
1 1 1   17    2   15 o  4   30.11   13.84    0.00    0.75    0.00    0.75    0.00    0.00   30.11   13.84       ?       ?      ?      ? 
1 1 1   17    2   16 o 15   23.20   11.41   -0.84    0.73   -0.84    0.73    0.00    0.00   23.20   11.41       ?       ?      ?      ? 
1 1 1   17    3    0 o  9  142.89    8.01    8.12    0.89    8.12    0.89    8.12    0.89  142.89    8.01  142.89    8.01   0.00   0.00 
1 1 1   17    3    1 f  0  262.31    5.55   27.11    1.15   27.11    1.15    0.00    0.00  262.31    5.55       ?       ?      ?      ? 
1 1 1   17    3    2 f  0  353.73    6.66   49.32    1.85   49.32    1.85    0.00    0.00  353.73    6.66       ?       ?      ?      ? 
1 1 1   17    3    3 o  8  235.60    5.15   21.87    0.96   21.87    0.96    0.00    0.00  235.60    5.15       ?       ?      ?      ? 
1 1 1   17    3    4 o  9  111.00    5.96    4.87    0.52    4.87    0.52    0.00    0.00  111.00    5.96       ?       ?      ?      ? 
1 1 1   17    3    5 o  8   45.46   12.85    0.84    0.48    0.84    0.48    0.00    0.00   45.46   12.85       ?       ?      ?      ? 
1 1 1   17    3    6 o 17   52.67   11.21    1.14    0.45    1.14    0.45    0.00    0.00   52.67   11.21       ?       ?      ?      ? 
1 1 1   17    3    7 o  7  288.63    6.14   32.87    1.39   32.87    1.39    0.00    0.00  288.63    6.14       ?       ?      ?      ? 
1 1 1   17    3    8 o 10  160.74    4.71   10.20    0.60   10.20    0.60    0.00    0.00  160.74    4.71       ?       ?      ?      ? 
1 1 1   17    3    9 o 17  131.47    5.11    6.84    0.53    6.84    0.53    0.00    0.00  131.47    5.11       ?       ?      ?      ? 
1 1 1   17    3   10 o  5  133.93    5.03    7.11    0.53    7.11    0.53    0.00    0.00  133.93    5.03       ?       ?      ?      ? 
1 1 1   17    3   11 o  9   38.15   12.75    0.58    0.45    0.58    0.45    0.00    0.00   38.15   12.75       ?       ?      ?      ? 
1 1 1   17    3   12 o 10   56.96   10.44    1.38    0.45    1.38    0.45    0.00    0.00   56.96   10.44       ?       ?      ?      ? 
1 1 1   17    3   13 o 17   44.86   12.91    0.92    0.48    0.92    0.48    0.00    0.00   44.86   12.91       ?       ?      ?      ? 
1 1 1   17    3   14 o  5   22.21   10.55   -0.47    0.50   -0.47    0.50    0.00    0.00   22.21   10.55       ?       ?      ?      ? 
1 1 1   17    3   15 o  6   28.24   12.74    0.05    0.60    0.05    0.60    0.00    0.00   28.24   12.74       ?       ?      ?      ? 
1 1 1   17    3   16 o 10   24.67   11.83   -0.38    0.66   -0.38    0.66    0.00    0.00   24.67   11.83       ?       ?      ?      ? 
1 1 1   17    4    0 o 19   85.25   13.38    3.07    0.83    3.07    0.83    3.07    0.83   85.25   13.38   85.25   13.38   0.00   0.00 
1 1 1   17    4    1 f  0  203.53    4.93   16.32    0.79   16.32    0.79    0.00    0.00  203.53    4.93       ?       ?      ?      ? 
1 1 1   17    4    2 o  6  317.34    6.30   39.69    1.57   39.69    1.57    0.00    0.00  317.34    6.30       ?       ?      ?      ? 
1 1 1   17    4    3 o  1  301.98    6.10   35.94    1.45   35.94    1.45    0.00    0.00  301.98    6.10       ?       ?      ?      ? 
1 1 1   17    4    4 o  1  567.53    9.72  127.20    4.34  127.20    4.34    0.00    0.00  567.53    9.72       ?       ?      ?      ? 
1 1 1   17    4    5 f  0   93.18    6.38    3.44    0.47    3.44    0.47    0.00    0.00   93.18    6.38       ?       ?      ?      ? 
1 1 1   17    4    6 o  4  377.33    7.69   56.21    2.29   56.21    2.29    0.00    0.00  377.33    7.69       ?       ?      ?      ? 
1 1 1   17    4    7 o 17  654.14   11.05  169.70    5.69  169.70    5.69    0.00    0.00  654.14   11.05       ?       ?      ?      ? 
1 1 1   17    4    8 o 15  142.83    5.02    8.06    0.56    8.06    0.56    0.00    0.00  142.83    5.02       ?       ?      ?      ? 
1 1 1   17    4    9 o 19  167.71    4.85   11.12    0.64   11.12    0.64    0.00    0.00  167.71    4.85       ?       ?      ?      ? 
1 1 1   17    4   10 o  5   76.31    7.29    2.34    0.43    2.34    0.43    0.00    0.00   76.31    7.29       ?       ?      ?      ? 
1 1 1   17    4   11 o 18   79.73    6.80    2.56    0.42    2.56    0.42    0.00    0.00   79.73    6.80       ?       ?      ?      ? 
1 1 1   17    4   12 o  4   33.25   12.34    0.39    0.43    0.39    0.43    0.00    0.00   33.25   12.34       ?       ?      ?      ? 
1 1 1   17    4   13 o 17   65.96    9.13    1.85    0.46    1.85    0.46    0.00    0.00   65.96    9.13       ?       ?      ?      ? 
1 1 1   17    4   14 f  0   34.89   13.02    0.51    0.48    0.51    0.48    0.00    0.00   34.89   13.02       ?       ?      ?      ? 
1 1 1   17    4   15 o 11   48.54   15.27    1.37    0.65    1.37    0.65    0.00    0.00   48.54   15.27       ?       ?      ?      ? 
1 1 1   17    4   16 o  7   31.64   14.37    0.32    0.78    0.32    0.78    0.00    0.00   31.64   14.37       ?       ?      ?      ? 
1 1 1   17    5    0 o 11  112.06    8.35    5.03    0.73    5.03    0.73    5.03    0.73  112.06    8.35  112.06    8.35  -0.00   0.00 
1 1 1   17    5    1 o  9  278.80    5.82   30.63    1.28   30.63    1.28    0.00    0.00  278.80    5.82       ?       ?      ?      ? 
1 1 1   17    5    2 o  2  603.92   10.26  144.00    4.88  144.00    4.88    0.00    0.00  603.92   10.26       ?       ?      ?      ? 
1 1 1   17    5    3 o 17  260.11    5.40   26.66    1.11   26.66    1.11    0.00    0.00  260.11    5.40       ?       ?      ?      ? 
1 1 1   17    5    4 o 11  128.02    5.33    6.47    0.54    6.47    0.54    0.00    0.00  128.02    5.33       ?       ?      ?      ? 
1 1 1   17    5    5 f  0  547.36    9.71  118.40    4.18  118.40    4.18    0.00    0.00  547.36    9.71       ?       ?      ?      ? 
1 1 1   17    5    6 o 15  536.00    9.45  113.60    3.99  113.60    3.99    0.00    0.00  536.00    9.45       ?       ?      ?      ? 
1 1 1   17    5    7 o 19  353.48    7.76   49.38    2.16   49.38    2.16    0.00    0.00  353.48    7.76       ?       ?      ?      ? 
1 1 1   17    5    8 o  5  240.65    5.66   22.87    1.07   22.87    1.07    0.00    0.00  240.65    5.66       ?       ?      ?      ? 
1 1 1   17    5    9 o 16  190.24    4.93   14.31    0.74   14.31    0.74    0.00    0.00  190.24    4.93       ?       ?      ?      ? 
1 1 1   17    5   10 o  7  111.47    5.60    4.94    0.49    4.94    0.49    0.00    0.00  111.47    5.60       ?       ?      ?      ? 
1 1 1   17    5   11 o 12   78.93    7.37    2.52    0.45    2.52    0.45    0.00    0.00   78.93    7.37       ?       ?      ?      ? 
1 1 1   17    5   12 o 15   78.93    6.88    2.53    0.42    2.53    0.42    0.00    0.00   78.93    6.88       ?       ?      ?      ? 
1 1 1   17    5   13 f  0   70.03    8.94    2.08    0.48    2.08    0.48    0.00    0.00   70.03    8.94       ?       ?      ?      ? 
1 1 1   17    5   14 o 15   32.92   13.85    0.29    0.61    0.29    0.61    0.00    0.00   32.92   13.85       ?       ?      ?      ? 
1 1 1   17    5   15 o  4   45.73   16.00    1.29    0.71    1.29    0.71    0.00    0.00   45.73   16.00       ?       ?      ?      ? 
1 1 1   17    5   16 o 16   29.49   14.26   -0.31    1.01   -0.31    1.01    0.00    0.00   29.49   14.26       ?       ?      ?      ? 
1 1 1   17    6    0 o 19   49.71   19.16    1.33    0.71    1.33    0.71    1.33    0.71   49.71   19.16   49.71   19.16   0.00   0.00 
1 1 1   17    6    1 o 16  472.24    7.96   87.95    2.96   87.95    2.96    0.00    0.00  472.24    7.96       ?       ?      ?      ? 
1 1 1   17    6    2 o  4  711.98   12.11  200.40    6.79  200.40    6.79    0.00    0.00  711.98   12.11       ?       ?      ?      ? 
1 1 1   17    6    3 o  4  443.45    8.09   77.58    2.82   77.58    2.82    0.00    0.00  443.45    8.09       ?       ?      ?      ? 
1 1 1   17    6    4 o 10  402.70    7.97   63.99    2.53   63.99    2.53    0.00    0.00  402.70    7.97       ?       ?      ?      ? 
1 1 1   17    6    5 o  4   79.73    7.46    2.53    0.46    2.53    0.46    0.00    0.00   79.73    7.46       ?       ?      ?      ? 
1 1 1   17    6    6 o 19  159.60    4.89   10.05    0.61   10.05    0.61    0.00    0.00  159.60    4.89       ?       ?      ?      ? 
1 1 1   17    6    7 o  2  129.43    5.37    6.62    0.55    6.62    0.55    0.00    0.00  129.43    5.37       ?       ?      ?      ? 
1 1 1   17    6    8 o  5  226.61    5.08   20.27    0.91   20.27    0.91    0.00    0.00  226.61    5.08       ?       ?      ?      ? 
1 1 1   17    6    9 o  4   59.38    9.31    1.44    0.42    1.44    0.42    0.00    0.00   59.38    9.31       ?       ?      ?      ? 
1 1 1   17    6   10 o 10  138.06    4.99    7.56    0.54    7.56    0.54    0.00    0.00  138.06    4.99       ?       ?      ?      ? 
1 1 1   17    6   11 o 18   85.86    6.32    2.96    0.42    2.96    0.42    0.00    0.00   85.86    6.32       ?       ?      ?      ? 
1 1 1   17    6   12 o  3   51.40   10.74    1.14    0.42    1.14    0.42    0.00    0.00   51.40   10.74       ?       ?      ?      ? 
1 1 1   17    6   13 o 15   93.71    7.31    3.63    0.53    3.63    0.53    0.00    0.00   93.71    7.31       ?       ?      ?      ? 
1 1 1   17    6   14 o  5   46.89   14.22    1.09    0.57    1.09    0.57    0.00    0.00   46.89   14.22       ?       ?      ?      ? 
1 1 1   17    6   15 o 12   49.11   17.29    1.63    0.83    1.63    0.83    0.00    0.00   49.11   17.29       ?       ?      ?      ? 
1 1 1   17    7    0 o 12  222.88    7.10   19.63    1.24   19.63    1.24   19.63    1.24  222.88    7.10  222.88    7.10   0.00   0.00 
1 1 1   17    7    1 o  7  701.73   11.57  194.60    6.39  194.60    6.39    0.00    0.00  701.73   11.57       ?       ?      ?      ? 
1 1 1   17    7    2 o  9  138.42    5.24    7.56    0.57    7.56    0.57    0.00    0.00  138.42    5.24       ?       ?      ?      ? 
1 1 1   17    7    3 o  6  567.28    9.81  127.10    4.38  127.10    4.38    0.00    0.00  567.28    9.81       ?       ?      ?      ? 
1 1 1   17    7    4 o  8   90.52    6.85    3.25    0.48    3.25    0.48    0.00    0.00   90.52    6.85       ?       ?      ?      ? 
1 1 1   17    7    5 o 11  190.74    5.10   14.35    0.77   14.35    0.77    0.00    0.00  190.74    5.10       ?       ?      ?      ? 
1 1 1   17    7    6 o 12  156.14    4.82    9.62    0.59    9.62    0.59    0.00    0.00  156.14    4.82       ?       ?      ?      ? 
1 1 1   17    7    7 o 11  164.86    4.99   10.73    0.65   10.73    0.65    0.00    0.00  164.86    4.99       ?       ?      ?      ? 
1 1 1   17    7    8 o 16  259.90    5.97   26.70    1.22   26.70    1.22    0.00    0.00  259.90    5.97       ?       ?      ?      ? 
1 1 1   17    7    9 o 10  164.22    6.12   10.70    0.79   10.70    0.79    0.00    0.00  164.22    6.12       ?       ?      ?      ? 
1 1 1   17    7   10 o  5   75.11    8.47    2.29    0.49    2.29    0.49    0.00    0.00   75.11    8.47       ?       ?      ?      ? 
1 1 1   17    7   11 o 18   92.17    6.73    3.42    0.48    3.42    0.48    0.00    0.00   92.17    6.73       ?       ?      ?      ? 
1 1 1   17    7   12 o 16   87.93    6.76    3.14    0.46    3.14    0.46    0.00    0.00   87.93    6.76       ?       ?      ?      ? 
1 1 1   17    7   13 o 16   19.39    9.52   -0.89    0.50   -0.89    0.50    0.00    0.00   19.39    9.52       ?       ?      ?      ? 
1 1 1   17    7   14 o 16   40.41   14.43    0.78    0.58    0.78    0.58    0.00    0.00   40.41   14.43       ?       ?      ?      ? 
1 1 1   17    7   15 o  6   26.92   12.98   -0.47    0.82   -0.47    0.82    0.00    0.00   26.92   12.98       ?       ?      ?      ? 
1 1 1   17    8    0 o 11  825.09   15.23  269.20    9.88  269.20    9.88  269.20    9.88  825.09   15.23  825.09   15.23   0.00   0.00 
1 1 1   17    8    1 o  3   37.07   13.14    0.47    0.48    0.47    0.48    0.00    0.00   37.07   13.14       ?       ?      ?      ? 
1 1 1   17    8    2 o 15  130.17    5.63    6.69    0.58    6.69    0.58    0.00    0.00  130.17    5.63       ?       ?      ?      ? 
1 1 1   17    8    3 o  6  288.07    5.83   32.71    1.32   32.71    1.32    0.00    0.00  288.07    5.83       ?       ?      ?      ? 
1 1 1   17    8    4 o  4  503.87    9.29  100.30    3.68  100.30    3.68    0.00    0.00  503.87    9.29       ?       ?      ?      ? 
1 1 1   17    8    5 o  5  393.30    7.29   61.05    2.26   61.05    2.26    0.00    0.00  393.30    7.29       ?       ?      ?      ? 
1 1 1   17    8    6 o  6  182.96    5.13   13.21    0.74   13.21    0.74    0.00    0.00  182.96    5.13       ?       ?      ?      ? 
1 1 1   17    8    7 o  5  118.44    5.72    5.55    0.53    5.55    0.53    0.00    0.00  118.44    5.72       ?       ?      ?      ? 
1 1 1   17    8    8 o  2   85.77    6.77    2.93    0.45    2.93    0.45    0.00    0.00   85.77    6.77       ?       ?      ?      ? 
1 1 1   17    8    9 o  9  178.82    5.09   12.66    0.72   12.66    0.72    0.00    0.00  178.82    5.09       ?       ?      ?      ? 
1 1 1   17    8   10 o  4  167.05    5.44   11.09    0.72   11.09    0.72    0.00    0.00  167.05    5.44       ?       ?      ?      ? 
1 1 1   17    8   11 o 12   80.42    7.72    2.63    0.48    2.63    0.48    0.00    0.00   80.42    7.72       ?       ?      ?      ? 
1 1 1   17    8   12 o  3  107.68    5.79    4.67    0.49    4.67    0.49    0.00    0.00  107.68    5.79       ?       ?      ?      ? 
1 1 1   17    8   13 o  4   28.27   12.23    0.07    0.50    0.07    0.50    0.00    0.00   28.27   12.23       ?       ?      ?      ? 
1 1 1   17    8   14 o  2   29.35   12.82    0.10    0.56    0.10    0.56    0.00    0.00   29.35   12.82       ?       ?      ?      ? 
1 1 1   17    8   15 o 19   39.41   16.66    1.02    0.89    1.02    0.89    0.00    0.00   39.41   16.66       ?       ?      ?      ? 
1 1 1   17    9    0 o  6  541.31   12.08  115.80    5.14  115.80    5.14  115.80    5.14  541.31   12.08  541.31   12.08  -0.00   0.00 
1 1 1   17    9    1 o  5  426.21    8.36   71.68    2.80   71.68    2.80    0.00    0.00  426.21    8.36       ?       ?      ?      ? 
1 1 1   17    9    2 o 13  315.50    6.15   39.24    1.53   39.24    1.53    0.00    0.00  315.50    6.15       ?       ?      ?      ? 
1 1 1   17    9    3 o 18  434.34    7.96   74.45    2.72   74.45    2.72    0.00    0.00  434.34    7.96       ?       ?      ?      ? 
1 1 1   17    9    4 o 15   70.61    8.86    2.00    0.48    2.00    0.48    0.00    0.00   70.61    8.86       ?       ?      ?      ? 
1 1 1   17    9    5 o 19  210.49    5.38   17.48    0.89   17.48    0.89    0.00    0.00  210.49    5.38       ?       ?      ?      ? 
1 1 1   17    9    6 o  7  430.28    9.38   73.29    3.18   73.29    3.18    0.00    0.00  430.28    9.38       ?       ?      ?      ? 
1 1 1   17    9    7 o 10  279.50    6.50   30.87    1.43   30.87    1.43    0.00    0.00  279.50    6.50       ?       ?      ?      ? 
1 1 1   17    9    8 o 17   46.50   11.96    0.90    0.44    0.90    0.44    0.00    0.00   46.50   11.96       ?       ?      ?      ? 
1 1 1   17    9    9 o 16   52.67   11.21    1.16    0.45    1.16    0.45    0.00    0.00   52.67   11.21       ?       ?      ?      ? 
1 1 1   17    9   10 o 15  119.90    5.76    5.73    0.54    5.73    0.54    0.00    0.00  119.90    5.76       ?       ?      ?      ? 
1 1 1   17    9   11 o 11   71.30    8.01    2.08    0.44    2.08    0.44    0.00    0.00   71.30    8.01       ?       ?      ?      ? 
1 1 1   17    9   12 o  8  102.87    5.80    4.27    0.47    4.27    0.47    0.00    0.00  102.87    5.80       ?       ?      ?      ? 
1 1 1   17    9   13 o 12   50.19   13.77    1.21    0.56    1.21    0.56    0.00    0.00   50.19   13.77       ?       ?      ?      ? 
1 1 1   17    9   14 o 18   63.50   14.54    2.04    0.71    2.04    0.71    0.00    0.00   63.50   14.54       ?       ?      ?      ? 
1 1 1   17    9   15 o 13   35.19   14.30    0.67    0.62    0.67    0.62    0.00    0.00   35.19   14.30       ?       ?      ?      ? 
1 1 1   17   10    0 o  9  168.13    6.66   11.19    0.88   11.19    0.88   11.19    0.88  168.13    6.66  168.13    6.66   0.00   0.00 
1 1 1   17   10    1 o 19  629.19   10.83  156.50    5.37  156.50    5.37    0.00    0.00  629.19   10.83       ?       ?      ?      ? 
1 1 1   17   10    2 o  1   88.60    7.58    3.12    0.52    3.12    0.52    0.00    0.00   88.60    7.58       ?       ?      ?      ? 
1 1 1   17   10    3 o 14  700.83   12.03  194.50    6.64  194.50    6.64    0.00    0.00  700.83   12.03       ?       ?      ?      ? 
1 1 1   17   10    4 o 16  516.19    9.10  105.30    3.70  105.30    3.70    0.00    0.00  516.19    9.10       ?       ?      ?      ? 
1 1 1   17   10    5 o  1  100.91    5.90    4.03    0.47    4.03    0.47    0.00    0.00  100.91    5.90       ?       ?      ?      ? 
1 1 1   17   10    6 o 10  310.19    7.03   38.01    1.72   38.01    1.72    0.00    0.00  310.19    7.03       ?       ?      ?      ? 
1 1 1   17   10    7 o  1  189.05    5.20   14.12    0.77   14.12    0.77    0.00    0.00  189.05    5.20       ?       ?      ?      ? 
1 1 1   17   10    8 o  1   82.83    7.02    2.74    0.45    2.74    0.45    0.00    0.00   82.83    7.02       ?       ?      ?      ? 
1 1 1   17   10    9 o 19  139.48    5.39    7.72    0.59    7.72    0.59    0.00    0.00  139.48    5.39       ?       ?      ?      ? 
1 1 1   17   10   10 o 13   76.86    8.09    2.40    0.48    2.40    0.48    0.00    0.00   76.86    8.09       ?       ?      ?      ? 
1 1 1   17   10   11 o 15   64.90    9.08    1.75    0.45    1.75    0.45    0.00    0.00   64.90    9.08       ?       ?      ?      ? 
1 1 1   17   10   12 f  0   43.04   12.16    0.83    0.43    0.83    0.43    0.00    0.00   43.04   12.16       ?       ?      ?      ? 
1 1 1   17   10   13 o  5  140.64    8.94    8.42    0.98    8.42    0.98    0.00    0.00  140.64    8.94       ?       ?      ?      ? 
1 1 1   17   10   14 o  4   36.69   14.88    0.58    0.67    0.58    0.67    0.00    0.00   36.69   14.88       ?       ?      ?      ? 
1 1 1   17   10   15 f  0   37.49   16.13    0.86    0.86    0.86    0.86    0.00    0.00   37.49   16.13       ?       ?      ?      ? 
1 1 1   17   11    0 o 12   32.41   18.56    0.53    0.75    0.53    0.75    0.53    0.75   32.41   18.56   32.41   18.56  -0.00   0.00 
1 1 1   17   11    1 o  9  422.36    8.11   70.41    2.70   70.41    2.70    0.00    0.00  422.36    8.11       ?       ?      ?      ? 
1 1 1   17   11    2 o  5  328.32    6.91   42.52    1.79   42.52    1.79    0.00    0.00  328.32    6.91       ?       ?      ?      ? 
1 1 1   17   11    3 o 15  448.77    8.67   79.55    3.07   79.55    3.07    0.00    0.00  448.77    8.67       ?       ?      ?      ? 
1 1 1   17   11    4 o 18  123.85    5.49    6.06    0.53    6.06    0.53    0.00    0.00  123.85    5.49       ?       ?      ?      ? 
1 1 1   17   11    5 o 10  219.20    5.88   18.97    1.01   18.97    1.01    0.00    0.00  219.20    5.88       ?       ?      ?      ? 
1 1 1   17   11    6 o  8  289.78    6.51   33.17    1.49   33.17    1.49    0.00    0.00  289.78    6.51       ?       ?      ?      ? 
1 1 1   17   11    7 o  5  368.74    8.04   53.93    2.33   53.93    2.33    0.00    0.00  368.74    8.04       ?       ?      ?      ? 
1 1 1   17   11    8 o 18  139.16    5.22    7.67    0.57    7.67    0.57    0.00    0.00  139.16    5.22       ?       ?      ?      ? 
1 1 1   17   11    9 o  7  125.02    5.44    6.21    0.53    6.21    0.53    0.00    0.00  125.02    5.44       ?       ?      ?      ? 
1 1 1   17   11   10 o 16   60.76   10.65    1.55    0.49    1.55    0.49    0.00    0.00   60.76   10.65       ?       ?      ?      ? 
1 1 1   17   11   11 f  0   99.78    6.23    4.01    0.49    4.01    0.49    0.00    0.00   99.78    6.23       ?       ?      ?      ? 
1 1 1   17   11   12 f  0  124.86    6.06    6.32    0.59    6.32    0.59    0.00    0.00  124.86    6.06       ?       ?      ?      ? 
1 1 1   17   11   13 o  9  138.23    7.71    7.99    0.84    7.99    0.84    0.00    0.00  138.23    7.71       ?       ?      ?      ? 
1 1 1   17   11   14 o 11   57.97   16.80    1.97    0.81    1.97    0.81    0.00    0.00   57.97   16.80       ?       ?      ?      ? 
1 1 1   17   11   15 o  5   48.42   17.63    1.72    0.87    1.72    0.87    0.00    0.00   48.42   17.63       ?       ?      ?      ? 
1 1 1   17   12    0 o  2  714.78   15.39  202.40    8.65  202.40    8.65  202.40    8.65  714.78   15.39  714.78   15.39   0.00   0.00 
1 1 1   17   12    1 o  7  303.73    7.62   36.43    1.82   36.43    1.82    0.00    0.00  303.73    7.62       ?       ?      ?      ? 
1 1 1   17   12    2 o 11  170.68    4.79   11.49    0.64   11.49    0.64    0.00    0.00  170.68    4.79       ?       ?      ?      ? 
1 1 1   17   12    3 o 14  222.87    5.13   19.58    0.90   19.58    0.90    0.00    0.00  222.87    5.13       ?       ?      ?      ? 
1 1 1   17   12    4 o  2  384.80    7.96   58.50    2.41   58.50    2.41    0.00    0.00  384.80    7.96       ?       ?      ?      ? 
1 1 1   17   12    5 o 17   32.12   12.74    0.22    0.48    0.22    0.48    0.00    0.00   32.12   12.74       ?       ?      ?      ? 
1 1 1   17   12    6 o  8   95.30    6.91    3.61    0.52    3.61    0.52    0.00    0.00   95.30    6.91       ?       ?      ?      ? 
1 1 1   17   12    7 o  3  160.21    5.63   10.16    0.71   10.16    0.71    0.00    0.00  160.21    5.63       ?       ?      ?      ? 
1 1 1   17   12    8 o  6   78.36    7.09    2.46    0.43    2.46    0.43    0.00    0.00   78.36    7.09       ?       ?      ?      ? 
1 1 1   17   12    9 o 19   47.03   12.49    0.94    0.47    0.94    0.47    0.00    0.00   47.03   12.49       ?       ?      ?      ? 
1 1 1   17   12   10 o 10   87.86    6.76    3.11    0.46    3.11    0.46    0.00    0.00   87.86    6.76       ?       ?      ?      ? 
1 1 1   17   12   11 o 18  141.20    5.86    8.01    0.65    8.01    0.65    0.00    0.00  141.20    5.86       ?       ?      ?      ? 
1 1 1   17   12   12 o 17   59.52   11.10    1.57    0.50    1.57    0.50    0.00    0.00   59.52   11.10       ?       ?      ?      ? 
1 1 1   17   12   13 o 10   45.98   14.82    1.05    0.61    1.05    0.61    0.00    0.00   45.98   14.82       ?       ?      ?      ? 
1 1 1   17   12   14 o  5   33.66   14.24    0.47    0.65    0.47    0.65    0.00    0.00   33.66   14.24       ?       ?      ?      ? 
1 1 1   17   12   15 o  6   24.57   12.02   -0.75    0.78   -0.75    0.78    0.00    0.00   24.57   12.02       ?       ?      ?      ? 
1 1 1   17   13    0 o 12  260.82    9.13   26.93    1.87   26.93    1.87   26.93    1.87  260.82    9.13  260.82    9.13  -0.00   0.00 
1 1 1   17   13    1 o 18  438.23    8.50   75.86    2.93   75.86    2.93    0.00    0.00  438.23    8.50       ?       ?      ?      ? 
1 1 1   17   13    2 o  5  242.29    5.82   23.15    1.11   23.15    1.11    0.00    0.00  242.29    5.82       ?       ?      ?      ? 
1 1 1   17   13    3 o  9  295.54    6.25   34.46    1.45   34.46    1.45    0.00    0.00  295.54    6.25       ?       ?      ?      ? 
1 1 1   17   13    4 o  5  321.94    7.30   40.94    1.85   40.94    1.85    0.00    0.00  321.94    7.30       ?       ?      ?      ? 
1 1 1   17   13    5 o 13  168.84    5.32   11.26    0.71   11.26    0.71    0.00    0.00  168.84    5.32       ?       ?      ?      ? 
1 1 1   17   13    6 o 18  202.05    6.02   16.15    0.96   16.15    0.96    0.00    0.00  202.05    6.02       ?       ?      ?      ? 
1 1 1   17   13    7 o 10  139.67    5.65    7.73    0.62    7.73    0.62    0.00    0.00  139.67    5.65       ?       ?      ?      ? 
1 1 1   17   13    8 o  3   45.75   12.06    0.88    0.44    0.88    0.44    0.00    0.00   45.75   12.06       ?       ?      ?      ? 
1 1 1   17   13    9 o 13   58.06    9.77    1.40    0.43    1.40    0.43    0.00    0.00   58.06    9.77       ?       ?      ?      ? 
1 1 1   17   13   10 o  4  115.53    6.07    5.35    0.55    5.35    0.55    0.00    0.00  115.53    6.07       ?       ?      ?      ? 
1 1 1   17   13   11 f  0   65.40    8.80    1.79    0.44    1.79    0.44    0.00    0.00   65.40    8.80       ?       ?      ?      ? 
1 1 1   17   13   12 o  1  110.59    8.18    5.12    0.71    5.12    0.71    0.00    0.00  110.59    8.18       ?       ?      ?      ? 
1 1 1   17   13   13 o  8   93.14   10.46    3.85    0.75    3.85    0.75    0.00    0.00   93.14   10.46       ?       ?      ?      ? 
1 1 1   17   13   14 o  4   43.34   17.17    1.27    0.87    1.27    0.87    0.00    0.00   43.34   17.17       ?       ?      ?      ? 
1 1 1   17   14    0 o 10  178.48    7.23   12.62    1.01   12.62    1.01   12.62    1.01  178.48    7.23  178.48    7.23   0.00   0.00 
1 1 1   17   14    1 o 10  223.53    5.32   19.70    0.94   19.70    0.94    0.00    0.00  223.53    5.32       ?       ?      ?      ? 
1 1 1   17   14    2 o 15  204.32    5.15   16.47    0.83   16.47    0.83    0.00    0.00  204.32    5.15       ?       ?      ?      ?
[truncated: 628,852 more chars]
