# Supplementary material for: Serial macromolecular crystallography at ALBA Synchrotron Light Source
Source: J Synchrotron Radiat. 2022 Apr 4;29(Pt 3):896–907. doi: 10.1107/S1600577522002508 (PMC9070724; doi:10.1107/S1600577522002508)
Supplement: Supplementary file 3 [file s-29-00896-sup3.hkl]

data_rxxxxsf
# 
_audit.revision_id     1_0 
_audit.creation_date   ? 
_audit.update_record   'Initial release' 
# 
_cell.entry_id      xxxx 
_cell.length_a      68.400 
_cell.length_b      68.400 
_cell.length_c      108.400 
_cell.angle_alpha   90.000 
_cell.angle_beta    90.000 
_cell.angle_gamma   90.000 
# 
_diffrn_radiation_wavelength.id           1 
_diffrn_radiation_wavelength.wavelength   0.9792 
# 
_entry.id   xxxx 
# 
_exptl_crystal.id   1 
# 
_reflns_scale.group_code   1 
# 
_symmetry.entry_id               xxxx 
_symmetry.space_group_name_H-M   'P 43 21 2' 
_symmetry.Int_Tables_number      96 
# 
#
loop_
_refln.crystal_id
_refln.wavelength_id
_refln.scale_group_code
_refln.index_h
_refln.index_k
_refln.index_l
_refln.status
_refln.pdbx_r_free_flag
_refln.F_meas_au
_refln.F_meas_sigma_au
_refln.intensity_meas
_refln.intensity_sigma
_refln.pdbx_I_plus
_refln.pdbx_I_plus_sigma
_refln.pdbx_I_minus
_refln.pdbx_I_minus_sigma
_refln.pdbx_F_plus
_refln.pdbx_F_plus_sigma
_refln.pdbx_F_minus
_refln.pdbx_F_minus_sigma
_refln.pdbx_anom_difference
_refln.pdbx_anom_difference_sigma
1 1 1    0    0    1 x 11       ?       ?       ?       ?       ?       ?       ?       ?       ?       ?       ?       ?      ?      ? 
1 1 1    0    0    2 x  2       ?       ?       ?       ?       ?       ?       ?       ?       ?       ?       ?       ?      ?      ? 
1 1 1    0    0    3 x  5       ?       ?       ?       ?       ?       ?       ?       ?       ?       ?       ?       ?      ?      ? 
1 1 1    0    0    4 o  6 1539.02   40.81  281.40   14.84  281.40   14.84  281.40   14.84 1539.02   40.81 1539.02   40.81  -0.00   0.00 
1 1 1    0    0    5 x 10       ?       ?       ?       ?       ?       ?       ?       ?       ?       ?       ?       ?      ?      ? 
1 1 1    0    0    6 x 19       ?       ?       ?       ?       ?       ?       ?       ?       ?       ?       ?       ?      ?      ? 
1 1 1    0    0    7 x 13       ?       ?       ?       ?       ?       ?       ?       ?       ?       ?       ?       ?      ?      ? 
1 1 1    0    0    8 o 11 1125.34   25.66  150.20    6.83  150.20    6.83  150.20    6.83 1125.34   25.66 1125.34   25.66   0.00   0.00 
1 1 1    0    0    9 x  0       ?       ?       ?       ?       ?       ?       ?       ?       ?       ?       ?       ?      ?      ? 
1 1 1    0    0   10 x 17       ?       ?       ?       ?       ?       ?       ?       ?       ?       ?       ?       ?      ?      ? 
1 1 1    0    0   11 x 19       ?       ?       ?       ?       ?       ?       ?       ?       ?       ?       ?       ?      ?      ? 
1 1 1    0    0   12 o  8  493.24   12.52   28.85    1.46   28.85    1.46   28.85    1.46  493.24   12.52  493.24   12.52   0.00   0.00 
1 1 1    0    0   13 x  2       ?       ?       ?       ?       ?       ?       ?       ?       ?       ?       ?       ?      ?      ? 
1 1 1    0    0   14 x  9       ?       ?       ?       ?       ?       ?       ?       ?       ?       ?       ?       ?      ?      ? 
1 1 1    0    0   15 x  6       ?       ?       ?       ?       ?       ?       ?       ?       ?       ?       ?       ?      ?      ? 
1 1 1    0    0   16 o 13  561.83   15.74   37.46    2.09   37.46    2.09   37.46    2.09  561.83   15.74  561.83   15.74  -0.00   0.00 
1 1 1    0    0   17 x 10       ?       ?       ?       ?       ?       ?       ?       ?       ?       ?       ?       ?      ?      ? 
1 1 1    0    0   18 x  0       ?       ?       ?       ?       ?       ?       ?       ?       ?       ?       ?       ?      ?      ? 
1 1 1    0    0   19 x  5       ?       ?       ?       ?       ?       ?       ?       ?       ?       ?       ?       ?      ?      ? 
1 1 1    0    0   20 o 17  741.15   21.71   65.23    3.80   65.23    3.80   65.23    3.80  741.15   21.71  741.15   21.71  -0.00   0.00 
1 1 1    0    0   21 x 19       ?       ?       ?       ?       ?       ?       ?       ?       ?       ?       ?       ?      ?      ? 
1 1 1    0    0   22 x  3       ?       ?       ?       ?       ?       ?       ?       ?       ?       ?       ?       ?      ?      ? 
1 1 1    0    0   23 x  8       ?       ?       ?       ?       ?       ?       ?       ?       ?       ?       ?       ?      ?      ? 
1 1 1    0    0   24 o  7 1883.77   41.97  421.50   18.69  421.50   18.69  421.50   18.69 1883.77   41.97 1883.77   41.97  -0.00   0.00 
1 1 1    0    0   25 x  6       ?       ?       ?       ?       ?       ?       ?       ?       ?       ?       ?       ?      ?      ? 
1 1 1    0    0   26 x  3       ?       ?       ?       ?       ?       ?       ?       ?       ?       ?       ?       ?      ?      ? 
1 1 1    0    0   27 x  6       ?       ?       ?       ?       ?       ?       ?       ?       ?       ?       ?       ?      ?      ? 
1 1 1    0    0   28 o 19  604.78   17.47   43.41    2.50   43.41    2.50   43.41    2.50  604.78   17.47  604.78   17.47   0.00   0.00 
1 1 1    0    0   29 x 10       ?       ?       ?       ?       ?       ?       ?       ?       ?       ?       ?       ?      ?      ? 
1 1 1    0    0   30 x  6       ?       ?       ?       ?       ?       ?       ?       ?       ?       ?       ?       ?      ?      ? 
1 1 1    0    0   31 x 13       ?       ?       ?       ?       ?       ?       ?       ?       ?       ?       ?       ?      ?      ? 
1 1 1    0    0   32 o  1  292.00   14.57   10.17    1.00   10.17    1.00   10.17    1.00  292.00   14.57  292.00   14.57  -0.00   0.00 
1 1 1    0    0   33 x 16       ?       ?       ?       ?       ?       ?       ?       ?       ?       ?       ?       ?      ?      ? 
1 1 1    0    0   34 x  2       ?       ?       ?       ?       ?       ?       ?       ?       ?       ?       ?       ?      ?      ? 
1 1 1    0    0   35 x 16       ?       ?       ?       ?       ?       ?       ?       ?       ?       ?       ?       ?      ?      ? 
1 1 1    0    0   36 o  6 1281.13   34.10  195.70   10.32  195.70   10.32  195.70   10.32 1281.13   34.10 1281.13   34.10   0.00   0.00 
1 1 1    0    0   37 x 10       ?       ?       ?       ?       ?       ?       ?       ?       ?       ?       ?       ?      ?      ? 
1 1 1    0    0   38 x  0       ?       ?       ?       ?       ?       ?       ?       ?       ?       ?       ?       ?      ?      ? 
1 1 1    0    0   39 x  5       ?       ?       ?       ?       ?       ?       ?       ?       ?       ?       ?       ?      ?      ? 
1 1 1    0    0   40 o 17 1095.54   29.76  143.40    7.70  143.40    7.70  143.40    7.70 1095.54   29.76 1095.54   29.76   0.00   0.00 
1 1 1    0    0   41 x  8       ?       ?       ?       ?       ?       ?       ?       ?       ?       ?       ?       ?      ?      ? 
1 1 1    0    0   42 x 12       ?       ?       ?       ?       ?       ?       ?       ?       ?       ?       ?       ?      ?      ? 
1 1 1    0    0   43 x 13       ?       ?       ?       ?       ?       ?       ?       ?       ?       ?       ?       ?      ?      ? 
1 1 1    0    0   44 o  3   41.25   25.60    0.14    0.50    0.14    0.50    0.14    0.50   41.25   25.60   41.25   25.60   0.00   0.00 
1 1 1    0    0   45 x 10       ?       ?       ?       ?       ?       ?       ?       ?       ?       ?       ?       ?      ?      ? 
1 1 1    0    0   46 x 19       ?       ?       ?       ?       ?       ?       ?       ?       ?       ?       ?       ?      ?      ? 
1 1 1    0    0   47 x  0       ?       ?       ?       ?       ?       ?       ?       ?       ?       ?       ?       ?      ?      ? 
1 1 1    0    0   48 o  4   68.52   35.62    0.84    0.75    0.84    0.75    0.84    0.75   68.52   35.62   68.52   35.62  -0.00   0.00 
1 1 1    0    0   49 x  8       ?       ?       ?       ?       ?       ?       ?       ?       ?       ?       ?       ?      ?      ? 
1 1 1    0    0   50 x 10       ?       ?       ?       ?       ?       ?       ?       ?       ?       ?       ?       ?      ?      ? 
1 1 1    0    0   51 x  8       ?       ?       ?       ?       ?       ?       ?       ?       ?       ?       ?       ?      ?      ? 
1 1 1    0    0   52 o 15  272.14   39.12   10.05    2.37   10.05    2.37   10.05    2.37  272.14   39.12  272.14   39.12  -0.00   0.00 
1 1 1    0    0   53 x 18       ?       ?       ?       ?       ?       ?       ?       ?       ?       ?       ?       ?      ?      ? 
1 1 1    0    0   54 x  9       ?       ?       ?       ?       ?       ?       ?       ?       ?       ?       ?       ?      ?      ? 
1 1 1    0    0   55 x  4       ?       ?       ?       ?       ?       ?       ?       ?       ?       ?       ?       ?      ?      ? 
1 1 1    0    0   56 o  6   69.30   44.79    0.88    1.72    0.88    1.72    0.88    1.72   69.30   44.79   69.30   44.79   0.00   0.00 
1 1 1    0    0   57 x 10       ?       ?       ?       ?       ?       ?       ?       ?       ?       ?       ?       ?      ?      ? 
1 1 1    1    0    0 x 15       ?       ?       ?       ?       ?       ?       ?       ?       ?       ?       ?       ?      ?      ? 
1 1 1    1    0    1 x  3       ?       ?       ?       ?       ?       ?       ?       ?       ?       ?       ?       ?      ?      ? 
1 1 1    1    0    2 o  5   58.17    5.22    0.41    0.07    0.41    0.07    0.41    0.07   58.17    5.22   58.17    5.22  -0.00   0.00 
1 1 1    1    0    3 o 11  257.39   10.22    7.88    0.62    7.88    0.62    7.88    0.62  257.39   10.22  257.39   10.22   0.00   0.00 
1 1 1    1    0    4 o 17  156.04    4.87    2.89    0.18    2.89    0.18    2.89    0.18  156.04    4.87  156.04    4.87  -0.00   0.00 
1 1 1    1    0    5 o 17  748.63   10.45   66.39    1.85   66.39    1.85   66.39    1.85  748.63   10.45  748.63   10.45  -0.00   0.00 
1 1 1    1    0    6 o 19  406.41    5.89   19.56    0.57   19.56    0.57   19.56    0.57  406.41    5.89  406.41    5.89   0.00   0.00 
1 1 1    1    0    7 o 15  152.80    4.43    2.77    0.16    2.77    0.16    2.77    0.16  152.80    4.43  152.80    4.43   0.00   0.00 
1 1 1    1    0    8 o  5  833.49   12.49   82.32    2.46   82.32    2.46   82.32    2.46  833.49   12.49  833.49   12.49  -0.00   0.00 
1 1 1    1    0    9 o  1  712.08   10.51   60.07    1.77   60.07    1.77   60.07    1.77  712.08   10.51  712.08   10.51   0.00   0.00 
1 1 1    1    0   10 o  2  263.73    4.94    8.24    0.31    8.24    0.31    8.24    0.31  263.73    4.94  263.73    4.94  -0.00   0.00 
1 1 1    1    0   11 o 10   90.36    8.16    0.99    0.17    0.99    0.17    0.99    0.17   90.36    8.16   90.36    8.16  -0.00   0.00 
1 1 1    1    0   12 o 14  137.40    6.64    2.25    0.21    2.25    0.21    2.25    0.21  137.40    6.64  137.40    6.64  -0.00   0.00 
1 1 1    1    0   13 o  2  118.83    7.28    1.69    0.20    1.69    0.20    1.69    0.20  118.83    7.28  118.83    7.28  -0.00   0.00 
1 1 1    1    0   14 f  0  275.77    5.24    9.01    0.34    9.01    0.34    9.01    0.34  275.77    5.24  275.77    5.24  -0.00   0.00 
1 1 1    1    0   15 o  7   55.43   16.64    0.45    0.19    0.45    0.19    0.45    0.19   55.43   16.64   55.43   16.64  -0.00   0.00 
1 1 1    1    0   16 o 11  296.83    5.56   10.44    0.39   10.44    0.39   10.44    0.39  296.83    5.56  296.83    5.56   0.00   0.00 
1 1 1    1    0   17 o  1  196.28    5.34    4.57    0.25    4.57    0.25    4.57    0.25  196.28    5.34  196.28    5.34  -0.00   0.00 
1 1 1    1    0   18 o 17  522.05    7.83   32.29    0.97   32.29    0.97   32.29    0.97  522.05    7.83  522.05    7.83   0.00   0.00 
1 1 1    1    0   19 o  5 1023.74   16.10  124.40    3.90  124.40    3.90  124.40    3.90 1023.74   16.10 1023.74   16.10  -0.00   0.00 
1 1 1    1    0   20 o  5   90.99   10.64    1.02    0.22    1.02    0.22    1.02    0.22   90.99   10.64   90.99   10.64  -0.00   0.00 
1 1 1    1    0   21 o  2  392.49    6.67   18.25    0.62   18.25    0.62   18.25    0.62  392.49    6.67  392.49    6.67  -0.00   0.00 
1 1 1    1    0   22 o  6  557.10    8.76   36.77    1.15   36.77    1.15   36.77    1.15  557.10    8.76  557.10    8.76   0.00   0.00 
1 1 1    1    0   23 o  3  466.65    8.03   25.80    0.89   25.80    0.89   25.80    0.89  466.65    8.03  466.65    8.03   0.00   0.00 
1 1 1    1    0   24 o  1  127.96    9.46    1.97    0.28    1.97    0.28    1.97    0.28  127.96    9.46  127.96    9.46  -0.00   0.00 
1 1 1    1    0   25 o 12   46.82   21.86    0.38    0.27    0.38    0.27    0.38    0.27   46.82   21.86   46.82   21.86  -0.00   0.00 
1 1 1    1    0   26 o  5  506.88    8.52   30.44    1.02   30.44    1.02   30.44    1.02  506.88    8.52  506.88    8.52   0.00   0.00 
1 1 1    1    0   27 o  8  326.61    6.35   12.64    0.49   12.64    0.49   12.64    0.49  326.61    6.35  326.61    6.35   0.00   0.00 
1 1 1    1    0   28 o  6   35.54   20.94    0.17    0.30    0.17    0.30    0.17    0.30   35.54   20.94   35.54   20.94  -0.00   0.00 
1 1 1    1    0   29 o  8  778.90   12.76   71.93    2.35   71.93    2.35   71.93    2.35  778.90   12.76  778.90   12.76  -0.00   0.00 
1 1 1    1    0   30 o  7  237.69    6.01    6.70    0.34    6.70    0.34    6.70    0.34  237.69    6.01  237.69    6.01  -0.00   0.00 
1 1 1    1    0   31 o 16   49.41   22.31    0.42    0.28    0.42    0.28    0.42    0.28   49.41   22.31   49.41   22.31  -0.00   0.00 
1 1 1    1    0   32 o  1   61.83   19.47    0.57    0.25    0.57    0.25    0.57    0.25   61.83   19.47   61.83   19.47  -0.00   0.00 
1 1 1    1    0   33 o 19   88.32   25.41    1.13    0.46    1.13    0.46    1.13    0.46   88.32   25.41   88.32   25.41  -0.00   0.00 
1 1 1    1    0   34 o  8  204.98    6.53    4.99    0.32    4.99    0.32    4.99    0.32  204.98    6.53  204.98    6.53   0.00   0.00 
1 1 1    1    0   35 o  2  180.16    6.83    3.86    0.29    3.86    0.29    3.86    0.29  180.16    6.83  180.16    6.83   0.00   0.00 
1 1 1    1    0   36 o  8   57.51   19.66    0.51    0.24    0.51    0.24    0.51    0.24   57.51   19.66   57.51   19.66   0.00   0.00 
1 1 1    1    0   37 o 10  832.62   16.12   82.60    3.17   82.60    3.17   82.60    3.17  832.62   16.12  832.62   16.12   0.00   0.00 
1 1 1    1    0   38 o  4   67.59   17.38    0.64    0.24    0.64    0.24    0.64    0.24   67.59   17.38   67.59   17.38  -0.00   0.00 
1 1 1    1    0   39 o 15  235.39    6.56    6.58    0.36    6.58    0.36    6.58    0.36  235.39    6.56  235.39    6.56  -0.00   0.00 
1 1 1    1    0   40 o  1   24.11   16.08   -0.08    0.25   -0.08    0.25   -0.08    0.25   24.11   16.08   24.11   16.08   0.00   0.00 
1 1 1    1    0   41 o 18   66.88   18.30    0.64    0.25    0.64    0.25    0.64    0.25   66.88   18.30   66.88   18.30  -0.00   0.00 
1 1 1    1    0   42 o  3  203.90    7.16    4.95    0.34    4.95    0.34    4.95    0.34  203.90    7.16  203.90    7.16  -0.00   0.00 
1 1 1    1    0   43 o  9   79.57   14.81    0.83    0.25    0.83    0.25    0.83    0.25   79.57   14.81   79.57   14.81   0.00   0.00 
1 1 1    1    0   44 o 11  152.98    7.66    2.80    0.28    2.80    0.28    2.80    0.28  152.98    7.66  152.98    7.66  -0.00   0.00 
1 1 1    1    0   45 o  5   35.49   20.32    0.20    0.27    0.20    0.27    0.20    0.27   35.49   20.32   35.49   20.32  -0.00   0.00 
1 1 1    1    0   46 o 12   30.93   19.18    0.09    0.28    0.09    0.28    0.09    0.28   30.93   19.18   30.93   19.18   0.00   0.00 
1 1 1    1    0   47 o  3   92.83   15.43    1.12    0.31    1.12    0.31    1.12    0.31   92.83   15.43   92.83   15.43  -0.00   0.00 
1 1 1    1    0   48 o 16  179.50   13.01    3.94    0.55    3.94    0.55    3.94    0.55  179.50   13.01  179.50   13.01  -0.00   0.00 
1 1 1    1    0   49 o 11   31.71   20.27    0.05    0.34    0.05    0.34    0.05    0.34   31.71   20.27   31.71   20.27  -0.00   0.00 
1 1 1    1    0   50 o  1   41.26   24.07    0.29    0.39    0.29    0.39    0.29    0.39   41.26   24.07   41.26   24.07  -0.00   0.00 
1 1 1    1    0   51 o  5   74.60   26.70    0.95    0.43    0.95    0.43    0.95    0.43   74.60   26.70   74.60   26.70  -0.00   0.00 
1 1 1    1    0   52 o  9   51.36   27.55    0.56    0.46    0.56    0.46    0.56    0.46   51.36   27.55   51.36   27.55  -0.00   0.00 
1 1 1    1    0   53 o  4   27.91   19.28   -0.22    0.43   -0.22    0.43   -0.22    0.43   27.91   19.28   27.91   19.28   0.00   0.00 
1 1 1    1    0   54 o  3   27.81   19.43   -0.28    0.47   -0.28    0.47   -0.28    0.47   27.81   19.43   27.81   19.43  -0.00   0.00 
1 1 1    1    0   55 o 10   41.09   26.60    0.38    0.61    0.38    0.61    0.38    0.61   41.09   26.60   41.09   26.60   0.00   0.00 
1 1 1    1    0   56 o  7   37.17   25.58    0.15    0.74    0.15    0.74    0.15    0.74   37.17   25.58   37.17   25.58  -0.00   0.00 
1 1 1    1    0   57 o  3   42.89   28.77    0.61    0.82    0.61    0.82    0.61    0.82   42.89   28.77   42.89   28.77  -0.00   0.00 
1 1 1    1    1    0 x  7       ?       ?       ?       ?       ?       ?       ?       ?       ?       ?       ?       ?      ?      ? 
1 1 1    1    1    1 o 12    9.76    6.95   -0.10    0.07   -0.10    0.07   -0.10    0.07    9.76    6.95    9.76    6.95  -0.00   0.00 
1 1 1    1    1    2 x  0       ?       ?       ?       ?       ?       ?       ?       ?       ?       ?       ?       ?      ?      ? 
1 1 1    1    1    3 o 15  659.94   13.97   51.65    2.18   51.65    2.18   51.65    2.18  659.94   13.97  659.94   13.97   0.00   0.00 
1 1 1    1    1    4 o  5   56.97   11.79    0.43    0.14    0.43    0.14    0.43    0.14   56.97   11.79   56.97   11.79   0.00   0.00 
1 1 1    1    1    5 o  1  180.49    3.75    3.86    0.16    3.86    0.16    3.86    0.16  180.49    3.75  180.49    3.75   0.00   0.00 
1 1 1    1    1    6 o  3  519.81    7.25   32.00    0.89   32.00    0.89   32.00    0.89  519.81    7.25  519.81    7.25  -0.00   0.00 
1 1 1    1    1    7 o 11  246.54    4.37    7.20    0.25    7.20    0.25    7.20    0.25  246.54    4.37  246.54    4.37   0.00   0.00 
1 1 1    1    1    8 o  6   48.76   14.90    0.35    0.15    0.35    0.15    0.35    0.15   48.76   14.90   48.76   14.90  -0.00   0.00 
1 1 1    1    1    9 o 13  525.42    8.01   32.70    1.00   32.70    1.00   32.70    1.00  525.42    8.01  525.42    8.01  -0.00   0.00 
1 1 1    1    1   10 o 18  978.59   14.43  113.50    3.34  113.50    3.34  113.50    3.34  978.59   14.43  978.59   14.43  -0.00   0.00 
1 1 1    1    1   11 o  2  237.59    5.21    6.69    0.29    6.69    0.29    6.69    0.29  237.59    5.21  237.59    5.21  -0.00   0.00 
1 1 1    1    1   12 f  0  786.89   11.62   73.37    2.16   73.37    2.16   73.37    2.16  786.89   11.62  786.89   11.62   0.00   0.00 
1 1 1    1    1   13 o  9  120.67    6.81    1.74    0.19    1.74    0.19    1.74    0.19  120.67    6.81  120.67    6.81   0.00   0.00 
1 1 1    1    1   14 o  5  352.99    5.86   14.76    0.49   14.76    0.49   14.76    0.49  352.99    5.86  352.99    5.86  -0.00   0.00 
1 1 1    1    1   15 o  6  379.26    6.29   17.04    0.56   17.04    0.56   17.04    0.56  379.26    6.29  379.26    6.29  -0.00   0.00 
1 1 1    1    1   16 o 18  542.85    8.63   34.92    1.11   34.92    1.11   34.92    1.11  542.85    8.63  542.85    8.63   0.00   0.00 
1 1 1    1    1   17 o  8  346.20    5.99   14.20    0.49   14.20    0.49   14.20    0.49  346.20    5.99  346.20    5.99   0.00   0.00 
1 1 1    1    1   18 o 17  925.82   14.26  101.70    3.12  101.70    3.12  101.70    3.12  925.82   14.26  925.82   14.26   0.00   0.00 
1 1 1    1    1   19 o  3  152.27    6.59    2.76    0.24    2.76    0.24    2.76    0.24  152.27    6.59  152.27    6.59  -0.00   0.00 
1 1 1    1    1   20 o 13  215.35    5.55    5.50    0.28    5.50    0.28    5.50    0.28  215.35    5.55  215.35    5.55  -0.00   0.00 
1 1 1    1    1   21 o 11   42.19   20.13    0.31    0.23    0.31    0.23    0.31    0.23   42.19   20.13   42.19   20.13   0.00   0.00 
1 1 1    1    1   22 o  1  680.05   11.15   54.81    1.79   54.81    1.79   54.81    1.79  680.05   11.15  680.05   11.15   0.00   0.00 
1 1 1    1    1   23 o  9  240.87    6.12    6.88    0.35    6.88    0.35    6.88    0.35  240.87    6.12  240.87    6.12   0.00   0.00 
1 1 1    1    1   24 f  0  402.43    7.66   19.19    0.73   19.19    0.73   19.19    0.73  402.43    7.66  402.43    7.66  -0.00   0.00 
1 1 1    1    1   25 o  6  415.77    7.30   20.48    0.72   20.48    0.72   20.48    0.72  415.77    7.30  415.77    7.30  -0.00   0.00 
1 1 1    1    1   26 o  8  441.66    7.64   23.11    0.80   23.11    0.80   23.11    0.80  441.66    7.64  441.66    7.64   0.00   0.00 
1 1 1    1    1   27 o  2  331.19    6.86   13.00    0.54   13.00    0.54   13.00    0.54  331.19    6.86  331.19    6.86  -0.00   0.00 
1 1 1    1    1   28 o  6  521.14    8.71   32.18    1.07   32.18    1.07   32.18    1.07  521.14    8.71  521.14    8.71  -0.00   0.00 
1 1 1    1    1   29 o  9   65.15   19.40    0.62    0.26    0.62    0.26    0.62    0.26   65.15   19.40   65.15   19.40   0.00   0.00 
1 1 1    1    1   30 o  2  598.89   10.04   42.51    1.42   42.51    1.42   42.51    1.42  598.89   10.04  598.89   10.04   0.00   0.00 
1 1 1    1    1   31 o  1  411.63    7.59   20.08    0.74   20.08    0.74   20.08    0.74  411.63    7.59  411.63    7.59   0.00   0.00 
1 1 1    1    1   32 o  9  146.15    7.71    2.55    0.26    2.55    0.26    2.55    0.26  146.15    7.71  146.15    7.71   0.00   0.00 
1 1 1    1    1   33 o 12  280.07    6.25    9.30    0.41    9.30    0.41    9.30    0.41  280.07    6.25  280.07    6.25   0.00   0.00 
1 1 1    1    1   34 o 13  757.22   13.56   68.09    2.43   68.09    2.43   68.09    2.43  757.22   13.56  757.22   13.56   0.00   0.00 
1 1 1    1    1   35 o 11  940.23   16.89  105.20    3.75  105.20    3.75  105.20    3.75  940.23   16.89  940.23   16.89   0.00   0.00 
1 1 1    1    1   36 o 10  427.79    8.48   21.71    0.86   21.71    0.86   21.71    0.86  427.79    8.48  427.79    8.48  -0.00   0.00 
1 1 1    1    1   37 o  5   66.30   18.44    0.63    0.25    0.63    0.25    0.63    0.25   66.30   18.44   66.30   18.44   0.00   0.00 
1 1 1    1    1   38 f  0  186.10    6.87    4.12    0.30    4.12    0.30    4.12    0.30  186.10    6.87  186.10    6.87   0.00   0.00 
1 1 1    1    1   39 o  3  383.36    8.24   17.45    0.75   17.45    0.75   17.45    0.75  383.36    8.24  383.36    8.24   0.00   0.00 
1 1 1    1    1   40 o  9  524.47   10.81   32.72    1.34   32.72    1.34   32.72    1.34  524.47   10.81  524.47   10.81  -0.00   0.00 
1 1 1    1    1   41 o  8   30.36   18.50    0.10    0.25    0.10    0.25    0.10    0.25   30.36   18.50   30.36   18.50   0.00   0.00 
1 1 1    1    1   42 o  7  400.92    9.26   19.13    0.88   19.13    0.88   19.13    0.88  400.92    9.26  400.92    9.26   0.00   0.00 
1 1 1    1    1   43 o 18  132.30    7.85    2.10    0.24    2.10    0.24    2.10    0.24  132.30    7.85  132.30    7.85   0.00   0.00 
1 1 1    1    1   44 o  5   21.12   14.62   -0.20    0.25   -0.20    0.25   -0.20    0.25   21.12   14.62   21.12   14.62   0.00   0.00 
1 1 1    1    1   45 o  6   56.16   22.50    0.53    0.29    0.53    0.29    0.53    0.29   56.16   22.50   56.16   22.50   0.00   0.00 
1 1 1    1    1   46 f  0  162.35    9.07    3.17    0.35    3.17    0.35    3.17    0.35  162.35    9.07  162.35    9.07  -0.00   0.00 
1 1 1    1    1   47 o  7   33.58   20.37    0.14    0.30    0.14    0.30    0.14    0.30   33.58   20.37   33.58   20.37   0.00   0.00 
1 1 1    1    1   48 o  8   48.83   24.00    0.44    0.33    0.44    0.33    0.44    0.33   48.83   24.00   48.83   24.00   0.00   0.00 
1 1 1    1    1   49 o 13   62.09   25.10    0.67    0.36    0.67    0.36    0.67    0.36   62.09   25.10   62.09   25.10   0.00   0.00 
1 1 1    1    1   50 o  1   56.85   26.30    0.61    0.39    0.61    0.39    0.61    0.39   56.85   26.30   56.85   26.30   0.00   0.00 
1 1 1    1    1   51 o  4   38.07   23.91    0.17    0.45    0.17    0.45    0.17    0.45   38.07   23.91   38.07   23.91   0.00   0.00 
1 1 1    1    1   52 o  8  147.60   18.30    2.90    0.61    2.90    0.61    2.90    0.61  147.60   18.30  147.60   18.30   0.00   0.00 
1 1 1    1    1   53 o  6   28.06   19.36   -0.21    0.43   -0.21    0.43   -0.21    0.43   28.06   19.36   28.06   19.36  -0.00   0.00 
1 1 1    1    1   54 o 16   41.37   26.63    0.31    0.60    0.31    0.60    0.31    0.60   41.37   26.63   41.37   26.63   0.00   0.00 
1 1 1    1    1   55 o 13   36.67   25.28    0.03    0.73    0.03    0.73    0.03    0.73   36.67   25.28   36.67   25.28   0.00   0.00 
1 1 1    1    1   56 o  3   32.47   22.80   -0.16    0.67   -0.16    0.67   -0.16    0.67   32.47   22.80   32.47   22.80  -0.00   0.00 
1 1 1    1    1   57 o 12   28.34   20.65   -0.94    0.81   -0.94    0.81   -0.94    0.81   28.34   20.65   28.34   20.65  -0.00   0.00 
1 1 1    2    0    0 o  9  137.81   25.66    2.47    0.75    2.47    0.75    2.47    0.75  137.81   25.66  137.81   25.66  -0.00   0.00 
1 1 1    2    0    1 o 11  158.30    8.22    2.99    0.31    2.99    0.31    2.99    0.31  158.30    8.22  158.30    8.22   0.00   0.00 
1 1 1    2    0    2 o 12  183.88    4.96    4.01    0.22    4.01    0.22    4.01    0.22  183.88    4.96  183.88    4.96  -0.00   0.00 
1 1 1    2    0    3 o 14  516.91    8.03   31.65    0.98   31.65    0.98   31.65    0.98  516.91    8.03  516.91    8.03   0.00   0.00 
1 1 1    2    0    4 o 18  904.26   12.46   96.88    2.67   96.88    2.67   96.88    2.67  904.26   12.46  904.26   12.46   0.00   0.00 
1 1 1    2    0    5 o  7  770.52   10.62   70.33    1.94   70.33    1.94   70.33    1.94  770.52   10.62  770.52   10.62  -0.00   0.00 
1 1 1    2    0    6 o 15  123.18    6.34    1.81    0.18    1.81    0.18    1.81    0.18  123.18    6.34  123.18    6.34  -0.00   0.00 
1 1 1    2    0    7 o 11  404.31    6.21   19.36    0.59   19.36    0.59   19.36    0.59  404.31    6.21  404.31    6.21   0.00   0.00 
1 1 1    2    0    8 o  3  279.44    4.95    9.25    0.33    9.25    0.33    9.25    0.33  279.44    4.95  279.44    4.95   0.00   0.00 
1 1 1    2    0    9 o  9  585.32    8.65   40.58    1.20   40.58    1.20   40.58    1.20  585.32    8.65  585.32    8.65  -0.00   0.00 
1 1 1    2    0   10 o  3  109.62    7.10    1.44    0.18    1.44    0.18    1.44    0.18  109.62    7.10  109.62    7.10   0.00   0.00 
1 1 1    2    0   11 o 13 1386.59   21.51  228.20    7.06  228.20    7.06  228.20    7.06 1386.59   21.51 1386.59   21.51   0.00   0.00 
1 1 1    2    0   12 o 19  142.86    6.40    2.43    0.22    2.43    0.22    2.43    0.22  142.86    6.40  142.86    6.40   0.00   0.00 
1 1 1    2    0   13 o  4  343.29    5.91   13.96    0.48   13.96    0.48   13.96    0.48  343.29    5.91  343.29    5.91  -0.00   0.00 
1 1 1    2    0   14 o  2  963.65   13.87  110.10    3.16  110.10    3.16  110.10    3.16  963.65   13.87  963.65   13.87   0.00   0.00 
1 1 1    2    0   15 o  9   78.18   11.59    0.77    0.20    0.77    0.20    0.77    0.20   78.18   11.59   78.18   11.59   0.00   0.00 
1 1 1    2    0   16 o 14  613.12   10.03   44.56    1.45   44.56    1.45   44.56    1.45  613.12   10.03  613.12   10.03  -0.00   0.00 
1 1 1    2    0   17 f  0  169.16    6.01    3.40    0.24    3.40    0.24    3.40    0.24  169.16    6.01  169.16    6.01   0.00   0.00 
1 1 1    2    0   18 o 15  416.27    6.81   20.53    0.67   20.53    0.67   20.53    0.67  416.27    6.81  416.27    6.81   0.00   0.00 
1 1 1    2    0   19 o 14  173.34    6.12    3.57    0.25    3.57    0.25    3.57    0.25  173.34    6.12  173.34    6.12  -0.00   0.00 
1 1 1    2    0   20 o  2  307.03    5.84   11.17    0.42   11.17    0.42   11.17    0.42  307.03    5.84  307.03    5.84   0.00   0.00 
1 1 1    2    0   21 o 19  660.46   10.19   51.69    1.59   51.69    1.59   51.69    1.59  660.46   10.19  660.46   10.19   0.00   0.00 
1 1 1    2    0   22 o 16  326.11    6.02   12.60    0.46   12.60    0.46   12.60    0.46  326.11    6.02  326.11    6.02   0.00   0.00 
1 1 1    2    0   23 o  3  832.06   13.11   82.06    2.58   82.06    2.58   82.06    2.58  832.06   13.11  832.06   13.11   0.00   0.00 
1 1 1    2    0   24 o 11 1048.69   16.06  130.40    3.98  130.40    3.98  130.40    3.98 1048.69   16.06 1048.69   16.06   0.00   0.00 
1 1 1    2    0   25 o 11  127.70    9.14    1.96    0.27    1.96    0.27    1.96    0.27  127.70    9.14  127.70    9.14  -0.00   0.00 
1 1 1    2    0   26 o 10 1306.99   19.45  202.70    6.01  202.70    6.01  202.70    6.01 1306.99   19.45 1306.99   19.45   0.00   0.00 
1 1 1    2    0   27 o  1  616.68    9.75   45.06    1.42   45.06    1.42   45.06    1.42  616.68    9.75  616.68    9.75   0.00   0.00 
1 1 1    2    0   28 o  8  705.60   11.44   59.01    1.91   59.01    1.91   59.01    1.91  705.60   11.44  705.60   11.44   0.00   0.00 
1 1 1    2    0   29 o 12  476.73    8.26   26.93    0.93   26.93    0.93   26.93    0.93  476.73    8.26  476.73    8.26  -0.00   0.00 
1 1 1    2    0   30 o 10  195.32    6.38    4.53    0.29    4.53    0.29    4.53    0.29  195.32    6.38  195.32    6.38   0.00   0.00 
1 1 1    2    0   31 o 19  124.19    9.75    1.86    0.28    1.86    0.28    1.86    0.28  124.19    9.75  124.19    9.75   0.00   0.00 
1 1 1    2    0   32 o  7   90.58   12.93    1.03    0.26    1.03    0.26    1.03    0.26   90.58   12.93   90.58   12.93   0.00   0.00 
1 1 1    2    0   33 o  2  598.63   10.50   42.50    1.49   42.50    1.49   42.50    1.49  598.63   10.50  598.63   10.50  -0.00   0.00 
1 1 1    2    0   34 o 13  389.55    7.41   17.99    0.68   17.99    0.68   17.99    0.68  389.55    7.41  389.55    7.41  -0.00   0.00 
1 1 1    2    0   35 o 13  174.90    7.02    3.64    0.29    3.64    0.29    3.64    0.29  174.90    7.02  174.90    7.02  -0.00   0.00 
1 1 1    2    0   36 o 13  282.53    6.76    9.47    0.45    9.47    0.45    9.47    0.45  282.53    6.76  282.53    6.76   0.00   0.00 
1 1 1    2    0   37 o 18  179.42    6.86    3.83    0.29    3.83    0.29    3.83    0.29  179.42    6.86  179.42    6.86  -0.00   0.00 
1 1 1    2    0   38 o 10   56.94   20.35    0.51    0.25    0.51    0.25    0.51    0.25   56.94   20.35   56.94   20.35  -0.00   0.00 
1 1 1    2    0   39 o 18   20.82   14.39   -0.19    0.24   -0.19    0.24   -0.19    0.24   20.82   14.39   20.82   14.39   0.00   0.00 
1 1 1    2    0   40 o  6  141.66    7.64    2.40    0.25    2.40    0.25    2.40    0.25  141.66    7.64  141.66    7.64   0.00   0.00 
1 1 1    2    0   41 o  2  415.71    9.24   20.55    0.91   20.55    0.91   20.55    0.91  415.71    9.24  415.71    9.24  -0.00   0.00 
1 1 1    2    0   42 o  4   47.96   20.16    0.39    0.23    0.39    0.23    0.39    0.23   47.96   20.16   47.96   20.16   0.00   0.00 
1 1 1    2    0   43 o  7   33.46   18.92    0.18    0.23    0.18    0.23    0.18    0.23   33.46   18.92   33.46   18.92  -0.00   0.00 
1 1 1    2    0   44 o  2  120.46    9.70    1.76    0.27    1.76    0.27    1.76    0.27  120.46    9.70  120.46    9.70   0.00   0.00 
1 1 1    2    0   45 o 13  272.06    8.99    8.84    0.58    8.84    0.58    8.84    0.58  272.06    8.99  272.06    8.99   0.00   0.00 
1 1 1    2    0   46 o 17  304.27   10.49   11.10    0.75   11.10    0.75   11.10    0.75  304.27   10.49  304.27   10.49   0.00   0.00 
1 1 1    2    0   47 o 10   38.66   22.32    0.24    0.33    0.24    0.33    0.24    0.33   38.66   22.32   38.66   22.32   0.00   0.00 
1 1 1    2    0   48 o 13   24.93   17.20   -0.24    0.34   -0.24    0.34   -0.24    0.34   24.93   17.20   24.93   17.20   0.00   0.00 
1 1 1    2    0   49 o  6  144.31   12.62    2.57    0.42    2.57    0.42    2.57    0.42  144.31   12.62  144.31   12.62  -0.00   0.00 
1 1 1    2    0   50 o 14   91.37   20.72    1.18    0.39    1.18    0.39    1.18    0.39   91.37   20.72   91.37   20.72  -0.00   0.00 
1 1 1    2    0   51 o  8   30.09   20.37   -0.14    0.43   -0.14    0.43   -0.14    0.43   30.09   20.37   30.09   20.37   0.00   0.00 
1 1 1    2    0   52 o 11   88.61   27.76    1.31    0.51    1.31    0.51    1.31    0.51   88.61   27.76   88.61   27.76   0.00   0.00 
1 1 1    2    0   53 o 18   71.85   26.64    0.94    0.42    0.94    0.42    0.94    0.42   71.85   26.64   71.85   26.64   0.00   0.00 
1 1 1    2    0   54 f  0   46.42   28.12    0.52    0.57    0.52    0.57    0.52    0.57   46.42   28.12   46.42   28.12  -0.00   0.00 
1 1 1    2    0   55 o  5   42.05   24.45    0.43    0.40    0.43    0.40    0.43    0.40   42.05   24.45   42.05   24.45   0.00   0.00 
1 1 1    2    0   56 o  7   52.69   30.93    0.92    0.65    0.92    0.65    0.92    0.65   52.69   30.93   52.69   30.93   0.00   0.00 
1 1 1    2    1    0 o 11  466.42    8.94   25.78    0.99   25.78    0.99   25.78    0.99  466.42    8.94  466.42    8.94   0.00   0.00 
1 1 1    2    1    1 o  3  362.23    5.20   15.53    0.45   15.53    0.45    0.00    0.00  362.23    5.20       ?       ?      ?      ? 
1 1 1    2    1    2 o  6  633.76    8.69   47.56    1.30   47.56    1.30    0.00    0.00  633.76    8.69       ?       ?      ?      ? 
1 1 1    2    1    3 o 16  895.99   10.97   95.10    2.33   95.10    2.33    0.00    0.00  895.99   10.97       ?       ?      ?      ? 
1 1 1    2    1    4 o  6  639.57    7.74   48.43    1.17   48.43    1.17    0.00    0.00  639.57    7.74       ?       ?      ?      ? 
1 1 1    2    1    5 o 14  863.02   10.34   88.22    2.11   88.22    2.11    0.00    0.00  863.02   10.34       ?       ?      ?      ? 
1 1 1    2    1    6 o 13  212.22    3.35    5.33    0.17    5.33    0.17    0.00    0.00  212.22    3.35       ?       ?      ?      ? 
1 1 1    2    1    7 o 11  864.16   10.76   88.46    2.20   88.46    2.20    0.00    0.00  864.16   10.76       ?       ?      ?      ? 
1 1 1    2    1    8 o 15  673.50    8.48   53.71    1.35   53.71    1.35    0.00    0.00  673.50    8.48       ?       ?      ?      ? 
1 1 1    2    1    9 o 16 1091.83   13.53  141.30    3.50  141.30    3.50    0.00    0.00 1091.83   13.53       ?       ?      ?      ? 
1 1 1    2    1   10 o 11 1147.84   14.17  156.20    3.85  156.20    3.85    0.00    0.00 1147.84   14.17       ?       ?      ?      ? 
1 1 1    2    1   11 f  0  587.89    7.42   40.92    1.03   40.92    1.03    0.00    0.00  587.89    7.42       ?       ?      ?      ? 
1 1 1    2    1   12 o 11  502.90    6.40   29.94    0.76   29.94    0.76    0.00    0.00  502.90    6.40       ?       ?      ?      ? 
1 1 1    2    1   13 o 17  215.96    3.97    5.52    0.20    5.52    0.20    0.00    0.00  215.96    3.97       ?       ?      ?      ? 
1 1 1    2    1   14 o  3  469.52    6.14   26.10    0.68   26.10    0.68    0.00    0.00  469.52    6.14       ?       ?      ?      ? 
1 1 1    2    1   15 o  9  359.16    4.87   15.27    0.41   15.27    0.41    0.00    0.00  359.16    4.87       ?       ?      ?      ? 
1 1 1    2    1   16 o  8  492.96    6.71   28.78    0.78   28.78    0.78    0.00    0.00  492.96    6.71       ?       ?      ?      ? 
1 1 1    2    1   17 o 15  451.41    6.05   24.13    0.65   24.13    0.65    0.00    0.00  451.41    6.05       ?       ?      ?      ? 
1 1 1    2    1   18 o  6   93.41    7.36    1.04    0.16    1.04    0.16    0.00    0.00   93.41    7.36       ?       ?      ?      ? 
1 1 1    2    1   19 o 13  222.88    4.40    5.88    0.23    5.88    0.23    0.00    0.00  222.88    4.40       ?       ?      ?      ? 
1 1 1    2    1   20 o 16  296.70    4.42   10.42    0.31   10.42    0.31    0.00    0.00  296.70    4.42       ?       ?      ?      ? 
1 1 1    2    1   21 f  0  250.89    4.34    7.45    0.26    7.45    0.26    0.00    0.00  250.89    4.34       ?       ?      ?      ? 
1 1 1    2    1   22 o 11  391.90    5.44   18.18    0.50   18.18    0.50    0.00    0.00  391.90    5.44       ?       ?      ?      ? 
1 1 1    2    1   23 o  4 1009.07   12.81  120.70    3.06  120.70    3.06    0.00    0.00 1009.07   12.81       ?       ?      ?      ? 
1 1 1    2    1   24 o  8  320.53    4.99   12.16    0.38   12.16    0.38    0.00    0.00  320.53    4.99       ?       ?      ?      ? 
1 1 1    2    1   25 o 15  886.32   11.58   93.09    2.43   93.09    2.43    0.00    0.00  886.32   11.58       ?       ?      ?      ? 
1 1 1    2    1   26 o  9  312.52    4.91   11.56    0.36   11.56    0.36    0.00    0.00  312.52    4.91       ?       ?      ?      ? 
1 1 1    2    1   27 o 13  557.78    7.54   36.84    1.00   36.84    1.00    0.00    0.00  557.78    7.54       ?       ?      ?      ? 
1 1 1    2    1   28 f  0  673.93    9.00   53.80    1.44   53.80    1.44    0.00    0.00  673.93    9.00       ?       ?      ?      ? 
1 1 1    2    1   29 o  5 1081.49   14.19  138.80    3.63  138.80    3.63    0.00    0.00 1081.49   14.19       ?       ?      ?      ? 
1 1 1    2    1   30 o 13  290.80    4.77   10.01    0.33   10.01    0.33    0.00    0.00  290.80    4.77       ?       ?      ?      ? 
1 1 1    2    1   31 o  9  356.77    5.65   15.07    0.48   15.07    0.48    0.00    0.00  356.77    5.65       ?       ?      ?      ? 
1 1 1    2    1   32 o 10  333.26    5.45   13.15    0.43   13.15    0.43    0.00    0.00  333.26    5.45       ?       ?      ?      ? 
1 1 1    2    1   33 o  4  373.04    5.87   16.48    0.52   16.48    0.52    0.00    0.00  373.04    5.87       ?       ?      ?      ? 
1 1 1    2    1   34 o  8  608.70    8.78   43.94    1.27   43.94    1.27    0.00    0.00  608.70    8.78       ?       ?      ?      ? 
1 1 1    2    1   35 o 16  196.66    4.73    4.58    0.22    4.58    0.22    0.00    0.00  196.66    4.73       ?       ?      ?      ? 
1 1 1    2    1   36 o 15  156.64    5.37    2.91    0.20    2.91    0.20    0.00    0.00  156.64    5.37       ?       ?      ?      ? 
1 1 1    2    1   37 o  6  248.24    4.93    7.30    0.29    7.30    0.29    0.00    0.00  248.24    4.93       ?       ?      ?      ? 
1 1 1    2    1   38 o 13  179.94    5.26    3.84    0.22    3.84    0.22    0.00    0.00  179.94    5.26       ?       ?      ?      ? 
1 1 1    2    1   39 o 19  208.87    4.92    5.17    0.24    5.17    0.24    0.00    0.00  208.87    4.92       ?       ?      ?      ? 
1 1 1    2    1   40 o 18   73.77   10.03    0.66    0.17    0.66    0.17    0.00    0.00   73.77   10.03       ?       ?      ?      ? 
1 1 1    2    1   41 o  5   87.05    8.40    0.91    0.17    0.91    0.17    0.00    0.00   87.05    8.40       ?       ?      ?      ? 
1 1 1    2    1   42 o 12  193.84    4.98    4.46    0.23    4.46    0.23    0.00    0.00  193.84    4.98       ?       ?      ?      ? 
1 1 1    2    1   43 o 15  113.58    6.83    1.54    0.18    1.54    0.18    0.00    0.00  113.58    6.83       ?       ?      ?      ? 
1 1 1    2    1   44 o 18   81.22    9.59    0.80    0.18    0.80    0.18    0.00    0.00   81.22    9.59       ?       ?      ?      ? 
1 1 1    2    1   45 o 17   77.59   11.25    0.74    0.20    0.74    0.20    0.00    0.00   77.59   11.25       ?       ?      ?      ? 
1 1 1    2    1   46 o  6   82.69   11.04    0.84    0.21    0.84    0.21    0.00    0.00   82.69   11.04       ?       ?      ?      ? 
1 1 1    2    1   47 o 12  231.30    7.68    6.41    0.42    6.41    0.42    0.00    0.00  231.30    7.68       ?       ?      ?      ? 
1 1 1    2    1   48 o 15   33.31   14.89   -0.08    0.24   -0.08    0.24    0.00    0.00   33.31   14.89       ?       ?      ?      ? 
1 1 1    2    1   49 o 13   65.94   16.16    0.57    0.25    0.57    0.25    0.00    0.00   65.94   16.16       ?       ?      ?      ? 
1 1 1    2    1   50 o 15   62.87   17.06    0.53    0.26    0.53    0.26    0.00    0.00   62.87   17.06       ?       ?      ?      ? 
1 1 1    2    1   51 o 16  101.98   12.76    1.33    0.30    1.33    0.30    0.00    0.00  101.98   12.76       ?       ?      ?      ? 
1 1 1    2    1   52 o 14  111.14   14.46    1.64    0.37    1.64    0.37    0.00    0.00  111.14   14.46       ?       ?      ?      ? 
1 1 1    2    1   53 o  4   43.84   18.81    0.14    0.35    0.14    0.35    0.00    0.00   43.84   18.81       ?       ?      ?      ? 
1 1 1    2    1   54 f  0   57.13   21.17    0.55    0.38    0.55    0.38    0.00    0.00   57.13   21.17       ?       ?      ?      ? 
1 1 1    2    1   55 o 14   34.33   16.49   -0.24    0.39   -0.24    0.39    0.00    0.00   34.33   16.49       ?       ?      ?      ? 
1 1 1    2    1   56 o  6   33.60   16.81   -0.76    0.56   -0.76    0.56    0.00    0.00   33.60   16.81       ?       ?      ?      ? 
1 1 1    2    2    0 o  8 1944.63   33.24  449.00   15.29  449.00   15.29  449.00   15.29 1944.63   33.24 1944.63   33.24  -0.00   0.00 
1 1 1    2    2    1 o  1  970.89   13.50  111.70    3.10  111.70    3.10  111.70    3.10  970.89   13.50  970.89   13.50  -0.00   0.00 
1 1 1    2    2    2 o  2  817.36   10.93   79.14    2.11   79.14    2.11   79.14    2.11  817.36   10.93  817.36   10.93  -0.00   0.00 
1 1 1    2    2    3 o 18  391.39    5.60   18.14    0.52   18.14    0.52   18.14    0.52  391.39    5.60  391.39    5.60   0.00   0.00 
1 1 1    2    2    4 o  3  619.61    8.59   45.47    1.26   45.47    1.26   45.47    1.26  619.61    8.59  619.61    8.59  -0.00   0.00 
1 1 1    2    2    5 o 13  432.28    6.24   22.13    0.64   22.13    0.64   22.13    0.64  432.28    6.24  432.28    6.24   0.00   0.00 
1 1 1    2    2    6 o  3  593.86    8.43   41.77    1.18   41.77    1.18   41.77    1.18  593.86    8.43  593.86    8.43  -0.00   0.00 
1 1 1    2    2    7 o 12  289.82    5.13    9.95    0.35    9.95    0.35    9.95    0.35  289.82    5.13  289.82    5.13   0.00   0.00 
1 1 1    2    2    8 o 11  293.43    5.35   10.20    0.37   10.20    0.37   10.20    0.37  293.43    5.35  293.43    5.35   0.00   0.00 
1 1 1    2    2    9 o  1  402.20    6.37   19.16    0.61   19.16    0.61   19.16    0.61  402.20    6.37  402.20    6.37   0.00   0.00 
1 1 1    2    2   10 o  2  659.09    9.71   51.46    1.51   51.46    1.51   51.46    1.51  659.09    9.71  659.09    9.71   0.00   0.00 
1 1 1    2    2   11 o  2  572.03    8.50   38.76    1.15   38.76    1.15   38.76    1.15  572.03    8.50  572.03    8.50   0.00   0.00 
1 1 1    2    2   12 o 15  237.04    5.37    6.66    0.30    6.66    0.30    6.66    0.30  237.04    5.37  237.04    5.37  -0.00   0.00 
1 1 1    2    2   13 o 14  163.88    5.67    3.19    0.22    3.19    0.22    3.19    0.22  163.88    5.67  163.88    5.67  -0.00   0.00 
1 1 1    2    2   14 o  8  123.75    6.99    1.83    0.20    1.83    0.20    1.83    0.20  123.75    6.99  123.75    6.99   0.00   0.00 
1 1 1    2    2   15 o 10  103.57    9.21    1.30    0.22    1.30    0.22    1.30    0.22  103.57    9.21  103.57    9.21   0.00   0.00 
1 1 1    2    2   16 o  6  160.41    6.29    3.06    0.24    3.06    0.24    3.06    0.24  160.41    6.29  160.41    6.29  -0.00   0.00 
1 1 1    2    2   17 o 15  634.31    9.80   47.69    1.47   47.69    1.47   47.69    1.47  634.31    9.80  634.31    9.80   0.00   0.00 
1 1 1    2    2   18 o  7   57.32   19.07    0.50    0.23    0.50    0.23    0.50    0.23   57.32   19.07   57.32   19.07   0.00   0.00 
1 1 1    2    2   19 f  0  692.62   10.59   56.86    1.73   56.86    1.73   56.86    1.73  692.62   10.59  692.62   10.59  -0.00   0.00 
1 1 1    2    2   20 f  0  379.37    6.38   17.05    0.57   17.05    0.57   17.05    0.57  379.37    6.38  379.37    6.38   0.00   0.00 
1 1 1    2    2   21 f  0  254.03    5.91    7.65    0.35    7.65    0.35    7.65    0.35  254.03    5.91  254.03    5.91   0.00   0.00 
1 1 1    2    2   22 o 18  598.22    9.43   42.40    1.33   42.40    1.33   42.40    1.33  598.22    9.43  598.22    9.43  -0.00   0.00 
1 1 1    2    2   23 o 10   75.77   16.59    0.77    0.26    0.77    0.26    0.77    0.26   75.77   16.59   75.77   16.59  -0.00   0.00 
1 1 1    2    2   24 o 11  120.42    9.70    1.75    0.27    1.75    0.27    1.75    0.27  120.42    9.70  120.42    9.70   0.00   0.00 
1 1 1    2    2   25 o  2  256.01    6.03    7.77    0.36    7.77    0.36    7.77    0.36  256.01    6.03  256.01    6.03  -0.00   0.00 
1 1 1    2    2   26 o 18  614.55    9.86   44.75    1.43   44.75    1.43   44.75    1.43  614.55    9.86  614.55    9.86   0.00   0.00 
1 1 1    2    2   27 o  3  814.31   13.17   78.61    2.54   78.61    2.54   78.61    2.54  814.31   13.17  814.31   13.17   0.00   0.00 
1 1 1    2    2   28 o 17 1129.68   16.98  151.40    4.54  151.40    4.54  151.40    4.54 1129.68   16.98 1129.68   16.98  -0.00   0.00 
1 1 1    2    2   29 o 18  801.46   12.56   76.15    2.38   76.15    2.38   76.15    2.38  801.46   12.56  801.46   12.56   0.00   0.00 
1 1 1    2    2   30 o 13  204.82    6.34    4.98    0.31    4.98    0.31    4.98    0.31  204.82    6.34  204.82    6.34   0.00   0.00 
1 1 1    2    2   31 o 17  675.33   11.58   54.08    1.85   54.08    1.85   54.08    1.85  675.33   11.58  675.33   11.58  -0.00   0.00 
1 1 1    2    2   32 o 18  245.04    5.89    7.12    0.34    7.12    0.34    7.12    0.34  245.04    5.89  245.04    5.89  -0.00   0.00 
1 1 1    2    2   33 o 19  426.05    8.07   21.52    0.81   21.52    0.81   21.52    0.81  426.05    8.07  426.05    8.07  -0.00   0.00 
1 1 1    2    2   34 o  1  774.25   12.75   71.16    2.33   71.16    2.33   71.16    2.33  774.25   12.75  774.25   12.75   0.00   0.00 
1 1 1    2    2   35 o  5  411.48    8.03   20.08    0.78   20.08    0.78   20.08    0.78  411.48    8.03  411.48    8.03   0.00   0.00 
1 1 1    2    2   36 o 15  229.86    6.16    6.27    0.33    6.27    0.33    6.27    0.33  229.86    6.16  229.86    6.16  -0.00   0.00 
1 1 1    2    2   37 o  1  177.55    6.69    3.75    0.28    3.75    0.28    3.75    0.28  177.55    6.69  177.55    6.69  -0.00   0.00 
1 1 1    2    2   38 o  5  118.23    9.52    1.69    0.26    1.69    0.26    1.69    0.26  118.23    9.52  118.23    9.52  -0.00   0.00 
1 1 1    2    2   39 o  8  176.77    6.95    3.72    0.29    3.72    0.29    3.72    0.29  176.77    6.95  176.77    6.95   0.00   0.00 
1 1 1    2    2   40 o 17   37.68   20.55    0.24    0.26    0.24    0.26    0.24    0.26   37.68   20.55   37.68   20.55  -0.00   0.00 
1 1 1    2    2   41 o  2  116.06    9.32    1.63    0.25    1.63    0.25    1.63    0.25  116.06    9.32  116.06    9.32  -0.00   0.00 
1 1 1    2    2   42 o 11  155.46    7.82    2.89    0.29    2.89    0.29    2.89    0.29  155.46    7.82  155.46    7.82  -0.00   0.00 
1 1 1    2    2   43 o  2   62.72   18.61    0.58    0.24    0.58    0.24    0.58    0.24   62.72   18.61   62.72   18.61   0.00   0.00 
1 1 1    2    2   44 o 13  137.65    8.79    2.28    0.28    2.28    0.28    2.28    0.28  137.65    8.79  137.65    8.79   0.00   0.00 
1 1 1    2    2   45 o  2   30.20   18.77    0.08    0.27    0.08    0.27    0.08    0.27   30.20   18.77   30.20   18.77   0.00   0.00 
1 1 1    2    2   46 o  2  161.65    9.63    3.15    0.37    3.15    0.37    3.15    0.37  161.65    9.63  161.65    9.63   0.00   0.00 
1 1 1    2    2   47 o 16   24.30   16.81   -0.25    0.33   -0.25    0.33   -0.25    0.33   24.30   16.81   24.30   16.81  -0.00   0.00 
1 1 1    2    2   48 o  4   28.35   18.77   -0.06    0.33   -0.06    0.33   -0.06    0.33   28.35   18.77   28.35   18.77   0.00   0.00 
1 1 1    2    2   49 o 17   65.46   25.23    0.73    0.37    0.73    0.37    0.73    0.37   65.46   25.23   65.46   25.23   0.00   0.00 
1 1 1    2    2   50 o 16  213.97   14.55    5.68    0.73    5.68    0.73    5.68    0.73  213.97   14.55  213.97   14.55   0.00   0.00 
1 1 1    2    2   51 o  5  185.29   16.88    4.40    0.73    4.40    0.73    4.40    0.73  185.29   16.88  185.29   16.88   0.00   0.00 
1 1 1    2    2   52 o 19   60.44   27.93    0.74    0.44    0.74    0.44    0.74    0.44   60.44   27.93   60.44   27.93   0.00   0.00 
1 1 1    2    2   53 o  2   54.74   30.05    0.71    0.56    0.71    0.56    0.71    0.56   54.74   30.05   54.74   30.05   0.00   0.00 
1 1 1    2    2   54 o 13   33.48   22.94   -0.09    0.58   -0.09    0.58   -0.09    0.58   33.48   22.94   33.48   22.94   0.00   0.00 
1 1 1    2    2   55 o 16   50.41   30.51    0.79    0.67    0.79    0.67    0.79    0.67   50.41   30.51   50.41   30.51  -0.00   0.00 
1 1 1    2    2   56 o  2   32.80   22.94   -0.11    0.66   -0.11    0.66   -0.11    0.66   32.80   22.94   32.80   22.94   0.00   0.00 
1 1 1    3    0    0 x  0       ?       ?       ?       ?       ?       ?       ?       ?       ?       ?       ?       ?      ?      ? 
1 1 1    3    0    1 o  9  556.14    7.75   36.63    1.02   36.63    1.02   36.63    1.02  556.14    7.75  556.14    7.75  -0.00   0.00 
1 1 1    3    0    2 f  0  960.91   12.78  109.40    2.90  109.40    2.90  109.40    2.90  960.91   12.78  960.91   12.78   0.00   0.00 
1 1 1    3    0    3 o  1  181.89    3.73    3.92    0.16    3.92    0.16    3.92    0.16  181.89    3.73  181.89    3.73   0.00   0.00 
1 1 1    3    0    4 o  6  236.05    4.14    6.60    0.23    6.60    0.23    6.60    0.23  236.05    4.14  236.05    4.14  -0.00   0.00 
1 1 1    3    0    5 o  3 1758.78   23.96  367.20    9.97  367.20    9.97  367.20    9.97 1758.78   23.96 1758.78   23.96  -0.00   0.00 
1 1 1    3    0    6 o  4   76.21    8.03    0.71    0.14    0.71    0.14    0.71    0.14   76.21    8.03   76.21    8.03   0.00   0.00 
1 1 1    3    0    7 o 14  108.98    6.35    1.42    0.16    1.42    0.16    1.42    0.16  108.98    6.35  108.98    6.35  -0.00   0.00 
1 1 1    3    0    8 o 15  231.32    4.64    6.34    0.25    6.34    0.25    6.34    0.25  231.32    4.64  231.32    4.64  -0.00   0.00 
1 1 1    3    0    9 o 16  322.12    5.30   12.29    0.40   12.29    0.40   12.29    0.40  322.12    5.30  322.12    5.30   0.00   0.00 
1 1 1    3    0   10 o 11 1083.26   15.40  139.10    3.95  139.10    3.95  139.10    3.95 1083.26   15.40 1083.26   15.40  -0.00   0.00 
1 1 1    3    0   11 o 10   66.09   13.81    0.58    0.19    0.58    0.19    0.58    0.19   66.09   13.81   66.09   13.81  -0.00   0.00 
1 1 1    3    0   12 o  8  565.62    8.62   37.90    1.15   37.90    1.15   37.90    1.15  565.62    8.62  565.62    8.62  -0.00   0.00 
1 1 1    3    0   13 o 19  221.20    5.10    5.80    0.27    5.80    0.27    5.80    0.27  221.20    5.10  221.20    5.10  -0.00   0.00 
1 1 1    3    0   14 o  7   52.18   18.00    0.42    0.20    0.42    0.20    0.42    0.20   52.18   18.00   52.18   18.00  -0.00   0.00 
1 1 1    3    0   15 o 14  295.56    5.45   10.35    0.38   10.35    0.38   10.35    0.38  295.56    5.45  295.56    5.45  -0.00   0.00 
1 1 1    3    0   16 o  6  106.04    8.99    1.36    0.22    1.36    0.22    1.36    0.22  106.04    8.99  106.04    8.99  -0.00   0.00 
1 1 1    3    0   17 o  3  865.04   12.89   88.75    2.64   88.75    2.64   88.75    2.64  865.04   12.89  865.04   12.89   0.00   0.00 
1 1 1    3    0   18 o 17  325.84    5.91   12.58    0.46   12.58    0.46   12.58    0.46  325.84    5.91  325.84    5.91  -0.00   0.00 
1 1 1    3    0   19 o 16  778.42   11.96   71.84    2.20   71.84    2.20   71.84    2.20  778.42   11.96  778.42   11.96  -0.00   0.00 
1 1 1    3    0   20 o 14   36.92   19.87    0.23    0.24    0.23    0.24    0.23    0.24   36.92   19.87   36.92   19.87  -0.00   0.00 
1 1 1    3    0   21 o 15   28.51   17.87    0.05    0.25    0.05    0.25    0.05    0.25   28.51   17.87   28.51   17.87  -0.00   0.00 
1 1 1    3    0   22 o 18   94.52   12.23    1.11    0.26    1.11    0.26    1.11    0.26   94.52   12.23   94.52   12.23  -0.00   0.00 
1 1 1    3    0   23 o  1  452.90    7.65   24.30    0.82   24.30    0.82   24.30    0.82  452.90    7.65  452.90    7.65   0.00   0.00 
1 1 1    3    0   24 o  4  242.59    6.41    6.98    0.37    6.98    0.37    6.98    0.37  242.59    6.41  242.59    6.41  -0.00   0.00 
1 1 1    3    0   25 o 11  157.79   16.03    3.04    0.58    3.04    0.58    3.04    0.58  157.79   16.03  157.79   16.03  -0.00   0.00 
1 1 1    3    0   26 o 12  323.99    6.71   12.44    0.51   12.44    0.51   12.44    0.51  323.99    6.71  323.99    6.71  -0.00   0.00 
1 1 1    3    0   27 o 11  671.42   11.19   53.43    1.78   53.43    1.78   53.43    1.78  671.42   11.19  671.42   11.19  -0.00   0.00 
1 1 1    3    0   28 o 19  138.87    8.71    2.31    0.28    2.31    0.28    2.31    0.28  138.87    8.71  138.87    8.71  -0.00   0.00 
1 1 1    3    0   29 o  2  181.60    6.79    3.92    0.29    3.92    0.29    3.92    0.29  181.60    6.79  181.60    6.79   0.00   0.00 
1 1 1    3    0   30 o  6   48.35   21.50    0.40    0.26    0.40    0.26    0.40    0.26   48.35   21.50   48.35   21.50  -0.00   0.00 
1 1 1    3    0   31 o  2  904.01   15.55   97.00    3.32   97.00    3.32   97.00    3.32  904.01   15.55  904.01   15.55  -0.00   0.00 
1 1 1    3    0   32 o 11  231.01    5.96    6.33    0.33    6.33    0.33    6.33    0.33  231.01    5.96  231.01    5.96   0.00   0.00 
1 1 1    3    0   33 o  9   59.99   19.20    0.54    0.24    0.54    0.24    0.54    0.24   59.99   19.20   59.99   19.20  -0.00   0.00 
1 1 1    3    0   34 o  6  698.17   12.61   57.87    2.08   57.87    2.08   57.87    2.08  698.17   12.61  698.17   12.61   0.00   0.00 
1 1 1    3    0   35 o  7  234.77    6.23    6.54    0.35    6.54    0.35    6.54    0.35  234.77    6.23  234.77    6.23  -0.00   0.00 
1 1 1    3    0   36 o  6  246.69    6.18    7.22    0.36    7.22    0.36    7.22    0.36  246.69    6.18  246.69    6.18   0.00   0.00 
1 1 1    3    0   37 o  3   82.77   14.00    0.88    0.25    0.88    0.25    0.88    0.25   82.77   14.00   82.77   14.00   0.00   0.00 
1 1 1    3    0   38 o 10  264.88    6.92    8.33    0.43    8.33    0.43    8.33    0.43  264.88    6.92  264.88    6.92   0.00   0.00 
1 1 1    3    0   39 o  3  203.40    6.97    4.92    0.33    4.92    0.33    4.92    0.33  203.40    6.97  203.40    6.97   0.00   0.00 
1 1 1    3    0   40 o 19  216.27    6.82    5.56    0.35    5.56    0.35    5.56    0.35  216.27    6.82  216.27    6.82  -0.00   0.00 
1 1 1    3    0   41 o 17  261.18    7.45    8.11    0.46    8.11    0.46    8.11    0.46  261.18    7.45  261.18    7.45   0.00   0.00 
1 1 1    3    0   42 o 12  128.56    8.74    1.99    0.26    1.99    0.26    1.99    0.26  128.56    8.74  128.56    8.74  -0.00   0.00 
1 1 1    3    0   43 o  6  135.72    7.97    2.21    0.25    2.21    0.25    2.21    0.25  135.72    7.97  135.72    7.97  -0.00   0.00 
1 1 1    3    0   44 o 12   27.12   17.36    0.02    0.25    0.02    0.25    0.02    0.25   27.12   17.36   27.12   17.36   0.00   0.00 
1 1 1    3    0   45 o 11  248.65    8.39    7.38    0.49    7.38    0.49    7.38    0.49  248.65    8.39  248.65    8.39  -0.00   0.00 
1 1 1    3    0   46 o 16   50.11   23.07    0.45    0.30    0.45    0.30    0.45    0.30   50.11   23.07   50.11   23.07   0.00   0.00 
1 1 1    3    0   47 o  7   96.07   15.85    1.20    0.33    1.20    0.33    1.20    0.33   96.07   15.85   96.07   15.85   0.00   0.00 
1 1 1    3    0   48 o  8   39.71   23.49    0.24    0.38    0.24    0.38    0.24    0.38   39.71   23.49   39.71   23.49  -0.00   0.00 
1 1 1    3    0   49 o  3   82.67   21.92    1.00    0.37    1.00    0.37    1.00    0.37   82.67   21.92   82.67   21.92  -0.00   0.00 
1 1 1    3    0   50 o 18   81.45   24.45    1.03    0.41    1.03    0.41    1.03    0.41   81.45   24.45   81.45   24.45   0.00   0.00 
1 1 1    3    0   51 o  7   87.45   23.52    1.16    0.42    1.16    0.42    1.16    0.42   87.45   23.52   87.45   23.52   0.00   0.00 
1 1 1    3    0   52 o  9   30.40   20.53   -0.10    0.43   -0.10    0.43   -0.10    0.43   30.40   20.53   30.40   20.53   0.00   0.00 
1 1 1    3    0   53 o 17  167.16   20.37    3.87    0.77    3.87    0.77    3.87    0.77  167.16   20.37  167.16   20.37  -0.00   0.00 
1 1 1    3    0   54 o 17   36.96   24.67    0.11    0.59    0.11    0.59    0.11    0.59   36.96   24.67   36.96   24.67  -0.00   0.00 
1 1 1    3    0   55 o 10   36.82   24.47    0.20    0.57    0.20    0.57    0.20    0.57   36.82   24.47   36.82   24.47  -0.00   0.00 
1 1 1    3    0   56 o  6   66.91   36.04    1.56    0.79    1.56    0.79    1.56    0.79   66.91   36.04   66.91   36.04   0.00   0.00 
1 1 1    3    1    0 o 13  477.14    6.64   26.96    0.75   26.96    0.75   26.96    0.75  477.14    6.64  477.14    6.64   0.00   0.00 
1 1 1    3    1    1 o  5  850.39    9.96   85.65    2.00   85.65    2.00    0.00    0.00  850.39    9.96       ?       ?      ?      ? 
1 1 1    3    1    2 o 19  219.08    3.05    5.68    0.16    5.68    0.16    0.00    0.00  219.08    3.05       ?       ?      ?      ? 
1 1 1    3    1    3 o  2 1341.71   15.76  213.50    5.00  213.50    5.00    0.00    0.00 1341.71   15.76       ?       ?      ?      ? 
1 1 1    3    1    4 o  9  328.61    4.17   12.78    0.32   12.78    0.32    0.00    0.00  328.61    4.17       ?       ?      ?      ? 
1 1 1    3    1    5 o 19  583.31    7.11   40.28    0.98   40.28    0.98    0.00    0.00  583.31    7.11       ?       ?      ?      ? 
1 1 1    3    1    6 o  3  698.06    8.64   57.70    1.43   57.70    1.43    0.00    0.00  698.06    8.64       ?       ?      ?      ? 
1 1 1    3    1    7 f  0  732.85    9.12   63.60    1.58   63.60    1.58    0.00    0.00  732.85    9.12       ?       ?      ?      ? 
1 1 1    3    1    8 o 16  420.41    5.48   20.92    0.55   20.92    0.55    0.00    0.00  420.41    5.48       ?       ?      ?      ? 
1 1 1    3    1    9 o 18  612.39    7.68   44.40    1.11   44.40    1.11    0.00    0.00  612.39    7.68       ?       ?      ?      ? 
1 1 1    3    1   10 o  4  483.91    6.23   27.72    0.71   27.72    0.71    0.00    0.00  483.91    6.23       ?       ?      ?      ? 
1 1 1    3    1   11 o 16  283.47    4.22    9.51    0.28    9.51    0.28    0.00    0.00  283.47    4.22       ?       ?      ?      ? 
1 1 1    3    1   12 o  2  147.01    4.29    2.56    0.15    2.56    0.15    0.00    0.00  147.01    4.29       ?       ?      ?      ? 
1 1 1    3    1   13 o  2  391.03    5.22   18.10    0.48   18.10    0.48    0.00    0.00  391.03    5.22       ?       ?      ?      ? 
1 1 1    3    1   14 o  4  311.97    4.51   11.52    0.33   11.52    0.33    0.00    0.00  311.97    4.51       ?       ?      ?      ? 
1 1 1    3    1   15 o 12  585.58    7.83   40.62    1.09   40.62    1.09    0.00    0.00  585.58    7.83       ?       ?      ?      ? 
1 1 1    3    1   16 o  8   56.30   11.66    0.39    0.15    0.39    0.15    0.00    0.00   56.30   11.66       ?       ?      ?      ? 
1 1 1    3    1   17 o 10  357.13    5.04   15.10    0.43   15.10    0.43    0.00    0.00  357.13    5.04       ?       ?      ?      ? 
1 1 1    3    1   18 o 15  707.31    9.00   59.29    1.51   59.29    1.51    0.00    0.00  707.31    9.00       ?       ?      ?      ? 
1 1 1    3    1   19 o 16  322.08    4.69   12.28    0.36   12.28    0.36    0.00    0.00  322.08    4.69       ?       ?      ?      ? 
1 1 1    3    1   20 f  0  613.36    8.07   44.56    1.17   44.56    1.17    0.00    0.00  613.36    8.07       ?       ?      ?      ? 
1 1 1    3    1   21 o 11 1214.91   15.51  175.20    4.46  175.20    4.46    0.00    0.00 1214.91   15.51       ?       ?      ?      ? 
1 1 1    3    1   22 o  7  637.65    8.21   48.15    1.24   48.15    1.24    0.00    0.00  637.65    8.21       ?       ?      ?      ? 
1 1 1    3    1   23 o 14  626.43    8.54   46.47    1.27   46.47    1.27    0.00    0.00  626.43    8.54       ?       ?      ?      ? 
1 1 1    3    1   24 o 15  353.48    5.39   14.79    0.45   14.79    0.45    0.00    0.00  353.48    5.39       ?       ?      ?      ? 
1 1 1    3    1   25 o  9  410.94    5.82   19.99    0.57   19.99    0.57    0.00    0.00  410.94    5.82       ?       ?      ?      ? 
1 1 1    3    1   26 o  3  330.89    5.16   12.96    0.40   12.96    0.40    0.00    0.00  330.89    5.16       ?       ?      ?      ? 
1 1 1    3    1   27 o  7  760.91   10.20   68.60    1.84   68.60    1.84    0.00    0.00  760.91   10.20       ?       ?      ?      ? 
1 1 1    3    1   28 o 13  343.78    5.13   13.99    0.42   13.99    0.42    0.00    0.00  343.78    5.13       ?       ?      ?      ? 
1 1 1    3    1   29 o  6  463.26    6.50   25.41    0.71   25.41    0.71    0.00    0.00  463.26    6.50       ?       ?      ?      ? 
1 1 1    3    1   30 o 18  280.90    4.69    9.34    0.31    9.34    0.31    0.00    0.00  280.90    4.69       ?       ?      ?      ? 
1 1 1    3    1   31 o 13  548.09    8.20   35.59    1.06   35.59    1.06    0.00    0.00  548.09    8.20       ?       ?      ?      ? 
1 1 1    3    1   32 o  6  303.43    4.94   10.90    0.35   10.90    0.35    0.00    0.00  303.43    4.94       ?       ?      ?      ? 
1 1 1    3    1   33 o  1  452.25    6.78   24.23    0.73   24.23    0.73    0.00    0.00  452.25    6.78       ?       ?      ?      ? 
1 1 1    3    1   34 o  3  131.42    5.95    2.05    0.18    2.05    0.18    0.00    0.00  131.42    5.95       ?       ?      ?      ? 
1 1 1    3    1   35 o  8  395.58    6.07   18.54    0.57   18.54    0.57    0.00    0.00  395.58    6.07       ?       ?      ?      ? 
1 1 1    3    1   36 o 18  381.53    6.02   17.25    0.54   17.25    0.54    0.00    0.00  381.53    6.02       ?       ?      ?      ? 
1 1 1    3    1   37 o  2  204.43    4.61    4.95    0.22    4.95    0.22    0.00    0.00  204.43    4.61       ?       ?      ?      ? 
1 1 1    3    1   38 o  1  194.38    4.97    4.48    0.23    4.48    0.23    0.00    0.00  194.38    4.97       ?       ?      ?      ? 
1 1 1    3    1   39 o  3   84.62    8.65    0.86    0.17    0.86    0.17    0.00    0.00   84.62    8.65       ?       ?      ?      ? 
1 1 1    3    1   40 o  5  278.11    5.21    9.17    0.34    9.17    0.34    0.00    0.00  278.11    5.21       ?       ?      ?      ? 
1 1 1    3    1   41 o  3  143.31    5.51    2.44    0.19    2.44    0.19    0.00    0.00  143.31    5.51       ?       ?      ?      ? 
1 1 1    3    1   42 o 13  140.89    5.59    2.36    0.19    2.36    0.19    0.00    0.00  140.89    5.59       ?       ?      ?      ? 
1 1 1    3    1   43 o 12   42.09   14.30    0.20    0.17    0.20    0.17    0.00    0.00   42.09   14.30       ?       ?      ?      ? 
1 1 1    3    1   44 o 14   97.45    7.94    1.14    0.18    1.14    0.18    0.00    0.00   97.45    7.94       ?       ?      ?      ? 
1 1 1    3    1   45 o  9  177.38    6.23    3.75    0.26    3.75    0.26    0.00    0.00  177.38    6.23       ?       ?      ?      ? 
1 1 1    3    1   46 o  5   75.97   12.71    0.72    0.22    0.72    0.22    0.00    0.00   75.97   12.71       ?       ?      ?      ? 
1 1 1    3    1   47 o 11   40.44   16.07    0.12    0.23    0.12    0.23    0.00    0.00   40.44   16.07       ?       ?      ?      ? 
1 1 1    3    1   48 o 10  100.83   11.13    1.25    0.26    1.25    0.26    0.00    0.00  100.83   11.13       ?       ?      ?      ? 
1 1 1    3    1   49 o  9  115.39   10.06    1.63    0.27    1.63    0.27    0.00    0.00  115.39   10.06       ?       ?      ?      ? 
1 1 1    3    1   50 o  9  107.23   13.34    1.46    0.33    1.46    0.33    0.00    0.00  107.23   13.34       ?       ?      ?      ? 
1 1 1    3    1   51 o  6  156.68   12.63    3.12    0.46    3.12    0.46    0.00    0.00  156.68   12.63       ?       ?      ?      ? 
1 1 1    3    1   52 o  5  161.23   13.61    3.40    0.51    3.40    0.51    0.00    0.00  161.23   13.61       ?       ?      ?      ? 
1 1 1    3    1   53 o 12   41.84   18.25    0.09    0.34    0.09    0.34    0.00    0.00   41.84   18.25       ?       ?      ?      ? 
1 1 1    3    1   54 o 19   52.61   21.10    0.44    0.40    0.44    0.40    0.00    0.00   52.61   21.10       ?       ?      ?      ? 
1 1 1    3    1   55 o 14   49.81   21.59    0.43    0.47    0.43    0.47    0.00    0.00   49.81   21.59       ?       ?      ?      ? 
1 1 1    3    1   56 o  6   41.90   19.36    0.15    0.45    0.15    0.45    0.00    0.00   41.90   19.36       ?       ?      ?      ? 
1 1 1    3    2    0 o  9  716.11    9.56   60.74    1.62   60.74    1.62   60.74    1.62  716.11    9.56  716.11    9.56  -0.00   0.00 
1 1 1    3    2    1 o 17  189.28    3.28    4.24    0.15    4.24    0.15    0.00    0.00  189.28    3.28       ?       ?      ?      ? 
1 1 1    3    2    2 o  2  542.43    6.50   34.83    0.83   34.83    0.83    0.00    0.00  542.43    6.50       ?       ?      ?      ? 
1 1 1    3    2    3 o 10  797.39    9.46   75.30    1.79   75.30    1.79    0.00    0.00  797.39    9.46       ?       ?      ?      ? 
1 1 1    3    2    4 o  8  868.24   10.39   89.29    2.13   89.29    2.13    0.00    0.00  868.24   10.39       ?       ?      ?      ? 
1 1 1    3    2    5 o 19  208.00    3.36    5.12    0.17    5.12    0.17    0.00    0.00  208.00    3.36       ?       ?      ?      ? 
1 1 1    3    2    6 o 10  333.84    4.60   13.19    0.36   13.19    0.36    0.00    0.00  333.84    4.60       ?       ?      ?      ? 
1 1 1    3    2    7 o 16  159.21    3.80    3.00    0.14    3.00    0.14    0.00    0.00  159.21    3.80       ?       ?      ?      ? 
1 1 1    3    2    8 o 14  568.49    7.18   38.26    0.97   38.26    0.97    0.00    0.00  568.49    7.18       ?       ?      ?      ? 
1 1 1    3    2    9 o 17  486.09    6.30   27.97    0.72   27.97    0.72    0.00    0.00  486.09    6.30       ?       ?      ?      ? 
1 1 1    3    2   10 o 19  600.68    7.55   42.72    1.07   42.72    1.07    0.00    0.00  600.68    7.55       ?       ?      ?      ? 
1 1 1    3    2   11 o 12  754.73    9.50   67.47    1.70   67.47    1.70    0.00    0.00  754.73    9.50       ?       ?      ?      ? 
1 1 1    3    2   12 o  9  519.97    6.65   32.01    0.82   32.01    0.82    0.00    0.00  519.97    6.65       ?       ?      ?      ? 
1 1 1    3    2   13 o  8  400.63    5.38   19.00    0.51   19.00    0.51    0.00    0.00  400.63    5.38       ?       ?      ?      ? 
1 1 1    3    2   14 o 13  336.21    4.69   13.38    0.37   13.38    0.37    0.00    0.00  336.21    4.69       ?       ?      ?      ? 
1 1 1    3    2   15 o 19  230.89    4.02    6.31    0.22    6.31    0.22    0.00    0.00  230.89    4.02       ?       ?      ?      ? 
1 1 1    3    2   16 o  3  516.95    6.75   31.65    0.83   31.65    0.83    0.00    0.00  516.95    6.75       ?       ?      ?      ? 
1 1 1    3    2   17 f  0  375.24    5.13   16.67    0.46   16.67    0.46    0.00    0.00  375.24    5.13       ?       ?      ?      ? 
1 1 1    3    2   18 o 19  380.16    5.36   17.11    0.48   17.11    0.48    0.00    0.00  380.16    5.36       ?       ?      ?      ? 
1 1 1    3    2   19 o  7  421.65    5.75   21.05    0.57   21.05    0.57    0.00    0.00  421.65    5.75       ?       ?      ?      ? 
1 1 1    3    2   20 o  4 1012.06   13.03  121.50    3.12  121.50    3.12    0.00    0.00 1012.06   13.03       ?       ?      ?      ? 
1 1 1    3    2   21 o  9  416.95    5.68   20.58    0.56   20.58    0.56    0.00    0.00  416.95    5.68       ?       ?      ?      ? 
1 1 1    3    2   22 o  8  877.71   11.31   91.29    2.35   91.29    2.35    0.00    0.00  877.71   11.31       ?       ?      ?      ? 
1 1 1    3    2   23 o 13   90.46    9.53    0.98    0.20    0.98    0.20    0.00    0.00   90.46    9.53       ?       ?      ?      ? 
1 1 1    3    2   24 f  0  155.32    5.93    2.86    0.22    2.86    0.22    0.00    0.00  155.32    5.93       ?       ?      ?      ? 
1 1 1    3    2   25 o 10  945.21   12.51  105.90    2.80  105.90    2.80    0.00    0.00  945.21   12.51       ?       ?      ?      ? 
1 1 1    3    2   26 o  1   65.68   13.34    0.53    0.20    0.53    0.20    0.00    0.00   65.68   13.34       ?       ?      ?      ? 
1 1 1    3    2   27 o  9  555.96    7.44   36.60    0.98   36.60    0.98    0.00    0.00  555.96    7.44       ?       ?      ?      ? 
1 1 1    3    2   28 o  7  479.39    6.70   27.21    0.76   27.21    0.76    0.00    0.00  479.39    6.70       ?       ?      ?      ? 
1 1 1    3    2   29 o 19  459.68    6.63   25.02    0.72   25.02    0.72    0.00    0.00  459.68    6.63       ?       ?      ?      ? 
1 1 1    3    2   30 o 12  454.96    6.57   24.51    0.71   24.51    0.71    0.00    0.00  454.96    6.57       ?       ?      ?      ? 
1 1 1    3    2   31 o  5   46.97   14.63    0.26    0.18    0.26    0.18    0.00    0.00   46.97   14.63       ?       ?      ?      ? 
1 1 1    3    2   32 o  2  284.32    4.80    9.57    0.32    9.57    0.32    0.00    0.00  284.32    4.80       ?       ?      ?      ? 
1 1 1    3    2   33 o  6  412.45    6.27   20.15    0.61   20.15    0.61    0.00    0.00  412.45    6.27       ?       ?      ?      ? 
1 1 1    3    2   34 o  6  488.07    7.07   28.23    0.82   28.23    0.82    0.00    0.00  488.07    7.07       ?       ?      ?      ? 
1 1 1    3    2   35 o  7  595.17    8.80   42.03    1.24   42.03    1.24    0.00    0.00  595.17    8.80       ?       ?      ?      ? 
1 1 1    3    2   36 o  7  312.65    5.34   11.58    0.40   11.58    0.40    0.00    0.00  312.65    5.34       ?       ?      ?      ? 
1 1 1    3    2   37 o  9  136.43    5.75    2.21    0.19    2.21    0.19    0.00    0.00  136.43    5.75       ?       ?      ?      ? 
1 1 1    3    2   38 o  6  193.51    4.98    4.44    0.23    4.44    0.23    0.00    0.00  193.51    4.98       ?       ?      ?      ? 
1 1 1    3    2   39 o 11  286.49    5.40    9.73    0.37    9.73    0.37    0.00    0.00  286.49    5.40       ?       ?      ?      ? 
1 1 1    3    2   40 o 18  169.53    5.04    3.41    0.20    3.41    0.20    0.00    0.00  169.53    5.04       ?       ?      ?      ? 
1 1 1    3    2   41 o  4  362.48    6.29   15.60    0.54   15.60    0.54    0.00    0.00  362.48    6.29       ?       ?      ?      ? 
1 1 1    3    2   42 o  9   85.99    8.51    0.89    0.17    0.89    0.17    0.00    0.00   85.99    8.51       ?       ?      ?      ? 
1 1 1    3    2   43 o  2  191.83    5.01    4.37    0.23    4.37    0.23    0.00    0.00  191.83    5.01       ?       ?      ?      ? 
1 1 1    3    2   44 o  7  109.68    7.45    1.44    0.19    1.44    0.19    0.00    0.00  109.68    7.45       ?       ?      ?      ? 
1 1 1    3    2   45 o  3  122.18    7.75    1.79    0.22    1.79    0.22    0.00    0.00  122.18    7.75       ?       ?      ?      ? 
1 1 1    3    2   46 o  7   53.51   16.08    0.36    0.22    0.36    0.22    0.00    0.00   53.51   16.08       ?       ?      ?      ? 
1 1 1    3    2   47 o  6  160.45    7.83    3.09    0.30    3.09    0.30    0.00    0.00  160.45    7.83       ?       ?      ?      ? 
1 1 1    3    2   48 o  4  123.12    9.42    1.84    0.27    1.84    0.27    0.00    0.00  123.12    9.42       ?       ?      ?      ? 
1 1 1    3    2   49 o 14   74.47   15.29    0.72    0.26    0.72    0.26    0.00    0.00   74.47   15.29       ?       ?      ?      ? 
1 1 1    3    2   50 o  2   55.89   18.34    0.41    0.28    0.41    0.28    0.00    0.00   55.89   18.34       ?       ?      ?      ? 
1 1 1    3    2   51 o 11   81.81   16.61    0.91    0.31    0.91    0.31    0.00    0.00   81.81   16.61       ?       ?      ?      ? 
1 1 1    3    2   52 o  6   40.41   17.52    0.06    0.31    0.06    0.31    0.00    0.00   40.41   17.52       ?       ?      ?      ? 
1 1 1    3    2   53 o 11   49.73   20.17    0.31    0.37    0.31    0.37    0.00    0.00   49.73   20.17       ?       ?      ?      ? 
1 1 1    3    2   54 o  9   38.46   17.93   -0.09    0.40   -0.09    0.40    0.00    0.00   38.46   17.93       ?       ?      ?      ? 
1 1 1    3    2   55 o 13   47.69   19.99    0.37    0.38    0.37    0.38    0.00    0.00   47.69   19.99       ?       ?      ?      ? 
1 1 1    3    2   56 o 15   38.78   18.86   -0.19    0.55   -0.19    0.55    0.00    0.00   38.78   18.86       ?       ?      ?      ? 
1 1 1    3    3    0 o  9  584.52    9.53   40.47    1.32   40.47    1.32   40.47    1.32  584.52    9.53  584.52    9.53   0.00   0.00 
1 1 1    3    3    1 o 10  356.26    5.12   15.03    0.43   15.03    0.43   15.03    0.43  356.26    5.12  356.26    5.12   0.00   0.00 
1 1 1    3    3    2 o 10  131.36    4.71    2.05    0.15    2.05    0.15    2.05    0.15  131.36    4.71  131.36    4.71   0.00   0.00 
1 1 1    3    3    3 o  6  577.29    8.08   39.47    1.10   39.47    1.10   39.47    1.10  577.29    8.08  577.29    8.08   0.00   0.00 
1 1 1    3    3    4 o  1  153.05    4.69    2.78    0.17    2.78    0.17    2.78    0.17  153.05    4.69  153.05    4.69   0.00   0.00 
1 1 1    3    3    5 o 19  143.89    5.21    2.46    0.18    2.46    0.18    2.46    0.18  143.89    5.21  143.89    5.21  -0.00   0.00 
1 1 1    3    3    6 o 14  474.27    7.09   26.64    0.79   26.64    0.79   26.64    0.79  474.27    7.09  474.27    7.09   0.00   0.00 
1 1 1    3    3    7 o 14  155.20    5.16    2.86    0.19    2.86    0.19    2.86    0.19  155.20    5.16  155.20    5.16   0.00   0.00 
1 1 1    3    3    8 o 16   81.31   10.37    0.82    0.19    0.82    0.19    0.82    0.19   81.31   10.37   81.31   10.37  -0.00   0.00 
1 1 1    3    3    9 o 11 1107.11   15.68  145.30    4.11  145.30    4.11  145.30    4.11 1107.11   15.68 1107.11   15.68  -0.00   0.00 
1 1 1    3    3   10 o 13 1143.41   15.92  155.00    4.31  155.00    4.31  155.00    4.31 1143.41   15.92 1143.41   15.92   0.00   0.00 
1 1 1    3    3   11 o  2  484.10    7.47   27.76    0.85   27.76    0.85   27.76    0.85  484.10    7.47  484.10    7.47  -0.00   0.00 
1 1 1    3    3   12 o 16  479.28    7.28   27.21    0.82   27.21    0.82   27.21    0.82  479.28    7.28  479.28    7.28  -0.00   0.00 
1 1 1    3    3   13 o 16  568.87    8.56   38.34    1.15   38.34    1.15   38.34    1.15  568.87    8.56  568.87    8.56  -0.00   0.00 
1 1 1    3    3   14 o 14  827.31   12.38   81.15    2.42   81.15    2.42   81.15    2.42  827.31   12.38  827.31   12.38  -0.00   0.00 
1 1 1    3    3   15 o 12  140.35    7.11    2.35    0.23    2.35    0.23    2.35    0.23  140.35    7.11  140.35    7.11  -0.00   0.00 
1 1 1    3    3   16 o 12  218.85    5.49    5.68    0.28    5.68    0.28    5.68    0.28  218.85    5.49  218.85    5.49  -0.00   0.00 
1 1 1    3    3   17 o  2  729.25   11.18   63.05    1.93   63.05    1.93   63.05    1.93  729.25   11.18  729.25   11.18   0.00   0.00 
1 1 1    3    3   18 o  6  247.15    5.40    7.24    0.32    7.24    0.32    7.24    0.32  247.15    5.40  247.15    5.40  -0.00   0.00 
1 1 1    3    3   19 o 10  685.18   10.47   55.64    1.70   55.64    1.70   55.64    1.70  685.18   10.47  685.18   10.47  -0.00   0.00 
1 1 1    3    3   20 o  2  326.49    6.13   12.63    0.47   12.63    0.47   12.63    0.47  326.49    6.13  326.49    6.13   0.00   0.00 
1 1 1    3    3   21 o 18   81.37   15.05    0.86    0.26    0.86    0.26    0.86    0.26   81.37   15.05   81.37   15.05  -0.00   0.00 
1 1 1    3    3   22 o 10   27.56   17.66    0.01    0.26    0.01    0.26    0.01    0.26   27.56   17.66   27.56   17.66   0.00   0.00 
1 1 1    3    3   23 o  6  854.17   13.47   86.48    2.72   86.48    2.72   86.48    2.72  854.17   13.47  854.17   13.47  -0.00   0.00 
1 1 1    3    3   24 o 18  606.83    9.78   43.63    1.40   43.63    1.40   43.63    1.40  606.83    9.78  606.83    9.78  -0.00   0.00 
1 1 1    3    3   25 o 11  417.69    7.38   20.67    0.73   20.67    0.73   20.67    0.73  417.69    7.38  417.69    7.38  -0.00   0.00 
1 1 1    3    3   26 o  7  165.90    7.86    3.28    0.31    3.28    0.31    3.28    0.31  165.90    7.86  165.90    7.86   0.00   0.00 
1 1 1    3    3   27 f  0  148.33    8.46    2.63    0.29    2.63    0.29    2.63    0.29  148.33    8.46  148.33    8.46  -0.00   0.00 
1 1 1    3    3   28 o  8   80.35   16.03    0.85    0.27    0.85    0.27    0.85    0.27   80.35   16.03   80.35   16.03  -0.00   0.00 
1 1 1    3    3   29 o 11  228.06    6.19    6.17    0.33    6.17    0.33    6.17    0.33  228.06    6.19  228.06    6.19   0.00   0.00 
1 1 1    3    3   30 o 17  485.18    8.72   27.90    1.00   27.90    1.00   27.90    1.00  485.18    8.72  485.18    8.72   0.00   0.00 
1 1 1    3    3   31 o 11  647.81   11.11   49.76    1.70   49.76    1.70   49.76    1.70  647.81   11.11  647.81   11.11   0.00   0.00 
1 1 1    3    3   32 o 18  594.36   10.35   41.89    1.46   41.89    1.46   41.89    1.46  594.36   10.35  594.36   10.35  -0.00   0.00 
1 1 1    3    3   33 o 19  354.98    7.25   14.94    0.61   14.94    0.61   14.94    0.61  354.98    7.25  354.98    7.25   0.00   0.00 
1 1 1    3    3   34 o 11  733.55   13.06   63.90    2.26   63.90    2.26   63.90    2.26  733.55   13.06  733.55   13.06   0.00   0.00 
1 1 1    3    3   35 o 14  131.74    8.20    2.08    0.25    2.08    0.25    2.08    0.25  131.74    8.20  131.74    8.20  -0.00   0.00 
1 1 1    3    3   36 o  2  345.78    7.03   14.18    0.57   14.18    0.57   14.18    0.57  345.78    7.03  345.78    7.03  -0.00   0.00 
1 1 1    3    3   37 o  5  105.18   10.35    1.35    0.25    1.35    0.25    1.35    0.25  105.18   10.35  105.18   10.35   0.00   0.00 
1 1 1    3    3   38 o 16  132.35    8.17    2.10    0.25    2.10    0.25    2.10    0.25  132.35    8.17  132.35    8.17  -0.00   0.00 
1 1 1    3    3   39 o 14   35.00   19.51    0.20    0.24    0.20    0.24    0.20    0.24   35.00   19.51   35.00   19.51   0.00   0.00 
1 1 1    3    3   40 o 15  164.90    6.89    3.24    0.27    3.24    0.27    3.24    0.27  164.90    6.89  164.90    6.89  -0.00   0.00 
1 1 1    3    3   41 o  3  137.03    7.89    2.25    0.25    2.25    0.25    2.25    0.25  137.03    7.89  137.03    7.89  -0.00   0.00 
1 1 1    3    3   42 o 19   69.40   16.13    0.66    0.23    0.66    0.23    0.66    0.23   69.40   16.13   69.40   16.13  -0.00   0.00 
1 1 1    3    3   43 o  1   85.30   13.41    0.93    0.25    0.93    0.25    0.93    0.25   85.30   13.41   85.30   13.41   0.00   0.00 
1 1 1    3    3   44 o  3  149.23    8.13    2.67    0.29    2.67    0.29    2.67    0.29  149.23    8.13  149.23    8.13  -0.00   0.00 
1 1 1    3    3   45 o 11   36.97   20.66    0.23    0.27    0.23    0.27    0.23    0.27   36.97   20.66   36.97   20.66  -0.00   0.00 
1 1 1    3    3   46 o 10  182.37    9.51    4.00    0.41    4.00    0.41    4.00    0.41  182.37    9.51  182.37    9.51  -0.00   0.00 
1 1 1    3    3   47 o 14  157.71   10.96    3.02    0.40    3.02    0.40    3.02    0.40  157.71   10.96  157.71   10.96  -0.00   0.00 
1 1 1    3    3   48 o  4   41.98   23.49    0.31    0.35    0.31    0.35    0.31    0.35   41.98   23.49   41.98   23.49   0.00   0.00 
1 1 1    3    3   49 o  7   43.14   24.54    0.33    0.39    0.33    0.39    0.33    0.39   43.14   24.54   43.14   24.54  -0.00   0.00 
1 1 1    3    3   50 o  7   83.03   24.61    1.07    0.42    1.07    0.42    1.07    0.42   83.03   24.61   83.03   24.61   0.00   0.00 
1 1 1    3    3   51 o  5   33.28   21.74    0.03    0.42    0.03    0.42    0.03    0.42   33.28   21.74   33.28   21.74  -0.00   0.00 
1 1 1    3    3   52 o  7   62.35   30.69    0.85    0.54    0.85    0.54    0.85    0.54   62.35   30.69   62.35   30.69  -0.00   0.00 
1 1 1    3    3   53 o  1   52.04   28.46    0.63    0.50    0.63    0.50    0.63    0.50   52.04   28.46   52.04   28.46   0.00   0.00 
1 1 1    3    3   54 o 19   28.52   19.76   -0.19    0.46   -0.19    0.46   -0.19    0.46   28.52   19.76   28.52   19.76   0.00   0.00 
1 1 1    3    3   55 o 10   32.67   22.87   -0.17    0.66   -0.17    0.66   -0.17    0.66   32.67   22.87   32.67   22.87   0.00   0.00 
1 1 1    3    3   56 o  8   50.70   31.23    0.93    0.73    0.93    0.73    0.93    0.73   50.70   31.23   50.70   31.23  -0.00   0.00 
1 1 1    4    0    0 o 14 1331.68   20.67  210.20    6.51  210.20    6.51  210.20    6.51 1331.68   20.67 1331.68   20.67  -0.00   0.00 
1 1 1    4    0    1 o 14  114.12    4.97    1.55    0.13    1.55    0.13    1.55    0.13  114.12    4.97  114.12    4.97   0.00   0.00 
1 1 1    4    0    2 o 16  589.60    8.08   41.17    1.13   41.17    1.13   41.17    1.13  589.60    8.08  589.60    8.08   0.00   0.00 
1 1 1    4    0    3 o 18  252.14    4.33    7.53    0.26    7.53    0.26    7.53    0.26  252.14    4.33  252.14    4.33  -0.00   0.00 
1 1 1    4    0    4 o  9  883.78   12.18   92.54    2.55   92.54    2.55   92.54    2.55  883.78   12.18  883.78   12.18  -0.00   0.00 
1 1 1    4    0    5 o  4  418.85    6.72   20.78    0.67   20.78    0.67   20.78    0.67  418.85    6.72  418.85    6.72  -0.00   0.00 
1 1 1    4    0    6 o  2  238.34    4.58    6.73    0.26    6.73    0.26    6.73    0.26  238.34    4.58  238.34    4.58   0.00   0.00 
1 1 1    4    0    7 o  4  139.37    5.66    2.31    0.19    2.31    0.19    2.31    0.19  139.37    5.66  139.37    5.66   0.00   0.00 
1 1 1    4    0    8 o 13  104.09    7.06    1.30    0.17    1.30    0.17    1.30    0.17  104.09    7.06  104.09    7.06   0.00   0.00 
1 1 1    4    0    9 o 10   37.14   17.80    0.24    0.18    0.24    0.18    0.24    0.18   37.14   17.80   37.14   17.80   0.00   0.00 
1 1 1    4    0   10 o 11  152.07    6.05    2.75    0.22    2.75    0.22    2.75    0.22  152.07    6.05  152.07    6.05   0.00   0.00 
1 1 1    4    0   11 o  1  183.64    4.96    4.00    0.22    4.00    0.22    4.00    0.22  183.64    4.96  183.64    4.96   0.00   0.00 
1 1 1    4    0   12 o 15  138.06    6.31    2.27    0.21    2.27    0.21    2.27    0.21  138.06    6.31  138.06    6.31  -0.00   0.00 
1 1 1    4    0   13 o  6   48.64   18.49    0.38    0.20    0.38    0.20    0.38    0.20   48.64   18.49   48.64   18.49   0.00   0.00 
1 1 1    4    0   14 o  4  348.66    5.69   14.40    0.47   14.40    0.47   14.40    0.47  348.66    5.69  348.66    5.69   0.00   0.00 
1 1 1    4    0   15 o  7  720.34   11.39   61.52    1.94   61.52    1.94   61.52    1.94  720.34   11.39  720.34   11.39  -0.00   0.00 
1 1 1    4    0   16 o  9  781.97   12.00   72.51    2.22   72.51    2.22   72.51    2.22  781.97   12.00  781.97   12.00   0.00   0.00 
1 1 1    4    0   17 f  0  880.59   13.37   91.98    2.78   91.98    2.78   91.98    2.78  880.59   13.37  880.59   13.37  -0.00   0.00 
1 1 1    4    0   18 o 14  127.23    8.15    1.94    0.24    1.94    0.24    1.94    0.24  127.23    8.15  127.23    8.15   0.00   0.00 
1 1 1    4    0   19 f  0 1016.54   15.45  122.60    3.71  122.60    3.71  122.60    3.71 1016.54   15.45 1016.54   15.45  -0.00   0.00 
1 1 1    4    0   20 o  6  944.07   14.63  105.70    3.27  105.70    3.27  105.70    3.27  944.07   14.63  944.07   14.63   0.00   0.00 
1 1 1    4    0   21 f  0  431.22    7.38   22.03    0.75   22.03    0.75   22.03    0.75  431.22    7.38  431.22    7.38  -0.00   0.00 
1 1 1    4    0   22 o  8   70.30   18.11    0.69    0.26    0.69    0.26    0.69    0.26   70.30   18.11   70.30   18.11  -0.00   0.00 
1 1 1    4    0   23 o 17  967.56   15.44  111.00    3.53  111.00    3.53  111.00    3.53  967.56   15.44  967.56   15.44  -0.00   0.00 
1 1 1    4    0   24 o 16  722.98   11.47   61.94    1.96   61.94    1.96   61.94    1.96  722.98   11.47  722.98   11.47  -0.00   0.00 
1 1 1    4    0   25 o 12   96.46   14.05    1.17    0.30    1.17    0.30    1.17    0.30   96.46   14.05   96.46   14.05  -0.00   0.00 
1 1 1    4    0   26 o  7   26.68   17.64   -0.07    0.29   -0.07    0.29   -0.07    0.29   26.68   17.64   26.68   17.64   0.00   0.00 
1 1 1    4    0   27 o 11   30.62   18.92    0.08    0.27    0.08    0.27    0.08    0.27   30.62   18.92   30.62   18.92   0.00   0.00 
1 1 1    4    0   28 o 12   29.37   18.33    0.06    0.26    0.06    0.26    0.06    0.26   29.37   18.33   29.37   18.33  -0.00   0.00 
1 1 1    4    0   29 o 18  739.73   11.95   64.87    2.09   64.87    2.09   64.87    2.09  739.73   11.95  739.73   11.95  -0.00   0.00 
1 1 1    4    0   30 o 12   56.33   20.43    0.50    0.25    0.50    0.25    0.50    0.25   56.33   20.43   56.33   20.43   0.00   0.00 
1 1 1    4    0   31 o  8  248.26    6.31    7.31    0.37    7.31    0.37    7.31    0.37  248.26    6.31  248.26    6.31   0.00   0.00 
1 1 1    4    0   32 o 14  609.29   10.50   44.02    1.51   44.02    1.51   44.02    1.51  609.29   10.50  609.29   10.50  -0.00   0.00 
1 1 1    4    0   33 o  1   75.04   16.79    0.76    0.26    0.76    0.26    0.76    0.26   75.04   16.79   75.04   16.79   0.00   0.00 
1 1 1    4    0   34 f  0   97.89   11.22    1.18    0.25    1.18    0.25    1.18    0.25   97.89   11.22   97.89   11.22   0.00   0.00 
1 1 1    4    0   35 o  1  270.19    6.54    8.66    0.42    8.66    0.42    8.66    0.42  270.19    6.54  270.19    6.54  -0.00   0.00 
1 1 1    4    0   36 o 12  561.05   10.46   37.37    1.39   37.37    1.39   37.37    1.39  561.05   10.46  561.05   10.46  -0.00   0.00 
1 1 1    4    0   37 f  0  120.41    9.34    1.75    0.26    1.75    0.26    1.75    0.26  120.41    9.34  120.41    9.34  -0.00   0.00 
1 1 1    4    0   38 o 11  225.53    6.42    6.04    0.34    6.04    0.34    6.04    0.34  225.53    6.42  225.53    6.42  -0.00   0.00 
1 1 1    4    0   39 o  8  101.92   10.26    1.27    0.24    1.27    0.24    1.27    0.24  101.92   10.26  101.92   10.26   0.00   0.00 
1 1 1    4    0   40 o 19  129.77    7.99    2.02    0.24    2.02    0.24    2.02    0.24  129.77    7.99  129.77    7.99   0.00   0.00 
1 1 1    4    0   41 o  9  166.83    7.32    3.32    0.29    3.32    0.29    3.32    0.29  166.83    7.32  166.83    7.32   0.00   0.00 
1 1 1    4    0   42 o  9  106.41    9.79    1.38    0.24    1.38    0.24    1.38    0.24  106.41    9.79  106.41    9.79   0.00   0.00 
1 1 1    4    0   43 o  6   60.14   18.50    0.54    0.23    0.54    0.23    0.54    0.23   60.14   18.50   60.14   18.50  -0.00   0.00 
1 1 1    4    0   44 o  3  189.59    7.63    4.29    0.34    4.29    0.34    4.29    0.34  189.59    7.63  189.59    7.63   0.00   0.00 
1 1 1    4    0   45 o 14   35.94   20.43    0.21    0.27    0.21    0.27    0.21    0.27   35.94   20.43   35.94   20.43   0.00   0.00 
1 1 1    4    0   46 o 10  250.09    9.83    7.50    0.58    7.50    0.58    7.50    0.58  250.09    9.83  250.09    9.83   0.00   0.00 
1 1 1    4    0   47 o 11   45.54   23.64    0.38    0.33    0.38    0.33    0.38    0.33   45.54   23.64   45.54   23.64   0.00   0.00 
1 1 1    4    0   48 o 17  131.75   13.58    2.16    0.41    2.16    0.41    2.16    0.41  131.75   13.58  131.75   13.58   0.00   0.00 
1 1 1    4    0   49 o  3  171.45   12.61    3.61    0.51    3.61    0.51    3.61    0.51  171.45   12.61  171.45   12.61  -0.00   0.00 
1 1 1    4    0   50 o 13  180.09   14.18    4.04    0.60    4.04    0.60    4.04    0.60  180.09   14.18  180.09   14.18   0.00   0.00 
1 1 1    4    0   51 o  1   38.52   23.44    0.23    0.40    0.23    0.40    0.23    0.40   38.52   23.44   38.52   23.44   0.00   0.00 
1 1 1    4    0   52 o 19   33.52   21.84    0.06    0.42    0.06    0.42    0.06    0.42   33.52   21.84   33.52   21.84   0.00   0.00 
1 1 1    4    0   53 o  8  157.26   23.71    3.61    0.82    3.61    0.82    3.61    0.82  157.26   23.71  157.26   23.71  -0.00   0.00 
1 1 1    4    0   54 o 17   37.85   24.70    0.21    0.54    0.21    0.54    0.21    0.54   37.85   24.70   37.85   24.70  -0.00   0.00 
1 1 1    4    0   55 o 15   34.34   23.80   -0.05    0.67   -0.05    0.67   -0.05    0.67   34.34   23.80   34.34   23.80   0.00   0.00 
1 1 1    4    0   56 o  1   25.54   18.50   -0.74    0.60   -0.74    0.60   -0.74    0.60   25.54   18.50   25.54   18.50  -0.00   0.00 
1 1 1    4    1    0 o 19  196.18    3.97    4.56    0.18    4.56    0.18    4.56    0.18  196.18    3.97  196.18    3.97   0.00   0.00 
1 1 1    4    1    1 o  6  742.37    8.77   65.26    1.54   65.26    1.54    0.00    0.00  742.37    8.77       ?       ?      ?      ? 
1 1 1    4    1    2 o 16 1343.60   15.72  214.10    5.00  214.10    5.00    0.00    0.00 1343.60   15.72       ?       ?      ?      ? 
1 1 1    4    1    3 o  2  746.05    8.91   65.91    1.57   65.91    1.57    0.00    0.00  746.05    8.91       ?       ?      ?      ? 
1 1 1    4    1    4 o 16  383.75    4.86   17.43    0.44   17.43    0.44    0.00    0.00  383.75    4.86       ?       ?      ?      ? 
1 1 1    4    1    5 o 18  245.45    3.69    7.13    0.21    7.13    0.21    0.00    0.00  245.45    3.69       ?       ?      ?      ? 
1 1 1    4    1    6 o 14  250.73    3.81    7.44    0.23    7.44    0.23    0.00    0.00  250.73    3.81       ?       ?      ?      ? 
1 1 1    4    1    7 o  4  301.66    4.21   10.77    0.30   10.77    0.30    0.00    0.00  301.66    4.21       ?       ?      ?      ? 
1 1 1    4    1    8 o  7  272.99    4.01    8.82    0.26    8.82    0.26    0.00    0.00  272.99    4.01       ?       ?      ?      ? 
1 1 1    4    1    9 o 10  372.69    4.97   16.44    0.44   16.44    0.44    0.00    0.00  372.69    4.97       ?       ?      ?      ? 
1 1 1    4    1   10 o 19  406.72    5.32   19.58    0.51   19.58    0.51    0.00    0.00  406.72    5.32       ?       ?      ?      ? 
1 1 1    4    1   11 o  8  532.49    6.74   33.57    0.85   33.57    0.85    0.00    0.00  532.49    6.74       ?       ?      ?      ? 
1 1 1    4    1   12 o  3  449.79    5.80   23.95    0.62   23.95    0.62    0.00    0.00  449.79    5.80       ?       ?      ?      ? 
1 1 1    4    1   13 o 19  440.19    5.78   22.94    0.60   22.94    0.60    0.00    0.00  440.19    5.78       ?       ?      ?      ? 
1 1 1    4    1   14 o 12  744.42    9.37   65.67    1.65   65.67    1.65    0.00    0.00  744.42    9.37       ?       ?      ?      ? 
1 1 1    4    1   15 o 14  540.25    7.16   34.57    0.92   34.57    0.92    0.00    0.00  540.25    7.16       ?       ?      ?      ? 
1 1 1    4    1   16 o  2  247.82    4.22    7.27    0.25    7.27    0.25    0.00    0.00  247.82    4.22       ?       ?      ?      ? 
1 1 1    4    1   17 o  6  572.53    7.52   38.83    1.02   38.83    1.02    0.00    0.00  572.53    7.52       ?       ?      ?      ? 
1 1 1    4    1   18 o  8  491.10    6.48   28.56    0.75   28.56    0.75    0.00    0.00  491.10    6.48       ?       ?      ?      ? 
1 1 1    4    1   19 f  0  350.10    5.13   14.51    0.42   14.51    0.42    0.00    0.00  350.10    5.13       ?       ?      ?      ? 
1 1 1    4    1   20 o 11  884.41   11.28   92.72    2.36   92.72    2.36    0.00    0.00  884.41   11.28       ?       ?      ?      ? 
1 1 1    4    1   21 o  5  867.23   11.13   89.13    2.29   89.13    2.29    0.00    0.00  867.23   11.13       ?       ?      ?      ? 
1 1 1    4    1   22 o  5  433.25    5.90   22.22    0.60   22.22    0.60    0.00    0.00  433.25    5.90       ?       ?      ?      ? 
1 1 1    4    1   23 o  5  347.70    5.31   14.31    0.44   14.31    0.44    0.00    0.00  347.70    5.31       ?       ?      ?      ? 
1 1 1    4    1   24 o  4  414.22    5.89   20.31    0.58   20.31    0.58    0.00    0.00  414.22    5.89       ?       ?      ?      ? 
1 1 1    4    1   25 o 19  158.31    5.32    2.97    0.20    2.97    0.20    0.00    0.00  158.31    5.32       ?       ?      ?      ? 
1 1 1    4    1   26 o  3  256.87    4.85    7.81    0.29    7.81    0.29    0.00    0.00  256.87    4.85       ?       ?      ?      ? 
1 1 1    4    1   27 o 12  427.34    6.24   21.62    0.63   21.62    0.63    0.00    0.00  427.34    6.24       ?       ?      ?      ? 
1 1 1    4    1   28 f  0  129.49    6.35    1.99    0.19    1.99    0.19    0.00    0.00  129.49    6.35       ?       ?      ?      ? 
1 1 1    4    1   29 o  3  207.16    4.58    5.08    0.22    5.08    0.22    0.00    0.00  207.16    4.58       ?       ?      ?      ? 
1 1 1    4    1   30 o 14  176.72    5.10    3.70    0.21    3.70    0.21    0.00    0.00  176.72    5.10       ?       ?      ?      ? 
1 1 1    4    1   31 o  3  281.64    4.81    9.39    0.32    9.39    0.32    0.00    0.00  281.64    4.81       ?       ?      ?      ? 
1 1 1    4    1   32 o  6  594.14    8.69   41.84    1.22   41.84    1.22    0.00    0.00  594.14    8.69       ?       ?      ?      ? 
1 1 1    4    1   33 o 10  500.90    7.25   29.73    0.86   29.73    0.86    0.00    0.00  500.90    7.25       ?       ?      ?      ? 
1 1 1    4    1   34 o 19  671.96    9.57   53.58    1.52   53.58    1.52    0.00    0.00  671.96    9.57       ?       ?      ?      ? 
1 1 1    4    1   35 o  7  174.52    4.93    3.61    0.20    3.61    0.20    0.00    0.00  174.52    4.93       ?       ?      ?      ? 
1 1 1    4    1   36 o 12  217.84    4.62    5.62    0.24    5.62    0.24    0.00    0.00  217.84    4.62       ?       ?      ?      ? 
1 1 1    4    1   37 o  6  296.54    5.32   10.42    0.37   10.42    0.37    0.00    0.00  296.54    5.32       ?       ?      ?      ? 
1 1 1    4    1   38 o  1  276.35    5.10    9.05    0.33    9.05    0.33    0.00    0.00  276.35    5.10       ?       ?      ?      ? 
1 1 1    4    1   39 o  1  294.18    5.46   10.26    0.38   10.26    0.38    0.00    0.00  294.18    5.46       ?       ?      ?      ? 
1 1 1    4    1   40 o 15  368.78    6.35   16.14    0.55   16.14    0.55    0.00    0.00  368.78    6.35       ?       ?      ?      ? 
1 1 1    4    1   41 o 11   25.02   11.68   -0.16    0.17   -0.16    0.17    0.00    0.00   25.02   11.68       ?       ?      ?      ? 
1 1 1    4    1   42 f  0  279.76    5.46    9.29    0.36    9.29    0.36    0.00    0.00  279.76    5.46       ?       ?      ?      ? 
1 1 1    4    1   43 o  4  172.61    5.20    3.54    0.21    3.54    0.21    0.00    0.00  172.61    5.20       ?       ?      ?      ? 
1 1 1    4    1   44 o 14   70.39   11.20    0.61    0.18    0.61    0.18    0.00    0.00   70.39   11.20       ?       ?      ?      ? 
1 1 1    4    1   45 o 13  178.36    5.97    3.79    0.25    3.79    0.25    0.00    0.00  178.36    5.97       ?       ?      ?      ? 
1 1 1    4    1   46 f  0  100.73    9.39    1.23    0.22    1.23    0.22    0.00    0.00  100.73    9.39       ?       ?      ?      ? 
1 1 1    4    1   47 o  4   93.34   11.13    1.07    0.24    1.07    0.24    0.00    0.00   93.34   11.13       ?       ?      ?      ? 
1 1 1    4    1   48 o 17   64.38   16.39    0.54    0.25    0.54    0.25    0.00    0.00   64.38   16.39       ?       ?      ?      ? 
1 1 1    4    1   49 o  4   45.25   17.09    0.21    0.25    0.21    0.25    0.00    0.00   45.25   17.09       ?       ?      ?      ? 
1 1 1    4    1   50 o 13   86.13   14.27    0.96    0.28    0.96    0.28    0.00    0.00   86.13   14.27       ?       ?      ?      ? 
1 1 1    4    1   51 o 10  145.30   11.54    2.66    0.39    2.66    0.39    0.00    0.00  145.30   11.54       ?       ?      ?      ? 
1 1 1    4    1   52 o  7   42.07   18.02    0.10    0.32    0.10    0.32    0.00    0.00   42.07   18.02       ?       ?      ?      ? 
1 1 1    4    1   53 o  9   43.83   18.81    0.15    0.35    0.15    0.35    0.00    0.00   43.83   18.81       ?       ?      ?      ? 
1 1 1    4    1   54 o 10   46.59   20.05    0.26    0.40    0.26    0.40    0.00    0.00   46.59   20.05       ?       ?      ?      ? 
1 1 1    4    1   55 o  7   76.93   25.49    1.35    0.54    1.35    0.54    0.00    0.00   76.93   25.49       ?       ?      ?      ? 
1 1 1    4    1   56 f  0   42.07   19.99    0.08    0.54    0.08    0.54    0.00    0.00   42.07   19.99       ?       ?      ?      ? 
1 1 1    4    2    0 o 17  229.15    4.04    6.22    0.22    6.22    0.22    6.22    0.22  229.15    4.04  229.15    4.04  -0.00   0.00 
1 1 1    4    2    1 o  4  695.96    8.29   57.35    1.36   57.35    1.36    0.00    0.00  695.96    8.29       ?       ?      ?      ? 
1 1 1    4    2    2 o 14  363.17    4.58   15.61    0.39   15.61    0.39    0.00    0.00  363.17    4.58       ?       ?      ?      ? 
1 1 1    4    2    3 o  1  400.56    5.04   18.99    0.48   18.99    0.48    0.00    0.00  400.56    5.04       ?       ?      ?      ? 
1 1 1    4    2    4 o 13  579.88    7.35   39.81    1.01   39.81    1.01    0.00    0.00  579.88    7.35       ?       ?      ?      ? 
1 1 1    4    2    5 o  4   76.10    6.21    0.69    0.11    0.69    0.11    0.00    0.00   76.10    6.21       ?       ?      ?      ? 
1 1 1    4    2    6 o  2  313.61    4.32   11.64    0.32   11.64    0.32    0.00    0.00  313.61    4.32       ?       ?      ?      ? 
1 1 1    4    2    7 o 15  351.83    4.63   14.65    0.39   14.65    0.39    0.00    0.00  351.83    4.63       ?       ?      ?      ? 
1 1 1    4    2    8 o  2  400.45    5.17   18.98    0.49   18.98    0.49    0.00    0.00  400.45    5.17       ?       ?      ?      ? 
1 1 1    4    2    9 o 19  415.56    5.41   20.44    0.53   20.44    0.53    0.00    0.00  415.56    5.41       ?       ?      ?      ? 
1 1 1    4    2   10 o  2  696.01    8.71   57.37    1.43   57.37    1.43    0.00    0.00  696.01    8.71       ?       ?      ?      ? 
1 1 1    4    2   11 o 17  918.59   11.42  100.00    2.48  100.00    2.48    0.00    0.00  918.59   11.42       ?       ?      ?      ? 
1 1 1    4    2   12 o 10  487.62    6.25   28.15    0.72   28.15    0.72    0.00    0.00  487.62    6.25       ?       ?      ?      ? 
1 1 1    4    2   13 o 11  482.81    6.34   27.60    0.72   27.60    0.72    0.00    0.00  482.81    6.34       ?       ?      ?      ? 
1 1 1    4    2   14 o 14  406.25    5.53   19.54    0.53   19.54    0.53    0.00    0.00  406.25    5.53       ?       ?      ?      ? 
1 1 1    4    2   15 o  6  141.10    5.00    2.36    0.17    2.36    0.17    0.00    0.00  141.10    5.00       ?       ?      ?      ? 
1 1 1    4    2   16 o 11  389.91    5.29   18.00    0.49   18.00    0.49    0.00    0.00  389.91    5.29       ?       ?      ?      ? 
1 1 1    4    2   17 o 12  927.64   11.84  102.10    2.60  102.10    2.60    0.00    0.00  927.64   11.84       ?       ?      ?      ? 
1 1 1    4    2   18 o  6  263.20    4.41    8.20    0.27    8.20    0.27    0.00    0.00  263.20    4.41       ?       ?      ?      ? 
1 1 1    4    2   19 o 15  889.77   11.38   93.87    2.40   93.87    2.40    0.00    0.00  889.77   11.38       ?       ?      ?      ? 
1 1 1    4    2   20 f  0  478.87    6.34   27.15    0.72   27.15    0.72    0.00    0.00  478.87    6.34       ?       ?      ?      ? 
1 1 1    4    2   21 o  7  620.80    8.22   45.64    1.21   45.64    1.21    0.00    0.00  620.80    8.22       ?       ?      ?      ? 
1 1 1    4    2   22 o  5  578.02    7.67   39.56    1.05   39.56    1.05    0.00    0.00  578.02    7.67       ?       ?      ?      ? 
1 1 1    4    2   23 o  6  777.61   10.30   71.63    1.89   71.63    1.89    0.00    0.00  777.61   10.30       ?       ?      ?      ? 
1 1 1    4    2   24 o 14  153.68    5.99    2.80    0.22    2.80    0.22    0.00    0.00  153.68    5.99       ?       ?      ?      ? 
1 1 1    4    2   25 o 11  340.71    5.23   13.74    0.42   13.74    0.42    0.00    0.00  340.71    5.23       ?       ?      ?      ? 
1 1 1    4    2   26 o  2  236.85    5.05    6.64    0.28    6.64    0.28    0.00    0.00  236.85    5.05       ?       ?      ?      ? 
1 1 1    4    2   27 o 10  368.11    5.45   16.04    0.47   16.04    0.47    0.00    0.00  368.11    5.45       ?       ?      ?      ? 
1 1 1    4    2   28 o 14  423.47    6.03   21.23    0.60   21.23    0.60    0.00    0.00  423.47    6.03       ?       ?      ?      ? 
1 1 1    4    2   29 o  1  496.49    7.00   29.19    0.82   29.19    0.82    0.00    0.00  496.49    7.00       ?       ?      ?      ? 
1 1 1    4    2   30 o 10  498.49    7.25   29.43    0.85   29.43    0.85    0.00    0.00  498.49    7.25       ?       ?      ?      ? 
1 1 1    4    2   31 o 18  568.40    8.29   38.28    1.11   38.28    1.11    0.00    0.00  568.40    8.29       ?       ?      ?      ? 
1 1 1    4    2   32 o 17  241.24    4.70    6.89    0.27    6.89    0.27    0.00    0.00  241.24    4.70       ?       ?      ?      ? 
1 1 1    4    2   33 o  8  557.27    8.02   36.81    1.06   36.81    1.06    0.00    0.00  557.27    8.02       ?       ?      ?      ? 
1 1 1    4    2   34 o 19  442.29    6.66   23.18    0.70   23.18    0.70    0.00    0.00  442.29    6.66       ?       ?      ?      ? 
1 1 1    4    2   35 o  2  421.85    6.48   21.09    0.65   21.09    0.65    0.00    0.00  421.85    6.48       ?       ?      ?      ? 
1 1 1    4    2   36 o  4  113.05    6.48    1.52    0.17    1.52    0.17    0.00    0.00  113.05    6.48       ?       ?      ?      ? 
1 1 1    4    2   37 o  2  439.28    7.11   22.89    0.74   22.89    0.74    0.00    0.00  439.28    7.11       ?       ?      ?      ? 
1 1 1    4    2   38 o  9  340.31    5.82   13.73    0.47   13.73    0.47    0.00    0.00  340.31    5.82       ?       ?      ?      ? 
1 1 1    4    2   39 o 12   53.07   13.51    0.35    0.17    0.35    0.17    0.00    0.00   53.07   13.51       ?       ?      ?      ? 
1 1 1    4    2   40 o  6  249.86    4.77    7.40    0.28    7.40    0.28    0.00    0.00  249.86    4.77       ?       ?      ?      ? 
1 1 1    4    2   41 o 10   86.53    8.46    0.90    0.17    0.90    0.17    0.00    0.00   86.53    8.46       ?       ?      ?      ? 
1 1 1    4    2   42 o  6  127.02    5.81    1.92    0.17    1.92    0.17    0.00    0.00  127.02    5.81       ?       ?      ?      ? 
1 1 1    4    2   43 o  8   86.45    8.46    0.90    0.17    0.90    0.17    0.00    0.00   86.45    8.46       ?       ?      ?      ? 
1 1 1    4    2   44 o 12  200.69    5.64    4.79    0.27    4.79    0.27    0.00    0.00  200.69    5.64       ?       ?      ?      ? 
1 1 1    4    2   45 o 14  176.16    6.26    3.70    0.26    3.70    0.26    0.00    0.00  176.16    6.26       ?       ?      ?      ? 
1 1 1    4    2   46 o 11   90.30   11.03    1.00    0.23    1.00    0.23    0.00    0.00   90.30   11.03       ?       ?      ?      ? 
1 1 1    4    2   47 o  5   93.79   11.07    1.08    0.24    1.08    0.24    0.00    0.00   93.79   11.07       ?       ?      ?      ? 
1 1 1    4    2   48 o 12   82.86   12.67    0.86    0.24    0.86    0.24    0.00    0.00   82.86   12.67       ?       ?      ?      ? 
1 1 1    4    2   49 o 16   87.65   12.96    0.97    0.26    0.97    0.26    0.00    0.00   87.65   12.96       ?       ?      ?      ? 
1 1 1    4    2   50 f  0   33.61   15.22   -0.10    0.26   -0.10    0.26    0.00    0.00   33.61   15.22       ?       ?      ?      ? 
1 1 1    4    2   51 o 15   95.72   14.15    1.20    0.31    1.20    0.31    0.00    0.00   95.72   14.15       ?       ?      ?      ? 
1 1 1    4    2   52 o  7   68.58   18.64    0.69    0.31    0.69    0.31    0.00    0.00   68.58   18.64       ?       ?      ?      ? 
1 1 1    4    2   53 o  8   25.87   12.99   -0.87    0.35   -0.87    0.35    0.00    0.00   25.87   12.99       ?       ?      ?      ? 
1 1 1    4    2   54 o 10   62.61   22.40    0.73    0.42    0.73    0.42    0.00    0.00   62.61   22.40       ?       ?      ?      ? 
1 1 1    4    2   55 o 11   40.37   18.95    0.01    0.46    0.01    0.46    0.00    0.00   40.37   18.95       ?       ?      ?      ? 
1 1 1    4    2   56 o 10   48.52   22.33    0.46    0.59    0.46    0.59    0.00    0.00   48.52   22.33       ?       ?      ?      ? 
1 1 1    4    3    0 o  6   77.35    7.89    0.73    0.14    0.73    0.14    0.73    0.14   77.35    7.89   77.35    7.89   0.00   0.00 
1 1 1    4    3    1 o  3  509.59    6.37   30.74    0.77   30.74    0.77    0.00    0.00  509.59    6.37       ?       ?      ?      ? 
1 1 1    4    3    2 o 19  265.62    3.68    8.35    0.23    8.35    0.23    0.00    0.00  265.62    3.68       ?       ?      ?      ? 
1 1 1    4    3    3 o 15  487.57    6.14   28.14    0.71   28.14    0.71    0.00    0.00  487.57    6.14       ?       ?      ?      ? 
1 1 1    4    3    4 o  8  310.91    4.22   11.44    0.31   11.44    0.31    0.00    0.00  310.91    4.22       ?       ?      ?      ? 
1 1 1    4    3    5 o 11  975.69   12.16  112.80    2.81  112.80    2.81    0.00    0.00  975.69   12.16       ?       ?      ?      ? 
1 1 1    4    3    6 o  8 1153.71   14.30  157.80    3.91  157.80    3.91    0.00    0.00 1153.71   14.30       ?       ?      ?      ? 
1 1 1    4    3    7 f  0  378.43    4.91   16.95    0.44   16.95    0.44    0.00    0.00  378.43    4.91       ?       ?      ?      ? 
1 1 1    4    3    8 o  1  590.77    7.39   41.32    1.03   41.32    1.03    0.00    0.00  590.77    7.39       ?       ?      ?      ? 
1 1 1    4    3    9 o 14  690.60    8.69   56.48    1.42   56.48    1.42    0.00    0.00  690.60    8.69       ?       ?      ?      ? 
1 1 1    4    3   10 o  2  156.99    4.84    2.92    0.18    2.92    0.18    0.00    0.00  156.99    4.84       ?       ?      ?      ? 
1 1 1    4    3   11 o  7  459.45    6.00   24.99    0.65   24.99    0.65    0.00    0.00  459.45    6.00       ?       ?      ?      ? 
1 1 1    4    3   12 f  0  518.32    6.60   31.81    0.81   31.81    0.81    0.00    0.00  518.32    6.60       ?       ?      ?      ? 
1 1 1    4    3   13 o  4  210.21    4.01    5.23    0.20    5.23    0.20    0.00    0.00  210.21    4.01       ?       ?      ?      ? 
1 1 1    4    3   14 o  1  327.41    4.78   12.69    0.37   12.69    0.37    0.00    0.00  327.41    4.78       ?       ?      ?      ? 
1 1 1    4    3   15 o 12  786.60   10.08   73.36    1.88   73.36    1.88    0.00    0.00  786.60   10.08       ?       ?      ?      ? 
1 1 1    4    3   16 o 10  477.49    6.28   27.00    0.71   27.00    0.71    0.00    0.00  477.49    6.28       ?       ?      ?      ? 
1 1 1    4    3   17 o  6  171.64    4.53    3.49    0.18    3.49    0.18    0.00    0.00  171.64    4.53       ?       ?      ?      ? 
1 1 1    4    3   18 o  3  564.93    7.36   37.80    0.98   37.80    0.98    0.00    0.00  564.93    7.36       ?       ?      ?      ? 
1 1 1    4    3   19 o 12  813.99   10.45   78.53    2.01   78.53    2.01    0.00    0.00  813.99   10.45       ?       ?      ?      ? 
1 1 1    4    3   20 o 14  546.15    7.22   35.32    0.93   35.32    0.93    0.00    0.00  546.15    7.22       ?       ?      ?      ? 
1 1 1    4    3   21 o 11  610.67    7.97   44.16    1.15   44.16    1.15    0.00    0.00  610.67    7.97       ?       ?      ?      ? 
1 1 1    4    3   22 o  6  546.03    7.22   35.30    0.93   35.30    0.93    0.00    0.00  546.03    7.22       ?       ?      ?      ? 
1 1 1    4    3   23 o 12  459.55    6.31   25.00    0.69   25.00    0.69    0.00    0.00  459.55    6.31       ?       ?      ?      ? 
1 1 1    4    3   24 o  6  169.14    5.52    3.39    0.22    3.39    0.22    0.00    0.00  169.14    5.52       ?       ?      ?      ? 
1 1 1    4    3   25 o 15 1007.30   13.21  120.30    3.15  120.30    3.15    0.00    0.00 1007.30   13.21       ?       ?      ?      ? 
1 1 1    4    3   26 o 15  205.74    4.78    5.01    0.23    5.01    0.23    0.00    0.00  205.74    4.78       ?       ?      ?      ? 
1 1 1    4    3   27 o  9  372.21    5.53   16.40    0.49   16.40    0.49    0.00    0.00  372.21    5.53       ?       ?      ?      ? 
1 1 1    4    3   28 o  6  386.99    5.76   17.73    0.53   17.73    0.53    0.00    0.00  386.99    5.76       ?       ?      ?      ? 
1 1 1    4    3   29 o 12  791.06   10.68   74.18    2.00   74.18    2.00    0.00    0.00  791.06   10.68       ?       ?      ?      ? 
1 1 1    4    3   30 o  2  434.44    6.52   22.35    0.67   22.35    0.67    0.00    0.00  434.44    6.52       ?       ?      ?      ? 
1 1 1    4    3   31 o 13  198.40    4.70    4.66    0.22    4.66    0.22    0.00    0.00  198.40    4.70       ?       ?      ?      ? 
1 1 1    4    3   32 o 15  369.30    5.71   16.15    0.50   16.15    0.50    0.00    0.00  369.30    5.71       ?       ?      ?      ? 
1 1 1    4    3   33 o  1  304.23    5.05   10.96    0.36   10.96    0.36    0.00    0.00  304.23    5.05       ?       ?      ?      ? 
1 1 1    4    3   34 o 14  528.86    7.76   33.16    0.97   33.16    0.97    0.00    0.00  528.86    7.76       ?       ?      ?      ? 
1 1 1    4    3   35 o  6  132.04    5.93    2.07    0.18    2.07    0.18    0.00    0.00  132.04    5.93       ?       ?      ?      ? 
1 1 1    4    3   36 o 15  259.55    4.97    7.98    0.31    7.98    0.31    0.00    0.00  259.55    4.97       ?       ?      ?      ? 
1 1 1    4    3   37 o  4  389.95    6.33   18.03    0.58   18.03    0.58    0.00    0.00  389.95    6.33       ?       ?      ?      ? 
1 1 1    4    3   38 o  4  229.66    4.98    6.25    0.27    6.25    0.27    0.00    0.00  229.66    4.98       ?       ?      ?      ? 
1 1 1    4    3   39 f  0  167.54    5.08    3.33    0.20    3.33    0.20    0.00    0.00  167.54    5.08       ?       ?      ?      ? 
1 1 1    4    3   40 o 18  218.32    4.79    5.65    0.25    5.65    0.25    0.00    0.00  218.32    4.79       ?       ?      ?      ? 
1 1 1    4    3   41 o 12  167.23    5.09    3.32    0.20    3.32    0.20    0.00    0.00  167.23    5.09       ?       ?      ?      ? 
1 1 1    4    3   42 o  4  105.52    6.93    1.33    0.17    1.33    0.17    0.00    0.00  105.52    6.93       ?       ?      ?      ? 
1 1 1    4    3   43 o  3  269.72    5.56    8.64    0.35    8.64    0.35    0.00    0.00  269.72    5.56       ?       ?      ?      ? 
1 1 1    4    3   44 o 15   73.23   11.36    0.66    0.19    0.66    0.19    0.00    0.00   73.23   11.36       ?       ?      ?      ? 
1 1 1    4    3   45 o 14  141.07    7.06    2.38    0.23    2.38    0.23    0.00    0.00  141.07    7.06       ?       ?      ?      ? 
1 1 1    4    3   46 o 13   62.50   15.07    0.50    0.22    0.50    0.22    0.00    0.00   62.50   15.07       ?       ?      ?      ? 
1 1 1    4    3   47 o 19  148.72    8.13    2.66    0.29    2.66    0.29    0.00    0.00  148.72    8.13       ?       ?      ?      ? 
1 1 1    4    3   48 o  2   74.96   14.64    0.72    0.25    0.72    0.25    0.00    0.00   74.96   14.64       ?       ?      ?      ? 
1 1 1    4    3   49 o 18  149.49    9.22    2.72    0.32    2.72    0.32    0.00    0.00  149.49    9.22       ?       ?      ?      ? 
1 1 1    4    3   50 o  4   63.57   17.44    0.55    0.27    0.55    0.27    0.00    0.00   63.57   17.44       ?       ?      ?      ? 
1 1 1    4    3   51 o 11  115.32   12.35    1.70    0.33    1.70    0.33    0.00    0.00  115.32   12.35       ?       ?      ?      ? 
1 1 1    4    3   52 o  1   77.00   19.28    0.88    0.35    0.88    0.35    0.00    0.00   77.00   19.28       ?       ?      ?      ? 
1 1 1    4    3   53 o 16   71.77   21.04    0.84    0.38    0.84    0.38    0.00    0.00   71.77   21.04       ?       ?      ?      ? 
1 1 1    4    3   54 o 16   50.41   20.77    0.40    0.40    0.40    0.40    0.00    0.00   50.41   20.77       ?       ?      ?      ? 
1 1 1    4    3   55 o  1   94.54   31.81    2.69    0.84    2.69    0.84    0.00    0.00   94.54   31.81       ?       ?      ?      ? 
1 1 1    4    3   56 o  1   32.63   16.17   -0.53    0.47   -0.53    0.47    0.00    0.00   32.63   16.17       ?       ?      ?      ? 
1 1 1    4    4    0 o  8  100.62    9.50    1.23    0.22    1.23    0.22    1.23    0.22  100.62    9.50  100.62    9.50   0.00   0.00 
1 1 1    4    4    1 o  1  319.24    5.10   12.07    0.39   12.07    0.39   12.07    0.39  319.24    5.10  319.24    5.10   0.00   0.00 
1 1 1    4    4    2 o  9  494.58    7.13   28.97    0.83   28.97    0.83   28.97    0.83  494.58    7.13  494.58    7.13  -0.00   0.00 
1 1 1    4    4    3 o 13  469.98    6.89   26.16    0.77   26.16    0.77   26.16    0.77  469.98    6.89  469.98    6.89  -0.00   0.00 
1 1 1    4    4    4 o  6   22.72   14.27    0.03    0.16    0.03    0.16    0.03    0.16   22.72   14.27   22.72   14.27  -0.00   0.00 
1 1 1    4    4    5 o  2  256.76    4.72    7.81    0.29    7.81    0.29    7.81    0.29  256.76    4.72  256.76    4.72   0.00   0.00 
1 1 1    4    4    6 o 12  723.38   10.37   61.99    1.77   61.99    1.77   61.99    1.77  723.38   10.37  723.38   10.37   0.00   0.00 
1 1 1    4    4    7 o  5  977.77   13.72  113.30    3.17  113.30    3.17  113.30    3.17  977.77   13.72  977.77   13.72  -0.00   0.00 
1 1 1    4    4    8 o 17  902.29   12.92   96.48    2.76   96.48    2.76   96.48    2.76  902.29   12.92  902.29   12.92   0.00   0.00 
1 1 1    4    4    9 o 13  426.76    6.39   21.57    0.65   21.57    0.65   21.57    0.65  426.76    6.39  426.76    6.39   0.00   0.00 
1 1 1    4    4   10 o  8 1216.30   17.65  175.50    5.08  175.50    5.08  175.50    5.08 1216.30   17.65 1216.30   17.65   0.00   0.00 
1 1 1    4    4   11 o 11  314.41    5.33   11.71    0.40   11.71    0.40   11.71    0.40  314.41    5.33  314.41    5.33  -0.00   0.00 
1 1 1    4    4   12 o  3  374.56    6.32   16.62    0.56   16.62    0.56   16.62    0.56  374.56    6.32  374.56    6.32   0.00   0.00 
1 1 1    4    4   13 o  9  126.69    7.51    1.92    0.22    1.92    0.22    1.92    0.22  126.69    7.51  126.69    7.51   0.00   0.00 
1 1 1    4    4   14 o 15   24.67   15.98   -0.01    0.22   -0.01    0.22   -0.01    0.22   24.67   15.98   24.67   15.98  -0.00   0.00 
1 1 1    4    4   15 o  5  246.45    5.56    7.20    0.32    7.20    0.32    7.20    0.32  246.45    5.56  246.45    5.56  -0.00   0.00 
1 1 1    4    4   16 o  7  214.36    5.57    5.45    0.28    5.45    0.28    5.45    0.28  214.36    5.57  214.36    5.57   0.00   0.00 
1 1 1    4    4   17 o  1  234.34    5.41    6.51    0.30    6.51    0.30    6.51    0.30  234.34    5.41  234.34    5.41  -0.00   0.00 
1 1 1    4    4   18 o  2  132.82    7.82    2.11    0.24    2.11    0.24    2.11    0.24  132.82    7.82  132.82    7.82  -0.00   0.00 
1 1 1    4    4   19 o 15  409.96    6.75   19.91    0.65   19.91    0.65   19.91    0.65  409.96    6.75  409.96    6.75  -0.00   0.00 
1 1 1    4    4   20 o  2  250.34    5.96    7.43    0.35    7.43    0.35    7.43    0.35  250.34    5.96  250.34    5.96  -0.00   0.00 
1 1 1    4    4   21 o 18   31.85   19.49    0.10    0.28    0.10    0.28    0.10    0.28   31.85   19.49   31.85   19.49  -0.00   0.00 
1 1 1    4    4   22 o 17  122.02   10.29    1.80    0.29    1.80    0.29    1.80    0.29  122.02   10.29  122.02   10.29  -0.00   0.00 
1 1 1    4    4   23 o 15  282.20    6.36    9.44    0.42    9.44    0.42    9.44    0.42  282.20    6.36  282.20    6.36   0.00   0.00 
1 1 1    4    4   24 o  4   81.14   16.51    0.87    0.28    0.87    0.28    0.87    0.28   81.14   16.51   81.14   16.51  -0.00   0.00 
1 1 1    4    4   25 o 10  466.18    8.18   25.75    0.90   25.75    0.90   25.75    0.90  466.18    8.18  466.18    8.18  -0.00   0.00 
1 1 1    4    4   26 o  3  342.13    6.53   13.87    0.53   13.87    0.53   13.87    0.53  342.13    6.53  342.13    6.53  -0.00   0.00 
1 1 1    4    4   27 o  7  565.24    9.38   37.86    1.25   37.86    1.25   37.86    1.25  565.24    9.38  565.24    9.38  -0.00   0.00 
1 1 1    4    4   28 o  7  422.97    7.76   21.20    0.78   21.20    0.78   21.20    0.78  422.97    7.76  422.97    7.76  -0.00   0.00 
1 1 1    4    4   29 o  4  109.08   10.78    1.45    0.27    1.45    0.27    1.45    0.27  109.08   10.78  109.08   10.78  -0.00   0.00 
1 1 1    4    4   30 o  3  297.19    6.43   10.47    0.45   10.47    0.45   10.47    0.45  297.19    6.43  297.19    6.43   0.00   0.00 
1 1 1    4    4   31 o  9  149.46    8.40    2.67    0.29    2.67    0.29    2.67    0.29  149.46    8.40  149.46    8.40  -0.00   0.00 
1 1 1    4    4   32 o  7  371.37    7.38   16.35    0.65   16.35    0.65   16.35    0.65  371.37    7.38  371.37    7.38  -0.00   0.00 
1 1 1    4    4   33 o  4  212.71    6.15    5.37    0.31    5.37    0.31    5.37    0.31  212.71    6.15  212.71    6.15  -0.00   0.00 
1 1 1    4    4   34 o 10  225.43    6.07    6.03    0.32    6.03    0.32    6.03    0.32  225.43    6.07  225.43    6.07  -0.00   0.00 
1 1 1    4    4   35 o  7  496.08    9.29   29.20    1.09   29.20    1.09   29.20    1.09  496.08    9.29  496.08    9.29   0.00   0.00 
1 1 1    4    4   36 o 18   49.47   20.57    0.41    0.24    0.41    0.24    0.41    0.24   49.47   20.57   49.47   20.57   0.00   0.00 
1 1 1    4    4   37 o 15  255.68    6.64    7.76    0.40    7.76    0.40    7.76    0.40  255.68    6.64  255.68    6.64  -0.00   0.00 
1 1 1    4    4   38 o 14   30.00   18.38    0.09    0.25    0.09    0.25    0.09    0.25   30.00   18.38   30.00   18.38  -0.00   0.00 
1 1 1    4    4   39 o  4   17.76   12.68   -0.36    0.24   -0.36    0.24   -0.36    0.24   17.76   12.68   17.76   12.68   0.00   0.00 
1 1 1    4    4   40 o  8  191.40    6.92    4.36    0.31    4.36    0.31    4.36    0.31  191.40    6.92  191.40    6.92   0.00   0.00 
1 1 1    4    4   41 o 16  348.68    8.41   14.46    0.69   14.46    0.69   14.46    0.69  348.68    8.41  348.68    8.41   0.00   0.00 
1 1 1    4    4   42 o 17  145.01    8.06    2.52    0.27    2.52    0.27    2.52    0.27  145.01    8.06  145.01    8.06   0.00   0.00 
1 1 1    4    4   43 o 11  361.45    8.86   15.56    0.76   15.56    0.76   15.56    0.76  361.45    8.86  361.45    8.86   0.00   0.00 
1 1 1    4    4   44 o  4   82.73   15.38    0.90    0.27    0.90    0.27    0.90    0.27   82.73   15.38   82.73   15.38  -0.00   0.00 
1 1 1    4    4   45 o 17  225.65    9.31    6.10    0.50    6.10    0.50    6.10    0.50  225.65    9.31  225.65    9.31   0.00   0.00 
1 1 1    4    4   46 o 13   81.75   18.39    0.92    0.31    0.92    0.31    0.92    0.31   81.75   18.39   81.75   18.39  -0.00   0.00 
1 1 1    4    4   47 o  8  109.85   16.05    1.55    0.39    1.55    0.39    1.55    0.39  109.85   16.05  109.85   16.05   0.00   0.00 
1 1 1    4    4   48 o 14  172.62   11.52    3.63    0.47    3.63    0.47    3.63    0.47  172.62   11.52  172.62   11.52   0.00   0.00 
1 1 1    4    4   49 o  9   75.54   24.15    0.90    0.38    0.90    0.38    0.90    0.38   75.54   24.15   75.54   24.15   0.00   0.00 
1 1 1    4    4   50 o 17   27.34   18.93   -0.28    0.42   -0.28    0.42   -0.28    0.42   27.34   18.93   27.34   18.93   0.00   0.00 
1 1 1    4    4   51 o  4   40.60   24.78    0.27    0.45    0.27    0.45    0.27    0.45   40.60   24.78   40.60   24.78   0.00   0.00 
1 1 1    4    4   52 o  9   35.65   23.59    0.04    0.52    0.04    0.52    0.04    0.52   35.65   23.59   35.65   23.59   0.00   0.00 
1 1 1    4    4   53 o 15   41.08   25.87    0.31    0.53    0.31    0.53    0.31    0.53   41.08   25.87   41.08   25.87   0.00   0.00 
1 1 1    4    4   54 o 12   31.60   21.56   -0.05    0.50   -0.05    0.50   -0.05    0.50   31.60   21.56   31.60   21.56  -0.00   0.00 
1 1 1    4    4   55 o 17   34.38   23.39    0.08    0.58    0.08    0.58    0.08    0.58   34.38   23.39   34.38   23.39  -0.00   0.00 
1 1 1    4    4   56 o 19   35.62   25.53   -0.27    1.01   -0.27    1.01   -0.27    1.01   35.62   25.53   35.62   25.53  -0.00   0.00 
1 1 1    5    0    0 x  2       ?       ?       ?       ?       ?       ?       ?       ?       ?       ?       ?       ?      ?      ? 
1 1 1    5    0    1 o 17  142.38    5.55    2.41    0.19    2.41    0.19    2.41    0.19  142.38    5.55  142.38    5.55   0.00   0.00 
1 1 1    5    0    2 o 15 1109.11   15.33  145.80    4.02  145.80    4.02  145.80    4.02 1109.11   15.33 1109.11   15.33   0.00   0.00 
1 1 1    5    0    3 o  5  443.43    6.94   23.29    0.73   23.29    0.73   23.29    0.73  443.43    6.94  443.43    6.94   0.00   0.00 
1 1 1    5    0    4 o  9  335.36    5.35   13.32    0.42   13.32    0.42   13.32    0.42  335.36    5.35  335.36    5.35   0.00   0.00 
1 1 1    5    0    5 o 18  174.45    4.93    3.61    0.20    3.61    0.20    3.61    0.20  174.45    4.93  174.45    4.93   0.00   0.00 
1 1 1    5    0    6 o 14  896.08   12.65   95.14    2.68   95.14    2.68   95.14    2.68  896.08   12.65  896.08   12.65   0.00   0.00 
1 1 1    5    0    7 o  8  280.50    4.95    9.32    0.33    9.32    0.33    9.32    0.33  280.50    4.95  280.50    4.95   0.00   0.00 
1 1 1    5    0    8 o 19  469.98    6.96   26.16    0.77   26.16    0.77   26.16    0.77  469.98    6.96  469.98    6.96   0.00   0.00 
1 1 1    5    0    9 o  6  356.10    5.84   15.02    0.49   15.02    0.49   15.02    0.49  356.10    5.84  356.10    5.84   0.00   0.00 
1 1 1    5    0   10 o  3  975.05   14.24  112.70    3.29  112.70    3.29  112.70    3.29  975.05   14.24  975.05   14.24   0.00   0.00 
1 1 1    5    0   11 o  3  504.26    7.62   30.12    0.91   30.12    0.91   30.12    0.91  504.26    7.62  504.26    7.62  -0.00   0.00 
1 1 1    5    0   12 o 16  114.42    7.55    1.57    0.20    1.57    0.20    1.57    0.20  114.42    7.55  114.42    7.55  -0.00   0.00 
1 1 1    5    0   13 o  5  922.05   13.08  100.80    2.85  100.80    2.85  100.80    2.85  922.05   13.08  922.05   13.08   0.00   0.00 
1 1 1    5    0   14 o  8  478.78    7.62   27.16    0.86   27.16    0.86   27.16    0.86  478.78    7.62  478.78    7.62   0.00   0.00 
1 1 1    5    0   15 o  6  650.29    9.77   50.12    1.50   50.12    1.50   50.12    1.50  650.29    9.77  650.29    9.77  -0.00   0.00 
1 1 1    5    0   16 o  1  125.46    8.61    1.89    0.25    1.89    0.25    1.89    0.25  125.46    8.61  125.46    8.61  -0.00   0.00 
1 1 1    5    0   17 o  6  564.25    8.86   37.73    1.18   37.73    1.18   37.73    1.18  564.25    8.86  564.25    8.86   0.00   0.00 
1 1 1    5    0   18 o  6  405.18    6.78   19.45    0.65   19.45    0.65   19.45    0.65  405.18    6.78  405.18    6.78   0.00   0.00 
1 1 1    5    0   19 o  5  153.31    7.10    2.80    0.26    2.80    0.26    2.80    0.26  153.31    7.10  153.31    7.10   0.00   0.00 
1 1 1    5    0   20 o 17  301.32    9.22   10.78    0.66   10.78    0.66   10.78    0.66  301.32    9.22  301.32    9.22   0.00   0.00 
1 1 1    5    0   21 o 19  961.08   14.29  109.50    3.25  109.50    3.25  109.50    3.25  961.08   14.29  961.08   14.29  -0.00   0.00 
1 1 1    5    0   22 o 12  622.88   10.05   45.97    1.48   45.97    1.48   45.97    1.48  622.88   10.05  622.88   10.05  -0.00   0.00 
1 1 1    5    0   23 o 11  466.76    7.88   25.81    0.87   25.81    0.87   25.81    0.87  466.76    7.88  466.76    7.88   0.00   0.00 
1 1 1    5    0   24 o 10   91.60   13.90    1.06    0.28    1.06    0.28    1.06    0.28   91.60   13.90   91.60   13.90  -0.00   0.00 
1 1 1    5    0   25 o 19  118.52   10.24    1.70    0.28    1.70    0.28    1.70    0.28  118.52   10.24  118.52   10.24  -0.00   0.00 
1 1 1    5    0   26 o 13  716.98   11.81   60.93    2.00   60.93    2.00   60.93    2.00  716.98   11.81  716.98   11.81   0.00   0.00 
1 1 1    5    0   27 o  6   45.63   21.06    0.36    0.25    0.36    0.25    0.36    0.25   45.63   21.06   45.63   21.06   0.00   0.00 
1 1 1    5    0   28 o 12  395.35    7.09   18.52    0.66   18.52    0.66   18.52    0.66  395.35    7.09  395.35    7.09  -0.00   0.00 
1 1 1    5    0   29 o 16  295.95    6.06   10.38    0.42   10.38    0.42   10.38    0.42  295.95    6.06  295.95    6.06   0.00   0.00 
1 1 1    5    0   30 o 15  212.49    6.54    5.36    0.33    5.36    0.33    5.36    0.33  212.49    6.54  212.49    6.54   0.00   0.00 
1 1 1    5    0   31 o 11  211.87    6.74    5.33    0.34    5.33    0.34    5.33    0.34  211.87    6.74  211.87    6.74   0.00   0.00 
1 1 1    5    0   32 o 19  144.03    8.11    2.48    0.27    2.48    0.27    2.48    0.27  144.03    8.11  144.03    8.11  -0.00   0.00 
1 1 1    5    0   33 f  0  453.46    8.34   24.38    0.89   24.38    0.89   24.38    0.89  453.46    8.34  453.46    8.34   0.00   0.00 
1 1 1    5    0   34 o  7  205.59    6.52    5.02    0.32    5.02    0.32    5.02    0.32  205.59    6.52  205.59    6.52  -0.00   0.00 
1 1 1    5    0   35 o  5  315.26    7.18   11.79    0.53   11.79    0.53   11.79    0.53  315.26    7.18  315.26    7.18   0.00   0.00 
1 1 1    5    0   36 o 12  360.94    7.09   15.45    0.60   15.45    0.60   15.45    0.60  360.94    7.09  360.94    7.09   0.00   0.00 
1 1 1    5    0   37 o  5  152.13    7.15    2.76    0.26    2.76    0.26    2.76    0.26  152.13    7.15  152.13    7.15   0.00   0.00 
1 1 1    5    0   38 o  5   36.17   19.74    0.22    0.24    0.22    0.24    0.22    0.24   36.17   19.74   36.17   19.74  -0.00   0.00 
1 1 1    5    0   39 o  8   19.78   13.77   -0.21    0.23   -0.21    0.23   -0.21    0.23   19.78   13.77   19.78   13.77   0.00   0.00 
1 1 1    5    0   40 o 12  119.46    8.68    1.72    0.24    1.72    0.24    1.72    0.24  119.46    8.68  119.46    8.68   0.00   0.00 
1 1 1    5    0   41 o  6  114.16    9.48    1.58    0.25    1.58    0.25    1.58    0.25  114.16    9.48  114.16    9.48  -0.00   0.00 
1 1 1    5    0   42 o  2   55.27   19.42    0.48    0.23    0.48    0.23    0.48    0.23   55.27   19.42   55.27   19.42  -0.00   0.00 
1 1 1    5    0   43 o  6  147.90    7.91    2.62    0.28    2.62    0.28    2.62    0.28  147.90    7.91  147.90    7.91   0.00   0.00 
1 1 1    5    0   44 o 13  381.13   10.92   17.37    0.98   17.37    0.98   17.37    0.98  381.13   10.92  381.13   10.92  -0.00   0.00 
1 1 1    5    0   45 o 12   56.04   22.51    0.53    0.29    0.53    0.29    0.53    0.29   56.04   22.51   56.04   22.51  -0.00   0.00 
1 1 1    5    0   46 o  8   48.12   22.99    0.42    0.30    0.42    0.30    0.42    0.30   48.12   22.99   48.12   22.99   0.00   0.00 
1 1 1    5    0   47 o 12   41.24   23.33    0.29    0.35    0.29    0.35    0.29    0.35   41.24   23.33   41.24   23.33   0.00   0.00 
1 1 1    5    0   48 o 10   26.91   18.27   -0.16    0.35   -0.16    0.35   -0.16    0.35   26.91   18.27   26.91   18.27   0.00   0.00 
1 1 1    5    0   49 o 13  238.76   15.40    7.06    0.86    7.06    0.86    7.06    0.86  238.76   15.40  238.76   15.40  -0.00   0.00 
1 1 1    5    0   50 f  0   80.54   23.04    0.99    0.38    0.99    0.38    0.99    0.38   80.54   23.04   80.54   23.04  -0.00   0.00 
1 1 1    5    0   51 o 19   68.77   28.47    0.89    0.46    0.89    0.46    0.89    0.46   68.77   28.47   68.77   28.47  -0.00   0.00 
1 1 1    5    0   52 o 15   38.10   24.04    0.20    0.46    0.20    0.46    0.20    0.46   38.10   24.04   38.10   24.04  -0.00   0.00 
1 1 1    5    0   53 o  5   82.35   30.84    1.32    0.56    1.32    0.56    1.32    0.56   82.35   30.84   82.35   30.84   0.00   0.00 
1 1 1    5    0   54 o  5   72.25   34.38    1.35    0.67    1.35    0.67    1.35    0.67   72.25   34.38   72.25   34.38  -0.00   0.00 
1 1 1    5    0   55 o 16   32.53   22.54   -0.08    0.60   -0.08    0.60   -0.08    0.60   32.53   22.54   32.53   22.54  -0.00   0.00 
1 1 1    5    0   56 o 18   38.28   26.10    0.27    0.73    0.27    0.73    0.27    0.73   38.28   26.10   38.28   26.10   0.00   0.00 
1 1 1    5    1    0 o 15  206.84    4.40    5.07    0.22    5.07    0.22    5.07    0.22  206.84    4.40  206.84    4.40  -0.00   0.00 
1 1 1    5    1    1 o 11  702.58    8.69   58.45    1.45   58.45    1.45    0.00    0.00  702.58    8.69       ?       ?      ?      ? 
1 1 1    5    1    2 o  4  176.58    3.58    3.69    0.15    3.69    0.15    0.00    0.00  176.58    3.58       ?       ?      ?      ? 
1 1 1    5    1    3 o  6  188.84    3.47    4.22    0.15    4.22    0.15    0.00    0.00  188.84    3.47       ?       ?      ?      ? 
1 1 1    5    1    4 o 18  495.14    6.22   29.02    0.73   29.02    0.73    0.00    0.00  495.14    6.22       ?       ?      ?      ? 
1 1 1    5    1    5 o 16  652.69    8.14   50.44    1.26   50.44    1.26    0.00    0.00  652.69    8.14       ?       ?      ?      ? 
1 1 1    5    1    6 o  3  244.59    3.69    7.08    0.21    7.08    0.21    0.00    0.00  244.59    3.69       ?       ?      ?      ? 
1 1 1    5    1    7 o 12  286.73    4.01    9.73    0.27    9.73    0.27    0.00    0.00  286.73    4.01       ?       ?      ?      ? 
1 1 1    5    1    8 o  5  623.03    7.84   45.96    1.16   45.96    1.16    0.00    0.00  623.03    7.84       ?       ?      ?      ? 
1 1 1    5    1    9 o 10  504.83    6.40   30.17    0.76   30.17    0.76    0.00    0.00  504.83    6.40       ?       ?      ?      ? 
1 1 1    5    1   10 o 12  321.98    4.41   12.27    0.34   12.27    0.34    0.00    0.00  321.98    4.41       ?       ?      ?      ? 
1 1 1    5    1   11 o  3  458.81    5.89   24.92    0.64   24.92    0.64    0.00    0.00  458.81    5.89       ?       ?      ?      ? 
1 1 1    5    1   12 o  7  550.84    7.04   35.93    0.92   35.93    0.92    0.00    0.00  550.84    7.04       ?       ?      ?      ? 
1 1 1    5    1   13 f  0  610.80    7.76   44.19    1.12   44.19    1.12    0.00    0.00  610.80    7.76       ?       ?      ?      ? 
1 1 1    5    1   14 o 15  578.31    7.87   39.62    1.08   39.62    1.08    0.00    0.00  578.31    7.87       ?       ?      ?      ? 
1 1 1    5    1   15 o  6  696.06    8.93   57.42    1.47   57.42    1.47    0.00    0.00  696.06    8.93       ?       ?      ?      ? 
1 1 1    5    1   16 o  7  205.32    4.06    4.99    0.20    4.99    0.20    0.00    0.00  205.32    4.06       ?       ?      ?      ? 
1 1 1    5    1   17 o 17  881.12   11.36   92.09    2.37   92.09    2.37    0.00    0.00  881.12   11.36       ?       ?      ?      ? 
1 1 1    5    1   18 o 15  191.04    4.42    4.32    0.20    4.32    0.20    0.00    0.00  191.04    4.42       ?       ?      ?      ? 
1 1 1    5    1   19 o 14  277.73    4.47    9.13    0.29    9.13    0.29    0.00    0.00  277.73    4.47       ?       ?      ?      ? 
1 1 1    5    1   20 o 15  383.72    5.36   17.43    0.49   17.43    0.49    0.00    0.00  383.72    5.36       ?       ?      ?      ? 
1 1 1    5    1   21 o 15 1172.18   14.88  163.00    4.13  163.00    4.13    0.00    0.00 1172.18   14.88       ?       ?      ?      ? 
1 1 1    5    1   22 o 19  111.18    7.35    1.47    0.19    1.47    0.19    0.00    0.00  111.18    7.35       ?       ?      ?      ? 
1 1 1    5    1   23 o 16 1057.53   13.82  132.60    3.46  132.60    3.46    0.00    0.00 1057.53   13.82       ?       ?      ?      ? 
1 1 1    5    1   24 o  4  465.38    6.63   25.64    0.73   25.64    0.73    0.00    0.00  465.38    6.63       ?       ?      ?      ? 
1 1 1    5    1   25 o  5  279.10    4.83    9.22    0.32    9.22    0.32    0.00    0.00  279.10    4.83       ?       ?      ?      ? 
1 1 1    5    1   26 f  0  380.19    5.52   17.11    0.50   17.11    0.50    0.00    0.00  380.19    5.52       ?       ?      ?      ? 
1 1 1    5    1   27 o  3  694.56    9.44   57.15    1.55   57.15    1.55    0.00    0.00  694.56    9.44       ?       ?      ?      ? 
1 1 1    5    1   28 o  5  452.47    6.37   24.24    0.68   24.24    0.68    0.00    0.00  452.47    6.37       ?       ?      ?      ? 
1 1 1    5    1   29 o 15  464.88    6.63   25.59    0.73   25.59    0.73    0.00    0.00  464.88    6.63       ?       ?      ?      ? 
1 1 1    5    1   30 o  6  555.24    7.91   36.52    1.04   36.52    1.04    0.00    0.00  555.24    7.91       ?       ?      ?      ? 
1 1 1    5    1   31 o  9  345.58    5.50   14.14    0.45   14.14    0.45    0.00    0.00  345.58    5.50       ?       ?      ?      ? 
1 1 1    5    1   32 o 18  553.69    7.97   36.33    1.04   36.33    1.04    0.00    0.00  553.69    7.97       ?       ?      ?      ? 
1 1 1    5    1   33 o 15   86.16    9.00    0.89    0.18    0.89    0.18    0.00    0.00   86.16    9.00       ?       ?      ?      ? 
1 1 1    5    1   34 o  1  130.77    5.98    2.03    0.18    2.03    0.18    0.00    0.00  130.77    5.98       ?       ?      ?      ? 
1 1 1    5    1   35 o  3  359.24    5.74   15.29    0.49   15.29    0.49    0.00    0.00  359.24    5.74       ?       ?      ?      ? 
1 1 1    5    1   36 o  2  260.37    4.82    8.03    0.30    8.03    0.30    0.00    0.00  260.37    4.82       ?       ?      ?      ? 
1 1 1    5    1   37 o 11  158.49    5.32    2.98    0.20    2.98    0.20    0.00    0.00  158.49    5.32       ?       ?      ?      ? 
1 1 1    5    1   38 o  2   58.91   12.59    0.43    0.17    0.43    0.17    0.00    0.00   58.91   12.59       ?       ?      ?      ? 
1 1 1    5    1   39 o 12  147.99    5.36    2.60    0.19    2.60    0.19    0.00    0.00  147.99    5.36       ?       ?      ?      ? 
1 1 1    5    1   40 o 18  365.52    6.46   15.86    0.56   15.86    0.56    0.00    0.00  365.52    6.46       ?       ?      ?      ? 
1 1 1    5    1   41 o  3  117.35    6.26    1.64    0.17    1.64    0.17    0.00    0.00  117.35    6.26       ?       ?      ?      ? 
1 1 1    5    1   42 o 16  207.55    4.75    5.11    0.23    5.11    0.23    0.00    0.00  207.55    4.75       ?       ?      ?      ? 
1 1 1    5    1   43 o  2  189.58    5.27    4.27    0.24    4.27    0.24    0.00    0.00  189.58    5.27       ?       ?      ?      ? 
1 1 1    5    1   44 o 19  270.52    5.83    8.70    0.37    8.70    0.37    0.00    0.00  270.52    5.83       ?       ?      ?      ? 
1 1 1    5    1   45 o 13  147.52    6.77    2.60    0.24    2.60    0.24    0.00    0.00  147.52    6.77       ?       ?      ?      ? 
1 1 1    5    1   46 o 13  138.57    7.18    2.30    0.23    2.30    0.23    0.00    0.00  138.57    7.18       ?       ?      ?      ? 
1 1 1    5    1   47 o 18  110.87    9.30    1.49    0.24    1.49    0.24    0.00    0.00  110.87    9.30       ?       ?      ?      ? 
1 1 1    5    1   48 o 15   35.59   15.26    0.01    0.23    0.01    0.23    0.00    0.00   35.59   15.26       ?       ?      ?      ? 
1 1 1    5    1   49 o  3   37.04   16.06    0.00    0.26    0.00    0.26    0.00    0.00   37.04   16.06       ?       ?      ?      ? 
1 1 1    5    1   50 o 13   52.20   18.62    0.34    0.29    0.34    0.29    0.00    0.00   52.20   18.62       ?       ?      ?      ? 
1 1 1    5    1   51 o  2  181.07   11.66    4.14    0.50    4.14    0.50    0.00    0.00  181.07   11.66       ?       ?      ?      ? 
1 1 1    5    1   52 o  3   59.60   20.22    0.53    0.34    0.53    0.34    0.00    0.00   59.60   20.22       ?       ?      ?      ? 
1 1 1    5    1   53 o 12  104.90   17.59    1.61    0.42    1.61    0.42    0.00    0.00  104.90   17.59       ?       ?      ?      ? 
1 1 1    5    1   54 o  8   31.01   15.21   -0.48    0.38   -0.48    0.38    0.00    0.00   31.01   15.21       ?       ?      ?      ? 
1 1 1    5    1   55 o  5   37.06   17.61   -0.11    0.42   -0.11    0.42    0.00    0.00   37.06   17.61       ?       ?      ?      ? 
1 1 1    5    1   56 o  8   43.64   20.96    0.12    0.63    0.12    0.63    0.00    0.00   43.64   20.96       ?       ?      ?      ? 
1 1 1    5    2    0 o 13   84.55    8.23    0.87    0.16    0.87    0.16    0.87    0.16   84.55    8.23   84.55    8.23   0.00   0.00 
1 1 1    5    2    1 o  5   83.55    5.66    0.83    0.11    0.83    0.11    0.00    0.00   83.55    5.66       ?       ?      ?      ? 
1 1 1    5    2    2 o 11  545.53    6.69   35.23    0.86   35.23    0.86    0.00    0.00  545.53    6.69       ?       ?      ?      ? 
1 1 1    5    2    3 o 14 1329.70   15.83  209.70    4.98  209.70    4.98    0.00    0.00 1329.70   15.83       ?       ?      ?      ? 
1 1 1    5    2    4 o 11 1287.84   15.75  196.70    4.80  196.70    4.80    0.00    0.00 1287.84   15.75       ?       ?      ?      ? 
1 1 1    5    2    5 o  3  122.89    4.64    1.79    0.13    1.79    0.13    0.00    0.00  122.89    4.64       ?       ?      ?      ? 
1 1 1    5    2    6 o  9  381.10    4.99   17.19    0.45   17.19    0.45    0.00    0.00  381.10    4.99       ?       ?      ?      ? 
1 1 1    5    2    7 o  5  481.99    6.17   27.50    0.70   27.50    0.70    0.00    0.00  481.99    6.17       ?       ?      ?      ? 
1 1 1    5    2    8 o 12  367.32    4.96   15.97    0.43   15.97    0.43    0.00    0.00  367.32    4.96       ?       ?      ?      ? 
1 1 1    5    2    9 o 19  829.99   10.28   81.61    2.02   81.61    2.02    0.00    0.00  829.99   10.28       ?       ?      ?      ? 
1 1 1    5    2   10 f  0  404.52    5.38   19.37    0.52   19.37    0.52    0.00    0.00  404.52    5.38       ?       ?      ?      ? 
1 1 1    5    2   11 o 15  226.84    3.90    6.09    0.21    6.09    0.21    0.00    0.00  226.84    3.90       ?       ?      ?      ? 
1 1 1    5    2   12 o 10  585.01    7.50   40.53    1.04   40.53    1.04    0.00    0.00  585.01    7.50       ?       ?      ?      ? 
1 1 1    5    2   13 o 15  767.18    9.85   69.76    1.79   69.76    1.79    0.00    0.00  767.18    9.85       ?       ?      ?      ? 
1 1 1    5    2   14 o 11  495.20    6.54   29.04    0.77   29.04    0.77    0.00    0.00  495.20    6.54       ?       ?      ?      ? 
1 1 1    5    2   15 o  8  358.44    4.95   15.21    0.42   15.21    0.42    0.00    0.00  358.44    4.95       ?       ?      ?      ? 
1 1 1    5    2   16 o 10  186.79    4.48    4.13    0.20    4.13    0.20    0.00    0.00  186.79    4.48       ?       ?      ?      ? 
1 1 1    5    2   17 o 14  718.67    9.18   61.21    1.56   61.21    1.56    0.00    0.00  718.67    9.18       ?       ?      ?      ? 
1 1 1    5    2   18 o  9  220.79    4.25    5.77    0.22    5.77    0.22    0.00    0.00  220.79    4.25       ?       ?      ?      ? 
1 1 1    5    2   19 o 17  236.14    4.29    6.60    0.24    6.60    0.24    0.00    0.00  236.14    4.29       ?       ?      ?      ? 
1 1 1    5    2   20 o 19  797.47   10.14   75.35    1.91   75.35    1.91    0.00    0.00  797.47   10.14       ?       ?      ?      ? 
1 1 1    5    2   21 o 15  486.24    6.47   27.99    0.74   27.99    0.74    0.00    0.00  486.24    6.47       ?       ?      ?      ? 
1 1 1    5    2   22 o 14  230.16    4.97    6.27    0.27    6.27    0.27    0.00    0.00  230.16    4.97       ?       ?      ?      ? 
1 1 1    5    2   23 o  8 1190.77   15.40  168.20    4.34  168.20    4.34    0.00    0.00 1190.77   15.40       ?       ?      ?      ? 
1 1 1    5    2   24 o 12  474.28    6.57   26.63    0.74   26.63    0.74    0.00    0.00  474.28    6.57       ?       ?      ?      ? 
1 1 1    5    2   25 o 10  113.07    7.23    1.52    0.19    1.52    0.19    0.00    0.00  113.07    7.23       ?       ?      ?      ? 
1 1 1    5    2   26 f  0  309.39    4.92   11.33    0.36   11.33    0.36    0.00    0.00  309.39    4.92       ?       ?      ?      ? 
1 1 1    5    2   27 o 14  471.93    6.76   26.37    0.75   26.37    0.75    0.00    0.00  471.93    6.76       ?       ?      ?      ? 
1 1 1    5    2   28 o 18  255.22    4.72    7.71    0.29    7.71    0.29    0.00    0.00  255.22    4.72       ?       ?      ?      ? 
1 1 1    5    2   29 o 10  283.44    4.80    9.51    0.32    9.51    0.32    0.00    0.00  283.44    4.80       ?       ?      ?      ? 
1 1 1    5    2   30 o  3  386.64    5.76   17.70    0.53   17.70    0.53    0.00    0.00  386.64    5.76       ?       ?      ?      ? 
1 1 1    5    2   31 f  0  507.92    7.24   30.56    0.87   30.56    0.87    0.00    0.00  507.92    7.24       ?       ?      ?      ? 
1 1 1    5    2   32 o  2  790.90   10.98   74.23    2.05   74.23    2.05    0.00    0.00  790.90   10.98       ?       ?      ?      ? 
1 1 1    5    2   33 o 12  301.45    4.95   10.76    0.35   10.76    0.35    0.00    0.00  301.45    4.95       ?       ?      ?      ? 
1 1 1    5    2   34 o 19  539.80    7.87   34.55    1.01   34.55    1.01    0.00    0.00  539.80    7.87       ?       ?      ?      ? 
1 1 1    5    2   35 o  9  355.00    5.57   14.93    0.47   14.93    0.47    0.00    0.00  355.00    5.57       ?       ?      ?      ? 
1 1 1    5    2   36 o 13  177.62    4.86    3.74    0.20    3.74    0.20    0.00    0.00  177.62    4.86       ?       ?      ?      ? 
1 1 1    5    2   37 o 19  325.68    5.49   12.57    0.42   12.57    0.42    0.00    0.00  325.68    5.49       ?       ?      ?      ? 
1 1 1    5    2   38 o  1   56.75   12.96    0.40    0.17    0.40    0.17    0.00    0.00   56.75   12.96       ?       ?      ?      ? 
1 1 1    5    2   39 o 19  344.29    6.00   14.06    0.49   14.06    0.49    0.00    0.00  344.29    6.00       ?       ?      ?      ? 
1 1 1    5    2   40 o 19   44.30   14.27    0.23    0.17    0.23    0.17    0.00    0.00   44.30   14.27       ?       ?      ?      ? 
1 1 1    5    2   41 o  2   61.70   11.40    0.47    0.16    0.47    0.16    0.00    0.00   61.70   11.40       ?       ?      ?      ? 
1 1 1    5    2   42 o 10  204.46    4.99    4.96    0.24    4.96    0.24    0.00    0.00  204.46    4.99       ?       ?      ?      ? 
1 1 1    5    2   43 o 13  141.11    5.88    2.37    0.20    2.37    0.20    0.00    0.00  141.11    5.88       ?       ?      ?      ? 
1 1 1    5    2   44 o 11   43.48   15.10    0.21    0.19    0.21    0.19    0.00    0.00   43.48   15.10       ?       ?      ?      ? 
1 1 1    5    2   45 o 11  213.56    6.51    5.44    0.33    5.44    0.33    0.00    0.00  213.56    6.51       ?       ?      ?      ? 
1 1 1    5    2   46 o 14   47.36   16.26    0.26    0.22    0.26    0.22    0.00    0.00   47.36   16.26       ?       ?      ?      ? 
1 1 1    5    2   47 o 18   89.85   12.10    1.00    0.25    1.00    0.25    0.00    0.00   89.85   12.10       ?       ?      ?      ? 
1 1 1    5    2   48 o  7  170.07    8.41    3.49    0.34    3.49    0.34    0.00    0.00  170.07    8.41       ?       ?      ?      ? 
1 1 1    5    2   49 o  3  114.35   11.30    1.62    0.30    1.62    0.30    0.00    0.00  114.35   11.30       ?       ?      ?      ? 
1 1 1    5    2   50 o  1   39.12   16.96    0.02    0.29    0.02    0.29    0.00    0.00   39.12   16.96       ?       ?      ?      ? 
1 1 1    5    2   51 o 13   37.60   16.73   -0.03    0.30   -0.03    0.30    0.00    0.00   37.60   16.73       ?       ?      ?      ? 
1 1 1    5    2   52 o 17   52.38   19.89    0.37    0.34    0.37    0.34    0.00    0.00   52.38   19.89       ?       ?      ?      ? 
1 1 1    5    2   53 o 16   42.97   18.88    0.11    0.37    0.11    0.37    0.00    0.00   42.97   18.88       ?       ?      ?      ? 
1 1 1    5    2   54 o 10   45.10   19.48    0.24    0.38    0.24    0.38    0.00    0.00   45.10   19.48       ?       ?      ?      ? 
1 1 1    5    2   55 o 15   48.74   21.24    0.42    0.46    0.42    0.46    0.00    0.00   48.74   21.24       ?       ?      ?      ? 
1 1 1    5    2   56 o 19   36.51   18.07   -0.45    0.58   -0.45    0.58    0.00    0.00   36.51   18.07       ?       ?      ?      ? 
1 1 1    5    3    0 o 15  295.89    4.98   10.37    0.35   10.37    0.35   10.37    0.35  295.89    4.98  295.89    4.98   0.00   0.00 
1 1 1    5    3    1 o 14  546.22    6.79   35.32    0.88   35.32    0.88    0.00    0.00  546.22    6.79       ?       ?      ?      ? 
1 1 1    5    3    2 o 10  116.89    4.85    1.62    0.13    1.62    0.13    0.00    0.00  116.89    4.85       ?       ?      ?      ? 
1 1 1    5    3    3 o 15  350.74    4.62   14.56    0.38   14.56    0.38    0.00    0.00  350.74    4.62       ?       ?      ?      ? 
1 1 1    5    3    4 o 14  514.21    6.43   31.30    0.78   31.30    0.78    0.00    0.00  514.21    6.43       ?       ?      ?      ? 
1 1 1    5    3    5 o 10  601.61    7.43   42.85    1.06   42.85    1.06    0.00    0.00  601.61    7.43       ?       ?      ?      ? 
1 1 1    5    3    6 o 17  184.53    3.70    4.03    0.16    4.03    0.16    0.00    0.00  184.53    3.70       ?       ?      ?      ? 
1 1 1    5    3    7 o  5  287.17    4.11    9.76    0.28    9.76    0.28    0.00    0.00  287.17    4.11       ?       ?      ?      ? 
1 1 1    5    3    8 o 17  752.91    9.26   67.14    1.65   67.14    1.65    0.00    0.00  752.91    9.26       ?       ?      ?      ? 
1 1 1    5    3    9 o 19  934.08   11.45  103.40    2.53  103.40    2.53    0.00    0.00  934.08   11.45       ?       ?      ?      ? 
1 1 1    5    3   10 o  3  608.80    7.66   43.89    1.10   43.89    1.10    0.00    0.00  608.80    7.66       ?       ?      ?      ? 
1 1 1    5    3   11 o  1  543.45    6.87   34.97    0.88   34.97    0.88    0.00    0.00  543.45    6.87       ?       ?      ?      ? 
1 1 1    5    3   12 o 17  408.86    5.33   19.79    0.52   19.79    0.52    0.00    0.00  408.86    5.33       ?       ?      ?      ? 
1 1 1    5    3   13 o  5  510.96    6.90   30.92    0.83   30.92    0.83    0.00    0.00  510.96    6.90       ?       ?      ?      ? 
1 1 1    5    3   14 o  9  293.97    4.42   10.23    0.31   10.23    0.31    0.00    0.00  293.97    4.42       ?       ?      ?      ? 
1 1 1    5    3   15 o 19  438.62    5.78   22.78    0.60   22.78    0.60    0.00    0.00  438.62    5.78       ?       ?      ?      ? 
1 1 1    5    3   16 o 17  346.58    4.87   14.22    0.40   14.22    0.40    0.00    0.00  346.58    4.87       ?       ?      ?      ? 
1 1 1    5    3   17 o 10  569.68    7.52   38.44    1.01   38.44    1.01    0.00    0.00  569.68    7.52       ?       ?      ?      ? 
1 1 1    5    3   18 o  1  277.27    4.47    9.10    0.29    9.10    0.29    0.00    0.00  277.27    4.47       ?       ?      ?      ? 
1 1 1    5    3   19 o  5  687.68    8.95   56.02    1.46   56.02    1.46    0.00    0.00  687.68    8.95       ?       ?      ?      ? 
1 1 1    5    3   20 o 13  325.23    4.88   12.52    0.38   12.52    0.38    0.00    0.00  325.23    4.88       ?       ?      ?      ? 
1 1 1    5    3   21 o 15  555.45    7.44   36.53    0.98   36.53    0.98    0.00    0.00  555.45    7.44       ?       ?      ?      ? 
1 1 1    5    3   22 o  3  890.20   11.90   93.91    2.51   93.91    2.51    0.00    0.00  890.20   11.90       ?       ?      ?      ? 
1 1 1    5    3   23 o 19  634.41    8.37   47.66    1.26   47.66    1.26    0.00    0.00  634.41    8.37       ?       ?      ?      ? 
1 1 1    5    3   24 f  0  666.26    8.70   52.57    1.37   52.57    1.37    0.00    0.00  666.26    8.70       ?       ?      ?      ? 
1 1 1    5    3   25 o 13  635.23    8.64   47.79    1.30   47.79    1.30    0.00    0.00  635.23    8.64       ?       ?      ?      ? 
1 1 1    5    3   26 o  4  529.35    7.30   33.18    0.92   33.18    0.92    0.00    0.00  529.35    7.30       ?       ?      ?      ? 
1 1 1    5    3   27 o  5  580.42    8.28   39.90    1.14   39.90    1.14    0.00    0.00  580.42    8.28       ?       ?      ?      ? 
1 1 1    5    3   28 o 14  107.68    7.58    1.38    0.19    1.38    0.19    0.00    0.00  107.68    7.58       ?       ?      ?      ? 
1 1 1    5    3   29 o  8  348.28    5.31   14.36    0.44   14.36    0.44    0.00    0.00  348.28    5.31       ?       ?      ?      ? 
1 1 1    5    3   30 o  1  659.52    9.25   51.55    1.44   51.55    1.44    0.00    0.00  659.52    9.25       ?       ?      ?      ? 
1 1 1    5    3   31 o  2  285.06    4.91    9.62    0.33    9.62    0.33    0.00    0.00  285.06    4.91       ?       ?      ?      ? 
1 1 1    5    3   32 o 11  267.31    4.77    8.46    0.30    8.46    0.30    0.00    0.00  267.31    4.77       ?       ?      ?      ? 
1 1 1    5    3   33 o 13  579.66    8.33   39.84    1.14   39.84    1.14    0.00    0.00  579.66    8.33       ?       ?      ?      ? 
1 1 1    5    3   34 o  3  199.44    4.68    4.71    0.22    4.71    0.22    0.00    0.00  199.44    4.68       ?       ?      ?      ? 
1 1 1    5    3   35 o 13  341.29    5.62   13.80    0.45   13.80    0.45    0.00    0.00  341.29    5.62       ?       ?      ?      ? 
1 1 1    5    3   36 o 12  113.05    6.48    1.52    0.17    1.52    0.17    0.00    0.00  113.05    6.48       ?       ?      ?      ? 
1 1 1    5    3   37 o 19  158.75    5.31    2.99    0.20    2.99    0.20    0.00    0.00  158.75    5.31       ?       ?      ?      ? 
1 1 1    5    3   38 o  6   78.87    9.32    0.75    0.17    0.75    0.17    0.00    0.00   78.87    9.32       ?       ?      ?      ? 
1 1 1    5    3   39 o  2  229.64    4.82    6.25    0.26    6.25    0.26    0.00    0.00  229.64    4.82       ?       ?      ?      ? 
1 1 1    5    3   40 o  2  145.37    5.44    2.51    0.19    2.51    0.19    0.00    0.00  145.37    5.44       ?       ?      ?      ? 
1 1 1    5    3   41 o  7  238.88    5.19    6.77    0.29    6.77    0.29    0.00    0.00  238.88    5.19       ?       ?      ?      ? 
1 1 1    5    3   42 o  7  125.63    6.20    1.88    0.18    1.88    0.18    0.00    0.00  125.63    6.20       ?       ?      ?      ? 
1 1 1    5    3   43 o  4   27.60   12.42   -0.08    0.17   -0.08    0.17    0.00    0.00   27.60   12.42       ?       ?      ?      ? 
1 1 1    5    3   44 f  0  217.71    5.86    5.64    0.30    5.64    0.30    0.00    0.00  217.71    5.86       ?       ?      ?      ? 
1 1 1    5    3   45 o 12   50.70   15.36    0.32    0.20    0.32    0.20    0.00    0.00   50.70   15.36       ?       ?      ?      ? 
1 1 1    5    3   46 o 10  126.33    8.17    1.92    0.24    1.92    0.24    0.00    0.00  126.33    8.17       ?       ?      ?      ? 
1 1 1    5    3   47 o 15   54.81   16.87    0.38    0.24    0.38    0.24    0.00    0.00   54.81   16.87       ?       ?      ?      ? 
1 1 1    5    3   48 o 14  128.73    9.02    2.01    0.27    2.01    0.27    0.00    0.00  128.73    9.02       ?       ?      ?      ? 
1 1 1    5    3   49 o 18   99.26   12.68    1.24    0.29    1.24    0.29    0.00    0.00   99.26   12.68       ?       ?      ?      ? 
1 1 1    5    3   50 o 14   44.15   18.07    0.15    0.30    0.15    0.30    0.00    0.00   44.15   18.07       ?       ?      ?      ? 
1 1 1    5    3   51 o 17   59.29   19.29    0.50    0.31    0.50    0.31    0.00    0.00   59.29   19.29       ?       ?      ?      ? 
1 1 1    5    3   52 o  9   57.98   19.92    0.50    0.33    0.50    0.33    0.00    0.00   57.98   19.92       ?       ?      ?      ? 
1 1 1    5    3   53 o 17   58.39   21.48    0.56    0.39    0.56    0.39    0.00    0.00   58.39   21.48       ?       ?      ?      ? 
1 1 1    5    3   54 o  2   47.94   20.83    0.32    0.44    0.32    0.44    0.00    0.00   47.94   20.83       ?       ?      ?      ? 
1 1 1    5    3   55 o 12   61.84   24.91    0.97    0.56    0.97    0.56    0.00    0.00   61.84   24.91       ?       ?      ?      ? 
1 1 1    5    3   56 o  3   52.47   24.15    0.75    0.69    0.75    0.69    0.00    0.00   52.47   24.15       ?       ?      ?      ? 
1 1 1    5    4    0 o  2  427.17    6.25   21.61    0.63   21.61    0.63   21.61    0.63  427.17    6.25  427.17    6.25   0.00   0.00 
1 1 1    5    4    1 o  8  161.06    3.54    3.07    0.13    3.07    0.13    0.00    0.00  161.06    3.54       ?       ?      ?      ? 
1 1 1    5    4    2 o  6  903.92   10.90   96.79    2.33   96.79    2.33    0.00    0.00  903.92   10.90       ?       ?      ?      ? 
1 1 1    5    4    3 o  3  751.10    9.22   66.81    1.64   66.81    1.64    0.00    0.00  751.10    9.22       ?       ?      ?      ? 
1 1 1    5    4    4 o  2  409.73    5.26   19.87    0.51   19.87    0.51    0.00    0.00  409.73    5.26       ?       ?      ?      ? 
1 1 1    5    4    5 o  8  635.98    7.80   47.89    1.17   47.89    1.17    0.00    0.00  635.98    7.80       ?       ?      ?      ? 
1 1 1    5    4    6 o  7  695.37    8.56   57.26    1.41   57.26    1.41    0.00    0.00  695.37    8.56       ?       ?      ?      ? 
1 1 1    5    4    7 o  1  316.16    4.32   11.83    0.32   11.83    0.32    0.00    0.00  316.16    4.32       ?       ?      ?      ? 
1 1 1    5    4    8 o 19  352.89    4.71   14.74    0.39   14.74    0.39    0.00    0.00  352.89    4.71       ?       ?      ?      ? 
1 1 1    5    4    9 o  2  366.28    4.88   15.88    0.42   15.88    0.42    0.00    0.00  366.28    4.88       ?       ?      ?      ? 
1 1 1    5    4   10 o 15   61.52    9.98    0.46    0.14    0.46    0.14    0.00    0.00   61.52    9.98       ?       ?      ?      ? 
1 1 1    5    4   11 o  8  276.97    4.24    9.08    0.28    9.08    0.28    0.00    0.00  276.97    4.24       ?       ?      ?      ? 
1 1 1    5    4   12 o  1  524.58    6.92   32.59    0.86   32.59    0.86    0.00    0.00  524.58    6.92       ?       ?      ?      ? 
1 1 1    5    4   13 o 16  647.07    8.36   49.61    1.28   49.61    1.28    0.00    0.00  647.07    8.36       ?       ?      ?      ? 
1 1 1    5    4   14 o  1  335.94    4.78   13.36    0.38   13.36    0.38    0.00    0.00  335.94    4.78       ?       ?      ?      ? 
1 1 1    5    4   15 o  7  580.44    7.49   39.91    1.03   39.91    1.03    0.00    0.00  580.44    7.49       ?       ?      ?      ? 
1 1 1    5    4   16 o 18  275.89    4.48    9.01    0.29    9.01    0.29    0.00    0.00  275.89    4.48       ?       ?      ?      ? 
1 1 1    5    4   17 o  6  667.06    8.70   52.72    1.37   52.72    1.37    0.00    0.00  667.06    8.70       ?       ?      ?      ? 
1 1 1    5    4   18 o  1  165.10    5.14    3.23    0.20    3.23    0.20    0.00    0.00  165.10    5.14       ?       ?      ?      ? 
1 1 1    5    4   19 o  3  138.05    5.69    2.26    0.19    2.26    0.19    0.00    0.00  138.05    5.69       ?       ?      ?      ? 
1 1 1    5    4   20 o 13  221.75    4.58    5.82    0.24    5.82    0.24    0.00    0.00  221.75    4.58       ?       ?      ?      ? 
1 1 1    5    4   21 o  3  530.17    7.36   33.28    0.92   33.28    0.92    0.00    0.00  530.17    7.36       ?       ?      ?      ? 
1 1 1    5    4   22 o  4  592.08    8.03   41.51    1.13   41.51    1.13    0.00    0.00  592.08    8.03       ?       ?      ?      ? 
1 1 1    5    4   23 o 19  510.55    7.01   30.86    0.85   30.86    0.85    0.00    0.00  510.55    7.01       ?       ?      ?      ? 
1 1 1    5    4   24 o  3  643.69    8.79   49.07    1.34   49.07    1.34    0.00    0.00  643.69    8.79       ?       ?      ?      ? 
1 1 1    5    4   25 o  5  233.26    4.78    6.44    0.26    6.44    0.26    0.00    0.00  233.26    4.78       ?       ?      ?      ? 
1 1 1    5    4   26 o  5  452.77    6.31   24.27    0.68   24.27    0.68    0.00    0.00  452.77    6.31       ?       ?      ?      ? 
1 1 1    5    4   27 o  4  675.45    9.25   54.05    1.48   54.05    1.48    0.00    0.00  675.45    9.25       ?       ?      ?      ? 
1 1 1    5    4   28 o  2  201.16    4.85    4.79    0.23    4.79    0.23    0.00    0.00  201.16    4.85       ?       ?      ?      ? 
1 1 1    5    4   29 o 18  320.10    5.20   12.13    0.39   12.13    0.39    0.00    0.00  320.10    5.20       ?       ?      ?      ? 
1 1 1    5    4   30 o  4  386.96    5.92   17.73    0.54   17.73    0.54    0.00    0.00  386.96    5.92       ?       ?      ?      ? 
1 1 1    5    4   31 o  1  217.49    4.80    5.60    0.25    5.60    0.25    0.00    0.00  217.49    4.80       ?       ?      ?      ? 
1 1 1    5    4   32 o 19  628.11    8.97   46.78    1.33   46.78    1.33    0.00    0.00  628.11    8.97       ?       ?      ?      ? 
1 1 1    5    4   33 o  6  557.26    8.19   36.82    1.08   36.82    1.08    0.00    0.00  557.26    8.19       ?       ?      ?      ? 
1 1 1    5    4   34 o  8  162.74    5.20    3.14    0.20    3.14    0.20    0.00    0.00  162.74    5.20       ?       ?      ?      ? 
1 1 1    5    4   35 o  6  472.99    7.29   26.53    0.82   26.53    0.82    0.00    0.00  472.99    7.29       ?       ?      ?      ? 
1 1 1    5    4   36 o 13  365.80    5.99   15.86    0.52   15.86    0.52    0.00    0.00  365.80    5.99       ?       ?      ?      ? 
1 1 1    5    4   37 o  5  210.70    4.89    5.26    0.24    5.26    0.24    0.00    0.00  210.70    4.89       ?       ?      ?      ? 
1 1 1    5    4   38 o 10  411.67    6.75   20.11    0.66   20.11    0.66    0.00    0.00  411.67    6.75       ?       ?      ?      ? 
1 1 1    5    4   39 o 12  352.64    5.86   14.75    0.49   14.75    0.49    0.00    0.00  352.64    5.86       ?       ?      ?      ? 
1 1 1    5    4   40 o  7  131.62    5.94    2.06    0.18    2.06    0.18    0.00    0.00  131.62    5.94       ?       ?      ?      ? 
1 1 1    5    4   41 o  8  141.79    5.56    2.39    0.19    2.39    0.19    0.00    0.00  141.79    5.56       ?       ?      ?      ? 
1 1 1    5    4   42 o  9  193.56    5.19    4.45    0.24    4.45    0.24    0.00    0.00  193.56    5.19       ?       ?      ?      ? 
1 1 1    5    4   43 o 17  141.65    6.15    2.39    0.21    2.39    0.21    0.00    0.00  141.65    6.15       ?       ?      ?      ? 
1 1 1    5    4   44 o 18  224.52    5.91    6.00    0.31    6.00    0.31    0.00    0.00  224.52    5.91       ?       ?      ?      ? 
1 1 1    5    4   45 o 13  207.66    6.85    5.15    0.34    5.15    0.34    0.00    0.00  207.66    6.85       ?       ?      ?      ? 
1 1 1    5    4   46 o  8  102.26    9.68    1.27    0.23    1.27    0.23    0.00    0.00  102.26    9.68       ?       ?      ?      ? 
1 1 1    5    4   47 o  2  116.20    9.62    1.64    0.26    1.64    0.26    0.00    0.00  116.20    9.62       ?       ?      ?      ? 
1 1 1    5    4   48 o  1   77.09   14.25    0.76    0.25    0.76    0.25    0.00    0.00   77.09   14.25       ?       ?      ?      ? 
1 1 1    5    4   49 o 15   88.38   13.88    1.00    0.28    1.00    0.28    0.00    0.00   88.38   13.88       ?       ?      ?      ? 
1 1 1    5    4   50 o  2   93.38   16.00    1.16    0.34    1.16    0.34    0.00    0.00   93.38   16.00       ?       ?      ?      ? 
1 1 1    5    4   51 o  7   61.61   19.56    0.55    0.32    0.55    0.32    0.00    0.00   61.61   19.56       ?       ?      ?      ? 
1 1 1    5    4   52 o  7   84.83   21.44    1.13    0.43    1.13    0.43    0.00    0.00   84.83   21.44       ?       ?      ?      ? 
1 1 1    5    4   53 o  4   66.44   23.92    0.82    0.48    0.82    0.48    0.00    0.00   66.44   23.92       ?       ?      ?      ? 
1 1 1    5    4   54 o 12   50.04   21.40    0.41    0.45    0.41    0.45    0.00    0.00   50.04   21.40       ?       ?      ?      ? 
1 1 1    5    4   55 o 13   50.72   21.66    0.51    0.46    0.51    0.46    0.00    0.00   50.72   21.66       ?       ?      ?      ? 
1 1 1    5    4   56 o 15   43.11   20.59    0.14    0.59    0.14    0.59    0.00    0.00   43.11   20.59       ?       ?      ?      ? 
1 1 1    5    5    0 o 16 2216.70   36.45  583.80   19.11  583.80   19.11  583.80   19.11 2216.70   36.45 2216.70   36.45  -0.00   0.00 
1 1 1    5    5    1 o  3  717.53   10.21   60.99    1.73   60.99    1.73   60.99    1.73  717.53   10.21  717.53   10.21  -0.00   0.00 
1 1 1    5    5    2 o 10  781.68   11.04   72.39    2.04   72.39    2.04   72.39    2.04  781.68   11.04  781.68   11.04   0.00   0.00 
1 1 1    5    5    3 o  2   88.23   10.49    0.96    0.21    0.96    0.21    0.96    0.21   88.23   10.49   88.23   10.49   0.00   0.00 
1 1 1    5    5    4 o 12 2056.63   27.37  502.70   13.32  502.70   13.32  502.70   13.32 2056.63   27.37 2056.63   27.37   0.00   0.00 
1 1 1    5    5    5 o 16  541.96    7.98   34.79    1.02   34.79    1.02   34.79    1.02  541.96    7.98  541.96    7.98   0.00   0.00 
1 1 1    5    5    6 o 12  227.98    5.01    6.16    0.27    6.16    0.27    6.16    0.27  227.98    5.01  227.98    5.01   0.00   0.00 
1 1 1    5    5    7 o 11  451.18    6.64   24.11    0.71   24.11    0.71   24.11    0.71  451.18    6.64  451.18    6.64   0.00   0.00 
1 1 1    5    5    8 f  0  332.94    5.56   13.13    0.44   13.13    0.44   13.13    0.44  332.94    5.56  332.94    5.56  -0.00   0.00 
1 1 1    5    5    9 o 10  126.75    7.17    1.92    0.21    1.92    0.21    1.92    0.21  126.75    7.17  126.75    7.17   0.00   0.00 
1 1 1    5    5   10 o  8   58.27   16.75    0.49    0.20    0.49    0.20    0.49    0.20   58.27   16.75   58.27   16.75  -0.00   0.00 
1 1 1    5    5   11 o 12  164.33    6.16    3.21    0.24    3.21    0.24    3.21    0.24  164.33    6.16  164.33    6.16   0.00   0.00 
1 1 1    5    5   12 o 19  556.22    8.53   36.66    1.12   36.66    1.12   36.66    1.12  556.22    8.53  556.22    8.53   0.00   0.00 
1 1 1    5    5   13 o  6   27.34   16.80    0.07    0.21    0.07    0.21    0.07    0.21   27.34   16.80   27.34   16.80   0.00   0.00 
1 1 1    5    5   14 o 10  218.43    5.85    5.66    0.30    5.66    0.30    5.66    0.30  218.43    5.85  218.43    5.85   0.00   0.00 
1 1 1    5    5   15 o 16  316.25    5.76   11.85    0.43   11.85    0.43   11.85    0.43  316.25    5.76  316.25    5.76  -0.00   0.00 
1 1 1    5    5   16 o  7  898.82   13.51   95.81    2.87   95.81    2.87   95.81    2.87  898.82   13.51  898.82   13.51  -0.00   0.00 
1 1 1    5    5   17 o  6  648.65    9.97   49.86    1.53   49.86    1.53   49.86    1.53  648.65    9.97  648.65    9.97  -0.00   0.00 
1 1 1    5    5   18 o 14  603.03    9.58   43.09    1.37   43.09    1.37   43.09    1.37  603.03    9.58  603.03    9.58   0.00   0.00 
1 1 1    5    5   19 o  4  227.90    6.02    6.16    0.32    6.16    0.32    6.16    0.32  227.90    6.02  227.90    6.02   0.00   0.00 
1 1 1    5    5   20 f  0   36.80   20.38    0.22    0.26    0.22    0.26    0.22    0.26   36.80   20.38   36.80   20.38   0.00   0.00 
1 1 1    5    5   21 o  9  425.98    7.74   21.50    0.78   21.50    0.78   21.50    0.78  425.98    7.74  425.98    7.74  -0.00   0.00 
1 1 1    5    5   22 o 18  752.22   11.65   67.05    2.07   67.05    2.07   67.05    2.07  752.22   11.65  752.22   11.65  -0.00   0.00 
1 1 1    5    5   23 o  8 1028.80   15.76  125.50    3.84  125.50    3.84  125.50    3.84 1028.80   15.76 1028.80   15.76  -0.00   0.00 
1 1 1    5    5   24 o  4   33.14   19.70    0.14    0.27    0.14    0.27    0.14    0.27   33.14   19.70   33.14   19.70   0.00   0.00 
1 1 1    5    5   25 o  2  130.03    8.97    2.03    0.27    2.03    0.27    2.03    0.27  130.03    8.97  130.03    8.97  -0.00   0.00 
1 1 1    5    5   26 o 14  763.83   12.35   69.16    2.23   69.16    2.23   69.16    2.23  763.83   12.35  763.83   12.35  -0.00   0.00 
1 1 1    5    5   27 o  5   36.51   20.56    0.21    0.27    0.21    0.27    0.21    0.27   36.51   20.56   36.51   20.56   0.00   0.00 
1 1 1    5    5   28 o 11  315.00    6.46   11.76    0.48   11.76    0.48   11.76    0.48  315.00    6.46  315.00    6.46  -0.00   0.00 
1 1 1    5    5   29 o  2   33.05   20.03    0.12    0.29    0.12    0.29    0.12    0.29   33.05   20.03   33.05   20.03   0.00   0.00 
1 1 1    5    5   30 o 10  208.52    6.06    5.16    0.30    5.16    0.30    5.16    0.30  208.52    6.06  208.52    6.06   0.00   0.00 
1 1 1    5    5   31 o  6  250.29    6.27    7.43    0.37    7.43    0.37    7.43    0.37  250.29    6.27  250.29    6.27  -0.00   0.00 
1 1 1    5    5   32 o 10  298.43    6.54   10.56    0.46   10.56    0.46   10.56    0.46  298.43    6.54  298.43    6.54  -0.00   0.00 
1 1 1    5    5   33 o  2  452.95    9.23   24.34    0.99   24.34    0.99   24.34    0.99  452.95    9.23  452.95    9.23  -0.00   0.00 
1 1 1    5    5   34 o 12  153.54    7.09    2.81    0.26    2.81    0.26    2.81    0.26  153.54    7.09  153.54    7.09   0.00   0.00 
1 1 1    5    5   35 o  1  162.85    7.23    3.16    0.28    3.16    0.28    3.16    0.28  162.85    7.23  162.85    7.23  -0.00   0.00 
1 1 1    5    5   36 o 15   79.83   14.74    0.83    0.25    0.83    0.25    0.83    0.25   79.83   14.74   79.83   14.74  -0.00   0.00 
1 1 1    5    5   37 o  7  253.68    6.68    7.64    0.40    7.64    0.40    7.64    0.40  253.68    6.68  253.68    6.68  -0.00   0.00 
1 1 1    5    5   38 o  3  246.89    6.81    7.24    0.40    7.24    0.40    7.24    0.40  246.89    6.81  246.89    6.81   0.00   0.00 
1 1 1    5    5   39 o 17   27.10   17.21    0.03    0.24    0.03    0.24    0.03    0.24   27.10   17.21   27.10   17.21   0.00   0.00 
1 1 1    5    5   40 o  8  198.34    6.71    4.68    0.31    4.68    0.31    4.68    0.31  198.34    6.71  198.34    6.71  -0.00   0.00 
1 1 1    5    5   41 o 17   26.91   16.98    0.04    0.23    0.04    0.23    0.04    0.23   26.91   16.98   26.91   16.98  -0.00   0.00 
1 1 1    5    5   42 o 17  129.27    8.36    2.01    0.25    2.01    0.25    2.01    0.25  129.27    8.36  129.27    8.36   0.00   0.00 
1 1 1    5    5   43 o 16  150.94    8.04    2.73    0.29    2.73    0.29    2.73    0.29  150.94    8.04  150.94    8.04  -0.00   0.00 
1 1 1    5    5   44 o 10  110.87   11.00    1.51    0.28    1.51    0.28    1.51    0.28  110.87   11.00  110.87   11.00  -0.00   0.00 
1 1 1    5    5   45 o  2  196.61    9.29    4.64    0.43    4.64    0.43    4.64    0.43  196.61    9.29  196.61    9.29   0.00   0.00 
1 1 1    5    5   46 o 18   74.76   20.93    0.82    0.32    0.82    0.32    0.82    0.32   74.76   20.93   74.76   20.93   0.00   0.00 
1 1 1    5    5   47 o  5   26.16   17.59   -0.11    0.31   -0.11    0.31   -0.11    0.31   26.16   17.59   26.16   17.59  -0.00   0.00 
1 1 1    5    5   48 o 16   60.34   25.59    0.65    0.37    0.65    0.37    0.65    0.37   60.34   25.59   60.34   25.59   0.00   0.00 
1 1 1    5    5   49 o 11   33.99   21.37    0.11    0.36    0.11    0.36    0.11    0.36   33.99   21.37   33.99   21.37  -0.00   0.00 
1 1 1    5    5   50 o 14   28.09   19.38   -0.25    0.43   -0.25    0.43   -0.25    0.43   28.09   19.38   28.09   19.38   0.00   0.00 
1 1 1    5    5   51 f  0   33.30   21.92    0.02    0.44    0.02    0.44    0.02    0.44   33.30   21.92   33.30   21.92   0.00   0.00 
1 1 1    5    5   52 o 19   73.60   29.20    1.05    0.49    1.05    0.49    1.05    0.49   73.60   29.20   73.60   29.20   0.00   0.00 
1 1 1    5    5   53 o 12   25.38   18.13   -0.53    0.49   -0.53    0.49   -0.53    0.49   25.38   18.13   25.38   18.13   0.00   0.00 
1 1 1    5    5   54 o  8   81.92   35.25    1.68    0.70    1.68    0.70    1.68    0.70   81.92   35.25   81.92   35.25   0.00   0.00 
1 1 1    5    5   55 o  9   50.65   30.58    0.86    0.67    0.86    0.67    0.86    0.67   50.65   30.58   50.65   30.58  -0.00   0.00 
1 1 1    6    0    0 o  6  535.97    9.35   34.03    1.18   34.03    1.18   34.03    1.18  535.97    9.35  535.97    9.35  -0.00   0.00 
1 1 1    6    0    1 o  8  489.34    7.20   28.36    0.83   28.36    0.83   28.36    0.83  489.34    7.20  489.34    7.20  -0.00   0.00 
1 1 1    6    0    2 o 12  252.28    4.75    7.54    0.28    7.54    0.28    7.54    0.28  252.28    4.75  252.28    4.75   0.00   0.00 
1 1 1    6    0    3 o  4  113.52    6.48    1.54    0.17    1.54    0.17    1.54    0.17  113.52    6.48  113.52    6.48  -0.00   0.00 
1 1 1    6    0    4 o  7  228.38    4.67    6.18    0.25    6.18    0.25    6.18    0.25  228.38    4.67  228.38    4.67  -0.00   0.00 
1 1 1    6    0    5 f  0   98.59    7.46    1.17    0.17    1.17    0.17    1.17    0.17   98.59    7.46   98.59    7.46   0.00   0.00 
1 1 1    6    0    6 f  0  104.94    8.66    1.33    0.21    1.33    0.21    1.33    0.21  104.94    8.66  104.94    8.66  -0.00   0.00 
1 1 1    6    0    7 o  8  688.03    9.96   56.08    1.62   56.08    1.62   56.08    1.62  688.03    9.96  688.03    9.96  -0.00   0.00 
1 1 1    6    0    8 o 11   21.15   13.96   -0.04    0.18   -0.04    0.18   -0.04    0.18   21.15   13.96   21.15   13.96  -0.00   0.00 
1 1 1    6    0    9 o 19  279.43    5.08    9.25    0.34    9.25    0.34    9.25    0.34  279.43    5.08  279.43    5.08   0.00   0.00 
1 1 1    6    0   10 o 17  440.47    6.73   22.98    0.70   22.98    0.70   22.98    0.70  440.47    6.73  440.47    6.73  -0.00   0.00 
1 1 1    6    0   11 o 16  344.02    5.80   14.02    0.47   14.02    0.47   14.02    0.47  344.02    5.80  344.02    5.80  -0.00   0.00 
1 1 1    6    0   12 o  6  596.43    9.06   42.15    1.28   42.15    1.28   42.15    1.28  596.43    9.06  596.43    9.06  -0.00   0.00 
1 1 1    6    0   13 o 15  596.08    9.49   42.11    1.34   42.11    1.34   42.11    1.34  596.08    9.49  596.08    9.49  -0.00   0.00 
1 1 1    6    0   14 o 12  612.08    9.34   44.40    1.35   44.40    1.35   44.40    1.35  612.08    9.34  612.08    9.34  -0.00   0.00 
1 1 1    6    0   15 o 14  420.01    6.72   20.90    0.67   20.90    0.67   20.90    0.67  420.01    6.72  420.01    6.72  -0.00   0.00 
1 1 1    6    0   16 o 19  401.93    6.71   19.14    0.64   19.14    0.64   19.14    0.64  401.93    6.71  401.93    6.71  -0.00   0.00 
1 1 1    6    0   17 o 10  659.45   10.09   51.54    1.57   51.54    1.57   51.54    1.57  659.45   10.09  659.45   10.09  -0.00   0.00 
1 1 1    6    0   18 o 16  350.56    6.16   14.56    0.51   14.56    0.51   14.56    0.51  350.56    6.16  350.56    6.16   0.00   0.00 
1 1 1    6    0   19 o  3  846.63   12.80   84.97    2.56   84.97    2.56   84.97    2.56  846.63   12.80  846.63   12.80   0.00   0.00 
1 1 1    6    0   20 o  8  408.72    6.93   19.79    0.67   19.79    0.67   19.79    0.67  408.72    6.93  408.72    6.93  -0.00   0.00 
1 1 1    6    0   21 f  0 1677.97   24.78  334.50    9.84  334.50    9.84  334.50    9.84 1677.97   24.78 1677.97   24.78  -0.00   0.00 
1 1 1    6    0   22 o  5  212.76    7.87    5.38    0.39    5.38    0.39    5.38    0.39  212.76    7.87  212.76    7.87  -0.00   0.00 
1 1 1    6    0   23 o 13  512.27    8.56   31.09    1.04   31.09    1.04   31.09    1.04  512.27    8.56  512.27    8.56   0.00   0.00 
1 1 1    6    0   24 o 16  311.81    6.03   11.52    0.44   11.52    0.44   11.52    0.44  311.81    6.03  311.81    6.03   0.00   0.00 
1 1 1    6    0   25 f  0  638.31   10.31   48.28    1.56   48.28    1.56   48.28    1.56  638.31   10.31  638.31   10.31   0.00   0.00 
1 1 1    6    0   26 o  2  459.60    8.30   25.03    0.90   25.03    0.90   25.03    0.90  459.60    8.30  459.60    8.30   0.00   0.00 
1 1 1    6    0   27 o  3   22.29   15.30   -0.18    0.26   -0.18    0.26   -0.18    0.26   22.29   15.30   22.29   15.30   0.00   0.00 
1 1 1    6    0   28 o 14  263.17    5.92    8.21    0.37    8.21    0.37    8.21    0.37  263.17    5.92  263.17    5.92  -0.00   0.00 
1 1 1    6    0   29 o 10  257.62    6.30    7.87    0.38    7.87    0.38    7.87    0.38  257.62    6.30  257.62    6.30  -0.00   0.00 
1 1 1    6    0   30 f  0  771.46   13.28   70.60    2.42   70.60    2.42   70.60    2.42  771.46   13.28  771.46   13.28   0.00   0.00 
1 1 1    6    0   31 o 14  247.07    6.17    7.24    0.36    7.24    0.36    7.24    0.36  247.07    6.17  247.07    6.17   0.00   0.00 
1 1 1    6    0   32 o 12  111.54   10.12    1.51    0.26    1.51    0.26    1.51    0.26  111.54   10.12  111.54   10.12   0.00   0.00 
1 1 1    6    0   33 o 18  288.08    6.28    9.84    0.43    9.84    0.43    9.84    0.43  288.08    6.28  288.08    6.28   0.00   0.00 
1 1 1    6    0   34 o  5  720.68   12.61   61.68    2.15   61.68    2.15   61.68    2.15  720.68   12.61  720.68   12.61  -0.00   0.00 
1 1 1    6    0   35 o  4  377.61    7.42   16.91    0.66   16.91    0.66   16.91    0.66  377.61    7.42  377.61    7.42  -0.00   0.00 
1 1 1    6    0   36 o  7   39.32   20.22    0.27    0.24    0.27    0.24    0.27    0.24   39.32   20.22   39.32   20.22  -0.00   0.00 
1 1 1    6    0   37 o 17   70.65   17.29    0.69    0.25    0.69    0.25    0.69    0.25   70.65   17.29   70.65   17.29   0.00   0.00 
1 1 1    6    0   38 o 10  170.66    7.17    3.47    0.29    3.47    0.29    3.47    0.29  170.66    7.17  170.66    7.17   0.00   0.00 
1 1 1    6    0   39 o 18   44.20   20.21    0.34    0.23    0.34    0.23    0.34    0.23   44.20   20.21   44.20   20.21  -0.00   0.00 
1 1 1    6    0   40 o 11  137.36    7.87    2.26    0.25    2.26    0.25    2.26    0.25  137.36    7.87  137.36    7.87   0.00   0.00 
1 1 1    6    0   41 o  9   47.96   20.16    0.39    0.23    0.39    0.23    0.39    0.23   47.96   20.16   47.96   20.16   0.00   0.00 
1 1 1    6    0   42 o 19  493.50   11.98   29.10    1.40   29.10    1.40   29.10    1.40  493.50   11.98  493.50   11.98   0.00   0.00 
1 1 1    6    0   43 o 12  209.78    6.99    5.24    0.35    5.24    0.35    5.24    0.35  209.78    6.99  209.78    6.99  -0.00   0.00 
1 1 1    6    0   44 o 11   40.91   20.73    0.30    0.25    0.30    0.25    0.30    0.25   40.91   20.73   40.91   20.73   0.00   0.00 
1 1 1    6    0   45 o 16   69.94   20.85    0.73    0.30    0.73    0.30    0.73    0.30   69.94   20.85   69.94   20.85   0.00   0.00 
1 1 1    6    0   46 o  5  290.73   11.05   10.16    0.76   10.16    0.76   10.16    0.76  290.73   11.05  290.73   11.05   0.00   0.00 
1 1 1    6    0   47 o 11   50.20   23.77    0.46    0.32    0.46    0.32    0.46    0.32   50.20   23.77   50.20   23.77   0.00   0.00 
1 1 1    6    0   48 o 18  150.52   12.66    2.79    0.44    2.79    0.44    2.79    0.44  150.52   12.66  150.52   12.66   0.00   0.00 
1 1 1    6    0   49 o 13   81.72   23.85    1.02    0.40    1.02    0.40    1.02    0.40   81.72   23.85   81.72   23.85   0.00   0.00 
1 1 1    6    0   50 o 11  185.77   17.07    4.41    0.74    4.41    0.74    4.41    0.74  185.77   17.07  185.77   17.07   0.00   0.00 
1 1 1    6    0   51 o 19   48.20   26.77    0.48    0.45    0.48    0.45    0.48    0.45   48.20   26.77   48.20   26.77  -0.00   0.00 
1 1 1    6    0   52 o 11  152.29   19.56    3.17    0.67    3.17    0.67    3.17    0.67  152.29   19.56  152.29   19.56  -0.00   0.00 
1 1 1    6    0   53 o 11   40.43   25.42    0.30    0.51    0.30    0.51    0.30    0.51   40.43   25.42   40.43   25.42   0.00   0.00 
1 1 1    6    0   54 o  8   40.00   25.91    0.32    0.58    0.32    0.58    0.32    0.58   40.00   25.91   40.00   25.91   0.00   0.00 
1 1 1    6    0   55 o  7   34.71   23.31    0.14    0.54    0.14    0.54    0.14    0.54   34.71   23.31   34.71   23.31   0.00   0.00 
1 1 1    6    0   56 o 16   35.27   24.82   -0.04    0.81   -0.04    0.81   -0.04    0.81   35.27   24.82   35.27   24.82   0.00   0.00 
1 1 1    6    1    0 o 15  337.99    5.44   13.53    0.43   13.53    0.43   13.53    0.43  337.99    5.44  337.99    5.44   0.00   0.00 
1 1 1    6    1    1 o 18  821.09   10.01   79.85    1.94   79.85    1.94    0.00    0.00  821.09   10.01       ?       ?      ?      ? 
1 1 1    6    1    2 o 14   93.57    5.52    1.04    0.12    1.04    0.12    0.00    0.00   93.57    5.52       ?       ?      ?      ? 
1 1 1    6    1    3 f  0 1072.81   13.00  136.40    3.30  136.40    3.30    0.00    0.00 1072.81   13.00       ?       ?      ?      ? 
1 1 1    6    1    4 o  7  340.72    4.61   13.74    0.37   13.74    0.37    0.00    0.00  340.72    4.61       ?       ?      ?      ? 
1 1 1    6    1    5 o  1  612.66    7.59   44.44    1.10   44.44    1.10    0.00    0.00  612.66    7.59       ?       ?      ?      ? 
1 1 1    6    1    6 o 18  279.27    4.01    9.23    0.26    9.23    0.26    0.00    0.00  279.27    4.01       ?       ?      ?      ? 
1 1 1    6    1    7 o  4  316.15    4.50   11.83    0.34   11.83    0.34    0.00    0.00  316.15    4.50       ?       ?      ?      ? 
1 1 1    6    1    8 f  0  656.46    8.11   51.03    1.26   51.03    1.26    0.00    0.00  656.46    8.11       ?       ?      ?      ? 
1 1 1    6    1    9 o  2  415.65    5.41   20.45    0.53   20.45    0.53    0.00    0.00  415.65    5.41       ?       ?      ?      ? 
1 1 1    6    1   10 o  9  177.93    4.86    3.75    0.20    3.75    0.20    0.00    0.00  177.93    4.86       ?       ?      ?      ? 
1 1 1    6    1   11 o  4  434.89    5.71   22.39    0.59   22.39    0.59    0.00    0.00  434.89    5.71       ?       ?      ?      ? 
1 1 1    6    1   12 f  0  403.76    5.38   19.30    0.51   19.30    0.51    0.00    0.00  403.76    5.38       ?       ?      ?      ? 
1 1 1    6    1   13 o  7  266.55    4.27    8.41    0.27    8.41    0.27    0.00    0.00  266.55    4.27       ?       ?      ?      ? 
1 1 1    6    1   14 o 13  372.08    5.12   16.39    0.45   16.39    0.45    0.00    0.00  372.08    5.12       ?       ?      ?      ? 
1 1 1    6    1   15 o  4  262.72    4.15    8.17    0.26    8.17    0.26    0.00    0.00  262.72    4.15       ?       ?      ?      ? 
1 1 1    6    1   16 o  4  138.99    5.07    2.29    0.17    2.29    0.17    0.00    0.00  138.99    5.07       ?       ?      ?      ? 
1 1 1    6    1   17 o 10  460.32    6.13   25.09    0.67   25.09    0.67    0.00    0.00  460.32    6.13       ?       ?      ?      ? 
1 1 1    6    1   18 o 19  238.96    5.50    6.76    0.31    6.76    0.31    0.00    0.00  238.96    5.50       ?       ?      ?      ? 
1 1 1    6    1   19 o  9  132.40    6.22    2.08    0.19    2.08    0.19    0.00    0.00  132.40    6.22       ?       ?      ?      ? 
1 1 1    6    1   20 o  2  688.11    8.83   56.08    1.44   56.08    1.44    0.00    0.00  688.11    8.83       ?       ?      ?      ? 
1 1 1    6    1   21 o 14   87.15    9.40    0.91    0.19    0.91    0.19    0.00    0.00   87.15    9.40       ?       ?      ?      ? 
1 1 1    6    1   22 o  8  383.62    5.68   17.42    0.52   17.42    0.52    0.00    0.00  383.62    5.68       ?       ?      ?      ? 
1 1 1    6    1   23 o 19  596.92    7.90   42.19    1.12   42.19    1.12    0.00    0.00  596.92    7.90       ?       ?      ?      ? 
1 1 1    6    1   24 o  4  445.36    6.24   23.48    0.66   23.48    0.66    0.00    0.00  445.36    6.24       ?       ?      ?      ? 
1 1 1    6    1   25 o 10  264.81    4.66    8.30    0.29    8.30    0.29    0.00    0.00  264.81    4.66       ?       ?      ?      ? 
1 1 1    6    1   26 o 16  313.45    5.01   11.63    0.37   11.63    0.37    0.00    0.00  313.45    5.01       ?       ?      ?      ? 
1 1 1    6    1   27 o  4  484.63    6.88   27.81    0.79   27.81    0.79    0.00    0.00  484.63    6.88       ?       ?      ?      ? 
1 1 1    6    1   28 o 16  252.22    4.47    7.53    0.27    7.53    0.27    0.00    0.00  252.22    4.47       ?       ?      ?      ? 
1 1 1    6    1   29 o  5  773.70   10.44   70.96    1.91   70.96    1.91    0.00    0.00  773.70   10.44       ?       ?      ?      ? 
1 1 1    6    1   30 o  7  240.38    4.70    6.84    0.27    6.84    0.27    0.00    0.00  240.38    4.70       ?       ?      ?      ? 
1 1 1    6    1   31 o 11  389.01    5.92   17.92    0.54   17.92    0.54    0.00    0.00  389.01    5.92       ?       ?      ?      ? 
1 1 1    6    1   32 o 19  114.89    7.12    1.57    0.19    1.57    0.19    0.00    0.00  114.89    7.12       ?       ?      ?      ? 
1 1 1    6    1   33 o  6  175.49    5.13    3.65    0.21    3.65    0.21    0.00    0.00  175.49    5.13       ?       ?      ?      ? 
1 1 1    6    1   34 o  1  244.16    4.82    7.06    0.28    7.06    0.28    0.00    0.00  244.16    4.82       ?       ?      ?      ? 
1 1 1    6    1   35 o 12  193.18    4.78    4.42    0.22    4.42    0.22    0.00    0.00  193.18    4.78       ?       ?      ?      ? 
1 1 1    6    1   36 o  8  350.97    5.96   14.60    0.50   14.60    0.50    0.00    0.00  350.97    5.96       ?       ?      ?      ? 
1 1 1    6    1   37 o 17  400.16    6.46   18.99    0.61   18.99    0.61    0.00    0.00  400.16    6.46       ?       ?      ?      ? 
1 1 1    6    1   38 o  7   73.21   10.11    0.65    0.17    0.65    0.17    0.00    0.00   73.21   10.11       ?       ?      ?      ? 
1 1 1    6    1   39 o 14  167.02    5.10    3.31    0.20    3.31    0.20    0.00    0.00  167.02    5.10       ?       ?      ?      ? 
1 1 1    6    1   40 o  4  402.06    6.79   19.20    0.65   19.20    0.65    0.00    0.00  402.06    6.79       ?       ?      ?      ? 
1 1 1    6    1   41 o 11  282.32    5.56    9.46    0.37    9.46    0.37    0.00    0.00  282.32    5.56       ?       ?      ?      ? 
1 1 1    6    1   42 o 12   46.99   14.14    0.27    0.17    0.27    0.17    0.00    0.00   46.99   14.14       ?       ?      ?      ? 
1 1 1    6    1   43 o 13  285.99    5.92    9.72    0.40    9.72    0.40    0.00    0.00  285.99    5.92       ?       ?      ?      ? 
1 1 1    6    1   44 o  4   40.45   14.97    0.16    0.19    0.16    0.19    0.00    0.00   40.45   14.97       ?       ?      ?      ? 
1 1 1    6    1   45 o 15  211.60    6.37    5.34    0.32    5.34    0.32    0.00    0.00  211.60    6.37       ?       ?      ?      ? 
1 1 1    6    1   46 o  5  111.04    8.90    1.49    0.23    1.49    0.23    0.00    0.00  111.04    8.90       ?       ?      ?      ? 
1 1 1    6    1   47 o  3   52.23   16.58    0.34    0.23    0.34    0.23    0.00    0.00   52.23   16.58       ?       ?      ?      ? 
1 1 1    6    1   48 o  8   71.00   14.78    0.65    0.24    0.65    0.24    0.00    0.00   71.00   14.78       ?       ?      ?      ? 
1 1 1    6    1   49 o  4   36.62   15.96   -0.01    0.26   -0.01    0.26    0.00    0.00   36.62   15.96       ?       ?      ?      ? 
1 1 1    6    1   50 o  3   82.39   15.47    0.90    0.29    0.90    0.29    0.00    0.00   82.39   15.47       ?       ?      ?      ? 
1 1 1    6    1   51 o  8  101.44   13.28    1.34    0.31    1.34    0.31    0.00    0.00  101.44   13.28       ?       ?      ?      ? 
1 1 1    6    1   52 o 19   39.27   17.39    0.02    0.32    0.02    0.32    0.00    0.00   39.27   17.39       ?       ?      ?      ? 
1 1 1    6    1   53 o 19   68.36   21.88    0.80    0.40    0.80    0.40    0.00    0.00   68.36   21.88       ?       ?      ?      ? 
1 1 1    6    1   54 o 18   34.68   16.61   -0.24    0.39   -0.24    0.39    0.00    0.00   34.68   16.61       ?       ?      ?      ? 
1 1 1    6    1   55 o  6   69.52   25.13    1.17    0.53    1.17    0.53    0.00    0.00   69.52   25.13       ?       ?      ?      ? 
1 1 1    6    1   56 o  5   51.94   23.27    0.67    0.59    0.67    0.59    0.00    0.00   51.94   23.27       ?       ?      ?      ? 
1 1 1    6    2    0 o  4  358.96    5.56   15.26    0.47   15.26    0.47   15.26    0.47  358.96    5.56  358.96    5.56  -0.00   0.00 
1 1 1    6    2    1 o 10  637.72    7.81   48.15    1.18   48.15    1.18    0.00    0.00  637.72    7.81       ?       ?      ?      ? 
1 1 1    6    2    2 o 19  786.78    9.50   73.31    1.77   73.31    1.77    0.00    0.00  786.78    9.50       ?       ?      ?      ? 
1 1 1    6    2    3 o  6 1254.41   15.24  186.60    4.53  186.60    4.53    0.00    0.00 1254.41   15.24       ?       ?      ?      ? 
1 1 1    6    2    4 o 19  988.59   11.89  115.80    2.78  115.80    2.78    0.00    0.00  988.59   11.89       ?       ?      ?      ? 
1 1 1    6    2    5 o  2 1158.81   13.95  159.20    3.83  159.20    3.83    0.00    0.00 1158.81   13.95       ?       ?      ?      ? 
1 1 1    6    2    6 o 18  938.20   11.60  104.30    2.58  104.30    2.58    0.00    0.00  938.20   11.60       ?       ?      ?      ? 
1 1 1    6    2    7 o 13  337.48    4.52   13.48    0.36   13.48    0.36    0.00    0.00  337.48    4.52       ?       ?      ?      ? 
1 1 1    6    2    8 o 18  407.85    5.39   19.69    0.52   19.69    0.52    0.00    0.00  407.85    5.39       ?       ?      ?      ? 
1 1 1    6    2    9 o 12  494.50    6.32   28.95    0.74   28.95    0.74    0.00    0.00  494.50    6.32       ?       ?      ?      ? 
1 1 1    6    2   10 o 12  777.23    9.59   71.57    1.76   71.57    1.76    0.00    0.00  777.23    9.59       ?       ?      ?      ? 
1 1 1    6    2   11 o  3  796.81    9.92   75.24    1.87   75.24    1.87    0.00    0.00  796.81    9.92       ?       ?      ?      ? 
1 1 1    6    2   12 o  9  847.80   10.71   85.22    2.15   85.22    2.15    0.00    0.00  847.80   10.71       ?       ?      ?      ? 
1 1 1    6    2   13 o 14  207.98    4.03    5.12    0.20    5.12    0.20    0.00    0.00  207.98    4.03       ?       ?      ?      ? 
1 1 1    6    2   14 o  5  713.39    9.13   60.32    1.54   60.32    1.54    0.00    0.00  713.39    9.13       ?       ?      ?      ? 
1 1 1    6    2   15 f  0  670.48    8.59   53.27    1.36   53.27    1.36    0.00    0.00  670.48    8.59       ?       ?      ?      ? 
1 1 1    6    2   16 o 18   81.15    9.04    0.79    0.17    0.79    0.17    0.00    0.00   81.15    9.04       ?       ?      ?      ? 
1 1 1    6    2   17 o  1  867.98   10.96   89.33    2.25   89.33    2.25    0.00    0.00  867.98   10.96       ?       ?      ?      ? 
1 1 1    6    2   18 o 15  587.23    7.69   40.84    1.07   40.84    1.07    0.00    0.00  587.23    7.69       ?       ?      ?      ? 
1 1 1    6    2   19 o 17  308.16    4.82   11.24    0.35   11.24    0.35    0.00    0.00  308.16    4.82       ?       ?      ?      ? 
1 1 1    6    2   20 o  9  556.35    7.39   36.65    0.97   36.65    0.97    0.00    0.00  556.35    7.39       ?       ?      ?      ? 
1 1 1    6    2   21 o 16  833.18   10.99   82.25    2.17   82.25    2.17    0.00    0.00  833.18   10.99       ?       ?      ?      ? 
1 1 1    6    2   22 o 12 1125.08   14.32  150.10    3.81  150.10    3.81    0.00    0.00 1125.08   14.32       ?       ?      ?      ? 
1 1 1    6    2   23 o  4  935.85   12.23  103.80    2.71  103.80    2.71    0.00    0.00  935.85   12.23       ?       ?      ?      ? 
1 1 1    6    2   24 o 10  411.66    5.82   20.06    0.57   20.06    0.57    0.00    0.00  411.66    5.82       ?       ?      ?      ? 
1 1 1    6    2   25 o 19  215.76    4.82    5.51    0.25    5.51    0.25    0.00    0.00  215.76    4.82       ?       ?      ?      ? 
1 1 1    6    2   26 o  5  330.76    4.97   12.95    0.39   12.95    0.39    0.00    0.00  330.76    4.97       ?       ?      ?      ? 
1 1 1    6    2   27 o 18  634.86    8.60   47.74    1.29   47.74    1.29    0.00    0.00  634.86    8.60       ?       ?      ?      ? 
1 1 1    6    2   28 o 15  357.74    5.38   15.15    0.46   15.15    0.46    0.00    0.00  357.74    5.38       ?       ?      ?      ? 
1 1 1    6    2   29 o 11  123.13    6.32    1.80    0.18    1.80    0.18    0.00    0.00  123.13    6.32       ?       ?      ?      ? 
1 1 1    6    2   30 o  8  647.28    8.93   49.65    1.37   49.65    1.37    0.00    0.00  647.28    8.93       ?       ?      ?      ? 
1 1 1    6    2   31 f  0  470.40    6.76   26.21    0.75   26.21    0.75    0.00    0.00  470.40    6.76       ?       ?      ?      ? 
1 1 1    6    2   32 o  8  496.40    7.50   29.20    0.88   29.20    0.88    0.00    0.00  496.40    7.50       ?       ?      ?      ? 
1 1 1    6    2   33 o 18  255.66    4.86    7.74    0.29    7.74    0.29    0.00    0.00  255.66    4.86       ?       ?      ?      ? 
1 1 1    6    2   34 o 11  139.53    5.64    2.31    0.19    2.31    0.19    0.00    0.00  139.53    5.64       ?       ?      ?      ? 
1 1 1    6    2   35 o 10  182.56    4.77    3.95    0.21    3.95    0.21    0.00    0.00  182.56    4.77       ?       ?      ?      ? 
1 1 1    6    2   36 o 13  271.30    5.01    8.72    0.32    8.72    0.32    0.00    0.00  271.30    5.01       ?       ?      ?      ? 
1 1 1    6    2   37 o  1  449.89    7.37   24.02    0.78   24.02    0.78    0.00    0.00  449.89    7.37       ?       ?      ?      ? 
1 1 1    6    2   38 o 18  132.95    5.89    2.10    0.18    2.10    0.18    0.00    0.00  132.95    5.89       ?       ?      ?      ? 
1 1 1    6    2   39 o 11  256.68    4.99    7.81    0.30    7.81    0.30    0.00    0.00  256.68    4.99       ?       ?      ?      ? 
1 1 1    6    2   40 o 12  147.96    5.36    2.60    0.19    2.60    0.19    0.00    0.00  147.96    5.36       ?       ?      ?      ? 
1 1 1    6    2   41 o  5  147.06    5.39    2.57    0.19    2.57    0.19    0.00    0.00  147.06    5.39       ?       ?      ?      ? 
1 1 1    6    2   42 o  3   56.51   13.00    0.40    0.17    0.40    0.17    0.00    0.00   56.51   13.00       ?       ?      ?      ? 
1 1 1    6    2   43 o 17   92.15    7.93    1.02    0.17    1.02    0.17    0.00    0.00   92.15    7.93       ?       ?      ?      ? 
1 1 1    6    2   44 o  2  134.43    7.07    2.16    0.22    2.16    0.22    0.00    0.00  134.43    7.07       ?       ?      ?      ? 
1 1 1    6    2   45 o 14  238.36    6.66    6.78    0.38    6.78    0.38    0.00    0.00  238.36    6.66       ?       ?      ?      ? 
1 1 1    6    2   46 o 15  135.08    7.66    2.19    0.24    2.19    0.24    0.00    0.00  135.08    7.66       ?       ?      ?      ? 
1 1 1    6    2   47 o  4   57.79   16.19    0.43    0.23    0.43    0.23    0.00    0.00   57.79   16.19       ?       ?      ?      ? 
1 1 1    6    2   48 o  3   35.50   15.41   -0.01    0.24   -0.01    0.24    0.00    0.00   35.50   15.41       ?       ?      ?      ? 
1 1 1    6    2   49 f  0   43.60   17.16    0.17    0.26    0.17    0.26    0.00    0.00   43.60   17.16       ?       ?      ?      ? 
1 1 1    6    2   50 o 10  125.07   11.35    1.96    0.33    1.96    0.33    0.00    0.00  125.07   11.35       ?       ?      ?      ? 
1 1 1    6    2   51 o  2  121.95   12.37    1.91    0.35    1.91    0.35    0.00    0.00  121.95   12.37       ?       ?      ?      ? 
1 1 1    6    2   52 o 11   79.50   18.91    0.94    0.35    0.94    0.35    0.00    0.00   79.50   18.91       ?       ?      ?      ? 
1 1 1    6    2   53 o  8   99.86   19.79    1.56    0.45    1.56    0.45    0.00    0.00   99.86   19.79       ?       ?      ?      ? 
1 1 1    6    2   54 o 13   55.15   21.79    0.57    0.42    0.57    0.42    0.00    0.00   55.15   21.79       ?       ?      ?      ? 
1 1 1    6    2   55 o  3   43.25   20.49    0.10    0.56    0.10    0.56    0.00    0.00   43.25   20.49       ?       ?      ?      ? 
1 1 1    6    2   56 o  1   46.05   21.39    0.35    0.56    0.35    0.56    0.00    0.00   46.05   21.39       ?       ?      ?      ? 
1 1 1    6    3    0 f  0 1014.18   14.35  121.90    3.44  121.90    3.44  121.90    3.44 1014.18   14.35 1014.18   14.35   0.00   0.00 
1 1 1    6    3    1 o 10  603.85    7.40   43.17    1.06   43.17    1.06    0.00    0.00  603.85    7.40       ?       ?      ?      ? 
1 1 1    6    3    2 o  2  662.57    8.10   51.98    1.27   51.98    1.27    0.00    0.00  662.57    8.10       ?       ?      ?      ? 
1 1 1    6    3    3 o  6  620.87    7.71   45.64    1.13   45.64    1.13    0.00    0.00  620.87    7.71       ?       ?      ?      ? 
1 1 1    6    3    4 o 15  656.29    8.08   51.00    1.25   51.00    1.25    0.00    0.00  656.29    8.08       ?       ?      ?      ? 
1 1 1    6    3    5 o  5  188.61    3.85    4.21    0.17    4.21    0.17    0.00    0.00  188.61    3.85       ?       ?      ?      ? 
1 1 1    6    3    6 o 16  647.79    8.04   49.69    1.23   49.69    1.23    0.00    0.00  647.79    8.04       ?       ?      ?      ? 
1 1 1    6    3    7 o  8  546.20    6.83   35.32    0.88   35.32    0.88    0.00    0.00  546.20    6.83       ?       ?      ?      ? 
1 1 1    6    3    8 f  0  361.99    4.96   15.51    0.42   15.51    0.42    0.00    0.00  361.99    4.96       ?       ?      ?      ? 
1 1 1    6    3    9 o  7  322.23    4.41   12.29    0.34   12.29    0.34    0.00    0.00  322.23    4.41       ?       ?      ?      ? 
1 1 1    6    3   10 o 12  464.46    5.96   25.54    0.65   25.54    0.65    0.00    0.00  464.46    5.96       ?       ?      ?      ? 
1 1 1    6    3   11 o 17  347.81    4.87   14.32    0.40   14.32    0.40    0.00    0.00  347.81    4.87       ?       ?      ?      ? 
1 1 1    6    3   12 o  2  483.73    6.52   27.71    0.75   27.71    0.75    0.00    0.00  483.73    6.52       ?       ?      ?      ? 
1 1 1    6    3   13 o 10  288.02    4.44    9.82    0.30    9.82    0.30    0.00    0.00  288.02    4.44       ?       ?      ?      ? 
1 1 1    6    3   14 o 18  923.08   11.75  101.10    2.57  101.10    2.57    0.00    0.00  923.08   11.75       ?       ?      ?      ? 
1 1 1    6    3   15 o  6  375.58    5.20   16.70    0.46   16.70    0.46    0.00    0.00  375.58    5.20       ?       ?      ?      ? 
1 1 1    6    3   16 o  9  692.46    8.96   56.82    1.47   56.82    1.47    0.00    0.00  692.46    8.96       ?       ?      ?      ? 
1 1 1    6    3   17 o  9  280.30    4.46    9.30    0.30    9.30    0.30    0.00    0.00  280.30    4.46       ?       ?      ?      ? 
1 1 1    6    3   18 o 12  525.02    7.03   32.64    0.87   32.64    0.87    0.00    0.00  525.02    7.03       ?       ?      ?      ? 
1 1 1    6    3   19 o  4  338.59    4.96   13.57    0.40   13.57    0.40    0.00    0.00  338.59    4.96       ?       ?      ?      ? 
1 1 1    6    3   20 o  8  376.96    5.36   16.82    0.48   16.82    0.48    0.00    0.00  376.96    5.36       ?       ?      ?      ? 
1 1 1    6    3   21 o 19  316.68    5.00   11.87    0.37   11.87    0.37    0.00    0.00  316.68    5.00       ?       ?      ?      ? 
1 1 1    6    3   22 o  5  487.63    6.76   28.15    0.78   28.15    0.78    0.00    0.00  487.63    6.76       ?       ?      ?      ? 
1 1 1    6    3   23 o  5  777.98   10.30   71.70    1.90   71.70    1.90    0.00    0.00  777.98   10.30       ?       ?      ?      ? 
1 1 1    6    3   24 o  3  715.43    9.67   60.63    1.64   60.63    1.64    0.00    0.00  715.43    9.67       ?       ?      ?      ? 
1 1 1    6    3   25 o  8  465.92    6.50   25.70    0.72   25.70    0.72    0.00    0.00  465.92    6.50       ?       ?      ?      ? 
1 1 1    6    3   26 o 15  844.38   11.11   84.50    2.22   84.50    2.22    0.00    0.00  844.38   11.11       ?       ?      ?      ? 
1 1 1    6    3   27 o 10  291.38    4.77   10.05    0.33   10.05    0.33    0.00    0.00  291.38    4.77       ?       ?      ?      ? 
1 1 1    6    3   28 o 19  263.52    4.66    8.22    0.29    8.22    0.29    0.00    0.00  263.52    4.66       ?       ?      ?      ? 
1 1 1    6    3   29 o 17  761.63   10.13   68.76    1.83   68.76    1.83    0.00    0.00  761.63   10.13       ?       ?      ?      ? 
1 1 1    6    3   30 o 18  262.86    4.80    8.18    0.30    8.18    0.30    0.00    0.00  262.86    4.80       ?       ?      ?      ? 
1 1 1    6    3   31 o 11  111.56    6.94    1.48    0.18    1.48    0.18    0.00    0.00  111.56    6.94       ?       ?      ?      ? 
1 1 1    6    3   32 o  4  264.76    4.79    8.30    0.30    8.30    0.30    0.00    0.00  264.76    4.79       ?       ?      ?      ? 
1 1 1    6    3   33 o  7  159.07    5.30    3.00    0.20    3.00    0.20    0.00    0.00  159.07    5.30       ?       ?      ?      ? 
1 1 1    6    3   34 o  5  181.41    4.79    3.90    0.21    3.90    0.21    0.00    0.00  181.41    4.79       ?       ?      ?      ? 
1 1 1    6    3   35 o  7  287.48    5.14    9.79    0.35    9.79    0.35    0.00    0.00  287.48    5.14       ?       ?      ?      ? 
1 1 1    6    3   36 o 12  310.98    5.46   11.46    0.40   11.46    0.40    0.00    0.00  310.98    5.46       ?       ?      ?      ? 
1 1 1    6    3   37 o  4  478.10    7.42   27.13    0.84   27.13    0.84    0.00    0.00  478.10    7.42       ?       ?      ?      ? 
1 1 1    6    3   38 o  4  202.08    5.03    4.84    0.24    4.84    0.24    0.00    0.00  202.08    5.03       ?       ?      ?      ? 
1 1 1    6    3   39 o  9  293.43    5.47   10.21    0.38   10.21    0.38    0.00    0.00  293.43    5.47       ?       ?      ?      ? 
1 1 1    6    3   40 o 18  108.74    6.73    1.41    0.17    1.41    0.17    0.00    0.00  108.74    6.73       ?       ?      ?      ? 
1 1 1    6    3   41 o 18  155.96    5.39    2.89    0.20    2.89    0.20    0.00    0.00  155.96    5.39       ?       ?      ?      ? 
1 1 1    6    3   42 f  0  208.22    5.30    5.15    0.26    5.15    0.26    0.00    0.00  208.22    5.30       ?       ?      ?      ? 
1 1 1    6    3   43 o 10  111.60    7.32    1.49    0.19    1.49    0.19    0.00    0.00  111.60    7.32       ?       ?      ?      ? 
1 1 1    6    3   44 o 18   32.45   13.89    0.00    0.19    0.00    0.19    0.00    0.00   32.45   13.89       ?       ?      ?      ? 
1 1 1    6    3   45 o 16  120.62    8.20    1.75    0.23    1.75    0.23    0.00    0.00  120.62    8.20       ?       ?      ?      ? 
1 1 1    6    3   46 o 18   83.31   12.05    0.86    0.23    0.86    0.23    0.00    0.00   83.31   12.05       ?       ?      ?      ? 
1 1 1    6    3   47 o 13  152.94    7.64    2.81    0.28    2.81    0.28    0.00    0.00  152.94    7.64       ?       ?      ?      ? 
1 1 1    6    3   48 o  4  161.80    8.81    3.17    0.34    3.17    0.34    0.00    0.00  161.80    8.81       ?       ?      ?      ? 
1 1 1    6    3   49 o 18   41.40   16.86    0.12    0.26    0.12    0.26    0.00    0.00   41.40   16.86       ?       ?      ?      ? 
1 1 1    6    3   50 f  0   50.65   18.26    0.32    0.28    0.32    0.28    0.00    0.00   50.65   18.26       ?       ?      ?      ? 
1 1 1    6    3   51 o 13   55.99   19.30    0.44    0.31    0.44    0.31    0.00    0.00   55.99   19.30       ?       ?      ?      ? 
1 1 1    6    3   52 o  8   61.52   19.89    0.58    0.33    0.58    0.33    0.00    0.00   61.52   19.89       ?       ?      ?      ? 
1 1 1    6    3   53 f  0   64.93   23.19    0.77    0.45    0.77    0.45    0.00    0.00   64.93   23.19       ?       ?      ?      ? 
1 1 1    6    3   54 o 18   36.45   17.46   -0.21    0.43   -0.21    0.43    0.00    0.00   36.45   17.46       ?       ?      ?      ? 
1 1 1    6    3   55 o  9   85.12   23.57    1.49    0.49    1.49    0.49    0.00    0.00   85.12   23.57       ?       ?      ?      ? 
1 1 1    6    3   56 o  8   53.11   23.57    0.74    0.59    0.74    0.59    0.00    0.00   53.11   23.57       ?       ?      ?      ? 
1 1 1    6    4    0 o 10  438.18    6.52   22.74    0.68   22.74    0.68   22.74    0.68  438.18    6.52  438.18    6.52  -0.00   0.00 
1 1 1    6    4    1 o 18  974.38   11.80  112.50    2.72  112.50    2.72    0.00    0.00  974.38   11.80       ?       ?      ?      ? 
1 1 1    6    4    2 o  2 1927.92   23.20  442.20   10.59  442.20   10.59    0.00    0.00 1927.92   23.20       ?       ?      ?      ? 
1 1 1    6    4    3 f  0 1174.64   14.04  163.60    3.90  163.60    3.90    0.00    0.00 1174.64   14.04       ?       ?      ?      ? 
1 1 1    6    4    4 o 11  561.30    7.07   37.30    0.94   37.30    0.94    0.00    0.00  561.30    7.07       ?       ?      ?      ? 
1 1 1    6    4    5 o 18   83.46    6.69    0.83    0.13    0.83    0.13    0.00    0.00   83.46    6.69       ?       ?      ?      ? 
1 1 1    6    4    6 o 19  561.89    7.02   37.38    0.93   37.38    0.93    0.00    0.00  561.89    7.02       ?       ?      ?      ? 
1 1 1    6    4    7 o  4  238.99    3.98    6.76    0.23    6.76    0.23    0.00    0.00  238.99    3.98       ?       ?      ?      ? 
1 1 1    6    4    8 o 14  793.23    9.87   74.55    1.85   74.55    1.85    0.00    0.00  793.23    9.87       ?       ?      ?      ? 
1 1 1    6    4    9 o  8  374.59    4.97   16.61    0.44   16.61    0.44    0.00    0.00  374.59    4.97       ?       ?      ?      ? 
1 1 1    6    4   10 o 17  438.07    5.78   22.72    0.60   22.72    0.60    0.00    0.00  438.07    5.78       ?       ?      ?      ? 
1 1 1    6    4   11 o 10   90.69    7.11    0.98    0.15    0.98    0.15    0.00    0.00   90.69    7.11       ?       ?      ?      ? 
1 1 1    6    4   12 o  8  790.73   10.16   74.13    1.90   74.13    1.90    0.00    0.00  790.73   10.16       ?       ?      ?      ? 
1 1 1    6    4   13 o  9  288.61    4.33    9.86    0.30    9.86    0.30    0.00    0.00  288.61    4.33       ?       ?      ?      ? 
1 1 1    6    4   14 o 17  409.45    5.60   19.85    0.54   19.85    0.54    0.00    0.00  409.45    5.60       ?       ?      ?      ? 
1 1 1    6    4   15 o  3  504.49    6.56   30.14    0.78   30.14    0.78    0.00    0.00  504.49    6.56       ?       ?      ?      ? 
1 1 1    6    4   16 o  1  606.90    7.83   43.63    1.12   43.63    1.12    0.00    0.00  606.90    7.83       ?       ?      ?      ? 
1 1 1    6    4   17 f  0  293.69    4.64   10.21    0.32   10.21    0.32    0.00    0.00  293.69    4.64       ?       ?      ?      ? 
1 1 1    6    4   18 o 15  740.59    9.53   64.98    1.67   64.98    1.67    0.00    0.00  740.59    9.53       ?       ?      ?      ? 
1 1 1    6    4   19 o 13  990.03   12.57  116.20    2.95  116.20    2.95    0.00    0.00  990.03   12.57       ?       ?      ?      ? 
1 1 1    6    4   20 o 18  196.65    4.93    4.58    0.23    4.58    0.23    0.00    0.00  196.65    4.93       ?       ?      ?      ? 
1 1 1    6    4   21 o  9  368.79    5.97   16.10    0.52   16.10    0.52    0.00    0.00  368.79    5.97       ?       ?      ?      ? 
1 1 1    6    4   22 o  5  781.25   10.06   72.30    1.86   72.30    1.86    0.00    0.00  781.25   10.06       ?       ?      ?      ? 
1 1 1    6    4   23 o  5  137.07    6.94    2.23    0.22    2.23    0.22    0.00    0.00  137.07    6.94       ?       ?      ?      ? 
1 1 1    6    4   24 o 15  470.53    6.38   26.21    0.71   26.21    0.71    0.00    0.00  470.53    6.38       ?       ?      ?      ? 
1 1 1    6    4   25 o  5  308.84    5.03   11.29    0.37   11.29    0.37    0.00    0.00  308.84    5.03       ?       ?      ?      ? 
1 1 1    6    4   26 o 16  559.05    7.60   37.01    1.01   37.01    1.01    0.00    0.00  559.05    7.60       ?       ?      ?      ? 
1 1 1    6    4   27 o  2  185.37    4.72    4.07    0.21    4.07    0.21    0.00    0.00  185.37    4.72       ?       ?      ?      ? 
1 1 1    6    4   28 o 13  204.49    4.80    4.95    0.23    4.95    0.23    0.00    0.00  204.49    4.80       ?       ?      ?      ? 
1 1 1    6    4   29 o 18  326.50    5.17   12.62    0.40   12.62    0.40    0.00    0.00  326.50    5.17       ?       ?      ?      ? 
1 1 1    6    4   30 o  1  913.41   12.44   99.03    2.69   99.03    2.69    0.00    0.00  913.41   12.44       ?       ?      ?      ? 
1 1 1    6    4   31 o 13  281.92    4.81    9.41    0.32    9.41    0.32    0.00    0.00  281.92    4.81       ?       ?      ?      ? 
1 1 1    6    4   32 o  5  251.68    4.61    7.50    0.27    7.50    0.27    0.00    0.00  251.68    4.61       ?       ?      ?      ? 
1 1 1    6    4   33 o  8  191.60    4.81    4.35    0.22    4.35    0.22    0.00    0.00  191.60    4.81       ?       ?      ?      ? 
1 1 1    6    4   34 o  7  308.05    5.25   11.24    0.38   11.24    0.38    0.00    0.00  308.05    5.25       ?       ?      ?      ? 
1 1 1    6    4   35 o 15  107.24    7.22    1.37    0.18    1.37    0.18    0.00    0.00  107.24    7.22       ?       ?      ?      ? 
1 1 1    6    4   36 o 13  334.23    5.75   13.24    0.45   13.24    0.45    0.00    0.00  334.23    5.75       ?       ?      ?      ? 
1 1 1    6    4   37 o  3  169.02    5.52    3.39    0.22    3.39    0.22    0.00    0.00  169.02    5.52       ?       ?      ?      ? 
1 1 1    6    4   38 o  6  232.03    4.79    6.38    0.26    6.38    0.26    0.00    0.00  232.03    4.79       ?       ?      ?      ? 
1 1 1    6    4   39 o 10  146.54    5.40    2.55    0.19    2.55    0.19    0.00    0.00  146.54    5.40       ?       ?      ?      ? 
1 1 1    6    4   40 o 16  311.13    5.92   11.49    0.44   11.49    0.44    0.00    0.00  311.13    5.92       ?       ?      ?      ? 
1 1 1    6    4   41 o 16  411.34    7.51   20.14    0.73   20.14    0.73    0.00    0.00  411.34    7.51       ?       ?      ?      ? 
1 1 1    6    4   42 o  7  223.51    5.23    5.93    0.28    5.93    0.28    0.00    0.00  223.51    5.23       ?       ?      ?      ? 
1 1 1    6    4   43 o  7  125.58    6.21    1.88    0.18    1.88    0.18    0.00    0.00  125.58    6.21       ?       ?      ?      ? 
1 1 1    6    4   44 o  5  213.45    6.32    5.43    0.32    5.43    0.32    0.00    0.00  213.45    6.32       ?       ?      ?      ? 
1 1 1    6    4   45 o 11   80.01   11.45    0.79    0.21    0.79    0.21    0.00    0.00   80.01   11.45       ?       ?      ?      ? 
1 1 1    6    4   46 o 15   65.00   14.67    0.54    0.22    0.54    0.22    0.00    0.00   65.00   14.67       ?       ?      ?      ? 
1 1 1    6    4   47 o 10   61.50   15.75    0.49    0.23    0.49    0.23    0.00    0.00   61.50   15.75       ?       ?      ?      ? 
1 1 1    6    4   48 o 15   55.03   17.26    0.39    0.25    0.39    0.25    0.00    0.00   55.03   17.26       ?       ?      ?      ? 
1 1 1    6    4   49 o  4  181.16   10.48    4.04    0.45    4.04    0.45    0.00    0.00  181.16   10.48       ?       ?      ?      ? 
1 1 1    6    4   50 o 14   56.30   19.00    0.43    0.30    0.43    0.30    0.00    0.00   56.30   19.00       ?       ?      ?      ? 
1 1 1    6    4   51 o 10   44.60   18.50    0.17    0.32    0.17    0.32    0.00    0.00   44.60   18.50       ?       ?      ?      ? 
1 1 1    6    4   52 f  0   43.09   18.52    0.13    0.34    0.13    0.34    0.00    0.00   43.09   18.52       ?       ?      ?      ? 
1 1 1    6    4   53 o 14   46.35   19.74    0.25    0.38    0.25    0.38    0.00    0.00   46.35   19.74       ?       ?      ?      ? 
1 1 1    6    4   54 o  1   58.25   21.91    0.67    0.41    0.67    0.41    0.00    0.00   58.25   21.91       ?       ?      ?      ? 
1 1 1    6    4   55 o 10   75.30   26.39    1.45    0.58    1.45    0.58    0.00    0.00   75.30   26.39       ?       ?      ?      ? 
1 1 1    6    5    0 o  5 1597.46   21.74  302.90    8.22  302.90    8.22  302.90    8.22 1597.46   21.74 1597.46   21.74   0.00   0.00 
1 1 1    6    5    1 o 17  935.51   11.23  103.70    2.49  103.70    2.49    0.00    0.00  935.51   11.23       ?       ?      ?      ? 
1 1 1    6    5    2 o 19 1344.17   16.05  214.40    5.10  214.40    5.10    0.00    0.00 1344.17   16.05       ?       ?      ?      ? 
1 1 1    6    5    3 o 10   88.85    6.77    0.94    0.14    0.94    0.14    0.00    0.00   88.85    6.77       ?       ?      ?      ? 
1 1 1    6    5    4 o 15  412.18    5.27   20.11    0.51   20.11    0.51    0.00    0.00  412.18    5.27       ?       ?      ?      ? 
1 1 1    6    5    5 o  9  794.18    9.87   74.72    1.86   74.72    1.86    0.00    0.00  794.18    9.87       ?       ?      ?      ? 
1 1 1    6    5    6 o 12  245.62    3.95    7.14    0.23    7.14    0.23    0.00    0.00  245.62    3.95       ?       ?      ?      ? 
1 1 1    6    5    7 o 15  920.79   11.27  100.50    2.46  100.50    2.46    0.00    0.00  920.79   11.27       ?       ?      ?      ? 
1 1 1    6    5    8 o 10  161.26    4.25    3.08    0.16    3.08    0.16    0.00    0.00  161.26    4.25       ?       ?      ?      ? 
1 1 1    6    5    9 o 12  320.65    4.50   12.17    0.34   12.17    0.34    0.00    0.00  320.65    4.50       ?       ?      ?      ? 
1 1 1    6    5   10 o  4  430.47    5.76   21.94    0.59   21.94    0.59    0.00    0.00  430.47    5.76       ?       ?      ?      ? 
1 1 1    6    5   11 o  1  755.62    9.65   67.68    1.73   67.68    1.73    0.00    0.00  755.62    9.65       ?       ?      ?      ? 
1 1 1    6    5   12 o  6  285.52    4.44    9.65    0.30    9.65    0.30    0.00    0.00  285.52    4.44       ?       ?      ?      ? 
1 1 1    6    5   13 o 16  578.05    7.35   39.58    1.01   39.58    1.01    0.00    0.00  578.05    7.35       ?       ?      ?      ? 
1 1 1    6    5   14 o 12  152.90    4.68    2.77    0.17    2.77    0.17    0.00    0.00  152.90    4.68       ?       ?      ?      ? 
1 1 1    6    5   15 o  1  113.86    6.44    1.54    0.17    1.54    0.17    0.00    0.00  113.86    6.44       ?       ?      ?      ? 
1 1 1    6    5   16 o  6  240.22    4.26    6.83    0.24    6.83    0.24    0.00    0.00  240.22    4.26       ?       ?      ?      ? 
1 1 1    6    5   17 o 11  329.74    4.97   12.87    0.39   12.87    0.39    0.00    0.00  329.74    4.97       ?       ?      ?      ? 
1 1 1    6    5   18 f  0  623.17    8.13   45.99    1.20   45.99    1.20    0.00    0.00  623.17    8.13       ?       ?      ?      ? 
1 1 1    6    5   19 o  2  470.53    6.32   26.21    0.70   26.21    0.70    0.00    0.00  470.53    6.32       ?       ?      ?      ? 
1 1 1    6    5   20 o 16  605.06    8.05   43.35    1.15   43.35    1.15    0.00    0.00  605.06    8.05       ?       ?      ?      ? 
1 1 1    6    5   21 o 11  401.69    5.74   19.10    0.55   19.10    0.55    0.00    0.00  401.69    5.74       ?       ?      ?      ? 
1 1 1    6    5   22 o 14  260.15    4.69    8.01    0.29    8.01    0.29    0.00    0.00  260.15    4.69       ?       ?      ?      ? 
1 1 1    6    5   23 o  2  669.03    8.78   53.01    1.39   53.01    1.39    0.00    0.00  669.03    8.78       ?       ?      ?      ? 
1 1 1    6    5   24 o 14 1018.84   13.61  123.10    3.28  123.10    3.28    0.00    0.00 1018.84   13.61       ?       ?      ?      ? 
1 1 1    6    5   25 o 16  222.69    5.24    5.87    0.28    5.87    0.28    0.00    0.00  222.69    5.24       ?       ?      ?      ? 
1 1 1    6    5   26 o 12  719.53    9.64   61.34    1.64   61.34    1.64    0.00    0.00  719.53    9.64       ?       ?      ?      ? 
1 1 1    6    5   27 o 15  386.01    5.76   17.64    0.53   17.64    0.53    0.00    0.00  386.01    5.76       ?       ?      ?      ? 
1 1 1    6    5   28 o 11  267.02    4.64    8.44    0.29    8.44    0.29    0.00    0.00  267.02    4.64       ?       ?      ?      ? 
1 1 1    6    5   29 o 18  216.92    4.63    5.57    0.24    5.57    0.24    0.00    0.00  216.92    4.63       ?       ?      ?      ? 
1 1 1    6    5   30 o 17  265.42    4.65    8.34    0.29    8.34    0.29    0.00    0.00  265.42    4.65       ?       ?      ?      ? 
1 1 1    6    5   31 o 19  126.15    6.51    1.89    0.19    1.89    0.19    0.00    0.00  126.15    6.51       ?       ?      ?      ? 
1 1 1    6    5   32 o 12  509.36    7.42   30.75    0.89   30.75    0.89    0.00    0.00  509.36    7.42       ?       ?      ?      ? 
1 1 1    6    5   33 o 16  247.09    4.79    7.23    0.28    7.23    0.28    0.00    0.00  247.09    4.79       ?       ?      ?      ? 
1 1 1    6    5   34 o  3  165.05    5.14    3.23    0.20    3.23    0.20    0.00    0.00  165.05    5.14       ?       ?      ?      ? 
1 1 1    6    5   35 o 15  259.88    4.83    8.00    0.30    8.00    0.30    0.00    0.00  259.88    4.83       ?       ?      ?      ? 
1 1 1    6    5   36 o 18  424.27    6.78   21.35    0.68   21.35    0.68    0.00    0.00  424.27    6.78       ?       ?      ?      ? 
1 1 1    6    5   37 o 17   72.63   10.20    0.64    0.17    0.64    0.17    0.00    0.00   72.63   10.20       ?       ?      ?      ? 
1 1 1    6    5   38 o  3  391.26    6.76   18.17    0.63   18.17    0.63    0.00    0.00  391.26    6.76       ?       ?      ?      ? 
1 1 1    6    5   39 o  6  101.08    7.23    1.22    0.17    1.22    0.17    0.00    0.00  101.08    7.23       ?       ?      ?      ? 
1 1 1    6    5   40 o 17  171.96    4.98    3.51    0.20    3.51    0.20    0.00    0.00  171.96    4.98       ?       ?      ?      ? 
1 1 1    6    5   41 o  5  258.49    5.26    7.93    0.32    7.93    0.32    0.00    0.00  258.49    5.26       ?       ?      ?      ? 
1 1 1    6    5   42 o 18  247.44    5.39    7.27    0.32    7.27    0.32    0.00    0.00  247.44    5.39       ?       ?      ?      ? 
1 1 1    6    5   43 o  4   99.42    8.65    1.19    0.20    1.19    0.20    0.00    0.00   99.42    8.65       ?       ?      ?      ? 
1 1 1    6    5   44 f  0   35.83   14.72    0.06    0.20    0.06    0.20    0.00    0.00   35.83   14.72       ?       ?      ?      ? 
1 1 1    6    5   45 o 14  102.82    9.20    1.28    0.22    1.28    0.22    0.00    0.00  102.82    9.20       ?       ?      ?      ? 
1 1 1    6    5   46 o 13   71.98   14.61    0.66    0.24    0.66    0.24    0.00    0.00   71.98   14.61       ?       ?      ?      ? 
1 1 1    6    5   47 o  6   65.83   15.10    0.56    0.23    0.56    0.23    0.00    0.00   65.83   15.10       ?       ?      ?      ? 
1 1 1    6    5   48 o  4   59.08   17.42    0.46    0.26    0.46    0.26    0.00    0.00   59.08   17.42       ?       ?      ?      ? 
1 1 1    6    5   49 o 19   46.01   17.66    0.22    0.27    0.22    0.27    0.00    0.00   46.01   17.66       ?       ?      ?      ? 
1 1 1    6    5   50 o  8  108.20   13.22    1.51    0.33    1.51    0.33    0.00    0.00  108.20   13.22       ?       ?      ?      ? 
1 1 1    6    5   51 o 18   45.49   18.81    0.19    0.33    0.19    0.33    0.00    0.00   45.49   18.81       ?       ?      ?      ? 
1 1 1    6    5   52 o 12   99.86   17.61    1.45    0.40    1.45    0.40    0.00    0.00   99.86   17.61       ?       ?      ?      ? 
1 1 1    6    5   53 o 13   58.17   22.68    0.62    0.45    0.62    0.45    0.00    0.00   58.17   22.68       ?       ?      ?      ? 
1 1 1    6    5   54 o  2   34.30   16.76   -0.39    0.45   -0.39    0.45    0.00    0.00   34.30   16.76       ?       ?      ?      ? 
1 1 1    6    5   55 o  1   35.30   17.37   -0.41    0.51   -0.41    0.51    0.00    0.00   35.30   17.37       ?       ?      ?      ? 
1 1 1    6    6    0 o  5 1002.38   16.96  119.10    4.02  119.10    4.02  119.10    4.02 1002.38   16.96 1002.38   16.96  -0.00   0.00 
1 1 1    6    6    1 o 12  928.17   12.73  102.10    2.80  102.10    2.80  102.10    2.80  928.17   12.73  928.17   12.73  -0.00   0.00 
1 1 1    6    6    2 o 17  840.92   11.93   83.80    2.37   83.80    2.37   83.80    2.37  840.92   11.93  840.92   11.93   0.00   0.00 
1 1 1    6    6    3 o 14  892.22   12.69   94.35    2.68   94.35    2.68   94.35    2.68  892.22   12.69  892.22   12.69  -0.00   0.00 
1 1 1    6    6    4 o 19  327.44    5.48   12.70    0.42   12.70    0.42   12.70    0.42  327.44    5.48  327.44    5.48  -0.00   0.00 
1 1 1    6    6    5 o 17 1127.23   15.71  150.70    4.19  150.70    4.19  150.70    4.19 1127.23   15.71 1127.23   15.71   0.00   0.00 
1 1 1    6    6    6 o 14  564.95    8.29   37.81    1.11   37.81    1.11   37.81    1.11  564.95    8.29  564.95    8.29  -0.00   0.00 
1 1 1    6    6    7 o 18  133.84    7.44    2.14    0.23    2.14    0.23    2.14    0.23  133.84    7.44  133.84    7.44  -0.00   0.00 
1 1 1    6    6    8 o  1  405.52    6.36   19.48    0.61   19.48    0.61   19.48    0.61  405.52    6.36  405.52    6.36   0.00   0.00 
1 1 1    6    6    9 o 16   30.32   17.68    0.13    0.21    0.13    0.21    0.13    0.21   30.32   17.68   30.32   17.68  -0.00   0.00 
1 1 1    6    6   10 o 12  759.67   11.05   68.41    1.99   68.41    1.99   68.41    1.99  759.67   11.05  759.67   11.05   0.00   0.00 
1 1 1    6    6   11 o 13   73.87   14.87    0.72    0.23    0.72    0.23    0.72    0.23   73.87   14.87   73.87   14.87   0.00   0.00 
1 1 1    6    6   12 o 11  231.26    5.29    6.34    0.29    6.34    0.29    6.34    0.29  231.26    5.29  231.26    5.29   0.00   0.00 
1 1 1    6    6   13 o 11  446.89    7.01   23.66    0.74   23.66    0.74   23.66    0.74  446.89    7.01  446.89    7.01   0.00   0.00 
1 1 1    6    6   14 o  8  360.07    6.21   15.36    0.53   15.36    0.53   15.36    0.53  360.07    6.21  360.07    6.21  -0.00   0.00 
1 1 1    6    6   15 o 19  224.74    5.73    5.99    0.30    5.99    0.30    5.99    0.30  224.74    5.73  224.74    5.73  -0.00   0.00 
1 1 1    6    6   16 o 13   98.11   10.71    1.18    0.24    1.18    0.24    1.18    0.24   98.11   10.71   98.11   10.71   0.00   0.00 
1 1 1    6    6   17 o  8  824.99   12.46   80.67    2.43   80.67    2.43   80.67    2.43  824.99   12.46  824.99   12.46  -0.00   0.00 
1 1 1    6    6   18 o 10  166.74    7.32    3.31    0.29    3.31    0.29    3.31    0.29  166.74    7.32  166.74    7.32  -0.00   0.00 
1 1 1    6    6   19 o 15   71.36   19.21    0.72    0.28    0.72    0.28    0.72    0.28   71.36   19.21   71.36   19.21  -0.00   0.00 
1 1 1    6    6   20 o  8  642.69   10.24   48.94    1.56   48.94    1.56   48.94    1.56  642.69   10.24  642.69   10.24   0.00   0.00 
1 1 1    6    6   21 o 10  641.58   10.09   48.77    1.53   48.77    1.53   48.77    1.53  641.58   10.09  641.58   10.09   0.00   0.00 
1 1 1    6    6   22 o 10  358.22    7.63   15.21    0.65   15.21    0.65   15.21    0.65  358.22    7.63  358.22    7.63  -0.00   0.00 
1 1 1    6    6   23 o  9 1041.31   16.35  128.60    4.03  128.60    4.03  128.60    4.03 1041.31   16.35 1041.31   16.35  -0.00   0.00 
1 1 1    6    6   24 o 12  756.78   11.98   67.88    2.14   67.88    2.14   67.88    2.14  756.78   11.98  756.78   11.98   0.00   0.00 
1 1 1    6    6   25 o 15  821.99   12.98   80.10    2.52   80.10    2.52   80.10    2.52  821.99   12.98  821.99   12.98  -0.00   0.00 
1 1 1    6    6   26 o  7  706.59   12.50   59.20    2.09   59.20    2.09   59.20    2.09  706.59   12.50  706.59   12.50  -0.00   0.00 
1 1 1    6    6   27 o 14  641.28   10.35   48.74    1.57   48.74    1.57   48.74    1.57  641.28   10.35  641.28   10.35   0.00   0.00 
1 1 1    6    6   28 o  9 1254.23   19.69  186.90    5.84  186.90    5.84  186.90    5.84 1254.23   19.69 1254.23   19.69  -0.00   0.00 
1 1 1    6    6   29 o  7  283.24    6.21    9.51    0.42    9.51    0.42    9.51    0.42  283.24    6.21  283.24    6.21   0.00   0.00 
1 1 1    6    6   30 o  2  377.85    6.85   16.92    0.61   16.92    0.61   16.92    0.61  377.85    6.85  377.85    6.85   0.00   0.00 
1 1 1    6    6   31 o  7   75.70   16.61    0.77    0.26    0.77    0.26    0.77    0.26   75.70   16.61   75.70   16.61   0.00   0.00 
1 1 1    6    6   32 o  9  664.64   11.33   52.42    1.78   52.42    1.78   52.42    1.78  664.64   11.33  664.64   11.33   0.00   0.00 
1 1 1    6    6   33 o 14  102.13    9.79    1.27    0.23    1.27    0.23    1.27    0.23  102.13    9.79  102.13    9.79   0.00   0.00 
1 1 1    6    6   34 o 16  243.56    6.39    7.04    0.37    7.04    0.37    7.04    0.37  243.56    6.39  243.56    6.39  -0.00   0.00 
1 1 1    6    6   35 o  3  128.10    8.43    1.97    0.25    1.97    0.25    1.97    0.25  128.10    8.43  128.10    8.43  -0.00   0.00 
1 1 1    6    6   36 o  2  168.46    7.01    3.38    0.28    3.38    0.28    3.38    0.28  168.46    7.01  168.46    7.01  -0.00   0.00 
1 1 1    6    6   37 o 18  281.57    6.64    9.41    0.44    9.41    0.44    9.41    0.44  281.57    6.64  281.57    6.64  -0.00   0.00 
1 1 1    6    6   38 o  3   22.79   15.46   -0.13    0.25   -0.13    0.25   -0.13    0.25   22.79   15.46   22.79   15.46   0.00   0.00 
1 1 1    6    6   39 o 19  399.98    8.89   19.02    0.84   19.02    0.84   19.02    0.84  399.98    8.89  399.98    8.89  -0.00   0.00 
1 1 1    6    6   40 o 10   65.28   18.69    0.62    0.25    0.62    0.25    0.62    0.25   65.28   18.69   65.28   18.69  -0.00   0.00 
1 1 1    6    6   41 o  3  407.46    9.26   19.77    0.89   19.77    0.89   19.77    0.89  407.46    9.26  407.46    9.26   0.00   0.00 
1 1 1    6    6   42 o 16  345.14    8.81   14.19    0.72   14.19    0.72   14.19    0.72  345.14    8.81  345.14    8.81   0.00   0.00 
1 1 1    6    6   43 o 11   47.48   21.88    0.40    0.27    0.40    0.27    0.40    0.27   47.48   21.88   47.48   21.88  -0.00   0.00 
1 1 1    6    6   44 o 15  172.74    9.53    3.59    0.39    3.59    0.39    3.59    0.39  172.74    9.53  172.74    9.53  -0.00   0.00 
1 1 1    6    6   45 o 18   25.76   17.13   -0.07    0.28   -0.07    0.28   -0.07    0.28   25.76   17.13   25.76   17.13   0.00   0.00 
1 1 1    6    6   46 o 19  170.86   11.64    3.55    0.47    3.55    0.47    3.55    0.47  170.86   11.64  170.86   11.64  -0.00   0.00 
1 1 1    6    6   47 o 11   60.83   25.95    0.66    0.38    0.66    0.38    0.66    0.38   60.83   25.95   60.83   25.95  -0.00   0.00 
1 1 1    6    6   48 o  1   23.57   16.63   -0.40    0.37   -0.40    0.37   -0.40    0.37   23.57   16.63   23.57   16.63   0.00   0.00 
1 1 1    6    6   49 o 19  159.07   15.89    3.22    0.58    3.22    0.58    3.22    0.58  159.07   15.89  159.07   15.89  -0.00   0.00 
1 1 1    6    6   50 o  1   79.44   23.84    1.00    0.39    1.00    0.39    1.00    0.39   79.44   23.84   79.44   23.84  -0.00   0.00 
1 1 1    6    6   51 o  6   43.49   26.07    0.37    0.48    0.37    0.48    0.37    0.48   43.49   26.07   43.49   26.07  -0.00   0.00 
1 1 1    6    6   52 o 13   40.67   25.72    0.29    0.53    0.29    0.53    0.29    0.53   40.67   25.72   40.67   25.72   0.00   0.00 
1 1 1    6    6   53 f  0   25.49   18.33   -0.65    0.54   -0.65    0.54   -0.65    0.54   25.49   18.33   25.49   18.33   0.00   0.00 
1 1 1    6    6   54 o 15   36.39   24.34    0.19    0.58    0.19    0.58    0.19    0.58   36.39   24.34   36.39   24.34  -0.00   0.00 
1 1 1    6    6   55 o 12   37.18   25.87    0.12    0.81    0.12    0.81    0.12    0.81   37.18   25.87   37.18   25.87  -0.00   0.00 
1 1 1    7    0    0 x 14       ?       ?       ?       ?       ?       ?       ?       ?       ?       ?       ?       ?      ?      ? 
1 1 1    7    0    1 o  1 1509.72   20.45  270.40    7.30  270.40    7.30  270.40    7.30 1509.72   20.45 1509.72   20.45  -0.00   0.00 
1 1 1    7    0    2 o 11  132.77    6.22    2.10    0.19    2.10    0.19    2.10    0.19  132.77    6.22  132.77    6.22   0.00   0.00 
1 1 1    7    0    3 o 18  680.29    9.56   54.82    1.54   54.82    1.54   54.82    1.54  680.29    9.56  680.29    9.56   0.00   0.00 
1 1 1    7    0    4 o 13   62.01   17.35    0.55    0.22    0.55    0.22    0.55    0.22   62.01   17.35   62.01   17.35   0.00   0.00 
1 1 1    7    0    5 o  7  914.82   12.63   99.17    2.73   99.17    2.73   99.17    2.73  914.82   12.63  914.82   12.63  -0.00   0.00 
1 1 1    7    0    6 o 16   44.13   17.73    0.32    0.18    0.32    0.18    0.32    0.18   44.13   17.73   44.13   17.73  -0.00   0.00 
1 1 1    7    0    7 o 12  273.92    5.25    8.89    0.34    8.89    0.34    8.89    0.34  273.92    5.25  273.92    5.25  -0.00   0.00 
1 1 1    7    0    8 o  1  219.29    4.95    5.70    0.26    5.70    0.26    5.70    0.26  219.29    4.95  219.29    4.95  -0.00   0.00 
1 1 1    7    0    9 o 13   83.46   10.04    0.86    0.19    0.86    0.19    0.86    0.19   83.46   10.04   83.46   10.04   0.00   0.00 
1 1 1    7    0   10 o 10  312.24    5.45   11.55    0.40   11.55    0.40   11.55    0.40  312.24    5.45  312.24    5.45   0.00   0.00 
1 1 1    7    0   11 o 11   87.71   10.56    0.95    0.21    0.95    0.21    0.95    0.21   87.71   10.56   87.71   10.56   0.00   0.00 
1 1 1    7    0   12 o  3  139.14    7.17    2.31    0.23    2.31    0.23    2.31    0.23  139.14    7.17  139.14    7.17  -0.00   0.00 
1 1 1    7    0   13 o  5   88.21   10.49    0.96    0.21    0.96    0.21    0.96    0.21   88.21   10.49   88.21   10.49  -0.00   0.00 
1 1 1    7    0   14 o  3  520.65    8.08   32.12    1.00   32.12    1.00   32.12    1.00  520.65    8.08  520.65    8.08  -0.00   0.00 
1 1 1    7    0   15 o 15  168.38    6.28    3.37    0.25    3.37    0.25    3.37    0.25  168.38    6.28  168.38    6.28   0.00   0.00 
1 1 1    7    0   16 o  9  457.44    7.19   24.79    0.78   24.79    0.78   24.79    0.78  457.44    7.19  457.44    7.19  -0.00   0.00 
1 1 1    7    0   17 o 16  639.62    9.79   48.48    1.48   48.48    1.48   48.48    1.48  639.62    9.79  639.62    9.79  -0.00   0.00 
1 1 1    7    0   18 o  2  410.97    7.08   20.01    0.69   20.01    0.69   20.01    0.69  410.97    7.08  410.97    7.08   0.00   0.00 
1 1 1    7    0   19 o 10  655.25    9.86   50.87    1.53   50.87    1.53   50.87    1.53  655.25    9.86  655.25    9.86  -0.00   0.00 
1 1 1    7    0   20 o 17  177.56    7.15    3.75    0.30    3.75    0.30    3.75    0.30  177.56    7.15  177.56    7.15  -0.00   0.00 
1 1 1    7    0   21 o  4  886.97   13.67   93.25    2.87   93.25    2.87   93.25    2.87  886.97   13.67  886.97   13.67  -0.00   0.00 
1 1 1    7    0   22 f  0  523.29    8.51   32.44    1.05   32.44    1.05   32.44    1.05  523.29    8.51  523.29    8.51   0.00   0.00 
1 1 1    7    0   23 o 10  363.04    7.47   15.62    0.64   15.62    0.64   15.62    0.64  363.04    7.47  363.04    7.47   0.00   0.00 
1 1 1    7    0   24 o 13  201.92    6.41    4.84    0.31    4.84    0.31    4.84    0.31  201.92    6.41  201.92    6.41  -0.00   0.00 
1 1 1    7    0   25 o  4  354.86    6.53   14.92    0.55   14.92    0.55   14.92    0.55  354.86    6.53  354.86    6.53  -0.00   0.00 
1 1 1    7    0   26 o  7  446.98    7.53   23.67    0.80   23.67    0.80   23.67    0.80  446.98    7.53  446.98    7.53   0.00   0.00 
1 1 1    7    0   27 o 15   79.91   16.86    0.85    0.28    0.85    0.28    0.85    0.28   79.91   16.86   79.91   16.86   0.00   0.00 
1 1 1    7    0   28 o 14  116.59    9.28    1.64    0.25    1.64    0.25    1.64    0.25  116.59    9.28  116.59    9.28  -0.00   0.00 
1 1 1    7    0   29 o 11  169.11    8.22    3.41    0.33    3.41    0.33    3.41    0.33  169.11    8.22  169.11    8.22   0.00   0.00 
1 1 1    7    0   30 o  7  753.64   13.77   67.40    2.45   67.40    2.45   67.40    2.45  753.64   13.77  753.64   13.77  -0.00   0.00 
1 1 1    7    0   31 o  6  331.78    6.97   13.05    0.55   13.05    0.55   13.05    0.55  331.78    6.97  331.78    6.97  -0.00   0.00 
1 1 1    7    0   32 o 19  105.66   10.30    1.36    0.25    1.36    0.25    1.36    0.25  105.66   10.30  105.66   10.30   0.00   0.00 
1 1 1    7    0   33 o  3  262.30    6.23    8.16    0.39    8.16    0.39    8.16    0.39  262.30    6.23  262.30    6.23   0.00   0.00 
1 1 1    7    0   34 o  6  363.54    6.96   15.67    0.60   15.67    0.60   15.67    0.60  363.54    6.96  363.54    6.96   0.00   0.00 
1 1 1    7    0   35 o  2  231.14    6.13    6.34    0.33    6.34    0.33    6.34    0.33  231.14    6.13  231.14    6.13  -0.00   0.00 
1 1 1    7    0   36 o  3  133.97    8.07    2.15    0.25    2.15    0.25    2.15    0.25  133.97    8.07  133.97    8.07  -0.00   0.00 
1 1 1    7    0   37 o  3  185.41    6.89    4.09    0.30    4.09    0.30    4.09    0.30  185.41    6.89  185.41    6.89  -0.00   0.00 
1 1 1    7    0   38 o  1   30.41   18.51    0.10    0.25    0.10    0.25    0.10    0.25   30.41   18.51   30.41   18.51  -0.00   0.00 
1 1 1    7    0   39 o  3  322.27    7.91   12.34    0.60   12.34    0.60   12.34    0.60  322.27    7.91  322.27    7.91  -0.00   0.00 
1 1 1    7    0   40 o  8  135.71    8.28    2.21    0.26    2.21    0.26    2.21    0.26  135.71    8.28  135.71    8.28  -0.00   0.00 
1 1 1    7    0   41 o  4   85.43   12.11    0.92    0.23    0.92    0.23    0.92    0.23   85.43   12.11   85.43   12.11  -0.00   0.00 
1 1 1    7    0   42 f  0  424.56   10.12   21.49    1.02   21.49    1.02   21.49    1.02  424.56   10.12  424.56   10.12   0.00   0.00 
1 1 1    7    0   43 o  6  205.27    7.12    5.02    0.34    5.02    0.34    5.02    0.34  205.27    7.12  205.27    7.12   0.00   0.00 
1 1 1    7    0   44 o  3   35.24   20.47    0.19    0.28    0.19    0.28    0.19    0.28   35.24   20.47   35.24   20.47   0.00   0.00 
1 1 1    7    0   45 o 14  240.00    9.33    6.90    0.53    6.90    0.53    6.90    0.53  240.00    9.33  240.00    9.33  -0.00   0.00 
1 1 1    7    0   46 o 15  187.55   10.16    4.24    0.45    4.24    0.45    4.24    0.45  187.55   10.16  187.55   10.16  -0.00   0.00 
1 1 1    7    0   47 o 12   26.89   18.02   -0.10    0.32   -0.10    0.32   -0.10    0.32   26.89   18.02   26.89   18.02   0.00   0.00 
1 1 1    7    0   48 o 10   56.61   24.94    0.58    0.35    0.58    0.35    0.58    0.35   56.61   24.94   56.61   24.94  -0.00   0.00 
1 1 1    7    0   49 o 12  102.94   20.91    1.47    0.45    1.47    0.45    1.47    0.45  102.94   20.91  102.94   20.91   0.00   0.00 
1 1 1    7    0   50 o 12   52.44   27.28    0.56    0.44    0.56    0.44    0.56    0.44   52.44   27.28   52.44   27.28  -0.00   0.00 
1 1 1    7    0   51 o  8   51.44   27.14    0.56    0.44    0.56    0.44    0.56    0.44   51.44   27.14   51.44   27.14  -0.00   0.00 
1 1 1    7    0   52 o 17   44.68   26.41    0.42    0.48    0.42    0.48    0.42    0.48   44.68   26.41   44.68   26.41   0.00   0.00 
1 1 1    7    0   53 o 11   39.06   24.81    0.27    0.50    0.27    0.50    0.27    0.50   39.06   24.81   39.06   24.81  -0.00   0.00 
1 1 1    7    0   54 o  4   39.00   25.72    0.28    0.61    0.28    0.61    0.28    0.61   39.00   25.72   39.00   25.72  -0.00   0.00 
1 1 1    7    0   55 o  3   48.85   29.46    0.76    0.62    0.76    0.62    0.76    0.62   48.85   29.46   48.85   29.46   0.00   0.00 
1 1 1    7    1    0 o  9  108.27    7.98    1.41    0.20    1.41    0.20    1.41    0.20  108.27    7.98  108.27    7.98   0.00   0.00 
1 1 1    7    1    1 o  4 1046.95   12.44  129.90    3.08  129.90    3.08    0.00    0.00 1046.95   12.44       ?       ?      ?      ? 
1 1 1    7    1    2 o 14  588.41    7.30   40.99    1.02   40.99    1.02    0.00    0.00  588.41    7.30       ?       ?      ?      ? 
1 1 1    7    1    3 f  0  369.73    4.82   16.18    0.42   16.18    0.42    0.00    0.00  369.73    4.82       ?       ?      ?      ? 
1 1 1    7    1    4 o  4 1221.00   14.60  176.80    4.22  176.80    4.22    0.00    0.00 1221.00   14.60       ?       ?      ?      ? 
1 1 1    7    1    5 o 19  601.45    7.43   42.83    1.06   42.83    1.06    0.00    0.00  601.45    7.43       ?       ?      ?      ? 
1 1 1    7    1    6 o  4  746.54    9.17   66.01    1.62   66.01    1.62    0.00    0.00  746.54    9.17       ?       ?      ?      ? 
1 1 1    7    1    7 o  8   54.11   11.31    0.36    0.14    0.36    0.14    0.00    0.00   54.11   11.31       ?       ?      ?      ? 
1 1 1    7    1    8 o  5  240.75    3.97    6.86    0.23    6.86    0.23    0.00    0.00  240.75    3.97       ?       ?      ?      ? 
1 1 1    7    1    9 o 10  309.26    4.31   11.32    0.32   11.32    0.32    0.00    0.00  309.26    4.31       ?       ?      ?      ? 
1 1 1    7    1   10 o 11  661.86    8.29   51.89    1.30   51.89    1.30    0.00    0.00  661.86    8.29       ?       ?      ?      ? 
1 1 1    7    1   11 o 14  246.12    4.09    7.17    0.24    7.17    0.24    0.00    0.00  246.12    4.09       ?       ?      ?      ? 
1 1 1    7    1   12 o 10  385.89    5.29   17.63    0.48   17.63    0.48    0.00    0.00  385.89    5.29       ?       ?      ?      ? 
1 1 1    7    1   13 o 10  625.88    7.89   46.41    1.17   46.41    1.17    0.00    0.00  625.88    7.89       ?       ?      ?      ? 
1 1 1    7    1   14 o  9  500.79    6.50   29.70    0.77   29.70    0.77    0.00    0.00  500.79    6.50       ?       ?      ?      ? 
1 1 1    7    1   15 o 19  233.97    4.15    6.48    0.23    6.48    0.23    0.00    0.00  233.97    4.15       ?       ?      ?      ? 
1 1 1    7    1   16 o 15  634.74    8.21   47.73    1.23   47.73    1.23    0.00    0.00  634.74    8.21       ?       ?      ?      ? 
1 1 1    7    1   17 o 19  662.85    8.61   52.05    1.35   52.05    1.35    0.00    0.00  662.85    8.61       ?       ?      ?      ? 
1 1 1    7    1   18 o 12  879.90   11.20   91.77    2.33   91.77    2.33    0.00    0.00  879.90   11.20       ?       ?      ?      ? 
1 1 1    7    1   19 o 14  677.17    8.61   54.31    1.38   54.31    1.38    0.00    0.00  677.17    8.61       ?       ?      ?      ? 
1 1 1    7    1   20 o 11  939.47   11.82  104.60    2.63  104.60    2.63    0.00    0.00  939.47   11.82       ?       ?      ?      ? 
1 1 1    7    1   21 o  7  315.88    5.11   11.81    0.38   11.81    0.38    0.00    0.00  315.88    5.11       ?       ?      ?      ? 
1 1 1    7    1   22 o 16  190.31    5.04    4.29    0.23    4.29    0.23    0.00    0.00  190.31    5.04       ?       ?      ?      ? 
1 1 1    7    1   23 o 16  680.91    9.01   54.91    1.45   54.91    1.45    0.00    0.00  680.91    9.01       ?       ?      ?      ? 
1 1 1    7    1   24 o  7  347.46    5.22   14.29    0.43   14.29    0.43    0.00    0.00  347.46    5.22       ?       ?      ?      ? 
1 1 1    7    1   25 o 15  579.74    7.77   39.80    1.07   39.80    1.07    0.00    0.00  579.74    7.77       ?       ?      ?      ? 
1 1 1    7    1   26 o  9  182.38    4.77    3.94    0.21    3.94    0.21    0.00    0.00  182.38    4.77       ?       ?      ?      ? 
1 1 1    7    1   27 o  7  588.51    7.98   41.02    1.11   41.02    1.11    0.00    0.00  588.51    7.98       ?       ?      ?      ? 
1 1 1    7    1   28 o  8  466.06    6.63   25.72    0.73   25.72    0.73    0.00    0.00  466.06    6.63       ?       ?      ?      ? 
1 1 1    7    1   29 o  6  534.90    7.53   33.89    0.95   33.89    0.95    0.00    0.00  534.90    7.53       ?       ?      ?      ? 
1 1 1    7    1   30 o 18  144.32    5.76    2.47    0.20    2.47    0.20    0.00    0.00  144.32    5.76       ?       ?      ?      ? 
1 1 1    7    1   31 o  8  674.65    9.52   53.97    1.52   53.97    1.52    0.00    0.00  674.65    9.52       ?       ?      ?      ? 
1 1 1    7    1   32 o  6  496.20    7.57   29.18    0.89   29.18    0.89    0.00    0.00  496.20    7.57       ?       ?      ?      ? 
1 1 1    7    1   33 o 12   79.96    9.75    0.77    0.18    0.77    0.18    0.00    0.00   79.96    9.75       ?       ?      ?      ? 
1 1 1    7    1   34 o 11  419.75    6.40   20.88    0.64   20.88    0.64    0.00    0.00  419.75    6.40       ?       ?      ?      ? 
1 1 1    7    1   35 o  1  294.44    5.10   10.27    0.36   10.27    0.36    0.00    0.00  294.44    5.10       ?       ?      ?      ? 
1 1 1    7    1   36 o  6   24.80   11.61   -0.17    0.17   -0.17    0.17    0.00    0.00   24.80   11.61       ?       ?      ?      ? 
1 1 1    7    1   37 o 18   87.12    8.40    0.91    0.17    0.91    0.17    0.00    0.00   87.12    8.40       ?       ?      ?      ? 
1 1 1    7    1   38 o  6  139.16    5.65    2.30    0.19    2.30    0.19    0.00    0.00  139.16    5.65       ?       ?      ?      ? 
1 1 1    7    1   39 o 14  178.73    5.06    3.79    0.21    3.79    0.21    0.00    0.00  178.73    5.06       ?       ?      ?      ? 
1 1 1    7    1   40 o 12   33.31   13.61    0.05    0.17    0.05    0.17    0.00    0.00   33.31   13.61       ?       ?      ?      ? 
1 1 1    7    1   41 o  1  115.14    6.37    1.58    0.17    1.58    0.17    0.00    0.00  115.14    6.37       ?       ?      ?      ? 
1 1 1    7    1   42 o 18  152.92    5.48    2.78    0.20    2.78    0.20    0.00    0.00  152.92    5.48       ?       ?      ?      ? 
1 1 1    7    1   43 o  9  177.78    5.76    3.76    0.24    3.76    0.24    0.00    0.00  177.78    5.76       ?       ?      ?      ? 
1 1 1    7    1   44 f  0  139.41    6.54    2.32    0.22    2.32    0.22    0.00    0.00  139.41    6.54       ?       ?      ?      ? 
1 1 1    7    1   45 o 15  156.86    6.67    2.94    0.25    2.94    0.25    0.00    0.00  156.86    6.67       ?       ?      ?      ? 
1 1 1    7    1   46 f  0  148.27    7.87    2.64    0.28    2.64    0.28    0.00    0.00  148.27    7.87       ?       ?      ?      ? 
1 1 1    7    1   47 o 16   58.97   16.54    0.45    0.24    0.45    0.24    0.00    0.00   58.97   16.54       ?       ?      ?      ? 
1 1 1    7    1   48 o 18  145.49    9.76    2.58    0.33    2.58    0.33    0.00    0.00  145.49    9.76       ?       ?      ?      ? 
1 1 1    7    1   49 o 19   99.67   13.08    1.26    0.30    1.26    0.30    0.00    0.00   99.67   13.08       ?       ?      ?      ? 
1 1 1    7    1   50 o 19   27.97   13.57   -0.41    0.28   -0.41    0.28    0.00    0.00   27.97   13.57       ?       ?      ?      ? 
1 1 1    7    1   51 o  2  115.63   13.86    1.76    0.37    1.76    0.37    0.00    0.00  115.63   13.86       ?       ?      ?      ? 
1 1 1    7    1   52 o  6  107.38   16.73    1.63    0.41    1.63    0.41    0.00    0.00  107.38   16.73       ?       ?      ?      ? 
1 1 1    7    1   53 o 12  108.03   20.36    1.87    0.50    1.87    0.50    0.00    0.00  108.03   20.36       ?       ?      ?      ? 
1 1 1    7    1   54 o  2   55.93   22.23    0.62    0.44    0.62    0.44    0.00    0.00   55.93   22.23       ?       ?      ?      ? 
1 1 1    7    1   55 o 15   40.47   19.23    0.00    0.50    0.00    0.50    0.00    0.00   40.47   19.23       ?       ?      ?      ? 
1 1 1    7    2    0 o  2  535.69    7.99   33.99    1.01   33.99    1.01   33.99    1.01  535.69    7.99  535.69    7.99  -0.00   0.00 
1 1 1    7    2    1 o 15  922.84   11.12  100.90    2.43  100.90    2.43    0.00    0.00  922.84   11.12       ?       ?      ?      ? 
1 1 1    7    2    2 o 13  256.23    3.92    7.77    0.24    7.77    0.24    0.00    0.00  256.23    3.92       ?       ?      ?      ? 
1 1 1    7    2    3 o  6  631.18    7.75   47.17    1.16   47.17    1.16    0.00    0.00  631.18    7.75       ?       ?      ?      ? 
1 1 1    7    2    4 o  5  327.19    4.33   12.67    0.34   12.67    0.34    0.00    0.00  327.19    4.33       ?       ?      ?      ? 
1 1 1    7    2    5 f  0  323.55    4.42   12.39    0.34   12.39    0.34    0.00    0.00  323.55    4.42       ?       ?      ?      ? 
1 1 1    7    2    6 o 12  611.93    7.63   44.34    1.11   44.34    1.11    0.00    0.00  611.93    7.63       ?       ?      ?      ? 
1 1 1    7    2    7 o  6  265.62    3.91    8.35    0.25    8.35    0.25    0.00    0.00  265.62    3.91       ?       ?      ?      ? 
1 1 1    7    2    8 o 17  193.69    3.80    4.44    0.17    4.44    0.17    0.00    0.00  193.69    3.80       ?       ?      ?      ? 
1 1 1    7    2    9 o 11  435.66    5.71   22.47    0.59   22.47    0.59    0.00    0.00  435.66    5.71       ?       ?      ?      ? 
1 1 1    7    2   10 o  6  802.84    9.91   76.39    1.88   76.39    1.88    0.00    0.00  802.84    9.91       ?       ?      ?      ? 
1 1 1    7    2   11 o 15  810.16   10.51   77.82    2.02   77.82    2.02    0.00    0.00  810.16   10.51       ?       ?      ?      ? 
1 1 1    7    2   12 o  3  193.46    4.19    4.43    0.19    4.43    0.19    0.00    0.00  193.46    4.19       ?       ?      ?      ? 
1 1 1    7    2   13 o 16 1061.92   13.25  133.90    3.33  133.90    3.33    0.00    0.00 1061.92   13.25       ?       ?      ?      ? 
1 1 1    7    2   14 o  2  700.35    8.98   58.13    1.49   58.13    1.49    0.00    0.00  700.35    8.98       ?       ?      ?      ? 
1 1 1    7    2   15 o 12  316.26    4.60   11.84    0.34   11.84    0.34    0.00    0.00  316.26    4.60       ?       ?      ?      ? 
1 1 1    7    2   16 o  3  342.67    4.87   13.90    0.39   13.90    0.39    0.00    0.00  342.67    4.87       ?       ?      ?      ? 
1 1 1    7    2   17 o  6   81.68    8.98    0.80    0.17    0.80    0.17    0.00    0.00   81.68    8.98       ?       ?      ?      ? 
1 1 1    7    2   18 o  3 1008.06   12.66  120.50    3.02  120.50    3.02    0.00    0.00 1008.06   12.66       ?       ?      ?      ? 
1 1 1    7    2   19 o  5  470.62    6.26   26.22    0.70   26.22    0.70    0.00    0.00  470.62    6.26       ?       ?      ?      ? 
1 1 1    7    2   20 o 14  176.73    5.10    3.70    0.21    3.70    0.21    0.00    0.00  176.73    5.10       ?       ?      ?      ? 
1 1 1    7    2   21 f  0  386.80    5.60   17.71    0.51   17.71    0.51    0.00    0.00  386.80    5.60       ?       ?      ?      ? 
1 1 1    7    2   22 o  2  458.08    6.31   24.84    0.68   24.84    0.68    0.00    0.00  458.08    6.31       ?       ?      ?      ? 
1 1 1    7    2   23 o  8  170.64    5.25    3.45    0.21    3.45    0.21    0.00    0.00  170.64    5.25       ?       ?      ?      ? 
1 1 1    7    2   24 o 12  848.74   11.06   85.36    2.22   85.36    2.22    0.00    0.00  848.74   11.06       ?       ?      ?      ? 
1 1 1    7    2   25 o  9  446.29    6.24   23.58    0.66   23.58    0.66    0.00    0.00  446.29    6.24       ?       ?      ?      ? 
1 1 1    7    2   26 o 19  324.31    4.98   12.45    0.38   12.45    0.38    0.00    0.00  324.31    4.98       ?       ?      ?      ? 
1 1 1    7    2   27 o 15  489.14    6.82   28.33    0.79   28.33    0.79    0.00    0.00  489.14    6.82       ?       ?      ?      ? 
1 1 1    7    2   28 o 18  347.80    5.22   14.32    0.43   14.32    0.43    0.00    0.00  347.80    5.22       ?       ?      ?      ? 
1 1 1    7    2   29 o  4  240.03    4.56    6.82    0.26    6.82    0.26    0.00    0.00  240.03    4.56       ?       ?      ?      ? 
1 1 1    7    2   30 o  3  268.27    4.77    8.52    0.30    8.52    0.30    0.00    0.00  268.27    4.77       ?       ?      ?      ? 
1 1 1    7    2   31 o  6  350.41    5.58   14.54    0.46   14.54    0.46    0.00    0.00  350.41    5.58       ?       ?      ?      ? 
1 1 1    7    2   32 o  2  375.49    5.86   16.70    0.52   16.70    0.52    0.00    0.00  375.49    5.86       ?       ?      ?      ? 
1 1 1    7    2   33 o 15  217.08    4.63    5.58    0.24    5.58    0.24    0.00    0.00  217.08    4.63       ?       ?      ?      ? 
1 1 1    7    2   34 o 19   69.67   10.67    0.59    0.17    0.59    0.17    0.00    0.00   69.67   10.67       ?       ?      ?      ? 
1 1 1    7    2   35 o 10  165.55    5.13    3.25    0.20    3.25    0.20    0.00    0.00  165.55    5.13       ?       ?      ?      ? 
1 1 1    7    2   36 o 13  175.22    4.91    3.64    0.20    3.64    0.20    0.00    0.00  175.22    4.91       ?       ?      ?      ? 
1 1 1    7    2   37 o  8  155.24    5.41    2.86    0.20    2.86    0.20    0.00    0.00  155.24    5.41       ?       ?      ?      ? 
1 1 1    7    2   38 o  1  176.61    5.11    3.70    0.21    3.70    0.21    0.00    0.00  176.61    5.11       ?       ?      ?      ? 
1 1 1    7    2   39 o 13  241.24    5.16    6.90    0.29    6.90    0.29    0.00    0.00  241.24    5.16       ?       ?      ?      ? 
1 1 1    7    2   40 o  8  167.49    5.09    3.33    0.20    3.33    0.20    0.00    0.00  167.49    5.09       ?       ?      ?      ? 
1 1 1    7    2   41 o  7  302.84    5.75   10.89    0.41   10.89    0.41    0.00    0.00  302.84    5.75       ?       ?      ?      ? 
1 1 1    7    2   42 o  2  239.88    5.17    6.83    0.29    6.83    0.29    0.00    0.00  239.88    5.17       ?       ?      ?      ? 
1 1 1    7    2   43 o 17  221.63    5.61    5.84    0.29    5.84    0.29    0.00    0.00  221.63    5.61       ?       ?      ?      ? 
1 1 1    7    2   44 o 12   44.64   15.12    0.23    0.19    0.23    0.19    0.00    0.00   44.64   15.12       ?       ?      ?      ? 
1 1 1    7    2   45 o  1  143.32    7.25    2.46    0.24    2.46    0.24    0.00    0.00  143.32    7.25       ?       ?      ?      ? 
1 1 1    7    2   46 o 13   25.34   12.23   -0.33    0.22   -0.33    0.22    0.00    0.00   25.34   12.23       ?       ?      ?      ? 
1 1 1    7    2   47 o  2  116.87    9.56    1.66    0.26    1.66    0.26    0.00    0.00  116.87    9.56       ?       ?      ?      ? 
1 1 1    7    2   48 o 15   66.45   16.09    0.58    0.25    0.58    0.25    0.00    0.00   66.45   16.09       ?       ?      ?      ? 
1 1 1    7    2   49 o  9   78.12   16.24    0.81    0.29    0.81    0.29    0.00    0.00   78.12   16.24       ?       ?      ?      ? 
1 1 1    7    2   50 o 17  113.14   11.81    1.62    0.31    1.62    0.31    0.00    0.00  113.14   11.81       ?       ?      ?      ? 
1 1 1    7    2   51 o 13   55.22   18.35    0.43    0.28    0.43    0.28    0.00    0.00   55.22   18.35       ?       ?      ?      ? 
1 1 1    7    2   52 o  3   32.07   15.13   -0.22    0.30   -0.22    0.30    0.00    0.00   32.07   15.13       ?       ?      ?      ? 
1 1 1    7    2   53 o  5   71.88   19.91    0.85    0.35    0.85    0.35    0.00    0.00   71.88   19.91       ?       ?      ?      ? 
1 1 1    7    2   54 o 18   48.61   21.10    0.38    0.45    0.38    0.45    0.00    0.00   48.61   21.10       ?       ?      ?      ? 
1 1 1    7    2   55 o 16   42.86   20.01    0.15    0.50    0.15    0.50    0.00    0.00   42.86   20.01       ?       ?      ?      ? 
1 1 1    7    3    0 o  4 1587.68   21.95  299.20    8.24  299.20    8.24  299.20    8.24 1587.68   21.95 1587.68   21.95   0.00   0.00 
1 1 1    7    3    1 o 17  542.80    6.73   34.88    0.86   34.88    0.86    0.00    0.00  542.80    6.73       ?       ?      ?      ? 
1 1 1    7    3    2 o  9  391.05    5.08   18.10    0.47   18.10    0.47    0.00    0.00  391.05    5.08       ?       ?      ?      ? 
1 1 1    7    3    3 o 15  689.75    8.50   56.34    1.39   56.34    1.39    0.00    0.00  689.75    8.50       ?       ?      ?      ? 
1 1 1    7    3    4 o 13 1037.92   12.60  127.70    3.10  127.70    3.10    0.00    0.00 1037.92   12.60       ?       ?      ?      ? 
1 1 1    7    3    5 o 10  610.21    7.59   44.09    1.10   44.09    1.10    0.00    0.00  610.21    7.59       ?       ?      ?      ? 
1 1 1    7    3    6 o  3  778.70    9.44   71.83    1.74   71.83    1.74    0.00    0.00  778.70    9.44       ?       ?      ?      ? 
1 1 1    7    3    7 o 11  616.03    7.65   44.94    1.12   44.94    1.12    0.00    0.00  616.03    7.65       ?       ?      ?      ? 
1 1 1    7    3    8 o  6  290.23    4.32    9.97    0.30    9.97    0.30    0.00    0.00  290.23    4.32       ?       ?      ?      ? 
1 1 1    7    3    9 o  3  154.02    4.40    2.81    0.16    2.81    0.16    0.00    0.00  154.02    4.40       ?       ?      ?      ? 
1 1 1    7    3   10 o  2   97.46    6.62    1.13    0.15    1.13    0.15    0.00    0.00   97.46    6.62       ?       ?      ?      ? 
1 1 1    7    3   11 o 15  404.79    5.60   19.40    0.54   19.40    0.54    0.00    0.00  404.79    5.60       ?       ?      ?      ? 
1 1 1    7    3   12 o 15  479.17    6.22   27.19    0.71   27.19    0.71    0.00    0.00  479.17    6.22       ?       ?      ?      ? 
1 1 1    7    3   13 o 15  366.70    5.04   15.92    0.44   15.92    0.44    0.00    0.00  366.70    5.04       ?       ?      ?      ? 
1 1 1    7    3   14 o 19  242.83    4.39    6.98    0.25    6.98    0.25    0.00    0.00  242.83    4.39       ?       ?      ?      ? 
1 1 1    7    3   15 o  9  295.84    4.53   10.36    0.32   10.36    0.32    0.00    0.00  295.84    4.53       ?       ?      ?      ? 
1 1 1    7    3   16 o  4  633.24    8.08   47.50    1.21   47.50    1.21    0.00    0.00  633.24    8.08       ?       ?      ?      ? 
1 1 1    7    3   17 o  3  363.37    5.20   15.63    0.45   15.63    0.45    0.00    0.00  363.37    5.20       ?       ?      ?      ? 
1 1 1    7    3   18 o  4  564.48    7.36   37.73    0.98   37.73    0.98    0.00    0.00  564.48    7.36       ?       ?      ?      ? 
1 1 1    7    3   19 o 10  574.43    7.52   39.07    1.02   39.07    1.02    0.00    0.00  574.43    7.52       ?       ?      ?      ? 
1 1 1    7    3   20 o  4  763.38   10.05   69.03    1.82   69.03    1.82    0.00    0.00  763.38   10.05       ?       ?      ?      ? 
1 1 1    7    3   21 o  7  545.87    7.43   35.28    0.96   35.28    0.96    0.00    0.00  545.87    7.43       ?       ?      ?      ? 
1 1 1    7    3   22 o  2 1201.71   15.27  171.30    4.34  171.30    4.34    0.00    0.00 1201.71   15.27       ?       ?      ?      ? 
1 1 1    7    3   23 o 17  361.99    5.29   15.51    0.45   15.51    0.45    0.00    0.00  361.99    5.29       ?       ?      ?      ? 
1 1 1    7    3   24 o  4  878.36   11.35   91.43    2.36   91.43    2.36    0.00    0.00  878.36   11.35       ?       ?      ?      ? 
1 1 1    7    3   25 o 19  775.60   10.51   71.28    1.93   71.28    1.93    0.00    0.00  775.60   10.51       ?       ?      ?      ? 
1 1 1    7    3   26 o  5  777.85   10.41   71.70    1.92   71.70    1.92    0.00    0.00  777.85   10.41       ?       ?      ?      ? 
1 1 1    7    3   27 o  9  418.95    6.03   20.78    0.60   20.78    0.60    0.00    0.00  418.95    6.03       ?       ?      ?      ? 
1 1 1    7    3   28 o  1  611.45    8.29   44.29    1.20   44.29    1.20    0.00    0.00  611.45    8.29       ?       ?      ?      ? 
1 1 1    7    3   29 f  0  378.13    6.03   16.93    0.54   16.93    0.54    0.00    0.00  378.13    6.03       ?       ?      ?      ? 
1 1 1    7    3   30 o 11  276.34    4.72    9.04    0.31    9.04    0.31    0.00    0.00  276.34    4.72       ?       ?      ?      ? 
1 1 1    7    3   31 o  9  263.66    4.66    8.23    0.29    8.23    0.29    0.00    0.00  263.66    4.66       ?       ?      ?      ? 
1 1 1    7    3   32 o 19  329.66    5.36   12.87    0.42   12.87    0.42    0.00    0.00  329.66    5.36       ?       ?      ?      ? 
1 1 1    7    3   33 o  1  343.07    5.32   13.94    0.43   13.94    0.43    0.00    0.00  343.07    5.32       ?       ?      ?      ? 
1 1 1    7    3   34 o 19  204.86    4.61    4.97    0.22    4.97    0.22    0.00    0.00  204.86    4.61       ?       ?      ?      ? 
1 1 1    7    3   35 o  9  449.89    6.86   24.00    0.73   24.00    0.73    0.00    0.00  449.89    6.86       ?       ?      ?      ? 
1 1 1    7    3   36 o  3  130.37    6.31    2.02    0.19    2.02    0.19    0.00    0.00  130.37    6.31       ?       ?      ?      ? 
1 1 1    7    3   37 o  4  400.03    6.38   18.98    0.60   18.98    0.60    0.00    0.00  400.03    6.38       ?       ?      ?      ? 
1 1 1    7    3   38 o 12  151.66    5.25    2.73    0.19    2.73    0.19    0.00    0.00  151.66    5.25       ?       ?      ?      ? 
1 1 1    7    3   39 o  9  232.15    5.11    6.39    0.28    6.39    0.28    0.00    0.00  232.15    5.11       ?       ?      ?      ? 
1 1 1    7    3   40 o 18  152.69    5.49    2.77    0.20    2.77    0.20    0.00    0.00  152.69    5.49       ?       ?      ?      ? 
1 1 1    7    3   41 o  3  211.94    5.05    5.33    0.25    5.33    0.25    0.00    0.00  211.94    5.05       ?       ?      ?      ? 
1 1 1    7    3   42 o 12  256.11    5.58    7.79    0.34    7.79    0.34    0.00    0.00  256.11    5.58       ?       ?      ?      ? 
1 1 1    7    3   43 o  9   82.11   10.02    0.82    0.19    0.82    0.19    0.00    0.00   82.11   10.02       ?       ?      ?      ? 
1 1 1    7    3   44 o  1   72.94   12.03    0.66    0.20    0.66    0.20    0.00    0.00   72.94   12.03       ?       ?      ?      ? 
1 1 1    7    3   45 o  2  169.67    6.71    3.44    0.27    3.44    0.27    0.00    0.00  169.67    6.71       ?       ?      ?      ? 
1 1 1    7    3   46 o 17  241.00    8.10    6.97    0.46    6.97    0.46    0.00    0.00  241.00    8.10       ?       ?      ?      ? 
1 1 1    7    3   47 o 15  198.88    8.13    4.76    0.38    4.76    0.38    0.00    0.00  198.88    8.13       ?       ?      ?      ? 
1 1 1    7    3   48 o 17  156.21    8.84    2.96    0.33    2.96    0.33    0.00    0.00  156.21    8.84       ?       ?      ?      ? 
1 1 1    7    3   49 o 11   63.61   17.88    0.55    0.28    0.55    0.28    0.00    0.00   63.61   17.88       ?       ?      ?      ? 
1 1 1    7    3   50 o 15  131.13   12.48    2.19    0.38    2.19    0.38    0.00    0.00  131.13   12.48       ?       ?      ?      ? 
1 1 1    7    3   51 o  6   49.47   19.17    0.30    0.32    0.30    0.32    0.00    0.00   49.47   19.17       ?       ?      ?      ? 
1 1 1    7    3   52 o  1   49.36   20.11    0.30    0.37    0.30    0.37    0.00    0.00   49.36   20.11       ?       ?      ?      ? 
1 1 1    7    3   53 o  2   36.57   17.44   -0.24    0.42   -0.24    0.42    0.00    0.00   36.57   17.44       ?       ?      ?      ? 
1 1 1    7    3   54 o 16   37.54   17.89   -0.14    0.44   -0.14    0.44    0.00    0.00   37.54   17.89       ?       ?      ?      ? 
1 1 1    7    3   55 o  5   45.04   20.74    0.27    0.51    0.27    0.51    0.00    0.00   45.04   20.74       ?       ?      ?      ? 
1 1 1    7    4    0 o  8 1757.01   24.18  366.70   10.05  366.70   10.05  366.70   10.05 1757.01   24.18 1757.01   24.18  -0.00   0.00 
1 1 1    7    4    1 o  9  567.65    6.96   38.15    0.93   38.15    0.93    0.00    0.00  567.65    6.96       ?       ?      ?      ? 
1 1 1    7    4    2 o 18  695.65    8.49   57.31    1.40   57.31    1.40    0.00    0.00  695.65    8.49       ?       ?      ?      ? 
1 1 1    7    4    3 o  1  725.21    8.85   62.29    1.52   62.29    1.52    0.00    0.00  725.21    8.85       ?       ?      ?      ? 
1 1 1    7    4    4 o 19  518.27    6.50   31.80    0.80   31.80    0.80    0.00    0.00  518.27    6.50       ?       ?      ?      ? 
1 1 1    7    4    5 f  0  482.66    6.18   27.58    0.71   27.58    0.71    0.00    0.00  482.66    6.18       ?       ?      ?      ? 
1 1 1    7    4    6 o 17  477.12    6.00   26.95    0.68   26.95    0.68    0.00    0.00  477.12    6.00       ?       ?      ?      ? 
1 1 1    7    4    7 o 19  507.21    6.41   30.46    0.77   30.46    0.77    0.00    0.00  507.21    6.41       ?       ?      ?      ? 
1 1 1    7    4    8 o  1  221.55    4.25    5.81    0.22    5.81    0.22    0.00    0.00  221.55    4.25       ?       ?      ?      ? 
1 1 1    7    4    9 o 15  271.42    4.25    8.72    0.27    8.72    0.27    0.00    0.00  271.42    4.25       ?       ?      ?      ? 
1 1 1    7    4   10 o 11  237.92    4.13    6.70    0.23    6.70    0.23    0.00    0.00  237.92    4.13       ?       ?      ?      ? 
1 1 1    7    4   11 o 15  239.33    4.27    6.78    0.24    6.78    0.24    0.00    0.00  239.33    4.27       ?       ?      ?      ? 
1 1 1    7    4   12 o  7  498.42    6.49   29.42    0.77   29.42    0.77    0.00    0.00  498.42    6.49       ?       ?      ?      ? 
1 1 1    7    4   13 o  7  691.95    8.77   56.74    1.44   56.74    1.44    0.00    0.00  691.95    8.77       ?       ?      ?      ? 
1 1 1    7    4   14 o 11  520.69    6.91   32.11    0.85   32.11    0.85    0.00    0.00  520.69    6.91       ?       ?      ?      ? 
1 1 1    7    4   15 o 10  223.64    4.23    5.92    0.22    5.92    0.22    0.00    0.00  223.64    4.23       ?       ?      ?      ? 
1 1 1    7    4   16 o  4  593.87    7.71   41.77    1.08   41.77    1.08    0.00    0.00  593.87    7.71       ?       ?      ?      ? 
1 1 1    7    4   17 o  4   25.87   12.05   -0.17    0.18   -0.17    0.18    0.00    0.00   25.87   12.05       ?       ?      ?      ? 
1 1 1    7    4   18 o  4  576.91    7.53   39.41    1.03   39.41    1.03    0.00    0.00  576.91    7.53       ?       ?      ?      ? 
1 1 1    7    4   19 o 16   92.38    8.85    1.02    0.19    1.02    0.19    0.00    0.00   92.38    8.85       ?       ?      ?      ? 
1 1 1    7    4   20 o 15  294.56    5.22   10.27    0.36   10.27    0.36    0.00    0.00  294.56    5.22       ?       ?      ?      ? 
1 1 1    7    4   21 o  3  830.28   10.78   81.67    2.12   81.67    2.12    0.00    0.00  830.28   10.78       ?       ?      ?      ? 
1 1 1    7    4   22 o  3  438.00    6.17   22.71    0.64   22.71    0.64    0.00    0.00  438.00    6.17       ?       ?      ?      ? 
1 1 1    7    4   23 o 14  205.53    4.78    5.00    0.23    5.00    0.23    0.00    0.00  205.53    4.78       ?       ?      ?      ? 
1 1 1    7    4   24 o  6  936.66   12.23  104.00    2.71  104.00    2.71    0.00    0.00  936.66   12.23       ?       ?      ?      ? 
1 1 1    7    4   25 o 11  826.03   10.78   80.86    2.11   80.86    2.11    0.00    0.00  826.03   10.78       ?       ?      ?      ? 
1 1 1    7    4   26 o 14  657.50    8.85   51.21    1.38   51.21    1.38    0.00    0.00  657.50    8.85       ?       ?      ?      ? 
1 1 1    7    4   27 o  9  208.79    4.55    5.16    0.23    5.16    0.23    0.00    0.00  208.79    4.55       ?       ?      ?      ? 
1 1 1    7    4   28 o 15  621.34    8.68   45.74    1.28   45.74    1.28    0.00    0.00  621.34    8.68       ?       ?      ?      ? 
1 1 1    7    4   29 o 16  303.71    5.05   10.92    0.36   10.92    0.36    0.00    0.00  303.71    5.05       ?       ?      ?      ? 
1 1 1    7    4   30 o  7  385.74    5.76   17.62    0.53   17.62    0.53    0.00    0.00  385.74    5.76       ?       ?      ?      ? 
1 1 1    7    4   31 o  9   94.21    8.21    1.06    0.18    1.06    0.18    0.00    0.00   94.21    8.21       ?       ?      ?      ? 
1 1 1    7    4   32 o 18  333.34    5.45   13.16    0.43   13.16    0.43    0.00    0.00  333.34    5.45       ?       ?      ?      ? 
1 1 1    7    4   33 o 16  231.57    4.64    6.35    0.25    6.35    0.25    0.00    0.00  231.57    4.64       ?       ?      ?      ? 
1 1 1    7    4   34 f  0  187.57    4.89    4.17    0.22    4.17    0.22    0.00    0.00  187.57    4.89       ?       ?      ?      ? 
1 1 1    7    4   35 o  6   86.17    8.49    0.89    0.17    0.89    0.17    0.00    0.00   86.17    8.49       ?       ?      ?      ? 
1 1 1    7    4   36 o 14  115.92    7.06    1.60    0.19    1.60    0.19    0.00    0.00  115.92    7.06       ?       ?      ?      ? 
1 1 1    7    4   37 o  6  459.26    7.40   25.04    0.80   25.04    0.80    0.00    0.00  459.26    7.40       ?       ?      ?      ? 
1 1 1    7    4   38 o 10  171.75    5.22    3.50    0.21    3.50    0.21    0.00    0.00  171.75    5.22       ?       ?      ?      ? 
1 1 1    7    4   39 o  1  296.21    5.81   10.41    0.41   10.41    0.41    0.00    0.00  296.21    5.81       ?       ?      ?      ? 
1 1 1    7    4   40 o 12  281.71    5.70    9.42    0.38    9.42    0.38    0.00    0.00  281.71    5.70       ?       ?      ?      ? 
1 1 1    7    4   41 o 17  138.45    5.68    2.28    0.19    2.28    0.19    0.00    0.00  138.45    5.68       ?       ?      ?      ? 
1 1 1    7    4   42 o 19  190.24    5.25    4.30    0.24    4.30    0.24    0.00    0.00  190.24    5.25       ?       ?      ?      ? 
1 1 1    7    4   43 o  4  273.61    6.48    8.91    0.42    8.91    0.42    0.00    0.00  273.61    6.48       ?       ?      ?      ? 
1 1 1    7    4   44 o 19  204.31    6.55    4.98    0.32    4.98    0.32    0.00    0.00  204.31    6.55       ?       ?      ?      ? 
1 1 1    7    4   45 o 18   43.45   16.10    0.19    0.22    0.19    0.22    0.00    0.00   43.45   16.10       ?       ?      ?      ? 
1 1 1    7    4   46 o 12  134.76    8.62    2.19    0.27    2.19    0.27    0.00    0.00  134.76    8.62       ?       ?      ?      ? 
1 1 1    7    4   47 o  7  153.84    8.69    2.86    0.32    2.86    0.32    0.00    0.00  153.84    8.69       ?       ?      ?      ? 
1 1 1    7    4   48 o  3   70.67   16.47    0.66    0.27    0.66    0.27    0.00    0.00   70.67   16.47       ?       ?      ?      ? 
1 1 1    7    4   49 o 15  215.62   11.24    5.77    0.57    5.77    0.57    0.00    0.00  215.62   11.24       ?       ?      ?      ? 
1 1 1    7    4   50 o  9   90.90   14.47    1.09    0.30    1.09    0.30    0.00    0.00   90.90   14.47       ?       ?      ?      ? 
1 1 1    7    4   51 o 10   74.51   17.84    0.80    0.31    0.80    0.31    0.00    0.00   74.51   17.84       ?       ?      ?      ? 
1 1 1    7    4   52 o 19   39.79   18.42   -0.10    0.41   -0.10    0.41    0.00    0.00   39.79   18.42       ?       ?      ?      ? 
1 1 1    7    4   53 o 15   41.65   18.56    0.11    0.37    0.11    0.37    0.00    0.00   41.65   18.56       ?       ?      ?      ? 
1 1 1    7    4   54 o 18   46.43   20.38    0.32    0.43    0.32    0.43    0.00    0.00   46.43   20.38       ?       ?      ?      ? 
1 1 1    7    4   55 o 15   52.56   22.52    0.62    0.50    0.62    0.50    0.00    0.00   52.56   22.52       ?       ?      ?      ? 
1 1 1    7    5    0 o 13  955.44   13.25  108.20    2.99  108.20    2.99  108.20    2.99  955.44   13.25  955.44   13.25  -0.00   0.00 
1 1 1    7    5    1 o 12  865.50   10.38   88.76    2.13   88.76    2.13    0.00    0.00  865.50   10.38       ?       ?      ?      ? 
1 1 1    7    5    2 o 12  766.29    9.35   69.56    1.70   69.56    1.70    0.00    0.00  766.29    9.35       ?       ?      ?      ? 
1 1 1    7    5    3 o 12  875.62   10.70   90.86    2.22   90.86    2.22    0.00    0.00  875.62   10.70       ?       ?      ?      ? 
1 1 1    7    5    4 o  4  375.05    4.97   16.65    0.44   16.65    0.44    0.00    0.00  375.05    4.97       ?       ?      ?      ? 
1 1 1    7    5    5 o 14  307.34    4.22   11.18    0.31   11.18    0.31    0.00    0.00  307.34    4.22       ?       ?      ?      ? 
1 1 1    7    5    6 o 17  150.13    4.22    2.67    0.15    2.67    0.15    0.00    0.00  150.13    4.22       ?       ?      ?      ? 
1 1 1    7    5    7 o 12  110.15    5.50    1.44    0.14    1.44    0.14    0.00    0.00  110.15    5.50       ?       ?      ?      ? 
1 1 1    7    5    8 o  6  659.36    8.44   51.51    1.32   51.51    1.32    0.00    0.00  659.36    8.44       ?       ?      ?      ? 
1 1 1    7    5    9 o 19   89.74    7.18    0.96    0.15    0.96    0.15    0.00    0.00   89.74    7.18       ?       ?      ?      ? 
1 1 1    7    5   10 o  5  461.59    6.13   25.23    0.67   25.23    0.67    0.00    0.00  461.59    6.13       ?       ?      ?      ? 
1 1 1    7    5   11 o  5  433.39    5.70   22.24    0.59   22.24    0.59    0.00    0.00  433.39    5.70       ?       ?      ?      ? 
1 1 1    7    5   12 o 18  384.47    5.21   17.50    0.47   17.50    0.47    0.00    0.00  384.47    5.21       ?       ?      ?      ? 
1 1 1    7    5   13 f  0  189.04    4.24    4.23    0.19    4.23    0.19    0.00    0.00  189.04    4.24       ?       ?      ?      ? 
1 1 1    7    5   14 o 18  319.45    4.60   12.08    0.35   12.08    0.35    0.00    0.00  319.45    4.60       ?       ?      ?      ? 
1 1 1    7    5   15 o 15   80.63    9.11    0.78    0.17    0.78    0.17    0.00    0.00   80.63    9.11       ?       ?      ?      ? 
1 1 1    7    5   16 o  6  806.76   10.33   77.13    1.97   77.13    1.97    0.00    0.00  806.76   10.33       ?       ?      ?      ? 
1 1 1    7    5   17 o  8  639.48    8.22   48.43    1.24   48.43    1.24    0.00    0.00  639.48    8.22       ?       ?      ?      ? 
1 1 1    7    5   18 o 14  796.89   10.04   75.23    1.89   75.23    1.89    0.00    0.00  796.89   10.04       ?       ?      ?      ? 
1 1 1    7    5   19 o  3  802.06   10.42   76.21    1.98   76.21    1.98    0.00    0.00  802.06   10.42       ?       ?      ?      ? 
1 1 1    7    5   20 o 11  408.99    5.74   19.80    0.56   19.80    0.56    0.00    0.00  408.99    5.74       ?       ?      ?      ? 
1 1 1    7    5   21 o  5  598.61    7.99   42.43    1.13   42.43    1.13    0.00    0.00  598.61    7.99       ?       ?      ?      ? 
1 1 1    7    5   22 o 11  859.15   11.46   87.47    2.33   87.47    2.33    0.00    0.00  859.15   11.46       ?       ?      ?      ? 
1 1 1    7    5   23 o 12  396.07    5.98   18.57    0.56   18.57    0.56    0.00    0.00  396.07    5.98       ?       ?      ?      ? 
1 1 1    7    5   24 o 19  394.47    5.75   18.42    0.54   18.42    0.54    0.00    0.00  394.47    5.75       ?       ?      ?      ? 
1 1 1    7    5   25 o  8  324.18    4.98   12.44    0.38   12.44    0.38    0.00    0.00  324.18    4.98       ?       ?      ?      ? 
1 1 1    7    5   26 o 10  695.86    9.36   57.37    1.54   57.37    1.54    0.00    0.00  695.86    9.36       ?       ?      ?      ? 
1 1 1    7    5   27 o 18  180.50    5.24    3.86    0.22    3.86    0.22    0.00    0.00  180.50    5.24       ?       ?      ?      ? 
1 1 1    7    5   28 o  7  388.71    5.83   17.89    0.54   17.89    0.54    0.00    0.00  388.71    5.83       ?       ?      ?      ? 
1 1 1    7    5   29 o  7  114.54    7.14    1.56    0.19    1.56    0.19    0.00    0.00  114.54    7.14       ?       ?      ?      ? 
1 1 1    7    5   30 o  8  243.33    4.68    7.01    0.27    7.01    0.27    0.00    0.00  243.33    4.68       ?       ?      ?      ? 
1 1 1    7    5   31 o 16  572.86    8.07   38.90    1.09   38.90    1.09    0.00    0.00  572.86    8.07       ?       ?      ?      ? 
1 1 1    7    5   32 o 19  165.57    5.37    3.25    0.21    3.25    0.21    0.00    0.00  165.57    5.37       ?       ?      ?      ? 
1 1 1    7    5   33 o 14  177.40    4.87    3.73    0.20    3.73    0.20    0.00    0.00  177.40    4.87       ?       ?      ?      ? 
1 1 1    7    5   34 o  9  347.89    5.59   14.34    0.46   14.34    0.46    0.00    0.00  347.89    5.59       ?       ?      ?      ? 
1 1 1    7    5   35 o  3  175.20    5.14    3.64    0.21    3.64    0.21    0.00    0.00  175.20    5.14       ?       ?      ?      ? 
1 1 1    7    5   36 o  3  442.84    7.17   23.27    0.75   23.27    0.75    0.00    0.00  442.84    7.17       ?       ?      ?      ? 
1 1 1    7    5   37 o  4   38.44   14.17    0.14    0.17    0.14    0.17    0.00    0.00   38.44   14.17       ?       ?      ?      ? 
1 1 1    7    5   38 o  6  245.77    4.95    7.16    0.29    7.16    0.29    0.00    0.00  245.77    4.95       ?       ?      ?      ? 
1 1 1    7    5   39 o  8  190.38    4.84    4.30    0.22    4.30    0.22    0.00    0.00  190.38    4.84       ?       ?      ?      ? 
1 1 1    7    5   40 o 10  275.83    5.50    9.03    0.36    9.03    0.36    0.00    0.00  275.83    5.50       ?       ?      ?      ? 
1 1 1    7    5   41 o 19   42.78   14.30    0.21    0.17    0.21    0.17    0.00    0.00   42.78   14.30       ?       ?      ?      ? 
1 1 1    7    5   42 o  4  225.96    5.71    6.07    0.31    6.07    0.31    0.00    0.00  225.96    5.71       ?       ?      ?      ? 
1 1 1    7    5   43 o 16  119.83    7.54    1.72    0.21    1.72    0.21    0.00    0.00  119.83    7.54       ?       ?      ?      ? 
1 1 1    7    5   44 o  9  112.35    8.41    1.52    0.22    1.52    0.22    0.00    0.00  112.35    8.41       ?       ?      ?      ? 
1 1 1    7    5   45 o  1  189.80    7.18    4.31    0.32    4.31    0.32    0.00    0.00  189.80    7.18       ?       ?      ?      ? 
1 1 1    7    5   46 o 16   84.24   11.90    0.88    0.23    0.88    0.23    0.00    0.00   84.24   11.90       ?       ?      ?      ? 
1 1 1    7    5   47 o  5   75.46   14.55    0.73    0.25    0.73    0.25    0.00    0.00   75.46   14.55       ?       ?      ?      ? 
1 1 1    7    5   48 o 19  118.11    9.83    1.71    0.27    1.71    0.27    0.00    0.00  118.11    9.83       ?       ?      ?      ? 
1 1 1    7    5   49 o 19   47.21   17.77    0.25    0.27    0.25    0.27    0.00    0.00   47.21   17.77       ?       ?      ?      ? 
1 1 1    7    5   50 o 13   84.51   16.62    0.98    0.32    0.98    0.32    0.00    0.00   84.51   16.62       ?       ?      ?      ? 
1 1 1    7    5   51 o  2   54.11   20.26    0.41    0.35    0.41    0.35    0.00    0.00   54.11   20.26       ?       ?      ?      ? 
1 1 1    7    5   52 o 10  101.40   22.32    1.69    0.52    1.69    0.52    0.00    0.00  101.40   22.32       ?       ?      ?      ? 
1 1 1    7    5   53 o 10   35.39   16.98   -0.26    0.41   -0.26    0.41    0.00    0.00   35.39   16.98       ?       ?      ?      ? 
1 1 1    7    5   54 o 10   46.95   21.19    0.33    0.50    0.33    0.50    0.00    0.00   46.95   21.19       ?       ?      ?      ? 
1 1 1    7    5   55 o  3   51.82   23.40    0.65    0.61    0.65    0.61    0.00    0.00   51.82   23.40       ?       ?      ?      ? 
1 1 1    7    6    0 o 18  425.75    6.47   21.47    0.65   21.47    0.65   21.47    0.65  425.75    6.47  425.75    6.47  -0.00   0.00 
1 1 1    7    6    1 o  2  179.18    3.76    3.80    0.16    3.80    0.16    0.00    0.00  179.18    3.76       ?       ?      ?      ? 
1 1 1    7    6    2 o  6  646.87    7.96   49.56    1.22   49.56    1.22    0.00    0.00  646.87    7.96       ?       ?      ?      ? 
1 1 1    7    6    3 o  8  447.43    5.68   23.70    0.60   23.70    0.60    0.00    0.00  447.43    5.68       ?       ?      ?      ? 
1 1 1    7    6    4 o 11  431.96    5.51   22.09    0.56   22.09    0.56    0.00    0.00  431.96    5.51       ?       ?      ?      ? 
1 1 1    7    6    5 o  6  377.39    4.98   16.86    0.44   16.86    0.44    0.00    0.00  377.39    4.98       ?       ?      ?      ? 
1 1 1    7    6    6 o 16  174.64    4.25    3.61    0.18    3.61    0.18    0.00    0.00  174.64    4.25       ?       ?      ?      ? 
1 1 1    7    6    7 o  1  333.55    4.69   13.17    0.37   13.17    0.37    0.00    0.00  333.55    4.69       ?       ?      ?      ? 
1 1 1    7    6    8 o  3 1028.26   12.86  125.50    3.13  125.50    3.13    0.00    0.00 1028.26   12.86       ?       ?      ?      ? 
1 1 1    7    6    9 o 13  335.81    4.87   13.35    0.39   13.35    0.39    0.00    0.00  335.81    4.87       ?       ?      ?      ? 
1 1 1    7    6   10 o 19  676.86    8.61   54.29    1.38   54.29    1.38    0.00    0.00  676.86    8.61       ?       ?      ?      ? 
1 1 1    7    6   11 o 16  337.32    4.87   13.47    0.39   13.47    0.39    0.00    0.00  337.32    4.87       ?       ?      ?      ? 
1 1 1    7    6   12 o 10  308.28    4.61   11.25    0.34   11.25    0.34    0.00    0.00  308.28    4.61       ?       ?      ?      ? 
1 1 1    7    6   13 o  9  376.71    5.20   16.80    0.46   16.80    0.46    0.00    0.00  376.71    5.20       ?       ?      ?      ? 
1 1 1    7    6   14 o 14  610.67    7.93   44.17    1.15   44.17    1.15    0.00    0.00  610.67    7.93       ?       ?      ?      ? 
1 1 1    7    6   15 o  3  475.33    6.21   26.75    0.70   26.75    0.70    0.00    0.00  475.33    6.21       ?       ?      ?      ? 
1 1 1    7    6   16 o  2  486.23    6.41   27.99    0.74   27.99    0.74    0.00    0.00  486.23    6.41       ?       ?      ?      ? 
1 1 1    7    6   17 o  6  580.20    7.63   39.86    1.05   39.86    1.05    0.00    0.00  580.20    7.63       ?       ?      ?      ? 
1 1 1    7    6   18 o  3  173.34    5.41    3.56    0.22    3.56    0.22    0.00    0.00  173.34    5.41       ?       ?      ?      ? 
1 1 1    7    6   19 o  7  341.82    5.32   13.83    0.43   13.83    0.43    0.00    0.00  341.82    5.32       ?       ?      ?      ? 
1 1 1    7    6   20 o 11  356.34    5.47   15.03    0.46   15.03    0.46    0.00    0.00  356.34    5.47       ?       ?      ?      ? 
1 1 1    7    6   21 o  8  542.92    7.37   34.90    0.95   34.90    0.95    0.00    0.00  542.92    7.37       ?       ?      ?      ? 
1 1 1    7    6   22 o 13  272.35    5.66    8.78    0.37    8.78    0.37    0.00    0.00  272.35    5.66       ?       ?      ?      ? 
1 1 1    7    6   23 o 11  593.90    8.08   41.77    1.14   41.77    1.14    0.00    0.00  593.90    8.08       ?       ?      ?      ? 
1 1 1    7    6   24 o  3  155.33    5.67    2.86    0.21    2.86    0.21    0.00    0.00  155.33    5.67       ?       ?      ?      ? 
1 1 1    7    6   25 o 15  794.89   10.51   74.88    1.98   74.88    1.98    0.00    0.00  794.89   10.51       ?       ?      ?      ? 
1 1 1    7    6   26 o 14  260.14    4.55    8.01    0.28    8.01    0.28    0.00    0.00  260.14    4.55       ?       ?      ?      ? 
1 1 1    7    6   27 o 17  382.70    5.68   17.34    0.51   17.34    0.51    0.00    0.00  382.70    5.68       ?       ?      ?      ? 
1 1 1    7    6   28 f  0  243.35    4.68    7.01    0.27    7.01    0.27    0.00    0.00  243.35    4.68       ?       ?      ?      ? 
1 1 1    7    6   29 o 17  221.91    4.74    5.83    0.25    5.83    0.25    0.00    0.00  221.91    4.74       ?       ?      ?      ? 
1 1 1    7    6   30 o  5  188.73    4.86    4.22    0.22    4.22    0.22    0.00    0.00  188.73    4.86       ?       ?      ?      ? 
1 1 1    7    6   31 o 13  247.61    4.93    7.26    0.29    7.26    0.29    0.00    0.00  247.61    4.93       ?       ?      ?      ? 
1 1 1    7    6   32 o  1  706.39   10.00   59.24    1.67   59.24    1.67    0.00    0.00  706.39   10.00       ?       ?      ?      ? 
1 1 1    7    6   33 o 16  160.13    5.02    3.04    0.19    3.04    0.19    0.00    0.00  160.13    5.02       ?       ?      ?      ? 
1 1 1    7    6   34 o  7  158.26    5.07    2.97    0.19    2.97    0.19    0.00    0.00  158.26    5.07       ?       ?      ?      ? 
1 1 1    7    6   35 o  2  202.74    5.01    4.87    0.24    4.87    0.24    0.00    0.00  202.74    5.01       ?       ?      ?      ? 
1 1 1    7    6   36 o  2   92.28    8.39    1.02    0.18    1.02    0.18    0.00    0.00   92.28    8.39       ?       ?      ?      ? 
1 1 1    7    6   37 o  1   92.78    7.87    1.03    0.17    1.03    0.17    0.00    0.00   92.78    7.87       ?       ?      ?      ? 
1 1 1    7    6   38 o 17   77.72    9.47    0.73    0.17    0.73    0.17    0.00    0.00   77.72    9.47       ?       ?      ?      ? 
1 1 1    7    6   39 o 17  230.12    4.97    6.28    0.27    6.28    0.27    0.00    0.00  230.12    4.97       ?       ?      ?      ? 
1 1 1    7    6   40 o  3  148.45    5.62    2.62    0.20    2.62    0.20    0.00    0.00  148.45    5.62       ?       ?      ?      ? 
1 1 1    7    6   41 o  4  147.00    5.67    2.57    0.20    2.57    0.20    0.00    0.00  147.00    5.67       ?       ?      ?      ? 
1 1 1    7    6   42 o 14  126.49    6.83    1.91    0.20    1.91    0.20    0.00    0.00  126.49    6.83       ?       ?      ?      ? 
1 1 1    7    6   43 o  5  116.58    7.75    1.63    0.21    1.63    0.21    0.00    0.00  116.58    7.75       ?       ?      ?      ? 
1 1 1    7    6   44 o  1  159.15    7.11    3.03    0.27    3.03    0.27    0.00    0.00  159.15    7.11       ?       ?      ?      ? 
1 1 1    7    6   45 o 14  121.43    8.85    1.78    0.25    1.78    0.25    0.00    0.00  121.43    8.85       ?       ?      ?      ? 
1 1 1    7    6   46 o  4   86.84   12.56    0.94    0.25    0.94    0.25    0.00    0.00   86.84   12.56       ?       ?      ?      ? 
1 1 1    7    6   47 o  2   49.26   17.62    0.28    0.26    0.28    0.26    0.00    0.00   49.26   17.62       ?       ?      ?      ? 
1 1 1    7    6   48 o  7  103.32   13.01    1.35    0.31    1.35    0.31    0.00    0.00  103.32   13.01       ?       ?      ?      ? 
1 1 1    7    6   49 o 15   56.89   17.95    0.44    0.27    0.44    0.27    0.00    0.00   56.89   17.95       ?       ?      ?      ? 
1 1 1    7    6   50 o 10   68.10   18.69    0.67    0.31    0.67    0.31    0.00    0.00   68.10   18.69       ?       ?      ?      ? 
1 1 1    7    6   51 o  1   49.41   19.37    0.31    0.33    0.31    0.33    0.00    0.00   49.41   19.37       ?       ?      ?      ? 
1 1 1    7    6   52 o 13   39.03   17.94   -0.05    0.38   -0.05    0.38    0.00    0.00   39.03   17.94       ?       ?      ?      ? 
1 1 1    7    6   53 o 19   53.56   22.05    0.53    0.45    0.53    0.45    0.00    0.00   53.56   22.05       ?       ?      ?      ? 
1 1 1    7    6   54 o 11   49.02   21.41    0.44    0.47    0.44    0.47    0.00    0.00   49.02   21.41       ?       ?      ?      ? 
1 1 1    7    6   55 f  0   50.21   23.40    0.60    0.68    0.60    0.68    0.00    0.00   50.21   23.40       ?       ?      ?      ? 
1 1 1    7    7    0 o  1  153.90   10.11    2.84    0.36    2.84    0.36    2.84    0.36  153.90   10.11  153.90   10.11   0.00   0.00 
1 1 1    7    7    1 o  4  954.74   13.63  108.10    3.08  108.10    3.08  108.10    3.08  954.74   13.63  954.74   13.63   0.00   0.00 
1 1 1    7    7    2 o 14  363.10    6.19   15.62    0.53   15.62    0.53   15.62    0.53  363.10    6.19  363.10    6.19   0.00   0.00 
1 1 1    7    7    3 o  6  361.26    5.82   15.46    0.50   15.46    0.50   15.46    0.50  361.26    5.82  361.26    5.82   0.00   0.00 
1 1 1    7    7    4 o  4  814.86   12.60   78.74    2.43   78.74    2.43   78.74    2.43  814.86   12.60  814.86   12.60   0.00   0.00 
1 1 1    7    7    5 f  0   40.16   18.81    0.28    0.20    0.28    0.20    0.28    0.20   40.16   18.81   40.16   18.81   0.00   0.00 
1 1 1    7    7    6 o  5  131.04    6.94    2.05    0.21    2.05    0.21    2.05    0.21  131.04    6.94  131.04    6.94   0.00   0.00 
1 1 1    7    7    7 o  5  354.16    6.05   14.86    0.51   14.86    0.51   14.86    0.51  354.16    6.05  354.16    6.05   0.00   0.00 
1 1 1    7    7    8 o 12   66.64   16.12    0.61    0.22    0.61    0.22    0.61    0.22   66.64   16.12   66.64   16.12  -0.00   0.00 
1 1 1    7    7    9 o  8  162.77    6.21    3.15    0.24    3.15    0.24    3.15    0.24  162.77    6.21  162.77    6.21   0.00   0.00 
1 1 1    7    7   10 o 13  196.24    5.74    4.57    0.27    4.57    0.27    4.57    0.27  196.24    5.74  196.24    5.74   0.00   0.00 
1 1 1    7    7   11 o 10  934.14   13.84  103.50    3.06  103.50    3.06  103.50    3.06  934.14   13.84  934.14   13.84   0.00   0.00 
1 1 1    7    7   12 o 17  639.50    9.45   48.46    1.43   48.46    1.43   48.46    1.43  639.50    9.45  639.50    9.45   0.00   0.00 
1 1 1    7    7   13 o 13  125.54    8.26    1.89    0.24    1.89    0.24    1.89    0.24  125.54    8.26  125.54    8.26  -0.00   0.00 
1 1 1    7    7   14 o 12  363.00    6.19   15.61    0.53   15.61    0.53   15.61    0.53  363.00    6.19  363.00    6.19   0.00   0.00 
1 1 1    7    7   15 f  0  159.94    7.87    3.05    0.30    3.05    0.30    3.05    0.30  159.94    7.87  159.94    7.87  -0.00   0.00 
1 1 1    7    7   16 f  0   52.85   21.33    0.46    0.26    0.46    0.26    0.46    0.26   52.85   21.33   52.85   21.33  -0.00   0.00 
1 1 1    7    7   17 o 15   81.96   14.89    0.87    0.26    0.87    0.26    0.87    0.26   81.96   14.89   81.96   14.89  -0.00   0.00 
1 1 1    7    7   18 o 18  642.96   10.19   48.98    1.55   48.98    1.55   48.98    1.55  642.96   10.19  642.96   10.19  -0.00   0.00 
1 1 1    7    7   19 o 15 1435.22   21.70  244.50    7.37  244.50    7.37  244.50    7.37 1435.22   21.70 1435.22   21.70  -0.00   0.00 
1 1 1    7    7   20 o 19  264.29    6.05    8.28    0.38    8.28    0.38    8.28    0.38  264.29    6.05  264.29    6.05  -0.00   0.00 
1 1 1    7    7   21 o 13  317.40    6.79   11.94    0.51   11.94    0.51   11.94    0.51  317.40    6.79  317.40    6.79   0.00   0.00 
1 1 1    7    7   22 o 17  117.30   15.16    1.71    0.40    1.71    0.40    1.71    0.40  117.30   15.16  117.30   15.16  -0.00   0.00 
1 1 1    7    7   23 f  0  747.48   11.70   66.22    2.07   66.22    2.07   66.22    2.07  747.48   11.70  747.48   11.70  -0.00   0.00 
1 1 1    7    7   24 o  1   74.44   16.96    0.75    0.26    0.75    0.26    0.75    0.26   74.44   16.96   74.44   16.96  -0.00   0.00 
1 1 1    7    7   25 f  0  456.49    7.71   24.69    0.83   24.69    0.83   24.69    0.83  456.49    7.71  456.49    7.71   0.00   0.00 
1 1 1    7    7   26 o  9  460.69    8.06   25.15    0.88   25.15    0.88   25.15    0.88  460.69    8.06  460.69    8.06  -0.00   0.00 
1 1 1    7    7   27 o  1  119.42    9.42    1.72    0.26    1.72    0.26    1.72    0.26  119.42    9.42  119.42    9.42  -0.00   0.00 
1 1 1    7    7   28 o  1  399.01    7.51   18.87    0.71   18.87    0.71   18.87    0.71  399.01    7.51  399.01    7.51  -0.00   0.00 
1 1 1    7    7   29 o 11   26.49   16.97    0.01    0.24    0.01    0.24    0.01    0.24   26.49   16.97   26.49   16.97   0.00   0.00 
1 1 1    7    7   30 o 16  143.84    7.53    2.47    0.25    2.47    0.25    2.47    0.25  143.84    7.53  143.84    7.53  -0.00   0.00 
1 1 1    7    7   31 o  2  245.02    5.89    7.12    0.34    7.12    0.34    7.12    0.34  245.02    5.89  245.02    5.89   0.00   0.00 
1 1 1    7    7   32 o  5  249.78    5.97    7.40    0.35    7.40    0.35    7.40    0.35  249.78    5.97  249.78    5.97  -0.00   0.00 
1 1 1    7    7   33 o  7  412.24    8.20   20.16    0.80   20.16    0.80   20.16    0.80  412.24    8.20  412.24    8.20  -0.00   0.00 
1 1 1    7    7   34 o 13  288.41    6.81    9.87    0.46    9.87    0.46    9.87    0.46  288.41    6.81  288.41    6.81  -0.00   0.00 
1 1 1    7    7   35 o 14  458.71    9.49   24.99    1.03   24.99    1.03   24.99    1.03  458.71    9.49  458.71    9.49   0.00   0.00 
1 1 1    7    7   36 o 14   31.30   18.79    0.12    0.25    0.12    0.25    0.12    0.25   31.30   18.79   31.30   18.79   0.00   0.00 
1 1 1    7    7   37 o 16  132.07    7.86    2.09    0.24    2.09    0.24    2.09    0.24  132.07    7.86  132.07    7.86   0.00   0.00 
1 1 1    7    7   38 o 18  121.50    8.89    1.78    0.25    1.78    0.25    1.78    0.25  121.50    8.89  121.50    8.89  -0.00   0.00 
1 1 1    7    7   39 o  7  138.73    8.41    2.31    0.27    2.31    0.27    2.31    0.27  138.73    8.41  138.73    8.41   0.00   0.00 
1 1 1    7    7   40 o 13  121.43    8.90    1.78    0.25    1.78    0.25    1.78    0.25  121.43    8.90  121.43    8.90  -0.00   0.00 
1 1 1    7    7   41 o  8  314.09    8.56   11.75    0.64   11.75    0.64   11.75    0.64  314.09    8.56  314.09    8.56   0.00   0.00 
1 1 1    7    7   42 o 18  110.38   11.47    1.50    0.29    1.50    0.29    1.50    0.29  110.38   11.47  110.38   11.47  -0.00   0.00 
1 1 1    7    7   43 o  6  216.11    8.15    5.58    0.42    5.58    0.42    5.58    0.42  216.11    8.15  216.11    8.15   0.00   0.00 
1 1 1    7    7   44 o  5  177.56    9.28    3.79    0.39    3.79    0.39    3.79    0.39  177.56    9.28  177.56    9.28   0.00   0.00 
1 1 1    7    7   45 o  6  119.92   12.37    1.78    0.34    1.78    0.34    1.78    0.34  119.92   12.37  119.92   12.37   0.00   0.00 
1 1 1    7    7   46 o  1  198.68   11.54    4.79    0.54    4.79    0.54    4.79    0.54  198.68   11.54  198.68   11.54  -0.00   0.00 
1 1 1    7    7   47 o 10  121.19   14.56    1.86    0.40    1.86    0.40    1.86    0.40  121.19   14.56  121.19   14.56  -0.00   0.00 
1 1 1    7    7   48 o  2  134.88   16.37    2.34    0.50    2.34    0.50    2.34    0.50  134.88   16.37  134.88   16.37   0.00   0.00 
1 1 1    7    7   49 o  5   38.35   23.65    0.21    0.42    0.21    0.42    0.21    0.42   38.35   23.65   38.35   23.65  -0.00   0.00 
1 1 1    7    7   50 o 18  110.97   23.92    1.82    0.55    1.82    0.55    1.82    0.55  110.97   23.92  110.97   23.92  -0.00   0.00 
1 1 1    7    7   51 o 12   35.26   23.42    0.04    0.52    0.04    0.52    0.04    0.52   35.26   23.42   35.26   23.42  -0.00   0.00 
1 1 1    7    7   52 o  1   38.68   25.36    0.21    0.58    0.21    0.58    0.21    0.58   38.68   25.36   38.68   25.36  -0.00   0.00 
1 1 1    7    7   53 o  6   36.76   24.38    0.20    0.56    0.20    0.56    0.20    0.56   36.76   24.38   36.76   24.38  -0.00   0.00 
1 1 1    7    7   54 o 18   34.36   24.34   -0.21    0.82   -0.21    0.82   -0.21    0.82   34.36   24.34   34.36   24.34  -0.00   0.00 
1 1 1    8    0    0 f  0   22.09   15.19   -0.19    0.26   -0.19    0.26   -0.19    0.26   22.09   15.19   22.09   15.19  -0.00   0.00 
1 1 1    8    0    1 o 18  611.25    8.98   44.26    1.30   44.26    1.30   44.26    1.30  611.25    8.98  611.25    8.98  -0.00   0.00 
1 1 1    8    0    2 o  1 1003.23   14.11  119.30    3.35  119.30    3.35  119.30    3.35 1003.23   14.11 1003.23   14.11  -0.00   0.00 
1 1 1    8    0    3 o 10  371.99    5.88   16.39    0.52   16.39    0.52   16.39    0.52  371.99    5.88  371.99    5.88  -0.00   0.00 
1 1 1    8    0    4 o 13  975.97   13.56  112.90    3.13  112.90    3.13  112.90    3.13  975.97   13.56  975.97   13.56  -0.00   0.00 
1 1 1    8    0    5 o  6  568.23    8.45   38.25    1.14   38.25    1.14   38.25    1.14  568.23    8.45  568.23    8.45   0.00   0.00 
1 1 1    8    0    6 o 16  269.58    5.02    8.61    0.32    8.61    0.32    8.61    0.32  269.58    5.02  269.58    5.02   0.00   0.00 
1 1 1    8    0    7 o 19  428.32    6.46   21.73    0.65   21.73    0.65   21.73    0.65  428.32    6.46  428.32    6.46   0.00   0.00 
1 1 1    8    0    8 o 16  420.55    6.56   20.95    0.65   20.95    0.65   20.95    0.65  420.55    6.56  420.55    6.56  -0.00   0.00 
1 1 1    8    0    9 o  9  137.08    6.65    2.24    0.21    2.24    0.21    2.24    0.21  137.08    6.65  137.08    6.65   0.00   0.00 
1 1 1    8    0   10 o  7  109.93    9.06    1.46    0.23    1.46    0.23    1.46    0.23  109.93    9.06  109.93    9.06  -0.00   0.00 
1 1 1    8    0   11 o 12  592.70    9.01   41.63    1.26   41.63    1.26   41.63    1.26  592.70    9.01  592.70    9.01   0.00   0.00 
1 1 1    8    0   12 o  7  667.97    9.75   52.88    1.54   52.88    1.54   52.88    1.54  667.97    9.75  667.97    9.75  -0.00   0.00 
1 1 1    8    0   13 o 13  194.29    5.79    4.48    0.27    4.48    0.27    4.48    0.27  194.29    5.79  194.29    5.79  -0.00   0.00 
1 1 1    8    0   14 o  3 1358.84   19.64  219.40    6.31  219.40    6.31  219.40    6.31 1358.84   19.64 1358.84   19.64   0.00   0.00 
1 1 1    8    0   15 o 15  500.85    7.82   29.72    0.93   29.72    0.93   29.72    0.93  500.85    7.82  500.85    7.82   0.00   0.00 
1 1 1    8    0   16 o 15  364.51    6.09   15.74    0.52   15.74    0.52   15.74    0.52  364.51    6.09  364.51    6.09  -0.00   0.00 
1 1 1    8    0   17 o  7  282.38    5.83    9.45    0.39    9.45    0.39    9.45    0.39  282.38    5.83  282.38    5.83   0.00   0.00 
1 1 1    8    0   18 o  5  931.19   14.11  102.80    3.11  102.80    3.11  102.80    3.11  931.19   14.11  931.19   14.11   0.00   0.00 
1 1 1    8    0   19 o  7 1720.30   25.72  351.70   10.47  351.70   10.47  351.70   10.47 1720.30   25.72 1720.30   25.72  -0.00   0.00 
1 1 1    8    0   20 o 10  626.13    9.98   46.45    1.48   46.45    1.48   46.45    1.48  626.13    9.98  626.13    9.98  -0.00   0.00 
1 1 1    8    0   21 o  1  287.11    6.30    9.77    0.43    9.77    0.43    9.77    0.43  287.11    6.30  287.11    6.30  -0.00   0.00 
1 1 1    8    0   22 o  4  304.26    6.22   10.97    0.45   10.97    0.45   10.97    0.45  304.26    6.22  304.26    6.22  -0.00   0.00 
1 1 1    8    0   23 o 13  431.43    7.30   22.05    0.74   22.05    0.74   22.05    0.74  431.43    7.30  431.43    7.30  -0.00   0.00 
1 1 1    8    0   24 o  6  794.94   12.95   74.91    2.44   74.91    2.44   74.91    2.44  794.94   12.95  794.94   12.95  -0.00   0.00 
1 1 1    8    0   25 o 13  384.08    7.18   17.48    0.65   17.48    0.65   17.48    0.65  384.08    7.18  384.08    7.18   0.00   0.00 
1 1 1    8    0   26 o 17   39.67   20.88    0.27    0.26    0.27    0.26    0.27    0.26   39.67   20.88   39.67   20.88  -0.00   0.00 
1 1 1    8    0   27 o  4  318.47    6.43   12.02    0.48   12.02    0.48   12.02    0.48  318.47    6.43  318.47    6.43  -0.00   0.00 
1 1 1    8    0   28 o 19  845.05   13.73   84.70    2.75   84.70    2.75   84.70    2.75  845.05   13.73  845.05   13.73   0.00   0.00 
1 1 1    8    0   29 o 13   45.49   21.44    0.36    0.26    0.36    0.26    0.36    0.26   45.49   21.44   45.49   21.44   0.00   0.00 
1 1 1    8    0   30 f  0  527.66    9.47   33.01    1.18   33.01    1.18   33.01    1.18  527.66    9.47  527.66    9.47   0.00   0.00 
1 1 1    8    0   31 o  3  493.76    9.23   28.91    1.08   28.91    1.08   28.91    1.08  493.76    9.23  493.76    9.23   0.00   0.00 
1 1 1    8    0   32 o 11  173.48    6.83    3.58    0.28    3.58    0.28    3.58    0.28  173.48    6.83  173.48    6.83   0.00   0.00 
1 1 1    8    0   33 o  7   87.20   13.00    0.96    0.25    0.96    0.25    0.96    0.25   87.20   13.00   87.20   13.00   0.00   0.00 
1 1 1    8    0   34 o  4  173.46    6.83    3.58    0.28    3.58    0.28    3.58    0.28  173.46    6.83  173.46    6.83  -0.00   0.00 
1 1 1    8    0   35 o  6  280.62    6.25    9.34    0.41    9.34    0.41    9.34    0.41  280.62    6.25  280.62    6.25   0.00   0.00 
1 1 1    8    0   36 o 15   87.94   12.25    0.97    0.24    0.97    0.24    0.97    0.24   87.94   12.25   87.94   12.25   0.00   0.00 
1 1 1    8    0   37 o  1  298.16    6.80   10.55    0.48   10.55    0.48   10.55    0.48  298.16    6.80  298.16    6.80  -0.00   0.00 
1 1 1    8    0   38 o  3  213.40    6.33    5.41    0.32    5.41    0.32    5.41    0.32  213.40    6.33  213.40    6.33  -0.00   0.00 
1 1 1    8    0   39 o 14  129.69    8.33    2.02    0.25    2.02    0.25    2.02    0.25  129.69    8.33  129.69    8.33   0.00   0.00 
1 1 1    8    0   40 o 12   28.21   17.61    0.06    0.24    0.06    0.24    0.06    0.24   28.21   17.61   28.21   17.61  -0.00   0.00 
1 1 1    8    0   41 o 10   50.33   20.01    0.42    0.23    0.42    0.23    0.42    0.23   50.33   20.01   50.33   20.01   0.00   0.00 
1 1 1    8    0   42 o 11  108.51   10.42    1.44    0.26    1.44    0.26    1.44    0.26  108.51   10.42  108.51   10.42  -0.00   0.00 
1 1 1    8    0   43 o  6  253.56    9.06    7.68    0.54    7.68    0.54    7.68    0.54  253.56    9.06  253.56    9.06  -0.00   0.00 
1 1 1    8    0   44 o 14  126.83   10.59    1.96    0.31    1.96    0.31    1.96    0.31  126.83   10.59  126.83   10.59   0.00   0.00 
1 1 1    8    0   45 o  5  214.39    9.75    5.52    0.49    5.52    0.49    5.52    0.49  214.39    9.75  214.39    9.75  -0.00   0.00 
1 1 1    8    0   46 o 17   37.93   21.95    0.23    0.32    0.23    0.32    0.23    0.32   37.93   21.95   37.93   21.95   0.00   0.00 
1 1 1    8    0   47 o  4   74.73   23.26    0.86    0.36    0.86    0.36    0.86    0.36   74.73   23.26   74.73   23.26   0.00   0.00 
1 1 1    8    0   48 o 16   64.23   24.48    0.70    0.35    0.70    0.35    0.70    0.35   64.23   24.48   64.23   24.48   0.00   0.00 
1 1 1    8    0   49 o  2  104.04   18.42    1.46    0.41    1.46    0.41    1.46    0.41  104.04   18.42  104.04   18.42   0.00   0.00 
1 1 1    8    0   50 o  6  147.43   18.32    2.87    0.61    2.87    0.61    2.87    0.61  147.43   18.32  147.43   18.32   0.00   0.00 
1 1 1    8    0   51 o 18   87.87   26.51    1.27    0.48    1.27    0.48    1.27    0.48   87.87   26.51   87.87   26.51  -0.00   0.00 
1 1 1    8    0   52 o  8   60.82   30.55    0.86    0.54    0.86    0.54    0.86    0.54   60.82   30.55   60.82   30.55   0.00   0.00 
1 1 1    8    0   53 o 10   27.17   19.20   -0.38    0.50   -0.38    0.50   -0.38    0.50   27.17   19.20   27.17   19.20  -0.00   0.00 
1 1 1    8    0   54 o 13   31.88   22.32   -0.19    0.63   -0.19    0.63   -0.19    0.63   31.88   22.32   31.88   22.32   0.00   0.00 
1 1 1    8    0   55 o  3   35.98   25.04    0.05    0.76    0.05    0.76    0.05    0.76   35.98   25.04   35.98   25.04   0.00   0.00 
1 1 1    8    1    0 o 15  578.69    8.71   39.67    1.19   39.67    1.19   39.67    1.19  578.69    8.71  578.69    8.71  -0.00   0.00 
1 1 1    8    1    1 o 19 1152.84   13.72  157.60    3.74  157.60    3.74    0.00    0.00 1152.84   13.72       ?       ?      ?      ? 
1 1 1    8    1    2 o  4  530.04    6.49   33.26    0.81   33.26    0.81    0.00    0.00  530.04    6.49       ?       ?      ?      ? 
1 1 1    8    1    3 o 12  425.39    5.37   21.42    0.54   21.42    0.54    0.00    0.00  425.39    5.37       ?       ?      ?      ? 
1 1 1    8    1    4 o 13 1091.63   13.10  141.30    3.38  141.30    3.38    0.00    0.00 1091.63   13.10       ?       ?      ?      ? 
1 1 1    8    1    5 o 12  626.37    7.69   46.46    1.14   46.46    1.14    0.00    0.00  626.37    7.69       ?       ?      ?      ? 
1 1 1    8    1    6 o 17  500.27    6.34   29.63    0.75   29.63    0.75    0.00    0.00  500.27    6.34       ?       ?      ?      ? 
1 1 1    8    1    7 o  7  450.91    5.75   24.07    0.61   24.07    0.61    0.00    0.00  450.91    5.75       ?       ?      ?      ? 
1 1 1    8    1    8 o 15  542.65    6.82   34.87    0.88   34.87    0.88    0.00    0.00  542.65    6.82       ?       ?      ?      ? 
1 1 1    8    1    9 o  8  679.65    8.69   54.73    1.40   54.73    1.40    0.00    0.00  679.65    8.69       ?       ?      ?      ? 
1 1 1    8    1   10 o 18  309.65    4.61   11.35    0.34   11.35    0.34    0.00    0.00  309.65    4.61       ?       ?      ?      ? 
1 1 1    8    1   11 f  0  266.23    4.27    8.39    0.27    8.39    0.27    0.00    0.00  266.23    4.27       ?       ?      ?      ? 
1 1 1    8    1   12 o  9  253.89    4.19    7.63    0.25    7.63    0.25    0.00    0.00  253.89    4.19       ?       ?      ?      ? 
1 1 1    8    1   13 o 11  475.72    6.27   26.80    0.71   26.80    0.71    0.00    0.00  475.72    6.27       ?       ?      ?      ? 
1 1 1    8    1   14 o  8  420.85    5.62   20.97    0.56   20.97    0.56    0.00    0.00  420.85    5.62       ?       ?      ?      ? 
1 1 1    8    1   15 o  4  698.80    8.86   57.86    1.47   57.86    1.47    0.00    0.00  698.80    8.86       ?       ?      ?      ? 
1 1 1    8    1   16 o 17  613.71    7.98   44.61    1.16   44.61    1.16    0.00    0.00  613.71    7.98       ?       ?      ?      ? 
1 1 1    8    1   17 o  2 1132.57   14.32  152.20    3.84  152.20    3.84    0.00    0.00 1132.57   14.32       ?       ?      ?      ? 
1 1 1    8    1   18 o 12  787.06   10.08   73.39    1.88   73.39    1.88    0.00    0.00  787.06   10.08       ?       ?      ?      ? 
1 1 1    8    1   19 o 14  541.37    7.06   34.70    0.90   34.70    0.90    0.00    0.00  541.37    7.06       ?       ?      ?      ? 
1 1 1    8    1   20 o  5  450.07    6.44   23.98    0.69   23.98    0.69    0.00    0.00  450.07    6.44       ?       ?      ?      ? 
1 1 1    8    1   21 o 19  944.86   12.11  105.80    2.71  105.80    2.71    0.00    0.00  944.86   12.11       ?       ?      ?      ? 
1 1 1    8    1   22 o 18  578.30    7.87   39.60    1.08   39.60    1.08    0.00    0.00  578.30    7.87       ?       ?      ?      ? 
1 1 1    8    1   23 o  4  837.61   10.93   83.13    2.17   83.13    2.17    0.00    0.00  837.61   10.93       ?       ?      ?      ? 
1 1 1    8    1   24 o  2  117.12    6.99    1.63    0.19    1.63    0.19    0.00    0.00  117.12    6.99       ?       ?      ?      ? 
1 1 1    8    1   25 o  7  528.24    7.19   33.04    0.90   33.04    0.90    0.00    0.00  528.24    7.19       ?       ?      ?      ? 
1 1 1    8    1   26 f  0  306.92    4.82   11.15    0.35   11.15    0.35    0.00    0.00  306.92    4.82       ?       ?      ?      ? 
1 1 1    8    1   27 o 10  218.67    4.61    5.66    0.24    5.66    0.24    0.00    0.00  218.67    4.61       ?       ?      ?      ? 
1 1 1    8    1   28 o  8  473.77    6.76   26.58    0.76   26.58    0.76    0.00    0.00  473.77    6.76       ?       ?      ?      ? 
1 1 1    8    1   29 o  1  407.98    6.20   19.71    0.60   19.71    0.60    0.00    0.00  407.98    6.20       ?       ?      ?      ? 
1 1 1    8    1   30 f  0  352.46    5.57   14.71    0.46   14.71    0.46    0.00    0.00  352.46    5.57       ?       ?      ?      ? 
1 1 1    8    1   31 o  1  559.87    7.97   37.15    1.06   37.15    1.06    0.00    0.00  559.87    7.97       ?       ?      ?      ? 
1 1 1    8    1   32 o  6  709.94    9.84   59.81    1.65   59.81    1.65    0.00    0.00  709.94    9.84       ?       ?      ?      ? 
1 1 1    8    1   33 o  8  587.44    8.70   40.94    1.21   40.94    1.21    0.00    0.00  587.44    8.70       ?       ?      ?      ? 
1 1 1    8    1   34 o 15  650.63    9.54   50.27    1.47   50.27    1.47    0.00    0.00  650.63    9.54       ?       ?      ?      ? 
1 1 1    8    1   35 o  6  205.66    4.78    5.01    0.23    5.01    0.23    0.00    0.00  205.66    4.78       ?       ?      ?      ? 
1 1 1    8    1   36 f  0  134.86    5.81    2.16    0.19    2.16    0.19    0.00    0.00  134.86    5.81       ?       ?      ?      ? 
1 1 1    8    1   37 o 10  531.56    8.55   33.58    1.08   33.58    1.08    0.00    0.00  531.56    8.55       ?       ?      ?      ? 
1 1 1    8    1   38 o 17  276.73    5.49    9.08    0.36    9.08    0.36    0.00    0.00  276.73    5.49       ?       ?      ?      ? 
1 1 1    8    1   39 o 12   53.00   13.52    0.35    0.17    0.35    0.17    0.00    0.00   53.00   13.52       ?       ?      ?      ? 
1 1 1    8    1   40 o  5  147.65    5.37    2.59    0.19    2.59    0.19    0.00    0.00  147.65    5.37       ?       ?      ?      ? 
1 1 1    8    1   41 o 11   48.45   14.03    0.29    0.17    0.29    0.17    0.00    0.00   48.45   14.03       ?       ?      ?      ? 
1 1 1    8    1   42 o 17   64.86   11.52    0.52    0.17    0.52    0.17    0.00    0.00   64.86   11.52       ?       ?      ?      ? 
1 1 1    8    1   43 o 16  198.10    5.90    4.67    0.28    4.67    0.28    0.00    0.00  198.10    5.90       ?       ?      ?      ? 
1 1 1    8    1   44 o 10   69.72   13.23    0.61    0.21    0.61    0.21    0.00    0.00   69.72   13.23       ?       ?      ?      ? 
1 1 1    8    1   45 o  7   65.07   14.66    0.54    0.22    0.54    0.22    0.00    0.00   65.07   14.66       ?       ?      ?      ? 
1 1 1    8    1   46 o 12   41.34   16.18    0.14    0.23    0.14    0.23    0.00    0.00   41.34   16.18       ?       ?      ?      ? 
1 1 1    8    1   47 o 11  237.58    8.72    6.81    0.49    6.81    0.49    0.00    0.00  237.58    8.72       ?       ?      ?      ? 
1 1 1    8    1   48 o 16   99.36   11.76    1.23    0.27    1.23    0.27    0.00    0.00   99.36   11.76       ?       ?      ?      ? 
1 1 1    8    1   49 o 14   73.74   16.48    0.73    0.28    0.73    0.28    0.00    0.00   73.74   16.48       ?       ?      ?      ? 
1 1 1    8    1   50 o  8   88.98   14.80    1.05    0.30    1.05    0.30    0.00    0.00   88.98   14.80       ?       ?      ?      ? 
1 1 1    8    1   51 o 16   47.01   18.67    0.25    0.31    0.25    0.31    0.00    0.00   47.01   18.67       ?       ?      ?      ? 
1 1 1    8    1   52 f  0   35.55   16.56   -0.15    0.34   -0.15    0.34    0.00    0.00   35.55   16.56       ?       ?      ?      ? 
1 1 1    8    1   53 f  0   63.20   22.88    0.76    0.44    0.76    0.44    0.00    0.00   63.20   22.88       ?       ?      ?      ? 
1 1 1    8    1   54 o  9   67.96   23.51    0.99    0.46    0.99    0.46    0.00    0.00   67.96   23.51       ?       ?      ?      ? 
1 1 1    8    1   55 o 11   45.28   20.65    0.30    0.49    0.30    0.49    0.00    0.00   45.28   20.65       ?       ?      ?      ? 
1 1 1    8    2    0 o 12  586.04    8.28   40.68    1.15   40.68    1.15   40.68    1.15  586.04    8.28  586.04    8.28   0.00   0.00 
1 1 1    8    2    1 o 14  477.75    6.05   27.02    0.68   27.02    0.68    0.00    0.00  477.75    6.05       ?       ?      ?      ? 
1 1 1    8    2    2 f  0 1557.13   18.74  288.10    6.91  288.10    6.91    0.00    0.00 1557.13   18.74       ?       ?      ?      ? 
1 1 1    8    2    3 o 11 1135.06   13.74  152.80    3.69  152.80    3.69    0.00    0.00 1135.06   13.74       ?       ?      ?      ? 
1 1 1    8    2    4 o 15  412.38    5.40   20.13    0.53   20.13    0.53    0.00    0.00  412.38    5.40       ?       ?      ?      ? 
1 1 1    8    2    5 o  6  859.55   10.41   87.55    2.12   87.55    2.12    0.00    0.00  859.55   10.41       ?       ?      ?      ? 
1 1 1    8    2    6 o  6  434.22    5.58   22.32    0.57   22.32    0.57    0.00    0.00  434.22    5.58       ?       ?      ?      ? 
1 1 1    8    2    7 o  4   97.93    6.15    1.14    0.14    1.14    0.14    0.00    0.00   97.93    6.15       ?       ?      ?      ? 
1 1 1    8    2    8 o  9  362.09    4.88   15.52    0.42   15.52    0.42    0.00    0.00  362.09    4.88       ?       ?      ?      ? 
1 1 1    8    2    9 o 12  155.10    4.63    2.85    0.17    2.85    0.17    0.00    0.00  155.10    4.63       ?       ?      ?      ? 
1 1 1    8    2   10 o  4  666.02    8.54   52.56    1.35   52.56    1.35    0.00    0.00  666.02    8.54       ?       ?      ?      ? 
1 1 1    8    2   11 o  7  633.44    8.08   47.54    1.21   47.54    1.21    0.00    0.00  633.44    8.08       ?       ?      ?      ? 
1 1 1    8    2   12 o  5  275.13    4.24    8.96    0.28    8.96    0.28    0.00    0.00  275.13    4.24       ?       ?      ?      ? 
1 1 1    8    2   13 o  2  782.78    9.84   72.64    1.82   72.64    1.82    0.00    0.00  782.78    9.84       ?       ?      ?      ? 
1 1 1    8    2   14 o  5  257.52    4.30    7.85    0.26    7.85    0.26    0.00    0.00  257.52    4.30       ?       ?      ?      ? 
1 1 1    8    2   15 o 10  339.45    4.87   13.64    0.39   13.64    0.39    0.00    0.00  339.45    4.87       ?       ?      ?      ? 
1 1 1    8    2   16 o 14  179.58    4.82    3.82    0.20    3.82    0.20    0.00    0.00  179.58    4.82       ?       ?      ?      ? 
1 1 1    8    2   17 f  0  694.78    8.96   57.18    1.47   57.18    1.47    0.00    0.00  694.78    8.96       ?       ?      ?      ? 
1 1 1    8    2   18 o  4  610.32    7.93   44.11    1.15   44.11    1.15    0.00    0.00  610.32    7.93       ?       ?      ?      ? 
1 1 1    8    2   19 o  7  897.67   11.58   95.49    2.46   95.49    2.46    0.00    0.00  897.67   11.58       ?       ?      ?      ? 
1 1 1    8    2   20 o  6  339.96    5.23   13.68    0.42   13.68    0.42    0.00    0.00  339.96    5.23       ?       ?      ?      ? 
1 1 1    8    2   21 o 16  591.59    7.89   41.44    1.10   41.44    1.10    0.00    0.00  591.59    7.89       ?       ?      ?      ? 
1 1 1    8    2   22 o  6  654.49    8.76   50.73    1.36   50.73    1.36    0.00    0.00  654.49    8.76       ?       ?      ?      ? 
1 1 1    8    2   23 o 13  249.87    4.77    7.39    0.28    7.39    0.28    0.00    0.00  249.87    4.77       ?       ?      ?      ? 
1 1 1    8    2   24 o  2  748.82    9.88   66.43    1.75   66.43    1.75    0.00    0.00  748.82    9.88       ?       ?      ?      ? 
1 1 1    8    2   25 o  6  151.48    5.52    2.72    0.20    2.72    0.20    0.00    0.00  151.48    5.52       ?       ?      ?      ? 
1 1 1    8    2   26 o  5  179.10    5.05    3.80    0.21    3.80    0.21    0.00    0.00  179.10    5.05       ?       ?      ?      ? 
1 1 1    8    2   27 o 14  455.62    6.50   24.58    0.70   24.58    0.70    0.00    0.00  455.62    6.50       ?       ?      ?      ? 
1 1 1    8    2   28 o 19  188.06    5.08    4.19    0.23    4.19    0.23    0.00    0.00  188.06    5.08       ?       ?      ?      ? 
1 1 1    8    2   29 o  8  681.95    9.26   55.12    1.50   55.12    1.50    0.00    0.00  681.95    9.26       ?       ?      ?      ? 
1 1 1    8    2   30 o  3  275.26    4.85    8.97    0.32    8.97    0.32    0.00    0.00  275.26    4.85       ?       ?      ?      ? 
1 1 1    8    2   31 o 15  156.94    5.36    2.92    0.20    2.92    0.20    0.00    0.00  156.94    5.36       ?       ?      ?      ? 
1 1 1    8    2   32 f  0  264.11    4.93    8.26    0.31    8.26    0.31    0.00    0.00  264.11    4.93       ?       ?      ?      ? 
1 1 1    8    2   33 o 13  352.74    5.67   14.74    0.47   14.74    0.47    0.00    0.00  352.74    5.67       ?       ?      ?      ? 
1 1 1    8    2   34 o 12  282.77    4.81    9.47    0.32    9.47    0.32    0.00    0.00  282.77    4.81       ?       ?      ?      ? 
1 1 1    8    2   35 o  2  508.86    7.49   30.72    0.90   30.72    0.90    0.00    0.00  508.86    7.49       ?       ?      ?      ? 
1 1 1    8    2   36 o  3  225.42    4.70    6.02    0.25    6.02    0.25    0.00    0.00  225.42    4.70       ?       ?      ?      ? 
1 1 1    8    2   37 o 14  234.20    4.92    6.50    0.27    6.50    0.27    0.00    0.00  234.20    4.92       ?       ?      ?      ? 
1 1 1    8    2   38 o  8  179.45    5.05    3.82    0.21    3.82    0.21    0.00    0.00  179.45    5.05       ?       ?      ?      ? 
1 1 1    8    2   39 o 18  157.11    5.10    2.93    0.19    2.93    0.19    0.00    0.00  157.11    5.10       ?       ?      ?      ? 
1 1 1    8    2   40 o 10  163.12    5.19    3.16    0.20    3.16    0.20    0.00    0.00  163.12    5.19       ?       ?      ?      ? 
1 1 1    8    2   41 o 10   32.95   13.30    0.06    0.16    0.06    0.16    0.00    0.00   32.95   13.30       ?       ?      ?      ? 
1 1 1    8    2   42 o  2  236.63    5.54    6.65    0.31    6.65    0.31    0.00    0.00  236.63    5.54       ?       ?      ?      ? 
1 1 1    8    2   43 o 13  207.63    5.88    5.13    0.29    5.13    0.29    0.00    0.00  207.63    5.88       ?       ?      ?      ? 
1 1 1    8    2   44 o  6   32.42   14.07   -0.02    0.20   -0.02    0.20    0.00    0.00   32.42   14.07       ?       ?      ?      ? 
1 1 1    8    2   45 f  0   82.83   12.12    0.85    0.23    0.85    0.23    0.00    0.00   82.83   12.12       ?       ?      ?      ? 
1 1 1    8    2   46 f  0  287.16    8.75    9.92    0.59    9.92    0.59    0.00    0.00  287.16    8.75       ?       ?      ?      ? 
1 1 1    8    2   47 o 11  133.90    9.63    2.18    0.30    2.18    0.30    0.00    0.00  133.90    9.63       ?       ?      ?      ? 
1 1 1    8    2   48 f  0  163.81    8.96    3.26    0.35    3.26    0.35    0.00    0.00  163.81    8.96       ?       ?      ?      ? 
1 1 1    8    2   49 o 18  155.74    9.68    2.98    0.36    2.98    0.36    0.00    0.00  155.74    9.68       ?       ?      ?      ? 
1 1 1    8    2   50 o  3   99.65   14.00    1.30    0.32    1.30    0.32    0.00    0.00   99.65   14.00       ?       ?      ?      ? 
1 1 1    8    2   51 o  3   99.50   15.41    1.35    0.35    1.35    0.35    0.00    0.00   99.50   15.41       ?       ?      ?      ? 
1 1 1    8    2   52 o 11   64.27   20.78    0.67    0.36    0.67    0.36    0.00    0.00   64.27   20.78       ?       ?      ?      ? 
1 1 1    8    2   53 o  5   38.50   17.95   -0.07    0.40   -0.07    0.40    0.00    0.00   38.50   17.95       ?       ?      ?      ? 
1 1 1    8    2   54 o 15   46.43   20.14    0.33    0.41    0.33    0.41    0.00    0.00   46.43   20.14       ?       ?      ?      ? 
1 1 1    8    2   55 o 16   34.42   16.92   -0.40    0.48   -0.40    0.48    0.00    0.00   34.42   16.92       ?       ?      ?      ? 
1 1 1    8    3    0 o  2  574.96    8.44   39.16    1.15   39.16    1.15   39.16    1.15  574.96    8.44  574.96    8.44   0.00   0.00 
1 1 1    8    3    1 o 10  550.88    6.89   35.93    0.90   35.93    0.90    0.00    0.00  550.88    6.89       ?       ?      ?      ? 
1 1 1    8    3    2 o  3  337.47    4.52   13.48    0.36   13.48    0.36    0.00    0.00  337.47    4.52       ?       ?      ?      ? 
1 1 1    8    3    3 o  3  861.56   10.53   87.96    2.15   87.96    2.15    0.00    0.00  861.56   10.53       ?       ?      ?      ? 
1 1 1    8    3    4 o 12  701.10    8.55   58.22    1.42   58.22    1.42    0.00    0.00  701.10    8.55       ?       ?      ?      ? 
1 1 1    8    3    5 o 17  439.63    5.60   22.88    0.58   22.88    0.58    0.00    0.00  439.63    5.60       ?       ?      ?      ? 
1 1 1    8    3    6 o 13  655.73    8.19   50.93    1.27   50.93    1.27    0.00    0.00  655.73    8.19       ?       ?      ?      ? 
1 1 1    8    3    7 o  6  256.05    3.92    7.76    0.24    7.76    0.24    0.00    0.00  256.05    3.92       ?       ?      ?      ? 
1 1 1    8    3    8 o 13  478.49    6.28   27.11    0.71   27.11    0.71    0.00    0.00  478.49    6.28       ?       ?      ?      ? 
1 1 1    8    3    9 o 12  512.28    6.90   31.08    0.84   31.08    0.84    0.00    0.00  512.28    6.90       ?       ?      ?      ? 
1 1 1    8    3   10 o  9  236.67    4.14    6.63    0.23    6.63    0.23    0.00    0.00  236.67    4.14       ?       ?      ?      ? 
1 1 1    8    3   11 o 12  678.24    8.54   54.51    1.37   54.51    1.37    0.00    0.00  678.24    8.54       ?       ?      ?      ? 
1 1 1    8    3   12 o 19  263.68    4.15    8.23    0.26    8.23    0.26    0.00    0.00  263.68    4.15       ?       ?      ?      ? 
1 1 1    8    3   13 o 15  209.60    4.19    5.20    0.21    5.20    0.21    0.00    0.00  209.60    4.19       ?       ?      ?      ? 
1 1 1    8    3   14 o 10  125.56    5.54    1.87    0.16    1.87    0.16    0.00    0.00  125.56    5.54       ?       ?      ?      ? 
1 1 1    8    3   15 o  6  775.83    9.78   71.33    1.80   71.33    1.80    0.00    0.00  775.83    9.78       ?       ?      ?      ? 
1 1 1    8    3   16 o  2  508.61    6.73   30.63    0.81   30.63    0.81    0.00    0.00  508.61    6.73       ?       ?      ?      ? 
1 1 1    8    3   17 o 15  599.98    7.95   42.63    1.13   42.63    1.13    0.00    0.00  599.98    7.95       ?       ?      ?      ? 
1 1 1    8    3   18 f  0  545.48    7.17   35.23    0.93   35.23    0.93    0.00    0.00  545.48    7.17       ?       ?      ?      ? 
1 1 1    8    3   19 o  9  499.01    6.94   29.48    0.82   29.48    0.82    0.00    0.00  499.01    6.94       ?       ?      ?      ? 
1 1 1    8    3   20 o  6  189.63    5.47    4.26    0.25    4.26    0.25    0.00    0.00  189.63    5.47       ?       ?      ?      ? 
1 1 1    8    3   21 o  5  741.25    9.64   65.08    1.69   65.08    1.69    0.00    0.00  741.25    9.64       ?       ?      ?      ? 
1 1 1    8    3   22 o 12  395.33    5.59   18.50    0.52   18.50    0.52    0.00    0.00  395.33    5.59       ?       ?      ?      ? 
1 1 1    8    3   23 o  2  233.07    5.26    6.43    0.29    6.43    0.29    0.00    0.00  233.07    5.26       ?       ?      ?      ? 
1 1 1    8    3   24 o 16  450.81    6.44   24.06    0.69   24.06    0.69    0.00    0.00  450.81    6.44       ?       ?      ?      ? 
1 1 1    8    3   25 o  8  616.73    8.44   45.05    1.23   45.05    1.23    0.00    0.00  616.73    8.44       ?       ?      ?      ? 
1 1 1    8    3   26 o 14  276.96    4.84    9.08    0.32    9.08    0.32    0.00    0.00  276.96    4.84       ?       ?      ?      ? 
1 1 1    8    3   27 o  7  440.27    6.17   22.95    0.64   22.95    0.64    0.00    0.00  440.27    6.17       ?       ?      ?      ? 
1 1 1    8    3   28 o  7  397.20    5.90   18.68    0.55   18.68    0.55    0.00    0.00  397.20    5.90       ?       ?      ?      ? 
1 1 1    8    3   29 o  3  420.81    6.18   20.97    0.62   20.97    0.62    0.00    0.00  420.81    6.18       ?       ?      ?      ? 
1 1 1    8    3   30 o  9  231.42    4.48    6.34    0.25    6.34    0.25    0.00    0.00  231.42    4.48       ?       ?      ?      ? 
1 1 1    8    3   31 o 13  513.02    7.54   31.19    0.92   31.19    0.92    0.00    0.00  513.02    7.54       ?       ?      ?      ? 
1 1 1    8    3   32 o 14  419.81    6.33   20.88    0.63   20.88    0.63    0.00    0.00  419.81    6.33       ?       ?      ?      ? 
1 1 1    8    3   33 o 11   47.33   14.12    0.27    0.17    0.27    0.17    0.00    0.00   47.33   14.12       ?       ?      ?      ? 
1 1 1    8    3   34 o 10  529.20    7.76   33.22    0.97   33.22    0.97    0.00    0.00  529.20    7.76       ?       ?      ?      ? 
1 1 1    8    3   35 o  3  231.89    4.79    6.37    0.26    6.37    0.26    0.00    0.00  231.89    4.79       ?       ?      ?      ? 
1 1 1    8    3   36 f  0  340.07    5.82   13.71    0.47   13.71    0.47    0.00    0.00  340.07    5.82       ?       ?      ?      ? 
1 1 1    8    3   37 o  1  169.30    5.04    3.40    0.20    3.40    0.20    0.00    0.00  169.30    5.04       ?       ?      ?      ? 
1 1 1    8    3   38 o 16  280.08    5.20    9.30    0.34    9.30    0.34    0.00    0.00  280.08    5.20       ?       ?      ?      ? 
1 1 1    8    3   39 o 18  113.29    6.84    1.53    0.18    1.53    0.18    0.00    0.00  113.29    6.84       ?       ?      ?      ? 
1 1 1    8    3   40 o  8  207.74    5.12    5.12    0.25    5.12    0.25    0.00    0.00  207.74    5.12       ?       ?      ?      ? 
1 1 1    8    3   41 o 12  401.72    7.32   19.21    0.70   19.21    0.70    0.00    0.00  401.72    7.32       ?       ?      ?      ? 
1 1 1    8    3   42 o  7  138.69    5.97    2.29    0.20    2.29    0.20    0.00    0.00  138.69    5.97       ?       ?      ?      ? 
1 1 1    8    3   43 o 11  143.52    6.95    2.46    0.24    2.46    0.24    0.00    0.00  143.52    6.95       ?       ?      ?      ? 
1 1 1    8    3   44 o 18   50.23   15.83    0.31    0.21    0.31    0.21    0.00    0.00   50.23   15.83       ?       ?      ?      ? 
1 1 1    8    3   45 o  9   52.84   16.13    0.35    0.22    0.35    0.22    0.00    0.00   52.84   16.13       ?       ?      ?      ? 
1 1 1    8    3   46 o  5  113.27    9.87    1.56    0.26    1.56    0.26    0.00    0.00  113.27    9.87       ?       ?      ?      ? 
1 1 1    8    3   47 o  5   36.59   15.80    0.00    0.25    0.00    0.25    0.00    0.00   36.59   15.80       ?       ?      ?      ? 
1 1 1    8    3   48 o  3   51.05   17.67    0.32    0.26    0.32    0.26    0.00    0.00   51.05   17.67       ?       ?      ?      ? 
1 1 1    8    3   49 o 18  108.12   12.39    1.48    0.31    1.48    0.31    0.00    0.00  108.12   12.39       ?       ?      ?      ? 
1 1 1    8    3   50 o  1  191.66   12.14    4.67    0.55    4.67    0.55    0.00    0.00  191.66   12.14       ?       ?      ?      ? 
1 1 1    8    3   51 o  6   84.33   16.66    1.00    0.32    1.00    0.32    0.00    0.00   84.33   16.66       ?       ?      ?      ? 
1 1 1    8    3   52 o  7   52.08   19.64    0.40    0.33    0.40    0.33    0.00    0.00   52.08   19.64       ?       ?      ?      ? 
1 1 1    8    3   53 o  9   45.42   19.55    0.25    0.38    0.25    0.38    0.00    0.00   45.42   19.55       ?       ?      ?      ? 
1 1 1    8    3   54 o  9   47.38   20.92    0.36    0.46    0.36    0.46    0.00    0.00   47.38   20.92       ?       ?      ?      ? 
1 1 1    8    3   55 o 10   32.23   16.09   -0.68    0.50   -0.68    0.50    0.00    0.00   32.23   16.09       ?       ?      ?      ? 
1 1 1    8    4    0 o  5  282.29    5.06    9.44    0.34    9.44    0.34    9.44    0.34  282.29    5.06  282.29    5.06   0.00   0.00 
1 1 1    8    4    1 o  8  258.52    3.92    7.91    0.24    7.91    0.24    0.00    0.00  258.52    3.92       ?       ?      ?      ? 
1 1 1    8    4    2 o  3  461.55    5.84   25.22    0.64   25.22    0.64    0.00    0.00  461.55    5.84       ?       ?      ?      ? 
1 1 1    8    4    3 o 15  417.97    5.35   20.68    0.53   20.68    0.53    0.00    0.00  417.97    5.35       ?       ?      ?      ? 
1 1 1    8    4    4 o  8  534.20    6.70   33.79    0.85   33.79    0.85    0.00    0.00  534.20    6.70       ?       ?      ?      ? 
1 1 1    8    4    5 o 10   32.75   12.68    0.08    0.14    0.08    0.14    0.00    0.00   32.75   12.68       ?       ?      ?      ? 
1 1 1    8    4    6 o  1  729.40    9.11   63.04    1.57   63.04    1.57    0.00    0.00  729.40    9.11       ?       ?      ?      ? 
1 1 1    8    4    7 o  3  130.53    5.04    2.02    0.16    2.02    0.16    0.00    0.00  130.53    5.04       ?       ?      ?      ? 
1 1 1    8    4    8 o  1  455.15    6.12   24.53    0.66   24.53    0.66    0.00    0.00  455.15    6.12       ?       ?      ?      ? 
1 1 1    8    4    9 o 14  856.00   10.62   86.89    2.15   86.89    2.15    0.00    0.00  856.00   10.62       ?       ?      ?      ? 
1 1 1    8    4   10 o 19  206.76    4.04    5.06    0.20    5.06    0.20    0.00    0.00  206.76    4.04       ?       ?      ?      ? 
1 1 1    8    4   11 o  3  279.09    4.23    9.22    0.28    9.22    0.28    0.00    0.00  279.09    4.23       ?       ?      ?      ? 
1 1 1    8    4   12 o 15  225.14    4.06    6.00    0.22    6.00    0.22    0.00    0.00  225.14    4.06       ?       ?      ?      ? 
1 1 1    8    4   13 o 19  541.44    7.01   34.72    0.90   34.72    0.90    0.00    0.00  541.44    7.01       ?       ?      ?      ? 
1 1 1    8    4   14 o  9  281.66    4.34    9.39    0.29    9.39    0.29    0.00    0.00  281.66    4.34       ?       ?      ?      ? 
1 1 1    8    4   15 o  6  688.95    8.83   56.23    1.44   56.23    1.44    0.00    0.00  688.95    8.83       ?       ?      ?      ? 
1 1 1    8    4   16 o 15  241.62    4.40    6.91    0.25    6.91    0.25    0.00    0.00  241.62    4.40       ?       ?      ?      ? 
1 1 1    8    4   17 o 11  292.26    4.88   10.11    0.34   10.11    0.34    0.00    0.00  292.26    4.88       ?       ?      ?      ? 
1 1 1    8    4   18 o  6  363.50    5.20   15.64    0.45   15.64    0.45    0.00    0.00  363.50    5.20       ?       ?      ?      ? 
1 1 1    8    4   19 o 11  657.39    8.98   51.18    1.40   51.18    1.40    0.00    0.00  657.39    8.98       ?       ?      ?      ? 
1 1 1    8    4   20 o 14  406.92    5.82   19.60    0.56   19.60    0.56    0.00    0.00  406.92    5.82       ?       ?      ?      ? 
1 1 1    8    4   21 o 18  860.19   11.18   87.67    2.28   87.67    2.28    0.00    0.00  860.19   11.18       ?       ?      ?      ? 
1 1 1    8    4   22 o  6  668.96    8.95   53.00    1.42   53.00    1.42    0.00    0.00  668.96    8.95       ?       ?      ?      ? 
1 1 1    8    4   23 o  6  901.98   11.50   96.42    2.46   96.42    2.46    0.00    0.00  901.98   11.50       ?       ?      ?      ? 
1 1 1    8    4   24 o 11  420.87    6.10   20.97    0.61   20.97    0.61    0.00    0.00  420.87    6.10       ?       ?      ?      ? 
1 1 1    8    4   25 o  1  354.07    5.30   14.84    0.44   14.84    0.44    0.00    0.00  354.07    5.30       ?       ?      ?      ? 
1 1 1    8    4   26 o 12  459.69    6.50   25.02    0.71   25.02    0.71    0.00    0.00  459.69    6.50       ?       ?      ?      ? 
1 1 1    8    4   27 o 17  340.43    5.33   13.72    0.43   13.72    0.43    0.00    0.00  340.43    5.33       ?       ?      ?      ? 
1 1 1    8    4   28 o  8  809.50   11.06   77.71    2.12   77.71    2.12    0.00    0.00  809.50   11.06       ?       ?      ?      ? 
1 1 1    8    4   29 o  2  780.13   10.56   72.18    1.95   72.18    1.95    0.00    0.00  780.13   10.56       ?       ?      ?      ? 
1 1 1    8    4   30 o  8   81.69   12.31    0.81    0.23    0.81    0.23    0.00    0.00   81.69   12.31       ?       ?      ?      ? 
1 1 1    8    4   31 o  4   72.04   10.93    0.63    0.18    0.63    0.18    0.00    0.00   72.04   10.93       ?       ?      ?      ? 
1 1 1    8    4   32 o 16  137.70    5.71    2.25    0.19    2.25    0.19    0.00    0.00  137.70    5.71       ?       ?      ?      ? 
1 1 1    8    4   33 o 17  406.28    6.28   19.56    0.60   19.56    0.60    0.00    0.00  406.28    6.28       ?       ?      ?      ? 
1 1 1    8    4   34 o 11  280.65    4.94    9.33    0.33    9.33    0.33    0.00    0.00  280.65    4.94       ?       ?      ?      ? 
1 1 1    8    4   35 o 11   96.86    7.54    1.12    0.17    1.12    0.17    0.00    0.00   96.86    7.54       ?       ?      ?      ? 
1 1 1    8    4   36 o  3  393.11    6.58   18.33    0.61   18.33    0.61    0.00    0.00  393.11    6.58       ?       ?      ?      ? 
1 1 1    8    4   37 o  5   48.66   14.01    0.29    0.17    0.29    0.17    0.00    0.00   48.66   14.01       ?       ?      ?      ? 
1 1 1    8    4   38 o  2  171.00    5.24    3.47    0.21    3.47    0.21    0.00    0.00  171.00    5.24       ?       ?      ?      ? 
1 1 1    8    4   39 o  7  146.80    5.40    2.56    0.19    2.56    0.19    0.00    0.00  146.80    5.40       ?       ?      ?      ? 
1 1 1    8    4   40 o  7  199.69    4.87    4.73    0.23    4.73    0.23    0.00    0.00  199.69    4.87       ?       ?      ?      ? 
1 1 1    8    4   41 o  5  108.68    6.73    1.41    0.17    1.41    0.17    0.00    0.00  108.68    6.73       ?       ?      ?      ? 
1 1 1    8    4   42 o 14  172.77    5.66    3.55    0.23    3.55    0.23    0.00    0.00  172.77    5.66       ?       ?      ?      ? 
1 1 1    8    4   43 o  7  117.32    7.70    1.65    0.21    1.65    0.21    0.00    0.00  117.32    7.70       ?       ?      ?      ? 
1 1 1    8    4   44 o  1  213.47    6.70    5.44    0.34    5.44    0.34    0.00    0.00  213.47    6.70       ?       ?      ?      ? 
1 1 1    8    4   45 o 15  174.47    7.73    3.65    0.32    3.65    0.32    0.00    0.00  174.47    7.73       ?       ?      ?      ? 
1 1 1    8    4   46 o 13  120.05    9.66    1.75    0.27    1.75    0.27    0.00    0.00  120.05    9.66       ?       ?      ?      ? 
1 1 1    8    4   47 o 17   73.34   14.36    0.69    0.24    0.69    0.24    0.00    0.00   73.34   14.36       ?       ?      ?      ? 
1 1 1    8    4   48 f  0  115.52   11.56    1.66    0.31    1.66    0.31    0.00    0.00  115.52   11.56       ?       ?      ?      ? 
1 1 1    8    4   49 o  1   77.34   15.86    0.80    0.28    0.80    0.28    0.00    0.00   77.34   15.86       ?       ?      ?      ? 
1 1 1    8    4   50 o 15  107.15   17.62    1.59    0.43    1.59    0.43    0.00    0.00  107.15   17.62       ?       ?      ?      ? 
1 1 1    8    4   51 o 16   31.25   15.05   -0.37    0.33   -0.37    0.33    0.00    0.00   31.25   15.05       ?       ?      ?      ? 
1 1 1    8    4   52 o  1   39.98   18.39   -0.05    0.40   -0.05    0.40    0.00    0.00   39.98   18.39       ?       ?      ?      ? 
1 1 1    8    4   53 o  2   76.25   22.06    1.07    0.42    1.07    0.42    0.00    0.00   76.25   22.06       ?       ?      ?      ? 
1 1 1    8    4   54 o 14   54.35   22.17    0.62    0.45    0.62    0.45    0.00    0.00   54.35   22.17       ?       ?      ?      ? 
1 1 1    8    4   55 f  0   49.01   21.72    0.49    0.50    0.49    0.50    0.00    0.00   49.01   21.72       ?       ?      ?      ? 
1 1 1    8    5    0 o 15  441.80    6.73   23.12    0.70   23.12    0.70   23.12    0.70  441.80    6.73  441.80    6.73   0.00   0.00 
1 1 1    8    5    1 o  1  756.46    9.22   67.80    1.65   67.80    1.65    0.00    0.00  756.46    9.22       ?       ?      ?      ? 
1 1 1    8    5    2 o  8  251.23    3.81    7.47    0.23    7.47    0.23    0.00    0.00  251.23    3.81       ?       ?      ?      ? 
1 1 1    8    5    3 o 16  132.48    4.67    2.08    0.15    2.08    0.15    0.00    0.00  132.48    4.67       ?       ?      ?      ? 
1 1 1    8    5    4 o 11  861.47   10.64   87.98    2.17   87.98    2.17    0.00    0.00  861.47   10.64       ?       ?      ?      ? 
1 1 1    8    5    5 o 18  384.70    5.14   17.52    0.47   17.52    0.47    0.00    0.00  384.70    5.14       ?       ?      ?      ? 
1 1 1    8    5    6 o 19  210.61    4.01    5.25    0.20    5.25    0.20    0.00    0.00  210.61    4.01       ?       ?      ?      ? 
1 1 1    8    5    7 o  6  350.46    4.78   14.54    0.40   14.54    0.40    0.00    0.00  350.46    4.78       ?       ?      ?      ? 
1 1 1    8    5    8 o 12  479.53    6.28   27.23    0.71   27.23    0.71    0.00    0.00  479.53    6.28       ?       ?      ?      ? 
1 1 1    8    5    9 o 12  160.69    5.01    3.06    0.19    3.06    0.19    0.00    0.00  160.69    5.01       ?       ?      ?      ? 
1 1 1    8    5   10 o 17  757.91    9.52   68.09    1.71   68.09    1.71    0.00    0.00  757.91    9.52       ?       ?      ?      ? 
1 1 1    8    5   11 o  1  328.31    4.88   12.76    0.38   12.76    0.38    0.00    0.00  328.31    4.88       ?       ?      ?      ? 
1 1 1    8    5   12 o  3  403.75    5.45   19.30    0.52   19.30    0.52    0.00    0.00  403.75    5.45       ?       ?      ?      ? 
1 1 1    8    5   13 o 11  254.56    4.32    7.67    0.26    7.67    0.26    0.00    0.00  254.56    4.32       ?       ?      ?      ? 
1 1 1    8    5   14 o  1  504.19    6.61   30.10    0.79   30.10    0.79    0.00    0.00  504.19    6.61       ?       ?      ?      ? 
1 1 1    8    5   15 o  1  286.56    4.67    9.72    0.32    9.72    0.32    0.00    0.00  286.56    4.67       ?       ?      ?      ? 
1 1 1    8    5   16 o  2  246.98    4.36    7.22    0.25    7.22    0.25    0.00    0.00  246.98    4.36       ?       ?      ?      ? 
1 1 1    8    5   17 o  1  290.09    4.66    9.96    0.32    9.96    0.32    0.00    0.00  290.09    4.66       ?       ?      ?      ? 
1 1 1    8    5   18 o 15  420.89    5.96   20.97    0.59   20.97    0.59    0.00    0.00  420.89    5.96       ?       ?      ?      ? 
1 1 1    8    5   19 o 12  790.11   10.29   73.95    1.92   73.95    1.92    0.00    0.00  790.11   10.29       ?       ?      ?      ? 
1 1 1    8    5   20 o 13  389.52    5.75   17.96    0.53   17.96    0.53    0.00    0.00  389.52    5.75       ?       ?      ?      ? 
1 1 1    8    5   21 o 17  537.93    7.21   34.26    0.92   34.26    0.92    0.00    0.00  537.93    7.21       ?       ?      ?      ? 
1 1 1    8    5   22 o  8  959.39   12.26  109.10    2.78  109.10    2.78    0.00    0.00  959.39   12.26       ?       ?      ?      ? 
1 1 1    8    5   23 o  6  291.97    4.88   10.09    0.34   10.09    0.34    0.00    0.00  291.97    4.88       ?       ?      ?      ? 
1 1 1    8    5   24 o 10  726.86    9.57   62.59    1.65   62.59    1.65    0.00    0.00  726.86    9.57       ?       ?      ?      ? 
1 1 1    8    5   25 o  6  466.08    6.50   25.72    0.72   25.72    0.72    0.00    0.00  466.08    6.50       ?       ?      ?      ? 
1 1 1    8    5   26 o 16  121.75    6.39    1.76    0.18    1.76    0.18    0.00    0.00  121.75    6.39       ?       ?      ?      ? 
1 1 1    8    5   27 o  9  304.97    5.05   11.01    0.36   11.01    0.36    0.00    0.00  304.97    5.05       ?       ?      ?      ? 
1 1 1    8    5   28 o 12  594.40    8.23   41.86    1.16   41.86    1.16    0.00    0.00  594.40    8.23       ?       ?      ?      ? 
1 1 1    8    5   29 o  8  692.65    9.44   56.88    1.55   56.88    1.55    0.00    0.00  692.65    9.44       ?       ?      ?      ? 
1 1 1    8    5   30 o 12  650.06    9.20   50.11    1.42   50.11    1.42    0.00    0.00  650.06    9.20       ?       ?      ?      ? 
1 1 1    8    5   31 f  0  282.20    4.93    9.43    0.33    9.43    0.33    0.00    0.00  282.20    4.93       ?       ?      ?      ? 
1 1 1    8    5   32 o  2  390.42    6.16   18.06    0.57   18.06    0.57    0.00    0.00  390.42    6.16       ?       ?      ?      ? 
1 1 1    8    5   33 o 12  241.89    4.84    6.93    0.28    6.93    0.28    0.00    0.00  241.89    4.84       ?       ?      ?      ? 
1 1 1    8    5   34 o  1  137.68    5.71    2.25    0.19    2.25    0.19    0.00    0.00  137.68    5.71       ?       ?      ?      ? 
1 1 1    8    5   35 o 13  296.53    5.32   10.42    0.37   10.42    0.37    0.00    0.00  296.53    5.32       ?       ?      ?      ? 
1 1 1    8    5   36 o 15  307.51    5.60   11.21    0.41   11.21    0.41    0.00    0.00  307.51    5.60       ?       ?      ?      ? 
1 1 1    8    5   37 o  1  333.48    5.97   13.19    0.47   13.19    0.47    0.00    0.00  333.48    5.97       ?       ?      ?      ? 
1 1 1    8    5   38 o 14  139.41    5.94    2.31    0.20    2.31    0.20    0.00    0.00  139.41    5.94       ?       ?      ?      ? 
1 1 1    8    5   39 o  8   83.00    8.83    0.83    0.17    0.83    0.17    0.00    0.00   83.00    8.83       ?       ?      ?      ? 
1 1 1    8    5   40 o 18   74.79    9.88    0.68    0.17    0.68    0.17    0.00    0.00   74.79    9.88       ?       ?      ?      ? 
1 1 1    8    5   41 o 14  151.77    5.78    2.74    0.21    2.74    0.21    0.00    0.00  151.77    5.78       ?       ?      ?      ? 
1 1 1    8    5   42 o 17  129.73    6.99    2.01    0.21    2.01    0.21    0.00    0.00  129.73    6.99       ?       ?      ?      ? 
1 1 1    8    5   43 o  6  147.54    6.77    2.60    0.24    2.60    0.24    0.00    0.00  147.54    6.77       ?       ?      ?      ? 
1 1 1    8    5   44 o 18  155.65    7.25    2.90    0.27    2.90    0.27    0.00    0.00  155.65    7.25       ?       ?      ?      ? 
1 1 1    8    5   45 o 15  191.63    7.55    4.40    0.34    4.40    0.34    0.00    0.00  191.63    7.55       ?       ?      ?      ? 
1 1 1    8    5   46 o 17   58.97   16.54    0.45    0.24    0.45    0.24    0.00    0.00   58.97   16.54       ?       ?      ?      ? 
1 1 1    8    5   47 o  3  125.15    9.61    1.91    0.28    1.91    0.28    0.00    0.00  125.15    9.61       ?       ?      ?      ? 
1 1 1    8    5   48 o  2  137.57   10.31    2.33    0.33    2.33    0.33    0.00    0.00  137.57   10.31       ?       ?      ?      ? 
1 1 1    8    5   49 o 18   85.23   14.95    0.96    0.29    0.96    0.29    0.00    0.00   85.23   14.95       ?       ?      ?      ? 
1 1 1    8    5   50 o 19   59.91   19.60    0.52    0.32    0.52    0.32    0.00    0.00   59.91   19.60       ?       ?      ?      ? 
1 1 1    8    5   51 o 10   81.34   19.50    1.00    0.37    1.00    0.37    0.00    0.00   81.34   19.50       ?       ?      ?      ? 
1 1 1    8    5   52 o  3   40.02   18.23    0.00    0.38    0.00    0.38    0.00    0.00   40.02   18.23       ?       ?      ?      ? 
1 1 1    8    5   53 o 16   37.61   17.92   -0.16    0.44   -0.16    0.44    0.00    0.00   37.61   17.92       ?       ?      ?      ? 
1 1 1    8    5   54 o  6   49.49   21.16    0.46    0.44    0.46    0.44    0.00    0.00   49.49   21.16       ?       ?      ?      ? 
1 1 1    8    5   55 o  3   49.06   22.55    0.52    0.60    0.52    0.60    0.00    0.00   49.06   22.55       ?       ?      ?      ? 
1 1 1    8    6    0 o  9  582.31    8.92   40.18    1.23   40.18    1.23   40.18    1.23  582.31    8.92  582.31    8.92   0.00   0.00 
1 1 1    8    6    1 o 19  179.41    3.96    3.81    0.17    3.81    0.17    0.00    0.00  179.41    3.96       ?       ?      ?      ? 
1 1 1    8    6    2 o  6  103.78    6.22    1.28    0.15    1.28    0.15    0.00    0.00  103.78    6.22       ?       ?      ?      ? 
1 1 1    8    6    3 o  3  363.13    4.96   15.61    0.43   15.61    0.43    0.00    0.00  363.13    4.96       ?       ?      ?      ? 
1 1 1    8    6    4 o 19  697.99    8.79   57.73    1.45   57.73    1.45    0.00    0.00  697.99    8.79       ?       ?      ?      ? 
1 1 1    8    6    5 o  6  331.26    4.60   12.99    0.36   12.99    0.36    0.00    0.00  331.26    4.60       ?       ?      ?      ? 
1 1 1    8    6    6 o 16   49.36   12.76    0.30    0.15    0.30    0.15    0.00    0.00   49.36   12.76       ?       ?      ?      ? 
1 1 1    8    6    7 o 13  148.96    5.06    2.63    0.18    2.63    0.18    0.00    0.00  148.96    5.06       ?       ?      ?      ? 
1 1 1    8    6    8 o 19  620.14    7.79   45.56    1.14   45.56    1.14    0.00    0.00  620.14    7.79       ?       ?      ?      ? 
1 1 1    8    6    9 o  6  130.85    5.03    2.03    0.16    2.03    0.16    0.00    0.00  130.85    5.03       ?       ?      ?      ? 
1 1 1    8    6   10 o 19  247.49    4.22    7.25    0.25    7.25    0.25    0.00    0.00  247.49    4.22       ?       ?      ?      ? 
1 1 1    8    6   11 f  0  659.82    8.40   51.58    1.31   51.58    1.31    0.00    0.00  659.82    8.40       ?       ?      ?      ? 
1 1 1    8    6   12 o  6  412.55    5.74   20.15    0.56   20.15    0.56    0.00    0.00  412.55    5.74       ?       ?      ?      ? 
1 1 1    8    6   13 o 12  646.64    8.32   49.53    1.27   49.53    1.27    0.00    0.00  646.64    8.32       ?       ?      ?      ? 
1 1 1    8    6   14 o 14  451.74    6.11   24.16    0.65   24.16    0.65    0.00    0.00  451.74    6.11       ?       ?      ?      ? 
1 1 1    8    6   15 o  1  580.12    7.40   39.85    1.02   39.85    1.02    0.00    0.00  580.12    7.40       ?       ?      ?      ? 
1 1 1    8    6   16 o 13  292.41    4.65   10.12    0.32   10.12    0.32    0.00    0.00  292.41    4.65       ?       ?      ?      ? 
1 1 1    8    6   17 o  2  390.39    5.52   18.04    0.51   18.04    0.51    0.00    0.00  390.39    5.52       ?       ?      ?      ? 
1 1 1    8    6   18 o 15  829.11   10.75   81.44    2.11   81.44    2.11    0.00    0.00  829.11   10.75       ?       ?      ?      ? 
1 1 1    8    6   19 o  4  435.59    6.03   22.46    0.62   22.46    0.62    0.00    0.00  435.59    6.03       ?       ?      ?      ? 
1 1 1    8    6   20 o  4   99.06    8.24    1.17    0.19    1.17    0.19    0.00    0.00   99.06    8.24       ?       ?      ?      ? 
1 1 1    8    6   21 o 13  827.20   10.58   81.07    2.07   81.07    2.07    0.00    0.00  827.20   10.58       ?       ?      ?      ? 
1 1 1    8    6   22 o 13  385.92    5.68   17.63    0.52   17.63    0.52    0.00    0.00  385.92    5.68       ?       ?      ?      ? 
1 1 1    8    6   23 o  4  617.58    8.26   45.17    1.21   45.17    1.21    0.00    0.00  617.58    8.26       ?       ?      ?      ? 
1 1 1    8    6   24 o 14  355.62    5.12   14.97    0.43   14.97    0.43    0.00    0.00  355.62    5.12       ?       ?      ?      ? 
1 1 1    8    6   25 o  2  216.92    4.80    5.57    0.25    5.57    0.25    0.00    0.00  216.92    4.80       ?       ?      ?      ? 
1 1 1    8    6   26 o 11  329.59    5.16   12.86    0.40   12.86    0.40    0.00    0.00  329.59    5.16       ?       ?      ?      ? 
1 1 1    8    6   27 o 18  272.34    4.87    8.78    0.31    8.78    0.31    0.00    0.00  272.34    4.87       ?       ?      ?      ? 
1 1 1    8    6   28 o 13  452.79    6.50   24.28    0.70   24.28    0.70    0.00    0.00  452.79    6.50       ?       ?      ?      ? 
1 1 1    8    6   29 o  3  114.93    6.75    1.57    0.18    1.57    0.18    0.00    0.00  114.93    6.75       ?       ?      ?      ? 
1 1 1    8    6   30 o 16  571.89    8.18   38.77    1.11   38.77    1.11    0.00    0.00  571.89    8.18       ?       ?      ?      ? 
1 1 1    8    6   31 o 16   53.28   14.08    0.35    0.18    0.35    0.18    0.00    0.00   53.28   14.08       ?       ?      ?      ? 
1 1 1    8    6   32 o 14  375.54    6.04   16.71    0.54   16.71    0.54    0.00    0.00  375.54    6.04       ?       ?      ?      ? 
1 1 1    8    6   33 o  4  146.61    5.40    2.55    0.19    2.55    0.19    0.00    0.00  146.61    5.40       ?       ?      ?      ? 
1 1 1    8    6   34 o 12  135.50    5.79    2.18    0.19    2.18    0.19    0.00    0.00  135.50    5.79       ?       ?      ?      ? 
1 1 1    8    6   35 o 17  185.71    5.13    4.09    0.23    4.09    0.23    0.00    0.00  185.71    5.13       ?       ?      ?      ? 
1 1 1    8    6   36 o 15  247.86    4.93    7.28    0.29    7.28    0.29    0.00    0.00  247.86    4.93       ?       ?      ?      ? 
1 1 1    8    6   37 o  3   85.18    8.08    0.87    0.16    0.87    0.16    0.00    0.00   85.18    8.08       ?       ?      ?      ? 
1 1 1    8    6   38 o 16  376.27    6.49   16.81    0.58   16.81    0.58    0.00    0.00  376.27    6.49       ?       ?      ?      ? 
1 1 1    8    6   39 o  5  112.93    6.49    1.52    0.17    1.52    0.17    0.00    0.00  112.93    6.49       ?       ?      ?      ? 
1 1 1    8    6   40 o  2   83.96    8.72    0.85    0.17    0.85    0.17    0.00    0.00   83.96    8.72       ?       ?      ?      ? 
1 1 1    8    6   41 o 17  177.34    5.77    3.74    0.24    3.74    0.24    0.00    0.00  177.34    5.77       ?       ?      ?      ? 
1 1 1    8    6   42 o  4  260.90    6.39    8.10    0.39    8.10    0.39    0.00    0.00  260.90    6.39       ?       ?      ?      ? 
1 1 1    8    6   43 f  0  244.08    6.87    7.11    0.40    7.11    0.40    0.00    0.00  244.08    6.87       ?       ?      ?      ? 
1 1 1    8    6   44 o 18  107.06    9.64    1.39    0.24    1.39    0.24    0.00    0.00  107.06    9.64       ?       ?      ?      ? 
1 1 1    8    6   45 o 17  147.88    8.17    2.63    0.28    2.63    0.28    0.00    0.00  147.88    8.17       ?       ?      ?      ? 
1 1 1    8    6   46 o  4  225.22    9.13    6.13    0.49    6.13    0.49    0.00    0.00  225.22    9.13       ?       ?      ?      ? 
1 1 1    8    6   47 o  2   43.42   17.36    0.15    0.27    0.15    0.27    0.00    0.00   43.42   17.36       ?       ?      ?      ? 
1 1 1    8    6   48 o  8   50.69   18.80    0.30    0.30    0.30    0.30    0.00    0.00   50.69   18.80       ?       ?      ?      ? 
1 1 1    8    6   49 o 19   94.44   14.36    1.17    0.31    1.17    0.31    0.00    0.00   94.44   14.36       ?       ?      ?      ? 
1 1 1    8    6   50 o 13   69.23   19.39    0.71    0.33    0.71    0.33    0.00    0.00   69.23   19.39       ?       ?      ?      ? 
1 1 1    8    6   51 o  7   69.56   21.19    0.78    0.38    0.78    0.38    0.00    0.00   69.56   21.19       ?       ?      ?      ? 
1 1 1    8    6   52 o  5   43.05   19.52    0.08    0.43    0.08    0.43    0.00    0.00   43.05   19.52       ?       ?      ?      ? 
1 1 1    8    6   53 o  3   42.36   19.15    0.15    0.41    0.15    0.41    0.00    0.00   42.36   19.15       ?       ?      ?      ? 
1 1 1    8    6   54 o  5   44.82   21.06    0.21    0.57    0.21    0.57    0.00    0.00   44.82   21.06       ?       ?      ?      ? 
1 1 1    8    7    0 o 11  259.34    5.11    7.97    0.31    7.97    0.31    7.97    0.31  259.34    5.11  259.34    5.11   0.00   0.00 
1 1 1    8    7    1 o  9  348.41    4.70   14.37    0.39   14.37    0.39    0.00    0.00  348.41    4.70       ?       ?      ?      ? 
1 1 1    8    7    2 o 18  392.30    5.22   18.22    0.48   18.22    0.48    0.00    0.00  392.30    5.22       ?       ?      ?      ? 
1 1 1    8    7    3 o 19  402.81    5.25   19.21    0.50   19.21    0.50    0.00    0.00  402.81    5.25       ?       ?      ?      ? 
1 1 1    8    7    4 o 18  148.70    4.52    2.62    0.16    2.62    0.16    0.00    0.00  148.70    4.52       ?       ?      ?      ? 
1 1 1    8    7    5 o 17  660.67    8.44   51.72    1.32   51.72    1.32    0.00    0.00  660.67    8.44       ?       ?      ?      ? 
1 1 1    8    7    6 o  5 1065.60   13.03  134.80    3.29  134.80    3.29    0.00    0.00 1065.60   13.03       ?       ?      ?      ? 
1 1 1    8    7    7 o 10  693.48    8.81   56.99    1.45   56.99    1.45    0.00    0.00  693.48    8.81       ?       ?      ?      ? 
1 1 1    8    7    8 o  2  610.97    7.76   44.22    1.12   44.22    1.12    0.00    0.00  610.97    7.76       ?       ?      ?      ? 
1 1 1    8    7    9 o  5  313.58    4.60   11.64    0.34   11.64    0.34    0.00    0.00  313.58    4.60       ?       ?      ?      ? 
1 1 1    8    7   10 o 13  346.95    4.87   14.25    0.40   14.25    0.40    0.00    0.00  346.95    4.87       ?       ?      ?      ? 
1 1 1    8    7   11 f  0  342.67    4.78   13.90    0.39   13.90    0.39    0.00    0.00  342.67    4.78       ?       ?      ?      ? 
1 1 1    8    7   12 o 13  324.31    4.79   12.45    0.37   12.45    0.37    0.00    0.00  324.31    4.79       ?       ?      ?      ? 
1 1 1    8    7   13 o  5  528.96    7.09   33.13    0.89   33.13    0.89    0.00    0.00  528.96    7.09       ?       ?      ?      ? 
1 1 1    8    7   14 o 12  424.48    5.75   21.33    0.58   21.33    0.58    0.00    0.00  424.48    5.75       ?       ?      ?      ? 
1 1 1    8    7   15 o  1  107.33    7.21    1.37    0.18    1.37    0.18    0.00    0.00  107.33    7.21       ?       ?      ?      ? 
1 1 1    8    7   16 o 14  218.29    4.79    5.64    0.25    5.64    0.25    0.00    0.00  218.29    4.79       ?       ?      ?      ? 
1 1 1    8    7   17 o  4  591.81    7.80   41.47    1.09   41.47    1.09    0.00    0.00  591.81    7.80       ?       ?      ?      ? 
1 1 1    8    7   18 o 14  526.43    7.08   32.81    0.88   32.81    0.88    0.00    0.00  526.43    7.08       ?       ?      ?      ? 
1 1 1    8    7   19 o 13 1118.64   14.51  148.40    3.84  148.40    3.84    0.00    0.00 1118.64   14.51       ?       ?      ?      ? 
1 1 1    8    7   20 o 12  179.34    5.05    3.81    0.21    3.81    0.21    0.00    0.00  179.34    5.05       ?       ?      ?      ? 
1 1 1    8    7   21 o  4  985.74   12.88  115.20    3.01  115.20    3.01    0.00    0.00  985.74   12.88       ?       ?      ?      ? 
1 1 1    8    7   22 o  4  409.08    5.74   19.81    0.56   19.81    0.56    0.00    0.00  409.08    5.74       ?       ?      ?      ? 
1 1 1    8    7   23 o  3  964.04   12.58  110.20    2.87  110.20    2.87    0.00    0.00  964.04   12.58       ?       ?      ?      ? 
1 1 1    8    7   24 o 17  243.35    4.98    7.01    0.29    7.01    0.29    0.00    0.00  243.35    4.98       ?       ?      ?      ? 
1 1 1    8    7   25 f  0  436.89    6.24   22.60    0.64   22.60    0.64    0.00    0.00  436.89    6.24       ?       ?      ?      ? 
1 1 1    8    7   26 o 19  495.18    7.13   29.04    0.84   29.04    0.84    0.00    0.00  495.18    7.13       ?       ?      ?      ? 
1 1 1    8    7   27 o 18  614.66    8.73   44.77    1.27   44.77    1.27    0.00    0.00  614.66    8.73       ?       ?      ?      ? 
1 1 1    8    7   28 o 19  737.50   10.41   64.51    1.82   64.51    1.82    0.00    0.00  737.50   10.41       ?       ?      ?      ? 
1 1 1    8    7   29 o 18  462.95    6.77   25.39    0.74   25.39    0.74    0.00    0.00  462.95    6.77       ?       ?      ?      ? 
1 1 1    8    7   30 o  5  355.17    5.57   14.94    0.47   14.94    0.47    0.00    0.00  355.17    5.57       ?       ?      ?      ? 
1 1 1    8    7   31 o 19  160.65    5.26    3.06    0.20    3.06    0.20    0.00    0.00  160.65    5.26       ?       ?      ?      ? 
1 1 1    8    7   32 o  7  342.28    5.71   13.88    0.46   13.88    0.46    0.00    0.00  342.28    5.71       ?       ?      ?      ? 
1 1 1    8    7   33 o 14  550.14    8.26   35.92    1.08   35.92    1.08    0.00    0.00  550.14    8.26       ?       ?      ?      ? 
1 1 1    8    7   34 o  7  184.15    4.74    4.02    0.21    4.02    0.21    0.00    0.00  184.15    4.74       ?       ?      ?      ? 
1 1 1    8    7   35 o  7  154.42    5.43    2.83    0.20    2.83    0.20    0.00    0.00  154.42    5.43       ?       ?      ?      ? 
1 1 1    8    7   36 o  1  148.26    5.63    2.61    0.20    2.61    0.20    0.00    0.00  148.26    5.63       ?       ?      ?      ? 
1 1 1    8    7   37 o  7  248.99    5.07    7.35    0.30    7.35    0.30    0.00    0.00  248.99    5.07       ?       ?      ?      ? 
1 1 1    8    7   38 o  8  109.91    6.66    1.44    0.17    1.44    0.17    0.00    0.00  109.91    6.66       ?       ?      ?      ? 
1 1 1    8    7   39 o 18  294.50    5.95   10.30    0.41   10.30    0.41    0.00    0.00  294.50    5.95       ?       ?      ?      ? 
1 1 1    8    7   40 o 18  162.28    5.46    3.13    0.21    3.13    0.21    0.00    0.00  162.28    5.46       ?       ?      ?      ? 
1 1 1    8    7   41 o 10  189.97    5.47    4.29    0.25    4.29    0.25    0.00    0.00  189.97    5.47       ?       ?      ?      ? 
1 1 1    8    7   42 f  0   64.92   13.48    0.53    0.20    0.53    0.20    0.00    0.00   64.92   13.48       ?       ?      ?      ? 
1 1 1    8    7   43 o  3   50.45   16.23    0.31    0.22    0.31    0.22    0.00    0.00   50.45   16.23       ?       ?      ?      ? 
1 1 1    8    7   44 o  6   74.01   13.66    0.69    0.23    0.69    0.23    0.00    0.00   74.01   13.66       ?       ?      ?      ? 
1 1 1    8    7   45 o 15   30.98   14.36   -0.19    0.25   -0.19    0.25    0.00    0.00   30.98   14.36       ?       ?      ?      ? 
1 1 1    8    7   46 o 16   96.83   12.56    1.17    0.28    1.17    0.28    0.00    0.00   96.83   12.56       ?       ?      ?      ? 
1 1 1    8    7   47 o  8   71.71   16.30    0.68    0.27    0.68    0.27    0.00    0.00   71.71   16.30       ?       ?      ?      ? 
1 1 1    8    7   48 o  3   90.34   16.54    1.09    0.34    1.09    0.34    0.00    0.00   90.34   16.54       ?       ?      ?      ? 
1 1 1    8    7   49 o 19  126.46   12.95    2.06    0.38    2.06    0.38    0.00    0.00  126.46   12.95       ?       ?      ?      ? 
1 1 1    8    7   50 o  4   46.11   18.55    0.23    0.31    0.23    0.31    0.00    0.00   46.11   18.55       ?       ?      ?      ? 
1 1 1    8    7   51 o  8   79.99   20.53    1.02    0.39    1.02    0.39    0.00    0.00   79.99   20.53       ?       ?      ?      ? 
1 1 1    8    7   52 o  1   56.09   22.08    0.57    0.43    0.57    0.43    0.00    0.00   56.09   22.08       ?       ?      ?      ? 
1 1 1    8    7   53 o 14   55.32   22.77    0.65    0.48    0.65    0.48    0.00    0.00   55.32   22.77       ?       ?      ?      ? 
1 1 1    8    7   54 o 17   40.21   19.24   -0.03    0.52   -0.03    0.52    0.00    0.00   40.21   19.24       ?       ?      ?      ? 
1 1 1    8    8    0 o 18  770.07   14.25   70.31    2.59   70.31    2.59   70.31    2.59  770.07   14.25  770.07   14.25   0.00   0.00 
1 1 1    8    8    1 o  4  128.75    7.06    1.98    0.21    1.98    0.21    1.98    0.21  128.75    7.06  128.75    7.06   0.00   0.00 
1 1 1    8    8    2 o 14   44.28   18.82    0.33    0.20    0.33    0.20    0.33    0.20   44.28   18.82   44.28   18.82   0.00   0.00 
1 1 1    8    8    3 o 17  456.24    6.98   24.66    0.75   24.66    0.75   24.66    0.75  456.24    6.98  456.24    6.98   0.00   0.00 
1 1 1    8    8    4 o  1  251.06    5.20    7.47    0.31    7.47    0.31    7.47    0.31  251.06    5.20  251.06    5.20   0.00   0.00 
1 1 1    8    8    5 f  0  166.41    5.85    3.29    0.23    3.29    0.23    3.29    0.23  166.41    5.85  166.41    5.85   0.00   0.00 
1 1 1    8    8    6 o  8  262.25    5.22    8.15    0.32    8.15    0.32    8.15    0.32  262.25    5.22  262.25    5.22   0.00   0.00 
1 1 1    8    8    7 o  2   95.70   10.04    1.12    0.22    1.12    0.22    1.12    0.22   95.70   10.04   95.70   10.04   0.00   0.00 
1 1 1    8    8    8 o 19   67.57   16.64    0.63    0.23    0.63    0.23    0.63    0.23   67.57   16.64   67.57   16.64   0.00   0.00 
1 1 1    8    8    9 o 15  359.72    6.21   15.33    0.53   15.33    0.53   15.33    0.53  359.72    6.21  359.72    6.21   0.00   0.00 
1 1 1    8    8   10 o  2  355.95    6.13   15.01    0.52   15.01    0.52   15.01    0.52  355.95    6.13  355.95    6.13   0.00   0.00 
1 1 1    8    8   11 o 19  407.79    6.76   19.70    0.65   19.70    0.65   19.70    0.65  407.79    6.76  407.79    6.76   0.00   0.00 
1 1 1    8    8   12 o 15   72.06   16.15    0.70    0.24    0.70    0.24    0.70    0.24   72.06   16.15   72.06   16.15   0.00   0.00 
1 1 1    8    8   13 o  8  625.75    9.52   46.39    1.41   46.39    1.41   46.39    1.41  625.75    9.52  625.75    9.52   0.00   0.00 
1 1 1    8    8   14 o 14  477.42    7.55   27.00    0.85   27.00    0.85   27.00    0.85  477.42    7.55  477.42    7.55   0.00   0.00 
1 1 1    8    8   15 o  6  217.41    6.60    5.61    0.34    5.61    0.34    5.61    0.34  217.41    6.60  217.41    6.60   0.00   0.00 
1 1 1    8    8   16 o  4  955.41   14.37  108.20    3.25  108.20    3.25  108.20    3.25  955.41   14.37  955.41   14.37   0.00   0.00 
1 1 1    8    8   17 o  5  299.10    5.91   10.60    0.42   10.60    0.42   10.60    0.42  299.10    5.91  299.10    5.91   0.00   0.00 
1 1 1    8    8   18 o 16  592.37    9.17   41.57    1.29   41.57    1.29   41.57    1.29  592.37    9.17  592.37    9.17   0.00   0.00 
1 1 1    8    8   19 o  7  422.17    8.02   21.12    0.80   21.12    0.80   21.12    0.80  422.17    8.02  422.17    8.02   0.00   0.00 
1 1 1    8    8   20 o 16  323.50    6.26   12.40    0.48   12.40    0.48   12.40    0.48  323.50    6.26  323.50    6.26   0.00   0.00 
1 1 1    8    8   21 o  7   92.36   13.16    1.07    0.27    1.07    0.27    1.07    0.27   92.36   13.16   92.36   13.16   0.00   0.00 
1 1 1    8    8   22 o 17  406.38    7.63   19.57    0.73   19.57    0.73   19.57    0.73  406.38    7.63  406.38    7.63  -0.00   0.00 
1 1 1    8    8   23 o  8  204.99    6.73    4.99    0.33    4.99    0.33    4.99    0.33  204.99    6.73  204.99    6.73   0.00   0.00 
1 1 1    8    8   24 o  5  523.13    8.90   32.43    1.10   32.43    1.10   32.43    1.10  523.13    8.90  523.13    8.90   0.00   0.00 
1 1 1    8    8   25 o 14 1524.44   24.88  276.60    8.97  276.60    8.97  276.60    8.97 1524.44   24.88 1524.44   24.88   0.00   0.00 
1 1 1    8    8   26 o  3  520.09    9.05   32.06    1.11   32.06    1.11   32.06    1.11  520.09    9.05  520.09    9.05  -0.00   0.00 
1 1 1    8    8   27 o  4  278.25    6.42    9.18    0.42    9.18    0.42    9.18    0.42  278.25    6.42  278.25    6.42   0.00   0.00 
1 1 1    8    8   28 o  6  328.38    6.33   12.78    0.49   12.78    0.49   12.78    0.49  328.38    6.33  328.38    6.33   0.00   0.00 
1 1 1    8    8   29 f  0  634.78   11.29   47.81    1.70   47.81    1.70   47.81    1.70  634.78   11.29  634.78   11.29   0.00   0.00 
1 1 1    8    8   30 o  4  422.04    7.94   21.12    0.79   21.12    0.79   21.12    0.79  422.04    7.94  422.04    7.94  -0.00   0.00 
1 1 1    8    8   31 o  6  340.35    7.42   13.74    0.60   13.74    0.60   13.74    0.60  340.35    7.42  340.35    7.42   0.00   0.00 
1 1 1    8    8   32 o 14  462.15    8.74   25.34    0.96   25.34    0.96   25.34    0.96  462.15    8.74  462.15    8.74   0.00   0.00 
1 1 1    8    8   33 o 15  350.52    7.73   14.58    0.64   14.58    0.64   14.58    0.64  350.52    7.73  350.52    7.73   0.00   0.00 
1 1 1    8    8   34 o  1  288.93    7.20    9.91    0.49    9.91    0.49    9.91    0.49  288.93    7.20  288.93    7.20   0.00   0.00 
1 1 1    8    8   35 o  6  430.26    9.15   21.99    0.93   21.99    0.93   21.99    0.93  430.26    9.15  430.26    9.15   0.00   0.00 
1 1 1    8    8   36 o  8  574.53   11.24   39.27    1.53   39.27    1.53   39.27    1.53  574.53   11.24  574.53   11.24   0.00   0.00 
1 1 1    8    8   37 o  5  161.46    7.28    3.11    0.28    3.11    0.28    3.11    0.28  161.46    7.28  161.46    7.28   0.00   0.00 
1 1 1    8    8   38 f  0   43.94   20.61    0.34    0.24    0.34    0.24    0.34    0.24   43.94   20.61   43.94   20.61   0.00   0.00 
1 1 1    8    8   39 o  2  203.70    6.97    4.94    0.33    4.94    0.33    4.94    0.33  203.70    6.97  203.70    6.97   0.00   0.00 
1 1 1    8    8   40 o 12  217.65    7.16    5.64    0.37    5.64    0.37    5.64    0.37  217.65    7.16  217.65    7.16   0.00   0.00 
1 1 1    8    8   41 f  0  132.88    9.11    2.13    0.28    2.13    0.28    2.13    0.28  132.88    9.11  132.88    9.11   0.00   0.00 
1 1 1    8    8   42 f  0   27.86   18.03    0.00    0.28    0.00    0.28    0.00    0.28   27.86   18.03   27.86   18.03  -0.00   0.00 
1 1 1    8    8   43 o 17   76.76   19.78    0.84    0.31    0.84    0.31    0.84    0.31   76.76   19.78   76.76   19.78   0.00   0.00 
1 1 1    8    8   44 o 14  215.63   11.07    5.61    0.56    5.61    0.56    5.61    0.56  215.63   11.07  215.63   11.07   0.00   0.00 
1 1 1    8    8   45 o  1  100.76   17.57    1.34    0.38    1.34    0.38    1.34    0.38  100.76   17.57  100.76   17.57   0.00   0.00 
1 1 1    8    8   46 o  4   43.52   24.43    0.34    0.38    0.34    0.38    0.34    0.38   43.52   24.43   43.52   24.43  -0.00   0.00 
1 1 1    8    8   47 f  0   40.46   24.60    0.24    0.44    0.24    0.44    0.24    0.44   40.46   24.60   40.46   24.60  -0.00   0.00 
1 1 1    8    8   48 o 13   34.03   22.57   -0.03    0.48   -0.03    0.48   -0.03    0.48   34.03   22.57   34.03   22.57   0.00   0.00 
1 1 1    8    8   49 o 17   83.13   31.46    1.29    0.58    1.29    0.58    1.29    0.58   83.13   31.46   83.13   31.46   0.00   0.00 
1 1 1    8    8   50 o  6   59.09   29.68    0.78    0.51    0.78    0.51    0.78    0.51   59.09   29.68   59.09   29.68  -0.00   0.00 
1 1 1    8    8   51 o 14   24.15   17.57   -0.98    0.57   -0.98    0.57   -0.98    0.57   24.15   17.57   24.15   17.57   0.00   0.00 
1 1 1    8    8   52 o 14   44.69   27.66    0.52    0.58    0.52    0.58    0.52    0.58   44.69   27.66   44.69   27.66   0.00   0.00 
1 1 1    8    8   53 o 16   38.54   26.50    0.19    0.79    0.19    0.79    0.19    0.79   38.54   26.50   38.54   26.50   0.00   0.00 
1 1 1    8    8   54 o  1   74.99   41.78    2.52    1.10    2.52    1.10    2.52    1.10   74.99   41.78   74.99   41.78  -0.00   0.00 
1 1 1    9    0    0 x  8       ?       ?       ?       ?       ?       ?       ?       ?       ?       ?       ?       ?      ?      ? 
1 1 1    9    0    1 o  3   28.99   16.85    0.12    0.19    0.12    0.19    0.12    0.19   28.99   16.85   28.99   16.85   0.00   0.00 
1 1 1    9    0    2 o 14  692.28    9.70   56.78    1.59   56.78    1.59   56.78    1.59  692.28    9.70  692.28    9.70   0.00   0.00 
1 1 1    9    0    3 o  9 1096.98   14.93  142.70    3.87  142.70    3.87  142.70    3.87 1096.98   14.93 1096.98   14.93   0.00   0.00 
1 1 1    9    0    4 o  2  691.99   10.00   56.74    1.64   56.74    1.64   56.74    1.64  691.99   10.00  691.99   10.00  -0.00   0.00 
1 1 1    9    0    5 o 10  226.50    4.86    6.08    0.26    6.08    0.26    6.08    0.26  226.50    4.86  226.50    4.86  -0.00   0.00 
1 1 1    9    0    6 o  2  227.20    5.35    6.12    0.29    6.12    0.29    6.12    0.29  227.20    5.35  227.20    5.35  -0.00   0.00 
1 1 1    9    0    7 o  2  182.16    5.87    3.94    0.25    3.94    0.25    3.94    0.25  182.16    5.87  182.16    5.87  -0.00   0.00 
1 1 1    9    0    8 o  9  132.61    7.19    2.10    0.22    2.10    0.22    2.10    0.22  132.61    7.19  132.61    7.19  -0.00   0.00 
1 1 1    9    0    9 o 12  240.23    5.17    6.84    0.29    6.84    0.29    6.84    0.29  240.23    5.17  240.23    5.17  -0.00   0.00 
1 1 1    9    0   10 o  9  169.13    6.25    3.40    0.25    3.40    0.25    3.40    0.25  169.13    6.25  169.13    6.25   0.00   0.00 
1 1 1    9    0   11 o 18  442.99    7.02   23.25    0.74   23.25    0.74   23.25    0.74  442.99    7.02  442.99    7.02  -0.00   0.00 
1 1 1    9    0   12 o 19  461.09    7.47   25.19    0.81   25.19    0.81   25.19    0.81  461.09    7.47  461.09    7.47   0.00   0.00 
1 1 1    9    0   13 o 13  591.93    9.07   41.52    1.27   41.52    1.27   41.52    1.27  591.93    9.07  591.93    9.07   0.00   0.00 
1 1 1    9    0   14 o 15  213.49    6.51    5.41    0.33    5.41    0.33    5.41    0.33  213.49    6.51  213.49    6.51  -0.00   0.00 
1 1 1    9    0   15 o  3  189.94    7.40    4.29    0.33    4.29    0.33    4.29    0.33  189.94    7.40  189.94    7.40   0.00   0.00 
1 1 1    9    0   16 o 18  376.91    6.49   16.83    0.58   16.83    0.58   16.83    0.58  376.91    6.49  376.91    6.49  -0.00   0.00 
1 1 1    9    0   17 o  4  470.66    7.30   26.24    0.81   26.24    0.81   26.24    0.81  470.66    7.30  470.66    7.30   0.00   0.00 
1 1 1    9    0   18 o  1   26.26   17.13   -0.03    0.26   -0.03    0.26   -0.03    0.26   26.26   17.13   26.26   17.13   0.00   0.00 
1 1 1    9    0   19 o  7 1653.82   25.80  325.00   10.09  325.00   10.09  325.00   10.09 1653.82   25.80 1653.82   25.80  -0.00   0.00 
1 1 1    9    0   20 o  1  320.78    9.04   12.21    0.69   12.21    0.69   12.21    0.69  320.78    9.04  320.78    9.04   0.00   0.00 
1 1 1    9    0   21 o 17  516.16    8.16   31.56    1.00   31.56    1.00   31.56    1.00  516.16    8.16  516.16    8.16   0.00   0.00 
1 1 1    9    0   22 o  6  350.32    6.47   14.54    0.54   14.54    0.54   14.54    0.54  350.32    6.47  350.32    6.47   0.00   0.00 
1 1 1    9    0   23 o  1  156.71    8.03    2.93    0.30    2.93    0.30    2.93    0.30  156.71    8.03  156.71    8.03  -0.00   0.00 
1 1 1    9    0   24 o  1  153.78    7.62    2.82    0.28    2.82    0.28    2.82    0.28  153.78    7.62  153.78    7.62   0.00   0.00 
1 1 1    9    0   25 o 19  273.23    6.21    8.85    0.40    8.85    0.40    8.85    0.40  273.23    6.21  273.23    6.21  -0.00   0.00 
1 1 1    9    0   26 o 10   21.04   14.64   -0.24    0.26   -0.24    0.26   -0.24    0.26   21.04   14.64   21.04   14.64   0.00   0.00 
1 1 1    9    0   27 o  5  103.66   12.80    1.33    0.30    1.33    0.30    1.33    0.30  103.66   12.80  103.66   12.80  -0.00   0.00 
1 1 1    9    0   28 o 14  192.86    6.87    4.42    0.31    4.42    0.31    4.42    0.31  192.86    6.87  192.86    6.87   0.00   0.00 
1 1 1    9    0   29 o  5   49.30   21.05    0.41    0.25    0.41    0.25    0.41    0.25   49.30   21.05   49.30   21.05   0.00   0.00 
1 1 1    9    0   30 o  5   36.52   20.07    0.22    0.25    0.22    0.25    0.22    0.25   36.52   20.07   36.52   20.07   0.00   0.00 
1 1 1    9    0   31 f  0  231.91    5.95    6.38    0.33    6.38    0.33    6.38    0.33  231.91    5.95  231.91    5.95  -0.00   0.00 
1 1 1    9    0   32 o  6  188.91    6.35    4.24    0.28    4.24    0.28    4.24    0.28  188.91    6.35  188.91    6.35  -0.00   0.00 
1 1 1    9    0   33 o  1  341.89    6.86   13.86    0.55   13.86    0.55   13.86    0.55  341.89    6.86  341.89    6.86   0.00   0.00 
1 1 1    9    0   34 o  7  297.39    6.55   10.49    0.46   10.49    0.46   10.49    0.46  297.39    6.55  297.39    6.55  -0.00   0.00 
1 1 1    9    0   35 o 16  108.04   10.05    1.42    0.25    1.42    0.25    1.42    0.25  108.04   10.05  108.04   10.05  -0.00   0.00 
1 1 1    9    0   36 o 12  251.83    6.71    7.53    0.40    7.53    0.40    7.53    0.40  251.83    6.71  251.83    6.71  -0.00   0.00 
1 1 1    9    0   37 o 19  332.05    7.53   13.09    0.59   13.09    0.59   13.09    0.59  332.05    7.53  332.05    7.53   0.00   0.00 
1 1 1    9    0   38 o 17  227.91    6.37    6.17    0.34    6.17    0.34    6.17    0.34  227.91    6.37  227.91    6.37  -0.00   0.00 
1 1 1    9    0   39 o  1   50.05   20.54    0.42    0.24    0.42    0.24    0.42    0.24   50.05   20.54   50.05   20.54  -0.00   0.00 
1 1 1    9    0   40 o  1   57.76   18.98    0.51    0.23    0.51    0.23    0.51    0.23   57.76   18.98   57.76   18.98   0.00   0.00 
1 1 1    9    0   41 o 16   60.96   18.32    0.55    0.23    0.55    0.23    0.55    0.23   60.96   18.32   60.96   18.32   0.00   0.00 
1 1 1    9    0   42 o  4  246.23    8.30    7.23    0.48    7.23    0.48    7.23    0.48  246.23    8.30  246.23    8.30  -0.00   0.00 
1 1 1    9    0   43 o 15  103.09   11.95    1.32    0.28    1.32    0.28    1.32    0.28  103.09   11.95  103.09   11.95  -0.00   0.00 
1 1 1    9    0   44 o 19   70.03   21.43    0.74    0.31    0.74    0.31    0.74    0.31   70.03   21.43   70.03   21.43  -0.00   0.00 
1 1 1    9    0   45 o 14  139.63   10.53    2.37    0.34    2.37    0.34    2.37    0.34  139.63   10.53  139.63   10.53   0.00   0.00 
1 1 1    9    0   46 o  4  197.82   11.38    4.74    0.53    4.74    0.53    4.74    0.53  197.82   11.38  197.82   11.38  -0.00   0.00 
1 1 1    9    0   47 f  0   32.71   20.77    0.07    0.35    0.07    0.35    0.07    0.35   32.71   20.77   32.71   20.77   0.00   0.00 
1 1 1    9    0   48 o  4   97.21   19.67    1.30    0.40    1.30    0.40    1.30    0.40   97.21   19.67   97.21   19.67  -0.00   0.00 
1 1 1    9    0   49 o 13   46.76   25.28    0.43    0.39    0.43    0.39    0.43    0.39   46.76   25.28   46.76   25.28   0.00   0.00 
1 1 1    9    0   50 o  8  120.61   22.25    2.06    0.57    2.06    0.57    2.06    0.57  120.61   22.25  120.61   22.25  -0.00   0.00 
1 1 1    9    0   51 o  9   46.75   27.11    0.47    0.49    0.47    0.49    0.47    0.49   46.75   27.11   46.75   27.11  -0.00   0.00 
1 1 1    9    0   52 o  9   41.05   25.18    0.34    0.47    0.34    0.47    0.34    0.47   41.05   25.18   41.05   25.18  -0.00   0.00 
1 1 1    9    0   53 o  9   36.32   24.11    0.16    0.55    0.16    0.55    0.16    0.55   36.32   24.11   36.32   24.11  -0.00   0.00 
1 1 1    9    0   54 o 18   31.69   21.87   -0.06    0.55   -0.06    0.55   -0.06    0.55   31.69   21.87   31.69   21.87   0.00   0.00 
1 1 1    9    0   55 o 13   27.40   19.98   -1.01    0.77   -1.01    0.77   -1.01    0.77   27.40   19.98   27.40   19.98   0.00   0.00 
1 1 1    9    1    0 o 11  411.13    6.27   20.02    0.61   20.02    0.61   20.02    0.61  411.13    6.27  411.13    6.27   0.00   0.00 
1 1 1    9    1    1 o 10  740.92    8.92   65.03    1.56   65.03    1.56    0.00    0.00  740.92    8.92       ?       ?      ?      ? 
1 1 1    9    1    2 o  4 1279.97   15.32  194.50    4.64  194.50    4.64    0.00    0.00 1279.97   15.32       ?       ?      ?      ? 
1 1 1    9    1    3 o 19  776.19    9.37   71.38    1.72   71.38    1.72    0.00    0.00  776.19    9.37       ?       ?      ?      ? 
1 1 1    9    1    4 o 12  610.98    7.55   44.21    1.09   44.21    1.09    0.00    0.00  610.98    7.55       ?       ?      ?      ? 
1 1 1    9    1    5 o  7  199.27    3.93    4.70    0.19    4.70    0.19    0.00    0.00  199.27    3.93       ?       ?      ?      ? 
1 1 1    9    1    6 o  5  451.82    5.93   24.17    0.63   24.17    0.63    0.00    0.00  451.82    5.93       ?       ?      ?      ? 
1 1 1    9    1    7 o 14  316.13    4.60   11.83    0.34   11.83    0.34    0.00    0.00  316.13    4.60       ?       ?      ?      ? 
1 1 1    9    1    8 o 13  151.80    4.45    2.73    0.16    2.73    0.16    0.00    0.00  151.80    4.45       ?       ?      ?      ? 
1 1 1    9    1    9 o 18  397.64    5.30   18.72    0.50   18.72    0.50    0.00    0.00  397.64    5.30       ?       ?      ?      ? 
1 1 1    9    1   10 o  5  206.14    4.05    5.03    0.20    5.03    0.20    0.00    0.00  206.14    4.05       ?       ?      ?      ? 
1 1 1    9    1   11 o 17  322.34    4.69   12.30    0.36   12.30    0.36    0.00    0.00  322.34    4.69       ?       ?      ?      ? 
1 1 1    9    1   12 o  2  568.12    7.32   38.23    0.98   38.23    0.98    0.00    0.00  568.12    7.32       ?       ?      ?      ? 
1 1 1    9    1   13 o  2  781.00    9.90   72.30    1.83   72.30    1.83    0.00    0.00  781.00    9.90       ?       ?      ?      ? 
1 1 1    9    1   14 o  3  212.01    4.17    5.32    0.21    5.32    0.21    0.00    0.00  212.01    4.17       ?       ?      ?      ? 
1 1 1    9    1   15 o  8  140.13    6.50    2.33    0.22    2.33    0.22    0.00    0.00  140.13    6.50       ?       ?      ?      ? 
1 1 1    9    1   16 o 10  249.70    4.91    7.38    0.29    7.38    0.29    0.00    0.00  249.70    4.91       ?       ?      ?      ? 
1 1 1    9    1   17 o 17 1629.92   20.51  315.90    7.91  315.90    7.91    0.00    0.00 1629.92   20.51       ?       ?      ?      ? 
1 1 1    9    1   18 o  9  710.87    9.12   59.85    1.53   59.85    1.53    0.00    0.00  710.87    9.12       ?       ?      ?      ? 
1 1 1    9    1   19 f  0  406.29    5.89   19.54    0.57   19.54    0.57    0.00    0.00  406.29    5.89       ?       ?      ?      ? 
1 1 1    9    1   20 o  3   96.31    9.84    1.11    0.22    1.11    0.22    0.00    0.00   96.31    9.84       ?       ?      ?      ? 
1 1 1    9    1   21 o  6  443.75    6.10   23.31    0.64   23.31    0.64    0.00    0.00  443.75    6.10       ?       ?      ?      ? 
1 1 1    9    1   22 o  5 1033.76   13.20  126.70    3.23  126.70    3.23    0.00    0.00 1033.76   13.20       ?       ?      ?      ? 
1 1 1    9    1   23 o  1  332.30    5.06   13.07    0.40   13.07    0.40    0.00    0.00  332.30    5.06       ?       ?      ?      ? 
1 1 1    9    1   24 o  4   93.75    8.72    1.05    0.19    1.05    0.19    0.00    0.00   93.75    8.72       ?       ?      ?      ? 
1 1 1    9    1   25 o 16  134.01    5.85    2.13    0.18    2.13    0.18    0.00    0.00  134.01    5.85       ?       ?      ?      ? 
1 1 1    9    1   26 o 12  743.23    9.98   65.46    1.76   65.46    1.76    0.00    0.00  743.23    9.98       ?       ?      ?      ? 
1 1 1    9    1   27 o  1  483.12    6.94   27.64    0.79   27.64    0.79    0.00    0.00  483.12    6.94       ?       ?      ?      ? 
1 1 1    9    1   28 o  8   89.06    9.19    0.95    0.19    0.95    0.19    0.00    0.00   89.06    9.19       ?       ?      ?      ? 
1 1 1    9    1   29 f  0  110.03    7.04    1.44    0.18    1.44    0.18    0.00    0.00  110.03    7.04       ?       ?      ?      ? 
1 1 1    9    1   30 o 17  668.92    9.43   53.06    1.49   53.06    1.49    0.00    0.00  668.92    9.43       ?       ?      ?      ? 
1 1 1    9    1   31 o 16  245.73    4.80    7.15    0.28    7.15    0.28    0.00    0.00  245.73    4.80       ?       ?      ?      ? 
1 1 1    9    1   32 o  5  364.41    5.72   15.73    0.49   15.73    0.49    0.00    0.00  364.41    5.72       ?       ?      ?      ? 
1 1 1    9    1   33 o 17  277.64    4.96    9.13    0.33    9.13    0.33    0.00    0.00  277.64    4.96       ?       ?      ?      ? 
1 1 1    9    1   34 o  7   22.00   10.65   -0.28    0.17   -0.28    0.17    0.00    0.00   22.00   10.65       ?       ?      ?      ? 
1 1 1    9    1   35 o  6   91.38    8.47    1.00    0.18    1.00    0.18    0.00    0.00   91.38    8.47       ?       ?      ?      ? 
1 1 1    9    1   36 o 17  344.62    5.80   14.08    0.47   14.08    0.47    0.00    0.00  344.62    5.80       ?       ?      ?      ? 
1 1 1    9    1   37 o  4   44.36   14.27    0.23    0.17    0.23    0.17    0.00    0.00   44.36   14.27       ?       ?      ?      ? 
1 1 1    9    1   38 o  3  246.44    5.10    7.20    0.30    7.20    0.30    0.00    0.00  246.44    5.10       ?       ?      ?      ? 
1 1 1    9    1   39 o 18   38.35   14.17    0.14    0.17    0.14    0.17    0.00    0.00   38.35   14.17       ?       ?      ?      ? 
1 1 1    9    1   40 o  8  113.28    6.47    1.53    0.17    1.53    0.17    0.00    0.00  113.28    6.47       ?       ?      ?      ? 
1 1 1    9    1   41 o  9   56.51   13.00    0.40    0.17    0.40    0.17    0.00    0.00   56.51   13.00       ?       ?      ?      ? 
1 1 1    9    1   42 o 16  173.01    5.66    3.56    0.23    3.56    0.23    0.00    0.00  173.01    5.66       ?       ?      ?      ? 
1 1 1    9    1   43 f  0  178.57    6.19    3.80    0.26    3.80    0.26    0.00    0.00  178.57    6.19       ?       ?      ?      ? 
1 1 1    9    1   44 o  7  158.89    7.12    3.02    0.27    3.02    0.27    0.00    0.00  158.89    7.12       ?       ?      ?      ? 
1 1 1    9    1   45 o  9  119.06    8.66    1.71    0.24    1.71    0.24    0.00    0.00  119.06    8.66       ?       ?      ?      ? 
1 1 1    9    1   46 o  5   59.67   15.98    0.46    0.23    0.46    0.23    0.00    0.00   59.67   15.98       ?       ?      ?      ? 
1 1 1    9    1   47 o 19   64.76   16.33    0.55    0.25    0.55    0.25    0.00    0.00   64.76   16.33       ?       ?      ?      ? 
1 1 1    9    1   48 o 16   41.86   16.93    0.13    0.26    0.13    0.26    0.00    0.00   41.86   16.93       ?       ?      ?      ? 
1 1 1    9    1   49 o 10   75.33   16.72    0.77    0.29    0.77    0.29    0.00    0.00   75.33   16.72       ?       ?      ?      ? 
1 1 1    9    1   50 o 12  110.64   16.60    1.67    0.42    1.67    0.42    0.00    0.00  110.64   16.60       ?       ?      ?      ? 
1 1 1    9    1   51 o 13   66.81   20.34    0.69    0.35    0.69    0.35    0.00    0.00   66.81   20.34       ?       ?      ?      ? 
1 1 1    9    1   52 o  5  114.50   18.79    1.99    0.49    1.99    0.49    0.00    0.00  114.50   18.79       ?       ?      ?      ? 
1 1 1    9    1   53 f  0   59.97   23.23    0.73    0.47    0.73    0.47    0.00    0.00   59.97   23.23       ?       ?      ?      ? 
1 1 1    9    1   54 o 17   46.55   21.47    0.30    0.55    0.30    0.55    0.00    0.00   46.55   21.47       ?       ?      ?      ? 
1 1 1    9    1   55 o  7   48.59   22.20    0.48    0.57    0.48    0.57    0.00    0.00   48.59   22.20       ?       ?      ?      ? 
1 1 1    9    2    0 o 10  896.80   12.56   95.33    2.66   95.33    2.66   95.33    2.66  896.80   12.56  896.80   12.56  -0.00   0.00 
1 1 1    9    2    1 o  9  840.45   10.27   83.71    2.04   83.71    2.04    0.00    0.00  840.45   10.27       ?       ?      ?      ? 
1 1 1    9    2    2 o  6  385.81    5.00   17.62    0.46   17.62    0.46    0.00    0.00  385.81    5.00       ?       ?      ?      ? 
1 1 1    9    2    3 o  8  383.39    4.99   17.40    0.45   17.40    0.45    0.00    0.00  383.39    4.99       ?       ?      ?      ? 
1 1 1    9    2    4 o 10  457.40    5.88   24.77    0.64   24.77    0.64    0.00    0.00  457.40    5.88       ?       ?      ?      ? 
1 1 1    9    2    5 o  2  418.76    5.42   20.76    0.54   20.76    0.54    0.00    0.00  418.76    5.42       ?       ?      ?      ? 
1 1 1    9    2    6 o 10  352.27    4.87   14.69    0.41   14.69    0.41    0.00    0.00  352.27    4.87       ?       ?      ?      ? 
1 1 1    9    2    7 o  2  253.89    4.32    7.63    0.26    7.63    0.26    0.00    0.00  253.89    4.32       ?       ?      ?      ? 
1 1 1    9    2    8 o  9   98.76    6.53    1.16    0.15    1.16    0.15    0.00    0.00   98.76    6.53       ?       ?      ?      ? 
1 1 1    9    2    9 o 10   87.78    7.84    0.92    0.16    0.92    0.16    0.00    0.00   87.78    7.84       ?       ?      ?      ? 
1 1 1    9    2   10 o 13  772.64    9.74   70.77    1.78   70.77    1.78    0.00    0.00  772.64    9.74       ?       ?      ?      ? 
1 1 1    9    2   11 o 11  453.94    5.93   24.40    0.64   24.40    0.64    0.00    0.00  453.94    5.93       ?       ?      ?      ? 
1 1 1    9    2   12 o  9  384.58    5.29   17.51    0.48   17.51    0.48    0.00    0.00  384.58    5.29       ?       ?      ?      ? 
1 1 1    9    2   13 o 14  324.05    4.69   12.43    0.36   12.43    0.36    0.00    0.00  324.05    4.69       ?       ?      ?      ? 
1 1 1    9    2   14 o 19  378.96    5.13   17.00    0.46   17.00    0.46    0.00    0.00  378.96    5.13       ?       ?      ?      ? 
1 1 1    9    2   15 f  0  273.90    4.73    8.88    0.31    8.88    0.31    0.00    0.00  273.90    4.73       ?       ?      ?      ? 
1 1 1    9    2   16 o  1  641.85    8.18   48.79    1.24   48.79    1.24    0.00    0.00  641.85    8.18       ?       ?      ?      ? 
1 1 1    9    2   17 o 19  161.75    5.23    3.10    0.20    3.10    0.20    0.00    0.00  161.75    5.23       ?       ?      ?      ? 
1 1 1    9    2   18 o  3  525.47    6.92   32.69    0.86   32.69    0.86    0.00    0.00  525.47    6.92       ?       ?      ?      ? 
1 1 1    9    2   19 o  9  543.24    7.32   34.94    0.94   34.94    0.94    0.00    0.00  543.24    7.32       ?       ?      ?      ? 
1 1 1    9    2   20 o  9  371.09    5.45   16.30    0.48   16.30    0.48    0.00    0.00  371.09    5.45       ?       ?      ?      ? 
1 1 1    9    2   21 o 10  308.43    5.03   11.26    0.37   11.26    0.37    0.00    0.00  308.43    5.03       ?       ?      ?      ? 
1 1 1    9    2   22 o 11  710.38    9.16   59.77    1.54   59.77    1.54    0.00    0.00  710.38    9.16       ?       ?      ?      ? 
1 1 1    9    2   23 o 11  613.68    8.25   44.60    1.20   44.60    1.20    0.00    0.00  613.68    8.25       ?       ?      ?      ? 
1 1 1    9    2   24 o 13  707.86    9.50   59.36    1.59   59.36    1.59    0.00    0.00  707.86    9.50       ?       ?      ?      ? 
1 1 1    9    2   25 o 14  251.71    5.18    7.50    0.31    7.50    0.31    0.00    0.00  251.71    5.18       ?       ?      ?      ? 
1 1 1    9    2   26 o  2  372.09    5.53   16.39    0.49   16.39    0.49    0.00    0.00  372.09    5.53       ?       ?      ?      ? 
1 1 1    9    2   27 o 11  321.29    5.09   12.22    0.39   12.22    0.39    0.00    0.00  321.29    5.09       ?       ?      ?      ? 
1 1 1    9    2   28 o  3  317.71    5.10   11.95    0.38   11.95    0.38    0.00    0.00  317.71    5.10       ?       ?      ?      ? 
1 1 1    9    2   29 o  8  277.70    4.83    9.13    0.32    9.13    0.32    0.00    0.00  277.70    4.83       ?       ?      ?      ? 
1 1 1    9    2   30 o  5  282.96    4.93    9.48    0.33    9.48    0.33    0.00    0.00  282.96    4.93       ?       ?      ?      ? 
1 1 1    9    2   31 o  6  451.37    6.78   24.14    0.72   24.14    0.72    0.00    0.00  451.37    6.78       ?       ?      ?      ? 
1 1 1    9    2   32 f  0  226.41    4.53    6.07    0.24    6.07    0.24    0.00    0.00  226.41    4.53       ?       ?      ?      ? 
1 1 1    9    2   33 o 13  192.09    4.80    4.37    0.22    4.37    0.22    0.00    0.00  192.09    4.80       ?       ?      ?      ? 
1 1 1    9    2   34 o 13  169.34    5.04    3.40    0.20    3.40    0.20    0.00    0.00  169.34    5.04       ?       ?      ?      ? 
1 1 1    9    2   35 o  3  436.04    6.82   22.55    0.70   22.55    0.70    0.00    0.00  436.04    6.82       ?       ?      ?      ? 
1 1 1    9    2   36 f  0  456.82    7.34   24.77    0.79   24.77    0.79    0.00    0.00  456.82    7.34       ?       ?      ?      ? 
1 1 1    9    2   37 o 12  127.74    6.11    1.94    0.18    1.94    0.18    0.00    0.00  127.74    6.11       ?       ?      ?      ? 
1 1 1    9    2   38 o 11  157.64    5.34    2.95    0.20    2.95    0.20    0.00    0.00  157.64    5.34       ?       ?      ?      ? 
1 1 1    9    2   39 o 11   42.88   14.30    0.21    0.17    0.21    0.17    0.00    0.00   42.88   14.30       ?       ?      ?      ? 
1 1 1    9    2   40 o  8  195.75    5.14    4.55    0.24    4.55    0.24    0.00    0.00  195.75    5.14       ?       ?      ?      ? 
1 1 1    9    2   41 o  5   41.43   14.29    0.19    0.17    0.19    0.17    0.00    0.00   41.43   14.29       ?       ?      ?      ? 
1 1 1    9    2   42 o  8  308.58    6.53   11.33    0.48   11.33    0.48    0.00    0.00  308.58    6.53       ?       ?      ?      ? 
1 1 1    9    2   43 o  1  154.78    6.75    2.86    0.25    2.86    0.25    0.00    0.00  154.78    6.75       ?       ?      ?      ? 
1 1 1    9    2   44 o  8  223.91    6.99    5.99    0.37    5.99    0.37    0.00    0.00  223.91    6.99       ?       ?      ?      ? 
1 1 1    9    2   45 o 19  145.19    7.74    2.53    0.26    2.53    0.26    0.00    0.00  145.19    7.74       ?       ?      ?      ? 
1 1 1    9    2   46 o 11  131.50    8.83    2.09    0.27    2.09    0.27    0.00    0.00  131.50    8.83       ?       ?      ?      ? 
1 1 1    9    2   47 o 15  195.80    8.88    4.64    0.41    4.64    0.41    0.00    0.00  195.80    8.88       ?       ?      ?      ? 
1 1 1    9    2   48 o 11  103.14   12.60    1.34    0.30    1.34    0.30    0.00    0.00  103.14   12.60       ?       ?      ?      ? 
1 1 1    9    2   49 o  3  143.73   11.07    2.58    0.37    2.58    0.37    0.00    0.00  143.73   11.07       ?       ?      ?      ? 
1 1 1    9    2   50 o  5   90.66   16.00    1.12    0.33    1.12    0.33    0.00    0.00   90.66   16.00       ?       ?      ?      ? 
1 1 1    9    2   51 o 15   50.76   20.13    0.33    0.36    0.33    0.36    0.00    0.00   50.76   20.13       ?       ?      ?      ? 
1 1 1    9    2   52 o 14   98.34   20.89    1.56    0.47    1.56    0.47    0.00    0.00   98.34   20.89       ?       ?      ?      ? 
1 1 1    9    2   53 o 14   39.44   18.31   -0.01    0.41   -0.01    0.41    0.00    0.00   39.44   18.31       ?       ?      ?      ? 
1 1 1    9    2   54 o 18   54.43   21.69    0.61    0.42    0.61    0.42    0.00    0.00   54.43   21.69       ?       ?      ?      ? 
1 1 1    9    2   55 o  8   37.98   18.63   -0.27    0.57   -0.27    0.57    0.00    0.00   37.98   18.63       ?       ?      ?      ? 
1 1 1    9    3    0 o  5  124.09    6.98    1.84    0.20    1.84    0.20    1.84    0.20  124.09    6.98  124.09    6.98   0.00   0.00 
1 1 1    9    3    1 o 14  452.30    5.81   24.22    0.62   24.22    0.62    0.00    0.00  452.30    5.81       ?       ?      ?      ? 
1 1 1    9    3    2 o 17  411.03    5.27   20.00    0.51   20.00    0.51    0.00    0.00  411.03    5.27       ?       ?      ?      ? 
1 1 1    9    3    3 o 16  564.44    7.17   37.73    0.96   37.73    0.96    0.00    0.00  564.44    7.17       ?       ?      ?      ? 
1 1 1    9    3    4 o 19  294.56    4.21   10.27    0.29   10.27    0.29    0.00    0.00  294.56    4.21       ?       ?      ?      ? 
1 1 1    9    3    5 o  1  488.69    6.36   28.28    0.74   28.28    0.74    0.00    0.00  488.69    6.36       ?       ?      ?      ? 
1 1 1    9    3    6 f  0  587.32    7.60   40.86    1.06   40.86    1.06    0.00    0.00  587.32    7.60       ?       ?      ?      ? 
1 1 1    9    3    7 o 13  330.75    4.69   12.95    0.37   12.95    0.37    0.00    0.00  330.75    4.69       ?       ?      ?      ? 
1 1 1    9    3    8 o  8  278.48    4.23    9.18    0.28    9.18    0.28    0.00    0.00  278.48    4.23       ?       ?      ?      ? 
1 1 1    9    3    9 o 14   72.95    8.90    0.64    0.15    0.64    0.15    0.00    0.00   72.95    8.90       ?       ?      ?      ? 
1 1 1    9    3   10 o  4  447.76    5.92   23.74    0.63   23.74    0.63    0.00    0.00  447.76    5.92       ?       ?      ?      ? 
1 1 1    9    3   11 o 17  658.90    8.32   51.44    1.30   51.44    1.30    0.00    0.00  658.90    8.32       ?       ?      ?      ? 
1 1 1    9    3   12 o  3  312.22    5.02   11.54    0.37   11.54    0.37    0.00    0.00  312.22    5.02       ?       ?      ?      ? 
1 1 1    9    3   13 o  8  572.57    7.57   38.83    1.03   38.83    1.03    0.00    0.00  572.57    7.57       ?       ?      ?      ? 
1 1 1    9    3   14 o  9  784.82    9.91   72.99    1.84   72.99    1.84    0.00    0.00  784.82    9.91       ?       ?      ?      ? 
1 1 1    9    3   15 o 14  907.70   11.64   97.67    2.50   97.67    2.50    0.00    0.00  907.70   11.64       ?       ?      ?      ? 
1 1 1    9    3   16 o 10  358.94    5.04   15.25    0.43   15.25    0.43    0.00    0.00  358.94    5.04       ?       ?      ?      ? 
1 1 1    9    3   17 o 15  106.90    7.64    1.36    0.19    1.36    0.19    0.00    0.00  106.90    7.64       ?       ?      ?      ? 
1 1 1    9    3   18 o  2  655.47    8.76   50.88    1.36   50.88    1.36    0.00    0.00  655.47    8.76       ?       ?      ?      ? 
1 1 1    9    3   19 o 17  616.52    8.39   45.01    1.22   45.01    1.22    0.00    0.00  616.52    8.39       ?       ?      ?      ? 
1 1 1    9    3   20 o 16 1145.45   14.59  155.60    3.95  155.60    3.95    0.00    0.00 1145.45   14.59       ?       ?      ?      ? 
1 1 1    9    3   21 o 12  188.88    7.20    4.23    0.32    4.23    0.32    0.00    0.00  188.88    7.20       ?       ?      ?      ? 
1 1 1    9    3   22 f  0  891.08   11.53   94.10    2.43   94.10    2.43    0.00    0.00  891.08   11.53       ?       ?      ?      ? 
1 1 1    9    3   23 o  7  462.64    6.57   25.34    0.72   25.34    0.72    0.00    0.00  462.64    6.57       ?       ?      ?      ? 
1 1 1    9    3   24 o 16 1223.80   15.89  177.80    4.60  177.80    4.60    0.00    0.00 1223.80   15.89       ?       ?      ?      ? 
1 1 1    9    3   25 o  5 1167.07   15.35  161.70    4.24  161.70    4.24    0.00    0.00 1167.07   15.35       ?       ?      ?      ? 
1 1 1    9    3   26 o  4  710.41    9.43   59.80    1.58   59.80    1.58    0.00    0.00  710.41    9.43       ?       ?      ?      ? 
1 1 1    9    3   27 o  6  300.08    4.96   10.66    0.35   10.66    0.35    0.00    0.00  300.08    4.96       ?       ?      ?      ? 
1 1 1    9    3   28 o  8  431.61    6.31   22.06    0.64   22.06    0.64    0.00    0.00  431.61    6.31       ?       ?      ?      ? 
1 1 1    9    3   29 o  6  417.56    6.33   20.65    0.63   20.65    0.63    0.00    0.00  417.56    6.33       ?       ?      ?      ? 
1 1 1    9    3   30 o 10  540.07    7.98   34.57    1.02   34.57    1.02    0.00    0.00  540.07    7.98       ?       ?      ?      ? 
1 1 1    9    3   31 o  7  359.76    5.83   15.33    0.50   15.33    0.50    0.00    0.00  359.76    5.83       ?       ?      ?      ? 
1 1 1    9    3   32 o  8  120.31    6.46    1.72    0.18    1.72    0.18    0.00    0.00  120.31    6.46       ?       ?      ?      ? 
1 1 1    9    3   33 o 12  156.39    5.12    2.90    0.19    2.90    0.19    0.00    0.00  156.39    5.12       ?       ?      ?      ? 
1 1 1    9    3   34 o  8  275.17    4.98    8.97    0.32    8.97    0.32    0.00    0.00  275.17    4.98       ?       ?      ?      ? 
1 1 1    9    3   35 o  5  500.85    8.01   29.78    0.95   29.78    0.95    0.00    0.00  500.85    8.01       ?       ?      ?      ? 
1 1 1    9    3   36 o  2  342.02    5.91   13.87    0.48   13.87    0.48    0.00    0.00  342.02    5.91       ?       ?      ?      ? 
1 1 1    9    3   37 o  1   53.80   13.41    0.36    0.17    0.36    0.17    0.00    0.00   53.80   13.41       ?       ?      ?      ? 
1 1 1    9    3   38 o 12  183.85    4.96    4.01    0.22    4.01    0.22    0.00    0.00  183.85    4.96       ?       ?      ?      ? 
1 1 1    9    3   39 o  2   43.55   14.29    0.22    0.17    0.22    0.17    0.00    0.00   43.55   14.29       ?       ?      ?      ? 
1 1 1    9    3   40 o 11  355.47    6.53   15.02    0.55   15.02    0.55    0.00    0.00  355.47    6.53       ?       ?      ?      ? 
1 1 1    9    3   41 o  7  206.27    5.15    5.05    0.25    5.05    0.25    0.00    0.00  206.27    5.15       ?       ?      ?      ? 
1 1 1    9    3   42 o  1  195.22    5.36    4.53    0.25    4.53    0.25    0.00    0.00  195.22    5.36       ?       ?      ?      ? 
1 1 1    9    3   43 o  8  264.97    7.07    8.38    0.44    8.38    0.44    0.00    0.00  264.97    7.07       ?       ?      ?      ? 
1 1 1    9    3   44 o 14  137.91    7.51    2.28    0.24    2.28    0.24    0.00    0.00  137.91    7.51       ?       ?      ?      ? 
1 1 1    9    3   45 o 15   77.19   13.66    0.75    0.24    0.75    0.24    0.00    0.00   77.19   13.66       ?       ?      ?      ? 
1 1 1    9    3   46 o  4   91.80   11.33    1.04    0.24    1.04    0.24    0.00    0.00   91.80   11.33       ?       ?      ?      ? 
1 1 1    9    3   47 o 15  132.40    9.09    2.13    0.28    2.13    0.28    0.00    0.00  132.40    9.09       ?       ?      ?      ? 
1 1 1    9    3   48 o 13  126.13   10.91    1.97    0.32    1.97    0.32    0.00    0.00  126.13   10.91       ?       ?      ?      ? 
1 1 1    9    3   49 o  7   81.26   16.20    0.89    0.30    0.89    0.30    0.00    0.00   81.26   16.20       ?       ?      ?      ? 
1 1 1    9    3   50 o 13  132.57   13.66    2.30    0.42    2.30    0.42    0.00    0.00  132.57   13.66       ?       ?      ?      ? 
1 1 1    9    3   51 o 13   59.67   20.79    0.55    0.36    0.55    0.36    0.00    0.00   59.67   20.79       ?       ?      ?      ? 
1 1 1    9    3   52 o  2   45.11   20.06    0.15    0.43    0.15    0.43    0.00    0.00   45.11   20.06       ?       ?      ?      ? 
1 1 1    9    3   53 o 14   40.97   18.85    0.06    0.42    0.06    0.42    0.00    0.00   40.97   18.85       ?       ?      ?      ? 
1 1 1    9    3   54 o  6   48.11   20.63    0.41    0.42    0.41    0.42    0.00    0.00   48.11   20.63       ?       ?      ?      ? 
1 1 1    9    3   55 o  6   32.44   16.03   -0.47    0.45   -0.47    0.45    0.00    0.00   32.44   16.03       ?       ?      ?      ? 
1 1 1    9    4    0 o 18  742.09   10.82   65.27    1.90   65.27    1.90   65.27    1.90  742.09   10.82  742.09   10.82   0.00   0.00 
1 1 1    9    4    1 o  2  420.06    5.42   20.89    0.54   20.89    0.54    0.00    0.00  420.06    5.42       ?       ?      ?      ? 
1 1 1    9    4    2 o 17  303.87    4.31   10.93    0.31   10.93    0.31    0.00    0.00  303.87    4.31       ?       ?      ?      ? 
1 1 1    9    4    3 o  1  304.56    4.41   10.98    0.32   10.98    0.32    0.00    0.00  304.56    4.41       ?       ?      ?      ? 
1 1 1    9    4    4 o 15  512.96    6.63   31.16    0.81   31.16    0.81    0.00    0.00  512.96    6.63       ?       ?      ?      ? 
1 1 1    9    4    5 o  1  588.05    7.47   40.96    1.04   40.96    1.04    0.00    0.00  588.05    7.47       ?       ?      ?      ? 
1 1 1    9    4    6 o  6  286.56    4.22    9.72    0.29    9.72    0.29    0.00    0.00  286.56    4.22       ?       ?      ?      ? 
1 1 1    9    4    7 o 16  400.60    5.31   19.00    0.50   19.00    0.50    0.00    0.00  400.60    5.31       ?       ?      ?      ? 
1 1 1    9    4    8 o 12  353.70    4.79   14.81    0.40   14.81    0.40    0.00    0.00  353.70    4.79       ?       ?      ?      ? 
1 1 1    9    4    9 o  5  417.21    5.68   20.61    0.56   20.61    0.56    0.00    0.00  417.21    5.68       ?       ?      ?      ? 
1 1 1    9    4   10 o  1  518.26    6.70   31.81    0.82   31.81    0.82    0.00    0.00  518.26    6.70       ?       ?      ?      ? 
1 1 1    9    4   11 o  2  306.63    4.61   11.13    0.33   11.13    0.33    0.00    0.00  306.63    4.61       ?       ?      ?      ? 
1 1 1    9    4   12 o 19  132.76    5.27    2.09    0.17    2.09    0.17    0.00    0.00  132.76    5.27       ?       ?      ?      ? 
1 1 1    9    4   13 o  9  659.37    8.28   51.50    1.29   51.50    1.29    0.00    0.00  659.37    8.28       ?       ?      ?      ? 
1 1 1    9    4   14 o  2  392.75    5.30   18.26    0.49   18.26    0.49    0.00    0.00  392.75    5.30       ?       ?      ?      ? 
1 1 1    9    4   15 o  6  563.73    7.41   37.63    0.99   37.63    0.99    0.00    0.00  563.73    7.41       ?       ?      ?      ? 
1 1 1    9    4   16 o 12  255.37    6.03    7.72    0.36    7.72    0.36    0.00    0.00  255.37    6.03       ?       ?      ?      ? 
1 1 1    9    4   17 o  5  623.48    8.09   46.03    1.19   46.03    1.19    0.00    0.00  623.48    8.09       ?       ?      ?      ? 
1 1 1    9    4   18 o 13 1237.51   16.11  181.70    4.72  181.70    4.72    0.00    0.00 1237.51   16.11       ?       ?      ?      ? 
1 1 1    9    4   19 o  9  419.69    5.96   20.85    0.59   20.85    0.59    0.00    0.00  419.69    5.96       ?       ?      ?      ? 
1 1 1    9    4   20 o 10  666.33    8.78   52.58    1.38   52.58    1.38    0.00    0.00  666.33    8.78       ?       ?      ?      ? 
1 1 1    9    4   21 o 12 1286.02   16.70  196.30    5.08  196.30    5.08    0.00    0.00 1286.02   16.70       ?       ?      ?      ? 
1 1 1    9    4   22 o 17 1367.03   17.28  221.90    5.59  221.90    5.59    0.00    0.00 1367.03   17.28       ?       ?      ?      ? 
1 1 1    9    4   23 o 18  645.48    8.83   49.35    1.35   49.35    1.35    0.00    0.00  645.48    8.83       ?       ?      ?      ? 
1 1 1    9    4   24 o  2  590.80    8.23   41.34    1.15   41.34    1.15    0.00    0.00  590.80    8.23       ?       ?      ?      ? 
1 1 1    9    4   25 o 18  195.63    4.74    4.53    0.22    4.53    0.22    0.00    0.00  195.63    4.74       ?       ?      ?      ? 
1 1 1    9    4   26 o 19  326.25    5.07   12.60    0.39   12.60    0.39    0.00    0.00  326.25    5.07       ?       ?      ?      ? 
1 1 1    9    4   27 o 13  183.50    5.39    3.99    0.23    3.99    0.23    0.00    0.00  183.50    5.39       ?       ?      ?      ? 
1 1 1    9    4   28 o  2  207.97    4.75    5.12    0.23    5.12    0.23    0.00    0.00  207.97    4.75       ?       ?      ?      ? 
1 1 1    9    4   29 o 15  321.26    5.09   12.22    0.39   12.22    0.39    0.00    0.00  321.26    5.09       ?       ?      ?      ? 
1 1 1    9    4   30 o  8  211.18    4.53    5.28    0.23    5.28    0.23    0.00    0.00  211.18    4.53       ?       ?      ?      ? 
1 1 1    9    4   31 o 16 1081.94   14.50  139.40    3.71  139.40    3.71    0.00    0.00 1081.94   14.50       ?       ?      ?      ? 
1 1 1    9    4   32 o  6  518.12    7.60   31.83    0.93   31.83    0.93    0.00    0.00  518.12    7.60       ?       ?      ?      ? 
1 1 1    9    4   33 f  0  351.75    5.67   14.66    0.47   14.66    0.47    0.00    0.00  351.75    5.67       ?       ?      ?      ? 
1 1 1    9    4   34 o 11  506.49    7.74   30.44    0.93   30.44    0.93    0.00    0.00  506.49    7.74       ?       ?      ?      ? 
1 1 1    9    4   35 o 17  295.53    5.33   10.35    0.37   10.35    0.37    0.00    0.00  295.53    5.33       ?       ?      ?      ? 
1 1 1    9    4   36 o  3  200.63    4.86    4.77    0.23    4.77    0.23    0.00    0.00  200.63    4.86       ?       ?      ?      ? 
1 1 1    9    4   37 o  2  162.15    5.22    3.12    0.20    3.12    0.20    0.00    0.00  162.15    5.22       ?       ?      ?      ? 
1 1 1    9    4   38 o  2   39.00   14.21    0.15    0.17    0.15    0.17    0.00    0.00   39.00   14.21       ?       ?      ?      ? 
1 1 1    9    4   39 o 13  111.42    6.57    1.48    0.17    1.48    0.17    0.00    0.00  111.42    6.57       ?       ?      ?      ? 
1 1 1    9    4   40 o 18  102.66    7.12    1.26    0.17    1.26    0.17    0.00    0.00  102.66    7.12       ?       ?      ?      ? 
1 1 1    9    4   41 o 15  244.21    5.28    7.08    0.30    7.08    0.30    0.00    0.00  244.21    5.28       ?       ?      ?      ? 
1 1 1    9    4   42 o 19   58.38   13.96    0.43    0.19    0.43    0.19    0.00    0.00   58.38   13.96       ?       ?      ?      ? 
1 1 1    9    4   43 o 15  215.35    6.47    5.53    0.33    5.53    0.33    0.00    0.00  215.35    6.47       ?       ?      ?      ? 
1 1 1    9    4   44 o  1  144.57    8.06    2.51    0.27    2.51    0.27    0.00    0.00  144.57    8.06       ?       ?      ?      ? 
1 1 1    9    4   45 o 12   33.90   14.73   -0.02    0.22   -0.02    0.22    0.00    0.00   33.90   14.73       ?       ?      ?      ? 
1 1 1    9    4   46 o  7  169.15    8.45    3.45    0.34    3.45    0.34    0.00    0.00  169.15    8.45       ?       ?      ?      ? 
1 1 1    9    4   47 o 16   74.76   15.78    0.73    0.27    0.73    0.27    0.00    0.00   74.76   15.78       ?       ?      ?      ? 
1 1 1    9    4   48 o  5   61.36   18.08    0.51    0.28    0.51    0.28    0.00    0.00   61.36   18.08       ?       ?      ?      ? 
1 1 1    9    4   49 o 10   88.84   15.33    1.05    0.31    1.05    0.31    0.00    0.00   88.84   15.33       ?       ?      ?      ? 
1 1 1    9    4   50 o 14   92.73   16.59    1.19    0.35    1.19    0.35    0.00    0.00   92.73   16.59       ?       ?      ?      ? 
1 1 1    9    4   51 o 11   57.95   21.67    0.52    0.40    0.52    0.40    0.00    0.00   57.95   21.67       ?       ?      ?      ? 
1 1 1    9    4   52 o 10   47.52   19.96    0.29    0.38    0.29    0.38    0.00    0.00   47.52   19.96       ?       ?      ?      ? 
1 1 1    9    4   53 o 19   35.56   17.04   -0.21    0.41   -0.21    0.41    0.00    0.00   35.56   17.04       ?       ?      ?      ? 
1 1 1    9    4   54 o  9   33.73   16.79   -0.65    0.53   -0.65    0.53    0.00    0.00   33.73   16.79       ?       ?      ?      ? 
1 1 1    9    5    0 o  3  282.42    5.18    9.45    0.35    9.45    0.35    9.45    0.35  282.42    5.18  282.42    5.18  -0.00   0.00 
1 1 1    9    5    1 o  3  791.27    9.90   74.22    1.85   74.22    1.85    0.00    0.00  791.27    9.90       ?       ?      ?      ? 
1 1 1    9    5    2 o 10  213.00    3.99    5.37    0.20    5.37    0.20    0.00    0.00  213.00    3.99       ?       ?      ?      ? 
1 1 1    9    5    3 o 17  333.17    4.60   13.14    0.36   13.14    0.36    0.00    0.00  333.17    4.60       ?       ?      ?      ? 
1 1 1    9    5    4 o 15  403.86    5.31   19.31    0.51   19.31    0.51    0.00    0.00  403.86    5.31       ?       ?      ?      ? 
1 1 1    9    5    5 f  0  199.26    4.12    4.70    0.19    4.70    0.19    0.00    0.00  199.26    4.12       ?       ?      ?      ? 
1 1 1    9    5    6 o 10  446.25    5.92   23.58    0.62   23.58    0.62    0.00    0.00  446.25    5.92       ?       ?      ?      ? 
1 1 1    9    5    7 o  5  339.69    4.69   13.66    0.38   13.66    0.38    0.00    0.00  339.69    4.69       ?       ?      ?      ? 
1 1 1    9    5    8 o  5  266.71    4.14    8.42    0.26    8.42    0.26    0.00    0.00  266.71    4.14       ?       ?      ?      ? 
1 1 1    9    5    9 o  7  206.14    4.05    5.03    0.20    5.03    0.20    0.00    0.00  206.14    4.05       ?       ?      ?      ? 
1 1 1    9    5   10 o  4  395.83    5.37   18.55    0.50   18.55    0.50    0.00    0.00  395.83    5.37       ?       ?      ?      ? 
1 1 1    9    5   11 o  1  733.01    9.23   63.67    1.60   63.67    1.60    0.00    0.00  733.01    9.23       ?       ?      ?      ? 
1 1 1    9    5   12 o  6  390.59    5.29   18.06    0.49   18.06    0.49    0.00    0.00  390.59    5.29       ?       ?      ?      ? 
1 1 1    9    5   13 o  5  789.40    9.95   73.84    1.86   73.84    1.86    0.00    0.00  789.40    9.95       ?       ?      ?      ? 
1 1 1    9    5   14 o  4  375.83    5.36   16.72    0.48   16.72    0.48    0.00    0.00  375.83    5.36       ?       ?      ?      ? 
1 1 1    9    5   15 o 13  923.14   11.68  101.00    2.55  101.00    2.55    0.00    0.00  923.14   11.68       ?       ?      ?      ? 
1 1 1    9    5   16 o  9  580.71    7.68   39.93    1.06   39.93    1.06    0.00    0.00  580.71    7.68       ?       ?      ?      ? 
1 1 1    9    5   17 o  3  690.14    9.19   56.41    1.50   56.41    1.50    0.00    0.00  690.14    9.19       ?       ?      ?      ? 
1 1 1    9    5   18 o  6  883.84   11.48   92.56    2.40   92.56    2.40    0.00    0.00  883.84   11.48       ?       ?      ?      ? 
1 1 1    9    5   19 o  5  530.98    7.25   33.38    0.91   33.38    0.91    0.00    0.00  530.98    7.25       ?       ?      ?      ? 
1 1 1    9    5   20 o 11  718.40    9.52   61.13    1.62   61.13    1.62    0.00    0.00  718.40    9.52       ?       ?      ?      ? 
1 1 1    9    5   21 f  0  275.60    4.85    8.99    0.32    8.99    0.32    0.00    0.00  275.60    4.85       ?       ?      ?      ? 
1 1 1    9    5   22 o 11  848.68   11.38   85.36    2.29   85.36    2.29    0.00    0.00  848.68   11.38       ?       ?      ?      ? 
1 1 1    9    5   23 o 14  757.57   10.12   68.00    1.81   68.00    1.81    0.00    0.00  757.57   10.12       ?       ?      ?      ? 
1 1 1    9    5   24 o 12  585.14    7.93   40.55    1.10   40.55    1.10    0.00    0.00  585.14    7.93       ?       ?      ?      ? 
1 1 1    9    5   25 o 15  486.10    6.76   27.98    0.78   27.98    0.78    0.00    0.00  486.10    6.76       ?       ?      ?      ? 
1 1 1    9    5   26 o  3  196.06    4.74    4.55    0.22    4.55    0.22    0.00    0.00  196.06    4.74       ?       ?      ?      ? 
1 1 1    9    5   27 o 10  305.93    5.04   11.08    0.36   11.08    0.36    0.00    0.00  305.93    5.04       ?       ?      ?      ? 
1 1 1    9    5   28 o  9  143.71    6.07    2.45    0.21    2.45    0.21    0.00    0.00  143.71    6.07       ?       ?      ?      ? 
1 1 1    9    5   29 o  4  182.81    4.98    3.96    0.22    3.96    0.22    0.00    0.00  182.81    4.98       ?       ?      ?      ? 
1 1 1    9    5   30 o 19  485.15    7.07   27.89    0.81   27.89    0.81    0.00    0.00  485.15    7.07       ?       ?      ?      ? 
1 1 1    9    5   31 o 19  487.07    7.26   28.12    0.84   28.12    0.84    0.00    0.00  487.07    7.26       ?       ?      ?      ? 
1 1 1    9    5   32 o 13  211.75    4.70    5.31    0.24    5.31    0.24    0.00    0.00  211.75    4.70       ?       ?      ?      ? 
1 1 1    9    5   33 o 19  308.98    5.25   11.31    0.38   11.31    0.38    0.00    0.00  308.98    5.25       ?       ?      ?      ? 
1 1 1    9    5   34 o  4  143.66    5.78    2.45    0.20    2.45    0.20    0.00    0.00  143.66    5.78       ?       ?      ?      ? 
1 1 1    9    5   35 o 18   85.15    8.60    0.87    0.17    0.87    0.17    0.00    0.00   85.15    8.60       ?       ?      ?      ? 
1 1 1    9    5   36 o 13  218.55    4.78    5.66    0.25    5.66    0.25    0.00    0.00  218.55    4.78       ?       ?      ?      ? 
1 1 1    9    5   37 o  6  285.14    5.28    9.64    0.36    9.64    0.36    0.00    0.00  285.14    5.28       ?       ?      ?      ? 
1 1 1    9    5   38 o  5  180.12    5.03    3.85    0.21    3.85    0.21    0.00    0.00  180.12    5.03       ?       ?      ?      ? 
1 1 1    9    5   39 o 12   27.28   12.33   -0.09    0.17   -0.09    0.17    0.00    0.00   27.28   12.33       ?       ?      ?      ? 
1 1 1    9    5   40 o 14  114.38    6.41    1.56    0.17    1.56    0.17    0.00    0.00  114.38    6.41       ?       ?      ?      ? 
1 1 1    9    5   41 o  2   38.22   14.16    0.14    0.17    0.14    0.17    0.00    0.00   38.22   14.16       ?       ?      ?      ? 
1 1 1    9    5   42 o 17   63.11   13.17    0.50    0.19    0.50    0.19    0.00    0.00   63.11   13.17       ?       ?      ?      ? 
1 1 1    9    5   43 o  9   53.48   15.63    0.36    0.21    0.36    0.21    0.00    0.00   53.48   15.63       ?       ?      ?      ? 
1 1 1    9    5   44 o 15  112.00    9.59    1.52    0.25    1.52    0.25    0.00    0.00  112.00    9.59       ?       ?      ?      ? 
1 1 1    9    5   45 o  4   54.24   16.90    0.37    0.24    0.37    0.24    0.00    0.00   54.24   16.90       ?       ?      ?      ? 
1 1 1    9    5   46 o  7   61.81   17.17    0.50    0.26    0.50    0.26    0.00    0.00   61.81   17.17       ?       ?      ?      ? 
1 1 1    9    5   47 f  0  196.45    9.92    4.71    0.46    4.71    0.46    0.00    0.00  196.45    9.92       ?       ?      ?      ? 
1 1 1    9    5   48 o  5  120.99   12.11    1.84    0.34    1.84    0.34    0.00    0.00  120.99   12.11       ?       ?      ?      ? 
1 1 1    9    5   49 o  7   55.60   19.29    0.42    0.31    0.42    0.31    0.00    0.00   55.60   19.29       ?       ?      ?      ? 
1 1 1    9    5   50 o  8   43.38   18.85    0.09    0.36    0.09    0.36    0.00    0.00   43.38   18.85       ?       ?      ?      ? 
1 1 1    9    5   51 o 17   95.26   17.08    1.31    0.37    1.31    0.37    0.00    0.00   95.26   17.08       ?       ?      ?      ? 
1 1 1    9    5   52 o  9   58.39   21.25    0.60    0.38    0.60    0.38    0.00    0.00   58.39   21.25       ?       ?      ?      ? 
1 1 1    9    5   53 o 19   69.68   25.91    1.19    0.57    1.19    0.57    0.00    0.00   69.68   25.91       ?       ?      ?      ? 
1 1 1    9    5   54 o  6   44.90   20.20    0.29    0.45    0.29    0.45    0.00    0.00   44.90   20.20       ?       ?      ?      ? 
1 1 1    9    6    0 o 13  200.12    5.26    4.75    0.25    4.75    0.25    4.75    0.25  200.12    5.26  200.12    5.26  -0.00   0.00 
1 1 1    9    6    1 o 13  233.98    4.01    6.48    0.22    6.48    0.22    0.00    0.00  233.98    4.01       ?       ?      ?      ? 
1 1 1    9    6    2 f  0  668.17    8.31   52.90    1.31   52.90    1.31    0.00    0.00  668.17    8.31       ?       ?      ?      ? 
1 1 1    9    6    3 o 12  436.40    5.71   22.55    0.59   22.55    0.59    0.00    0.00  436.40    5.71       ?       ?      ?      ? 
1 1 1    9    6    4 o  2  463.33    5.96   25.42    0.65   25.42    0.65    0.00    0.00  463.33    5.96       ?       ?      ?      ? 
1 1 1    9    6    5 o 13  256.37    4.05    7.78    0.25    7.78    0.25    0.00    0.00  256.37    4.05       ?       ?      ?      ? 
1 1 1    9    6    6 o 12  375.13    5.13   16.66    0.46   16.66    0.46    0.00    0.00  375.13    5.13       ?       ?      ?      ? 
1 1 1    9    6    7 o  6  448.71    5.92   23.84    0.63   23.84    0.63    0.00    0.00  448.71    5.92       ?       ?      ?      ? 
1 1 1    9    6    8 o  4  490.85    6.36   28.53    0.74   28.53    0.74    0.00    0.00  490.85    6.36       ?       ?      ?      ? 
1 1 1    9    6    9 o 16   71.07    9.80    0.61    0.16    0.61    0.16    0.00    0.00   71.07    9.80       ?       ?      ?      ? 
1 1 1    9    6   10 o 18  434.19    5.90   22.32    0.61   22.32    0.61    0.00    0.00  434.19    5.90       ?       ?      ?      ? 
1 1 1    9    6   11 o  2  160.71    4.76    3.06    0.18    3.06    0.18    0.00    0.00  160.71    4.76       ?       ?      ?      ? 
1 1 1    9    6   12 o  8  775.73    9.74   71.30    1.79   71.30    1.79    0.00    0.00  775.73    9.74       ?       ?      ?      ? 
1 1 1    9    6   13 o 11  402.00    5.59   19.13    0.53   19.13    0.53    0.00    0.00  402.00    5.59       ?       ?      ?      ? 
1 1 1    9    6   14 o  3  321.58    4.79   12.24    0.36   12.24    0.36    0.00    0.00  321.58    4.79       ?       ?      ?      ? 
1 1 1    9    6   15 o 15  673.95    8.60   53.79    1.37   53.79    1.37    0.00    0.00  673.95    8.60       ?       ?      ?      ? 
1 1 1    9    6   16 o 11  348.80    5.13   14.40    0.42   14.40    0.42    0.00    0.00  348.80    5.13       ?       ?      ?      ? 
1 1 1    9    6   17 o 18  220.80    4.75    5.77    0.25    5.77    0.25    0.00    0.00  220.80    4.75       ?       ?      ?      ? 
1 1 1    9    6   18 o  5  175.52    5.36    3.65    0.22    3.65    0.22    0.00    0.00  175.52    5.36       ?       ?      ?      ? 
1 1 1    9    6   19 o 14  258.03    4.70    7.88    0.29    7.88    0.29    0.00    0.00  258.03    4.70       ?       ?      ?      ? 
1 1 1    9    6   20 o 13  267.35    4.77    8.46    0.30    8.46    0.30    0.00    0.00  267.35    4.77       ?       ?      ?      ? 
1 1 1    9    6   21 o  1 1421.12   18.18  239.90    6.11  239.90    6.11    0.00    0.00 1421.12   18.18       ?       ?      ?      ? 
1 1 1    9    6   22 o  6  394.57    5.67   18.43    0.53   18.43    0.53    0.00    0.00  394.57    5.67       ?       ?      ?      ? 
1 1 1    9    6   23 o 15  668.33    8.91   52.91    1.41   52.91    1.41    0.00    0.00  668.33    8.91       ?       ?      ?      ? 
1 1 1    9    6   24 o 13  821.22   11.00   79.94    2.14   79.94    2.14    0.00    0.00  821.22   11.00       ?       ?      ?      ? 
1 1 1    9    6   25 o  2  398.60    5.74   18.81    0.54   18.81    0.54    0.00    0.00  398.60    5.74       ?       ?      ?      ? 
1 1 1    9    6   26 o  8  908.73   12.09   97.96    2.60   97.96    2.60    0.00    0.00  908.73   12.09       ?       ?      ?      ? 
1 1 1    9    6   27 o  1  121.39    6.41    1.75    0.18    1.75    0.18    0.00    0.00  121.39    6.41       ?       ?      ?      ? 
1 1 1    9    6   28 o 17  581.81    8.60   40.12    1.18   40.12    1.18    0.00    0.00  581.81    8.60       ?       ?      ?      ? 
1 1 1    9    6   29 o 14  153.93    5.71    2.81    0.21    2.81    0.21    0.00    0.00  153.93    5.71       ?       ?      ?      ? 
1 1 1    9    6   30 o  5  251.01    4.62    7.46    0.27    7.46    0.27    0.00    0.00  251.01    4.62       ?       ?      ?      ? 
1 1 1    9    6   31 o 16  375.22    5.95   16.68    0.53   16.68    0.53    0.00    0.00  375.22    5.95       ?       ?      ?      ? 
1 1 1    9    6   32 o 16  604.18    8.99   43.33    1.29   43.33    1.29    0.00    0.00  604.18    8.99       ?       ?      ?      ? 
1 1 1    9    6   33 o  7  162.20    5.22    3.12    0.20    3.12    0.20    0.00    0.00  162.20    5.22       ?       ?      ?      ? 
1 1 1    9    6   34 o 15  166.30    5.11    3.28    0.20    3.28    0.20    0.00    0.00  166.30    5.11       ?       ?      ?      ?
[truncated: 2,480,270 more chars]
