# Supplementary material for: Serial macromolecular crystallography at ALBA Synchrotron Light Source
Source: J Synchrotron Radiat. 2022 Apr 4;29(Pt 3):896–907. doi: 10.1107/S1600577522002508 (PMC9070724; doi:10.1107/S1600577522002508)
Supplement: Supplementary file 4 [file s-29-00896-sup4.hkl]

data_rxxxxsf
# 
_audit.revision_id     1_0 
_audit.creation_date   ? 
_audit.update_record   'Initial release' 
# 
_cell.entry_id      xxxx 
_cell.length_a      188.500 
_cell.length_b      188.500 
_cell.length_c      61.000 
_cell.angle_alpha   90.000 
_cell.angle_beta    90.000 
_cell.angle_gamma   120.000 
# 
_diffrn_radiation_wavelength.id           1 
_diffrn_radiation_wavelength.wavelength   0.9792 
# 
_entry.id   xxxx 
# 
_exptl_crystal.id   1 
# 
_reflns_scale.group_code   1 
# 
_symmetry.entry_id               xxxx 
_symmetry.space_group_name_H-M   'H 3 2' 
_symmetry.Int_Tables_number      155 
# 
#
loop_
_refln.crystal_id
_refln.wavelength_id
_refln.scale_group_code
_refln.index_h
_refln.index_k
_refln.index_l
_refln.status
_refln.pdbx_r_free_flag
_refln.F_meas_au
_refln.F_meas_sigma_au
_refln.intensity_meas
_refln.intensity_sigma
_refln.pdbx_I_plus
_refln.pdbx_I_plus_sigma
_refln.pdbx_I_minus
_refln.pdbx_I_minus_sigma
_refln.pdbx_F_plus
_refln.pdbx_F_plus_sigma
_refln.pdbx_F_minus
_refln.pdbx_F_minus_sigma
_refln.pdbx_anom_difference
_refln.pdbx_anom_difference_sigma
1 1 1    0    0    3 o 18 2045.72   30.60    0.48    0.01    0.48    0.01    0.48    0.01 2045.72   30.60 2045.72   30.60   0.00   0.00 
1 1 1    0    0    6 o  3 1249.62   21.01    0.18    0.01    0.18    0.01    0.18    0.01 1249.62   21.01 1249.62   21.01  -0.00   0.00 
1 1 1    0    0    9 o 11 3260.57   49.46    1.22    0.04    1.22    0.04    1.22    0.04 3260.57   49.46 3260.57   49.46  -0.00   0.00 
1 1 1    0    0   12 o 16 1491.26   25.23    0.26    0.01    0.26    0.01    0.26    0.01 1491.26   25.23 1491.26   25.23   0.00   0.00 
1 1 1    0    0   15 o  9 1737.83   30.92    0.35    0.01    0.35    0.01    0.35    0.01 1737.83   30.92 1737.83   30.92  -0.00   0.00 
1 1 1    0    0   18 o 11  595.51   31.74    0.04    0.00    0.04    0.00    0.04    0.00  595.51   31.74  595.51   31.74  -0.00   0.00 
1 1 1    0    0   21 o 17  447.18   41.41    0.02    0.00    0.02    0.00    0.02    0.00  447.18   41.41  447.18   41.41  -0.00   0.00 
1 1 1    0    0   24 o  8   72.98   43.44    0.00    0.00    0.00    0.00    0.00    0.00   72.98   43.44   72.98   43.44   0.00   0.00 
1 1 1    0    0   27 o 13   95.74   58.11    0.00    0.00    0.00    0.00    0.00    0.00   95.74   58.11   95.74   58.11   0.00   0.00 
1 1 1    1    0  -29 o  2   20.44   15.26    0.00    0.00    0.00    0.00    0.00    0.00   20.44   15.26   20.44   15.26   0.00   0.00 
1 1 1    1    0  -26 o  8   98.50   61.12    0.00    0.00    0.00    0.00    0.00    0.00   98.50   61.12   98.50   61.12   0.00   0.00 
1 1 1    1    0  -23 o 10  475.79   64.47    0.03    0.01    0.03    0.01    0.03    0.01  475.79   64.47  475.79   64.47  -0.00   0.00 
1 1 1    1    0  -20 o 18  978.67   40.57    0.11    0.01    0.11    0.01    0.11    0.01  978.67   40.57  978.67   40.57  -0.00   0.00 
1 1 1    1    0  -17 o  3  724.87   34.31    0.06    0.01    0.06    0.01    0.06    0.01  724.87   34.31  724.87   34.31   0.00   0.00 
1 1 1    1    0  -14 o 15 4202.86   67.06    2.03    0.06    2.03    0.06    2.03    0.06 4202.86   67.06 4202.86   67.06  -0.00   0.00 
1 1 1    1    0  -11 o 11  309.06   67.53    0.01    0.00    0.01    0.00    0.01    0.00  309.06   67.53  309.06   67.53  -0.00   0.00 
1 1 1    1    0   -8 o  7 2387.30   32.89    0.65    0.02    0.65    0.02    0.65    0.02 2387.30   32.89 2387.30   32.89  -0.00   0.00 
1 1 1    1    0   -5 o 14 4926.88   57.05    2.79    0.06    2.79    0.06    2.79    0.06 4926.88   57.05 4926.88   57.05  -0.00   0.00 
1 1 1    1    0   -2 o  4  365.83   97.93    0.02    0.01    0.02    0.01    0.02    0.01  365.83   97.93  365.83   97.93  -0.00   0.00 
1 1 1    1    0    1 x  9       ?       ?       ?       ?       ?       ?       ?       ?       ?       ?       ?       ?      ?      ? 
1 1 1    1    0    4 x  8       ?       ?       ?       ?       ?       ?       ?       ?       ?       ?       ?       ?      ?      ? 
1 1 1    1    0    7 o 15 1308.71   23.77    0.20    0.01    0.20    0.01    0.20    0.01 1308.71   23.77 1308.71   23.77  -0.00   0.00 
1 1 1    1    0   10 o  8  102.33   59.13    0.00    0.00    0.00    0.00    0.00    0.00  102.33   59.13  102.33   59.13   0.00   0.00 
1 1 1    1    0   13 o  9 1080.48   21.65    0.13    0.01    0.13    0.01    0.13    0.01 1080.48   21.65 1080.48   21.65  -0.00   0.00 
1 1 1    1    0   16 o  2  201.52   97.52    0.01    0.01    0.01    0.01    0.01    0.01  201.52   97.52  201.52   97.52   0.00   0.00 
1 1 1    1    0   19 o  3 1240.10   38.95    0.18    0.01    0.18    0.01    0.18    0.01 1240.10   38.95 1240.10   38.95   0.00   0.00 
1 1 1    1    0   22 o  7  642.95   44.80    0.05    0.01    0.05    0.01    0.05    0.01  642.95   44.80  642.95   44.80  -0.00   0.00 
1 1 1    1    0   25 o  1  106.93   64.57    0.00    0.00    0.00    0.00    0.00    0.00  106.93   64.57  106.93   64.57  -0.00   0.00 
1 1 1    1    0   28 o 15   72.06   49.70    0.00    0.00    0.00    0.00    0.00    0.00   72.06   49.70   72.06   49.70  -0.00   0.00 
1 1 1    1    1    0 x  7       ?       ?       ?       ?       ?       ?       ?       ?       ?       ?       ?       ?      ?      ? 
1 1 1    1    1    3 o  5 1580.69   17.73    0.29    0.01    0.29    0.01    0.00    0.00 1580.69   17.73       ?       ?      ?      ? 
1 1 1    1    1    6 o 11 4457.16   49.09    2.28    0.05    2.28    0.05    0.00    0.00 4457.16   49.09       ?       ?      ?      ? 
1 1 1    1    1    9 o  1  266.07   17.27    0.01    0.00    0.01    0.00    0.00    0.00  266.07   17.27       ?       ?      ?      ? 
1 1 1    1    1   12 o 11  940.35   12.00    0.10    0.00    0.10    0.00    0.00    0.00  940.35   12.00       ?       ?      ?      ? 
1 1 1    1    1   15 o  6  914.94   12.57    0.10    0.00    0.10    0.00    0.00    0.00  914.94   12.57       ?       ?      ?      ? 
1 1 1    1    1   18 o  1  961.38   13.25    0.11    0.00    0.11    0.00    0.00    0.00  961.38   13.25       ?       ?      ?      ? 
1 1 1    1    1   21 o 18  703.22   13.27    0.06    0.00    0.06    0.00    0.00    0.00  703.22   13.27       ?       ?      ?      ? 
1 1 1    1    1   24 o 13  127.49   43.53    0.00    0.00    0.00    0.00    0.00    0.00  127.49   43.53       ?       ?      ?      ? 
1 1 1    1    1   27 o 16   87.35   34.54    0.00    0.00    0.00    0.00    0.00    0.00   87.35   34.54       ?       ?      ?      ? 
1 1 1    2    0  -28 o  4   71.76   49.76    0.00    0.00    0.00    0.00    0.00    0.00   71.76   49.76   71.76   49.76   0.00   0.00 
1 1 1    2    0  -25 o 13   77.92   47.05    0.00    0.00    0.00    0.00    0.00    0.00   77.92   47.05   77.92   47.05  -0.00   0.00 
1 1 1    2    0  -22 o  5  836.35   40.78    0.08    0.01    0.08    0.01    0.08    0.01  836.35   40.78  836.35   40.78   0.00   0.00 
1 1 1    2    0  -19 o  7  635.17   35.59    0.05    0.01    0.05    0.01    0.05    0.01  635.17   35.59  635.17   35.59   0.00   0.00 
1 1 1    2    0  -16 o 15  417.27   55.36    0.02    0.01    0.02    0.01    0.02    0.01  417.27   55.36  417.27   55.36   0.00   0.00 
1 1 1    2    0  -13 o 15  200.62   99.99    0.01    0.01    0.01    0.01    0.01    0.01  200.62   99.99  200.62   99.99  -0.00   0.00 
1 1 1    2    0  -10 o  7  584.73   22.18    0.04    0.00    0.04    0.00    0.04    0.00  584.73   22.18  584.73   22.18   0.00   0.00 
1 1 1    2    0   -7 o 19 3448.26   52.56    1.37    0.04    1.37    0.04    1.37    0.04 3448.26   52.56 3448.26   52.56  -0.00   0.00 
1 1 1    2    0   -4 o  2 1742.15   46.58    0.35    0.02    0.35    0.02    0.35    0.02 1742.15   46.58 1742.15   46.58  -0.00   0.00 
1 1 1    2    0   -1 x 16       ?       ?       ?       ?       ?       ?       ?       ?       ?       ?       ?       ?      ?      ? 
1 1 1    2    0    2 o  4  431.28  101.38    0.02    0.01    0.02    0.01    0.02    0.01  431.28  101.38  431.28  101.38   0.00   0.00 
1 1 1    2    0    5 o  1  630.12   18.70    0.05    0.00    0.05    0.00    0.05    0.00  630.12   18.70  630.12   18.70  -0.00   0.00 
1 1 1    2    0    8 o 11 1640.79   29.41    0.31    0.01    0.31    0.01    0.31    0.01 1640.79   29.41 1640.79   29.41  -0.00   0.00 
1 1 1    2    0   11 o  7 1727.54   28.29    0.34    0.01    0.34    0.01    0.34    0.01 1727.54   28.29 1727.54   28.29  -0.00   0.00 
1 1 1    2    0   14 o 16 2543.78   45.64    0.74    0.03    0.74    0.03    0.74    0.03 2543.78   45.64 2543.78   45.64   0.00   0.00 
1 1 1    2    0   17 o 16  740.57   30.55    0.06    0.01    0.06    0.01    0.06    0.01  740.57   30.55  740.57   30.55  -0.00   0.00 
1 1 1    2    0   20 o 17 1030.20   44.78    0.12    0.01    0.12    0.01    0.12    0.01 1030.20   44.78 1030.20   44.78  -0.00   0.00 
1 1 1    2    0   23 o 11  147.06   85.29    0.00    0.00    0.00    0.00    0.00    0.00  147.06   85.29  147.06   85.29   0.00   0.00 
1 1 1    2    0   26 o 13   78.75   48.32    0.00    0.00    0.00    0.00    0.00    0.00   78.75   48.32   78.75   48.32  -0.00   0.00 
1 1 1    2    0   29 o  8   20.30   15.09    0.00    0.00    0.00    0.00    0.00    0.00   20.30   15.09   20.30   15.09  -0.00   0.00 
1 1 1    2    1  -29 o  7   22.51   11.71    0.00    0.00    0.00    0.00    0.00    0.00   22.51   11.71       ?       ?      ?      ? 
1 1 1    2    1  -26 o 10  143.01   57.42    0.00    0.00    0.00    0.00    0.00    0.00  143.01   57.42       ?       ?      ?      ? 
1 1 1    2    1  -23 o  5  296.76   66.46    0.01    0.00    0.01    0.00    0.00    0.00  296.76   66.46       ?       ?      ?      ? 
1 1 1    2    1  -20 o 10  564.04   30.06    0.04    0.00    0.04    0.00    0.00    0.00  564.04   30.06       ?       ?      ?      ? 
1 1 1    2    1  -17 o  8  571.65   23.35    0.04    0.00    0.04    0.00    0.00    0.00  571.65   23.35       ?       ?      ?      ? 
1 1 1    2    1  -14 o 12 2401.64   39.74    0.66    0.02    0.66    0.02    0.00    0.00 2401.64   39.74       ?       ?      ?      ? 
1 1 1    2    1  -11 o  9 1065.67   16.95    0.13    0.00    0.13    0.00    0.00    0.00 1065.67   16.95       ?       ?      ?      ? 
1 1 1    2    1   -8 o  6 1502.82   21.35    0.26    0.01    0.26    0.01    0.00    0.00 1502.82   21.35       ?       ?      ?      ? 
1 1 1    2    1   -5 o 11 3225.56   37.18    1.19    0.03    1.19    0.03    0.00    0.00 3225.56   37.18       ?       ?      ?      ? 
1 1 1    2    1   -2 o  7  311.36   33.45    0.01    0.00    0.01    0.00    0.00    0.00  311.36   33.45       ?       ?      ?      ? 
1 1 1    2    1    1 o  6  350.30   22.30    0.01    0.00    0.01    0.00    0.00    0.00  350.30   22.30       ?       ?      ?      ? 
1 1 1    2    1    4 o 19 1771.83   23.76    0.36    0.01    0.36    0.01    0.00    0.00 1771.83   23.76       ?       ?      ?      ? 
1 1 1    2    1    7 o 11 1805.63   25.30    0.37    0.01    0.37    0.01    0.00    0.00 1805.63   25.30       ?       ?      ?      ? 
1 1 1    2    1   10 o 16 1364.23   20.60    0.21    0.01    0.21    0.01    0.00    0.00 1364.23   20.60       ?       ?      ?      ? 
1 1 1    2    1   13 o 19 1213.27   19.73    0.17    0.01    0.17    0.01    0.00    0.00 1213.27   19.73       ?       ?      ?      ? 
1 1 1    2    1   16 o  3  942.76   19.27    0.10    0.00    0.10    0.00    0.00    0.00  942.76   19.27       ?       ?      ?      ? 
1 1 1    2    1   19 o  8  272.16   58.03    0.01    0.00    0.01    0.00    0.00    0.00  272.16   58.03       ?       ?      ?      ? 
1 1 1    2    1   22 o 10  224.52   72.03    0.01    0.00    0.01    0.00    0.00    0.00  224.52   72.03       ?       ?      ?      ? 
1 1 1    2    1   25 o  6  146.70   55.48    0.00    0.00    0.00    0.00    0.00    0.00  146.70   55.48       ?       ?      ?      ? 
1 1 1    2    1   28 o 14   78.04   35.15    0.00    0.00    0.00    0.00    0.00    0.00   78.04   35.15       ?       ?      ?      ? 
1 1 1    2    2    0 x  8       ?       ?       ?       ?       ?       ?       ?       ?       ?       ?       ?       ?      ?      ? 
1 1 1    2    2    3 o  8 2128.39   24.92    0.52    0.01    0.52    0.01    0.00    0.00 2128.39   24.92       ?       ?      ?      ? 
1 1 1    2    2    6 o  5 6396.80   71.42    4.71    0.10    4.71    0.10    0.00    0.00 6396.80   71.42       ?       ?      ?      ? 
1 1 1    2    2    9 o  5 2610.22   28.71    0.78    0.02    0.78    0.02    0.00    0.00 2610.22   28.71       ?       ?      ?      ? 
1 1 1    2    2   12 o 17 2635.44   29.46    0.80    0.02    0.80    0.02    0.00    0.00 2635.44   29.46       ?       ?      ?      ? 
1 1 1    2    2   15 o  6 1473.65   17.54    0.25    0.01    0.25    0.01    0.00    0.00 1473.65   17.54       ?       ?      ?      ? 
1 1 1    2    2   18 o  6 1394.03   17.57    0.22    0.01    0.22    0.01    0.00    0.00 1394.03   17.57       ?       ?      ?      ? 
1 1 1    2    2   21 o 17  609.07   13.73    0.04    0.00    0.04    0.00    0.00    0.00  609.07   13.73       ?       ?      ?      ? 
1 1 1    2    2   24 o  1  198.87   43.39    0.00    0.00    0.00    0.00    0.00    0.00  198.87   43.39       ?       ?      ?      ? 
1 1 1    2    2   27 o 15  213.16   44.08    0.01    0.00    0.01    0.00    0.00    0.00  213.16   44.08       ?       ?      ?      ? 
1 1 1    3    0  -27 o 11   60.64   37.32    0.00    0.00    0.00    0.00    0.00    0.00   60.64   37.32   60.64   37.32  -0.00   0.00 
1 1 1    3    0  -24 o 17   82.21   48.28    0.00    0.00    0.00    0.00    0.00    0.00   82.21   48.28   82.21   48.28   0.00   0.00 
1 1 1    3    0  -21 o 17  856.75   17.66    0.08    0.00    0.08    0.00    0.08    0.00  856.75   17.66  856.75   17.66   0.00   0.00 
1 1 1    3    0  -18 o  2  622.00   20.99    0.04    0.00    0.04    0.00    0.04    0.00  622.00   20.99  622.00   20.99  -0.00   0.00 
1 1 1    3    0  -15 o 11 1808.70   26.01    0.38    0.01    0.38    0.01    0.38    0.01 1808.70   26.01 1808.70   26.01   0.00   0.00 
1 1 1    3    0  -12 o  5 2213.37   28.31    0.56    0.01    0.56    0.01    0.56    0.01 2213.37   28.31 2213.37   28.31  -0.00   0.00 
1 1 1    3    0   -9 o  5 2017.40   26.36    0.47    0.01    0.47    0.01    0.47    0.01 2017.40   26.36 2017.40   26.36  -0.00   0.00 
1 1 1    3    0   -6 o  4 1589.24   20.00    0.29    0.01    0.29    0.01    0.29    0.01 1589.24   20.00 1589.24   20.00  -0.00   0.00 
1 1 1    3    0   -3 o  7 3304.92   43.95    1.25    0.03    1.25    0.03    1.25    0.03 3304.92   43.95 3304.92   43.95  -0.00   0.00 
1 1 1    3    0    0 x 19       ?       ?       ?       ?       ?       ?       ?       ?       ?       ?       ?       ?      ?      ? 
1 1 1    3    0    3 o 17 1512.54   28.26    0.26    0.01    0.26    0.01    0.26    0.01 1512.54   28.26 1512.54   28.26  -0.00   0.00 
1 1 1    3    0    6 o  4 1515.46   19.07    0.26    0.01    0.26    0.01    0.26    0.01 1515.46   19.07 1515.46   19.07  -0.00   0.00 
1 1 1    3    0    9 o  8 1214.73   18.89    0.17    0.01    0.17    0.01    0.17    0.01 1214.73   18.89 1214.73   18.89  -0.00   0.00 
1 1 1    3    0   12 o  2 1798.02   23.03    0.37    0.01    0.37    0.01    0.37    0.01 1798.02   23.03 1798.02   23.03   0.00   0.00 
1 1 1    3    0   15 o 14 2847.14   37.28    0.93    0.02    0.93    0.02    0.93    0.02 2847.14   37.28 2847.14   37.28   0.00   0.00 
1 1 1    3    0   18 o 12 1173.37   19.63    0.16    0.01    0.16    0.01    0.16    0.01 1173.37   19.63 1173.37   19.63   0.00   0.00 
1 1 1    3    0   21 o 12  904.81   18.03    0.09    0.00    0.09    0.00    0.09    0.00  904.81   18.03  904.81   18.03  -0.00   0.00 
1 1 1    3    0   24 o  1  194.20   68.41    0.01    0.00    0.01    0.00    0.01    0.00  194.20   68.41  194.20   68.41  -0.00   0.00 
1 1 1    3    0   27 o  1   98.42   61.96    0.00    0.00    0.00    0.00    0.00    0.00   98.42   61.96   98.42   61.96   0.00   0.00 
1 1 1    3    1  -28 o  3   79.83   36.51    0.00    0.00    0.00    0.00    0.00    0.00   79.83   36.51       ?       ?      ?      ? 
1 1 1    3    1  -25 o  3  233.02   72.87    0.01    0.00    0.01    0.00    0.00    0.00  233.02   72.87       ?       ?      ?      ? 
1 1 1    3    1  -22 o 11  524.66   32.37    0.03    0.00    0.03    0.00    0.00    0.00  524.66   32.37       ?       ?      ?      ? 
1 1 1    3    1  -19 o 17 1181.01   23.34    0.16    0.01    0.16    0.01    0.00    0.00 1181.01   23.34       ?       ?      ?      ? 
1 1 1    3    1  -16 o  2  513.90   30.35    0.03    0.00    0.03    0.00    0.00    0.00  513.90   30.35       ?       ?      ?      ? 
1 1 1    3    1  -13 o  5 1187.86   20.44    0.16    0.01    0.16    0.01    0.00    0.00 1187.86   20.44       ?       ?      ?      ? 
1 1 1    3    1  -10 o 12 1466.86   22.04    0.25    0.01    0.25    0.01    0.00    0.00 1466.86   22.04       ?       ?      ?      ? 
1 1 1    3    1   -7 o 16  941.81   15.72    0.10    0.00    0.10    0.00    0.00    0.00  941.81   15.72       ?       ?      ?      ? 
1 1 1    3    1   -4 o  1 2099.22   30.21    0.51    0.01    0.51    0.01    0.00    0.00 2099.22   30.21       ?       ?      ?      ? 
1 1 1    3    1   -1 o 17  240.25   72.00    0.01    0.00    0.01    0.00    0.00    0.00  240.25   72.00       ?       ?      ?      ? 
1 1 1    3    1    2 o 12  751.60   21.95    0.06    0.00    0.06    0.00    0.00    0.00  751.60   21.95       ?       ?      ?      ? 
1 1 1    3    1    5 o 11 1788.09   52.67    0.37    0.02    0.37    0.02    0.00    0.00 1788.09   52.67       ?       ?      ?      ? 
1 1 1    3    1    8 o 18 1645.85   24.09    0.31    0.01    0.31    0.01    0.00    0.00 1645.85   24.09       ?       ?      ?      ? 
1 1 1    3    1   11 f  0 2030.58   29.34    0.47    0.01    0.47    0.01    0.00    0.00 2030.58   29.34       ?       ?      ?      ? 
1 1 1    3    1   14 o  6 2656.39   35.99    0.81    0.02    0.81    0.02    0.00    0.00 2656.39   35.99       ?       ?      ?      ? 
1 1 1    3    1   17 o  7  954.54   22.88    0.10    0.01    0.10    0.01    0.00    0.00  954.54   22.88       ?       ?      ?      ? 
1 1 1    3    1   20 o 10 1000.61   24.22    0.12    0.01    0.12    0.01    0.00    0.00 1000.61   24.22       ?       ?      ?      ? 
1 1 1    3    1   23 o 14  225.74   70.06    0.01    0.00    0.01    0.00    0.00    0.00  225.74   70.06       ?       ?      ?      ? 
1 1 1    3    1   26 o  7  138.65   55.80    0.00    0.00    0.00    0.00    0.00    0.00  138.65   55.80       ?       ?      ?      ? 
1 1 1    3    1   29 o  7   22.11   11.54    0.00    0.00    0.00    0.00    0.00    0.00   22.11   11.54       ?       ?      ?      ? 
1 1 1    3    2  -29 o 18       ?       ?    0.00    0.00    0.00    0.00    0.00    0.00       ?       ?       ?       ?      ?      ? 
1 1 1    3    2  -26 o  9  108.42   42.68    0.00    0.00    0.00    0.00    0.00    0.00  108.42   42.68       ?       ?      ?      ? 
1 1 1    3    2  -23 o  7  562.37   33.44    0.04    0.00    0.04    0.00    0.00    0.00  562.37   33.44       ?       ?      ?      ? 
1 1 1    3    2  -20 o 15  583.64   30.63    0.04    0.00    0.04    0.00    0.00    0.00  583.64   30.63       ?       ?      ?      ? 
1 1 1    3    2  -17 o  8 1447.63   28.30    0.24    0.01    0.24    0.01    0.00    0.00 1447.63   28.30       ?       ?      ?      ? 
1 1 1    3    2  -14 o 12 1142.08   21.07    0.15    0.01    0.15    0.01    0.00    0.00 1142.08   21.07       ?       ?      ?      ? 
1 1 1    3    2  -11 o 12 1244.49   19.07    0.18    0.01    0.18    0.01    0.00    0.00 1244.49   19.07       ?       ?      ?      ? 
1 1 1    3    2   -8 o 15  394.97   25.60    0.02    0.00    0.02    0.00    0.00    0.00  394.97   25.60       ?       ?      ?      ? 
1 1 1    3    2   -5 o 18 2396.89  114.81    0.67    0.06    0.67    0.06    0.00    0.00 2396.89  114.81       ?       ?      ?      ? 
1 1 1    3    2   -2 o 19  561.02   22.96    0.04    0.00    0.04    0.00    0.00    0.00  561.02   22.96       ?       ?      ?      ? 
1 1 1    3    2    1 f  0  155.30   56.35    0.00    0.00    0.00    0.00    0.00    0.00  155.30   56.35       ?       ?      ?      ? 
1 1 1    3    2    4 o  3 1995.60   36.17    0.46    0.02    0.46    0.02    0.00    0.00 1995.60   36.17       ?       ?      ?      ? 
1 1 1    3    2    7 o  3 2817.53   40.97    0.91    0.03    0.91    0.03    0.00    0.00 2817.53   40.97       ?       ?      ?      ? 
1 1 1    3    2   10 o  2 1373.59   22.06    0.22    0.01    0.22    0.01    0.00    0.00 1373.59   22.06       ?       ?      ?      ? 
1 1 1    3    2   13 o 16 1408.92   21.70    0.23    0.01    0.23    0.01    0.00    0.00 1408.92   21.70       ?       ?      ?      ? 
1 1 1    3    2   16 o 15 1023.34   19.27    0.12    0.00    0.12    0.00    0.00    0.00 1023.34   19.27       ?       ?      ?      ? 
1 1 1    3    2   19 o  2  323.34   52.34    0.01    0.00    0.01    0.00    0.00    0.00  323.34   52.34       ?       ?      ?      ? 
1 1 1    3    2   22 o  8  127.94   46.76    0.00    0.00    0.00    0.00    0.00    0.00  127.94   46.76       ?       ?      ?      ? 
1 1 1    3    2   25 o  4  130.40   49.32    0.00    0.00    0.00    0.00    0.00    0.00  130.40   49.32       ?       ?      ?      ? 
1 1 1    3    2   28 o  9   77.00   34.70    0.00    0.00    0.00    0.00    0.00    0.00   77.00   34.70       ?       ?      ?      ? 
1 1 1    3    3    0 o 12  154.52   52.13    0.00    0.00    0.00    0.00    0.00    0.00  154.52   52.13       ?       ?      ?      ? 
1 1 1    3    3    3 f  0 1413.89   17.26    0.23    0.01    0.23    0.01    0.00    0.00 1413.89   17.26       ?       ?      ?      ? 
1 1 1    3    3    6 o 10 8053.89   89.97    7.49    0.17    7.49    0.17    0.00    0.00 8053.89   89.97       ?       ?      ?      ? 
1 1 1    3    3    9 o 16 1239.63   14.63    0.18    0.00    0.18    0.00    0.00    0.00 1239.63   14.63       ?       ?      ?      ? 
1 1 1    3    3   12 o 16 1337.06   15.68    0.21    0.00    0.21    0.00    0.00    0.00 1337.06   15.68       ?       ?      ?      ? 
1 1 1    3    3   15 o 13 1303.37   15.88    0.19    0.00    0.19    0.00    0.00    0.00 1303.37   15.88       ?       ?      ?      ? 
1 1 1    3    3   18 o  1 1302.32   16.69    0.19    0.00    0.19    0.00    0.00    0.00 1302.32   16.69       ?       ?      ?      ? 
1 1 1    3    3   21 o  4  333.38   20.65    0.01    0.00    0.01    0.00    0.00    0.00  333.38   20.65       ?       ?      ?      ? 
1 1 1    3    3   24 o  5  670.31   14.77    0.05    0.00    0.05    0.00    0.00    0.00  670.31   14.77       ?       ?      ?      ? 
1 1 1    3    3   27 o  6  280.79   33.65    0.01    0.00    0.01    0.00    0.00    0.00  280.79   33.65       ?       ?      ?      ? 
1 1 1    4    0  -29 o  3   19.88   14.97    0.00    0.00    0.00    0.00    0.00    0.00   19.88   14.97   19.88   14.97   0.00   0.00 
1 1 1    4    0  -26 o  6   67.89   41.47    0.00    0.00    0.00    0.00    0.00    0.00   67.89   41.47   67.89   41.47  -0.00   0.00 
1 1 1    4    0  -23 o 13  295.19  106.92    0.01    0.01    0.01    0.01    0.01    0.01  295.19  106.92  295.19  106.92  -0.00   0.00 
1 1 1    4    0  -20 o  2   82.14   48.69    0.00    0.00    0.00    0.00    0.00    0.00   82.14   48.69   82.14   48.69   0.00   0.00 
1 1 1    4    0  -17 o  1 1957.66   46.12    0.44    0.02    0.44    0.02    0.44    0.02 1957.66   46.12 1957.66   46.12  -0.00   0.00 
1 1 1    4    0  -14 o 17  807.19   27.15    0.08    0.01    0.08    0.01    0.08    0.01  807.19   27.15  807.19   27.15   0.00   0.00 
1 1 1    4    0  -11 o 12 1667.27   31.69    0.32    0.01    0.32    0.01    0.32    0.01 1667.27   31.69 1667.27   31.69   0.00   0.00 
1 1 1    4    0   -8 o 11  475.66   30.17    0.03    0.00    0.03    0.00    0.03    0.00  475.66   30.17  475.66   30.17   0.00   0.00 
1 1 1    4    0   -5 o 17 3367.42   64.25    1.30    0.05    1.30    0.05    1.30    0.05 3367.42   64.25 3367.42   64.25   0.00   0.00 
1 1 1    4    0   -2 o 18  915.41   37.82    0.10    0.01    0.10    0.01    0.10    0.01  915.41   37.82  915.41   37.82   0.00   0.00 
1 1 1    4    0    1 o  1  106.08   62.70    0.00    0.00    0.00    0.00    0.00    0.00  106.08   62.70  106.08   62.70   0.00   0.00 
1 1 1    4    0    4 o 12 1075.63   27.68    0.13    0.01    0.13    0.01    0.13    0.01 1075.63   27.68 1075.63   27.68  -0.00   0.00 
1 1 1    4    0    7 o  8 1447.89   27.01    0.24    0.01    0.24    0.01    0.24    0.01 1447.89   27.01 1447.89   27.01   0.00   0.00 
1 1 1    4    0   10 o 11  471.26   26.42    0.03    0.00    0.03    0.00    0.03    0.00  471.26   26.42  471.26   26.42  -0.00   0.00 
1 1 1    4    0   13 o 17  974.97   25.55    0.11    0.01    0.11    0.01    0.11    0.01  974.97   25.55  974.97   25.55   0.00   0.00 
1 1 1    4    0   16 o 19 1084.70   29.05    0.14    0.01    0.14    0.01    0.14    0.01 1084.70   29.05 1084.70   29.05   0.00   0.00 
1 1 1    4    0   19 o 15 1631.71   46.48    0.31    0.02    0.31    0.02    0.31    0.02 1631.71   46.48 1631.71   46.48   0.00   0.00 
1 1 1    4    0   22 o 18  366.67   67.20    0.02    0.01    0.02    0.01    0.02    0.01  366.67   67.20  366.67   67.20  -0.00   0.00 
1 1 1    4    0   25 o  5  486.24   76.57    0.03    0.01    0.03    0.01    0.03    0.01  486.24   76.57  486.24   76.57   0.00   0.00 
1 1 1    4    0   28 o 12   74.93   53.54    0.00    0.00    0.00    0.00    0.00    0.00   74.93   53.54   74.93   53.54  -0.00   0.00 
1 1 1    4    1  -27 o 17  136.72   52.60    0.00    0.00    0.00    0.00    0.00    0.00  136.72   52.60       ?       ?      ?      ? 
1 1 1    4    1  -24 o 12  318.06   23.20    0.01    0.00    0.01    0.00    0.00    0.00  318.06   23.20       ?       ?      ?      ? 
1 1 1    4    1  -21 o 10  457.39   15.27    0.02    0.00    0.02    0.00    0.00    0.00  457.39   15.27       ?       ?      ?      ? 
1 1 1    4    1  -18 o 14 1893.59   23.50    0.41    0.01    0.41    0.01    0.00    0.00 1893.59   23.50       ?       ?      ?      ? 
1 1 1    4    1  -15 o 16 1168.49   14.75    0.16    0.00    0.16    0.00    0.00    0.00 1168.49   14.75       ?       ?      ?      ? 
1 1 1    4    1  -12 o  9  751.99   11.54    0.06    0.00    0.06    0.00    0.00    0.00  751.99   11.54       ?       ?      ?      ? 
1 1 1    4    1   -9 o 13 1207.76   14.28    0.17    0.00    0.17    0.00    0.00    0.00 1207.76   14.28       ?       ?      ?      ? 
1 1 1    4    1   -6 o 10 4748.28   52.94    2.59    0.06    2.59    0.06    0.00    0.00 4748.28   52.94       ?       ?      ?      ? 
1 1 1    4    1   -3 o 10 2398.35   27.99    0.66    0.02    0.66    0.02    0.00    0.00 2398.35   27.99       ?       ?      ?      ? 
1 1 1    4    1    0 o  5  136.08   33.23    0.00    0.00    0.00    0.00    0.00    0.00  136.08   33.23       ?       ?      ?      ? 
1 1 1    4    1    3 o 17 2400.34   29.40    0.66    0.02    0.66    0.02    0.00    0.00 2400.34   29.40       ?       ?      ?      ? 
1 1 1    4    1    6 o 19 5309.94   59.49    3.24    0.07    3.24    0.07    0.00    0.00 5309.94   59.49       ?       ?      ?      ? 
1 1 1    4    1    9 f  0 1482.80   17.12    0.25    0.01    0.25    0.01    0.00    0.00 1482.80   17.12       ?       ?      ?      ? 
1 1 1    4    1   12 o  3  733.09   11.59    0.06    0.00    0.06    0.00    0.00    0.00  733.09   11.59       ?       ?      ?      ? 
1 1 1    4    1   15 o 12 1380.40   16.59    0.22    0.01    0.22    0.01    0.00    0.00 1380.40   16.59       ?       ?      ?      ? 
1 1 1    4    1   18 o 16 1372.74   17.91    0.22    0.01    0.22    0.01    0.00    0.00 1372.74   17.91       ?       ?      ?      ? 
1 1 1    4    1   21 o  6  639.42   13.95    0.05    0.00    0.05    0.00    0.00    0.00  639.42   13.95       ?       ?      ?      ? 
1 1 1    4    1   24 o  4  407.37   18.03    0.02    0.00    0.02    0.00    0.00    0.00  407.37   18.03       ?       ?      ?      ? 
1 1 1    4    1   27 o 12  375.98   24.43    0.02    0.00    0.02    0.00    0.00    0.00  375.98   24.43       ?       ?      ?      ? 
1 1 1    4    2  -28 o  9   76.60   34.67    0.00    0.00    0.00    0.00    0.00    0.00   76.60   34.67       ?       ?      ?      ? 
1 1 1    4    2  -25 o  2  138.94   52.78    0.00    0.00    0.00    0.00    0.00    0.00  138.94   52.78       ?       ?      ?      ? 
1 1 1    4    2  -22 o 14  353.65   51.12    0.02    0.00    0.02    0.00    0.00    0.00  353.65   51.12       ?       ?      ?      ? 
1 1 1    4    2  -19 o 12  440.79   33.57    0.02    0.00    0.02    0.00    0.00    0.00  440.79   33.57       ?       ?      ?      ? 
1 1 1    4    2  -16 o  3  756.41   21.84    0.07    0.00    0.07    0.00    0.00    0.00  756.41   21.84       ?       ?      ?      ? 
1 1 1    4    2  -13 o  1 1416.87   22.16    0.23    0.01    0.23    0.01    0.00    0.00 1416.87   22.16       ?       ?      ?      ? 
1 1 1    4    2  -10 o 11  176.04   53.89    0.00    0.00    0.00    0.00    0.00    0.00  176.04   53.89       ?       ?      ?      ? 
1 1 1    4    2   -7 o  3 1209.17   20.92    0.17    0.01    0.17    0.01    0.00    0.00 1209.17   20.92       ?       ?      ?      ? 
1 1 1    4    2   -4 o 17 2425.68   46.22    0.68    0.03    0.68    0.03    0.00    0.00 2425.68   46.22       ?       ?      ?      ? 
1 1 1    4    2   -1 o  5  456.88   54.44    0.02    0.01    0.02    0.01    0.00    0.00  456.88   54.44       ?       ?      ?      ? 
1 1 1    4    2    2 o 17 1955.44   45.87    0.44    0.02    0.44    0.02    0.00    0.00 1955.44   45.87       ?       ?      ?      ? 
1 1 1    4    2    5 o  1 1707.44   32.42    0.33    0.01    0.33    0.01    0.00    0.00 1707.44   32.42       ?       ?      ?      ? 
1 1 1    4    2    8 o  6 1679.00   27.44    0.32    0.01    0.32    0.01    0.00    0.00 1679.00   27.44       ?       ?      ?      ? 
1 1 1    4    2   11 o 12  673.34   18.98    0.05    0.00    0.05    0.00    0.00    0.00  673.34   18.98       ?       ?      ?      ? 
1 1 1    4    2   14 o 19 1639.22   25.92    0.31    0.01    0.31    0.01    0.00    0.00 1639.22   25.92       ?       ?      ?      ? 
1 1 1    4    2   17 o 13  538.38   25.55    0.03    0.00    0.03    0.00    0.00    0.00  538.38   25.55       ?       ?      ?      ? 
1 1 1    4    2   20 o 10  374.32   50.55    0.02    0.00    0.02    0.00    0.00    0.00  374.32   50.55       ?       ?      ?      ? 
1 1 1    4    2   23 o  3  506.80   35.41    0.03    0.00    0.03    0.00    0.00    0.00  506.80   35.41       ?       ?      ?      ? 
1 1 1    4    2   26 o  9  151.71   61.09    0.00    0.00    0.00    0.00    0.00    0.00  151.71   61.09       ?       ?      ?      ? 
1 1 1    4    3  -26 f  0  103.60   40.52    0.00    0.00    0.00    0.00    0.00    0.00  103.60   40.52       ?       ?      ?      ? 
1 1 1    4    3  -23 o  4  239.25   69.98    0.01    0.00    0.01    0.00    0.00    0.00  239.25   69.98       ?       ?      ?      ? 
1 1 1    4    3  -20 o  8  567.54   29.88    0.04    0.00    0.04    0.00    0.00    0.00  567.54   29.88       ?       ?      ?      ? 
1 1 1    4    3  -17 o  4  558.76   28.71    0.04    0.00    0.04    0.00    0.00    0.00  558.76   28.71       ?       ?      ?      ? 
1 1 1    4    3  -14 o 16 1439.79   24.01    0.24    0.01    0.24    0.01    0.00    0.00 1439.79   24.01       ?       ?      ?      ? 
1 1 1    4    3  -11 o 17 1299.31   21.05    0.19    0.01    0.19    0.01    0.00    0.00 1299.31   21.05       ?       ?      ?      ? 
1 1 1    4    3   -8 o 13 1335.67   22.48    0.20    0.01    0.20    0.01    0.00    0.00 1335.67   22.48       ?       ?      ?      ? 
1 1 1    4    3   -5 o 15 3138.42   70.70    1.13    0.05    1.13    0.05    0.00    0.00 3138.42   70.70       ?       ?      ?      ? 
1 1 1    4    3   -2 o  3 3107.23   63.39    1.11    0.05    1.11    0.05    0.00    0.00 3107.23   63.39       ?       ?      ?      ? 
1 1 1    4    3    1 o 17  907.58   27.42    0.09    0.01    0.09    0.01    0.00    0.00  907.58   27.42       ?       ?      ?      ? 
1 1 1    4    3    4 o  3 3568.66  101.42    1.47    0.08    1.47    0.08    0.00    0.00 3568.66  101.42       ?       ?      ?      ? 
1 1 1    4    3    7 o 19 3946.78   58.62    1.79    0.05    1.79    0.05    0.00    0.00 3946.78   58.62       ?       ?      ?      ? 
1 1 1    4    3   10 o 14 1117.19   20.27    0.14    0.01    0.14    0.01    0.00    0.00 1117.19   20.27       ?       ?      ?      ? 
1 1 1    4    3   13 o  6 1006.59   21.33    0.12    0.00    0.12    0.00    0.00    0.00 1006.59   21.33       ?       ?      ?      ? 
1 1 1    4    3   16 o 10  355.34   35.75    0.01    0.00    0.01    0.00    0.00    0.00  355.34   35.75       ?       ?      ?      ? 
1 1 1    4    3   19 o  5  776.03   24.14    0.07    0.00    0.07    0.00    0.00    0.00  776.03   24.14       ?       ?      ?      ? 
1 1 1    4    3   22 o 11  256.00   68.60    0.01    0.00    0.01    0.00    0.00    0.00  256.00   68.60       ?       ?      ?      ? 
1 1 1    4    3   25 o 10  232.08   68.36    0.01    0.00    0.01    0.00    0.00    0.00  232.08   68.36       ?       ?      ?      ? 
1 1 1    4    3   28 o 15   77.52   35.66    0.00    0.00    0.00    0.00    0.00    0.00   77.52   35.66       ?       ?      ?      ? 
1 1 1    4    4    0 o  5 3990.99   71.53    1.83    0.07    1.83    0.07    0.00    0.00 3990.99   71.53       ?       ?      ?      ? 
1 1 1    4    4    3 o 14 4247.49   51.36    2.07    0.05    2.07    0.05    0.00    0.00 4247.49   51.36       ?       ?      ?      ? 
1 1 1    4    4    6 o  8 4500.74   50.86    2.33    0.05    2.33    0.05    0.00    0.00 4500.74   50.86       ?       ?      ?      ? 
1 1 1    4    4    9 o 18 1470.97   17.21    0.25    0.01    0.25    0.01    0.00    0.00 1470.97   17.21       ?       ?      ?      ? 
1 1 1    4    4   12 o  6  453.84   14.42    0.02    0.00    0.02    0.00    0.00    0.00  453.84   14.42       ?       ?      ?      ? 
1 1 1    4    4   15 o  6  399.33   17.26    0.02    0.00    0.02    0.00    0.00    0.00  399.33   17.26       ?       ?      ?      ? 
1 1 1    4    4   18 o  7 1273.69   16.40    0.19    0.00    0.19    0.00    0.00    0.00 1273.69   16.40       ?       ?      ?      ? 
1 1 1    4    4   21 o  9  301.43   22.99    0.01    0.00    0.01    0.00    0.00    0.00  301.43   22.99       ?       ?      ?      ? 
1 1 1    4    4   24 o  3  343.96   22.71    0.01    0.00    0.01    0.00    0.00    0.00  343.96   22.71       ?       ?      ?      ? 
1 1 1    4    4   27 o 15  240.91   38.31    0.01    0.00    0.01    0.00    0.00    0.00  240.91   38.31       ?       ?      ?      ? 
1 1 1    5    0  -28 o 13   56.66   36.99    0.00    0.00    0.00    0.00    0.00    0.00   56.66   36.99   56.66   36.99  -0.00   0.00 
1 1 1    5    0  -25 f  0  121.31   73.52    0.00    0.00    0.00    0.00    0.00    0.00  121.31   73.52  121.31   73.52  -0.00   0.00 
1 1 1    5    0  -22 o 15  145.14   82.21    0.00    0.00    0.00    0.00    0.00    0.00  145.14   82.21  145.14   82.21   0.00   0.00 
1 1 1    5    0  -19 o  6  149.57   85.36    0.00    0.00    0.00    0.00    0.00    0.00  149.57   85.36  149.57   85.36  -0.00   0.00 
1 1 1    5    0  -16 o 13  662.35   29.92    0.05    0.00    0.05    0.00    0.05    0.00  662.35   29.92  662.35   29.92  -0.00   0.00 
1 1 1    5    0  -13 o 18 1862.11   31.20    0.40    0.01    0.40    0.01    0.40    0.01 1862.11   31.20 1862.11   31.20  -0.00   0.00 
1 1 1    5    0  -10 o 11  758.19   25.81    0.07    0.00    0.07    0.00    0.07    0.00  758.19   25.81  758.19   25.81  -0.00   0.00 
1 1 1    5    0   -7 o  3  867.15   22.18    0.09    0.00    0.09    0.00    0.09    0.00  867.15   22.18  867.15   22.18   0.00   0.00 
1 1 1    5    0   -4 o 12 3222.66   83.17    1.20    0.06    1.20    0.06    1.20    0.06 3222.66   83.17 3222.66   83.17  -0.00   0.00 
1 1 1    5    0   -1 o  3 1252.03  159.39    0.19    0.04    0.19    0.04    0.19    0.04 1252.03  159.39 1252.03  159.39  -0.00   0.00 
1 1 1    5    0    2 o  4 1719.18   48.53    0.34    0.02    0.34    0.02    0.34    0.02 1719.18   48.53 1719.18   48.53  -0.00   0.00 
1 1 1    5    0    5 o 11 5053.41  122.23    2.95    0.14    2.95    0.14    2.95    0.14 5053.41  122.23 5053.41  122.23   0.00   0.00 
1 1 1    5    0    8 o 11  114.91   66.10    0.00    0.00    0.00    0.00    0.00    0.00  114.91   66.10  114.91   66.10   0.00   0.00 
1 1 1    5    0   11 o  4  117.12   67.08    0.00    0.00    0.00    0.00    0.00    0.00  117.12   67.08  117.12   67.08   0.00   0.00 
1 1 1    5    0   14 o 10 1814.06   39.01    0.38    0.02    0.38    0.02    0.38    0.02 1814.06   39.01 1814.06   39.01  -0.00   0.00 
1 1 1    5    0   17 o  8 1669.77   31.90    0.32    0.01    0.32    0.01    0.32    0.01 1669.77   31.90 1669.77   31.90   0.00   0.00 
1 1 1    5    0   20 o 10  134.56   78.25    0.00    0.00    0.00    0.00    0.00    0.00  134.56   78.25  134.56   78.25   0.00   0.00 
1 1 1    5    0   23 o  9  357.51   83.16    0.02    0.01    0.02    0.01    0.02    0.01  357.51   83.16  357.51   83.16  -0.00   0.00 
1 1 1    5    0   26 o  6   96.29   59.61    0.00    0.00    0.00    0.00    0.00    0.00   96.29   59.61   96.29   59.61   0.00   0.00 
1 1 1    5    1  -26 o  3  344.81   56.49    0.02    0.00    0.02    0.00    0.00    0.00  344.81   56.49       ?       ?      ?      ? 
1 1 1    5    1  -23 o  5  251.94   67.73    0.01    0.00    0.01    0.00    0.00    0.00  251.94   67.73       ?       ?      ?      ? 
1 1 1    5    1  -20 o 15  142.90   51.45    0.00    0.00    0.00    0.00    0.00    0.00  142.90   51.45       ?       ?      ?      ? 
1 1 1    5    1  -17 o 14 1839.25   32.49    0.39    0.01    0.39    0.01    0.00    0.00 1839.25   32.49       ?       ?      ?      ? 
1 1 1    5    1  -14 o 10 1477.06   22.47    0.25    0.01    0.25    0.01    0.00    0.00 1477.06   22.47       ?       ?      ?      ? 
1 1 1    5    1  -11 o 15  627.99   22.15    0.05    0.00    0.05    0.00    0.00    0.00  627.99   22.15       ?       ?      ?      ? 
1 1 1    5    1   -8 o  5 1483.24   22.91    0.25    0.01    0.25    0.01    0.00    0.00 1483.24   22.91       ?       ?      ?      ? 
1 1 1    5    1   -5 o  9 1313.93   25.13    0.20    0.01    0.20    0.01    0.00    0.00 1313.93   25.13       ?       ?      ?      ? 
1 1 1    5    1   -2 o  8 1800.12   38.26    0.37    0.02    0.37    0.02    0.00    0.00 1800.12   38.26       ?       ?      ?      ? 
1 1 1    5    1    1 o  4 1195.56   51.51    0.16    0.01    0.16    0.01    0.00    0.00 1195.56   51.51       ?       ?      ?      ? 
1 1 1    5    1    4 o  8 2132.12   42.47    0.52    0.02    0.52    0.02    0.00    0.00 2132.12   42.47       ?       ?      ?      ? 
1 1 1    5    1    7 o  2 2754.08   43.11    0.87    0.03    0.87    0.03    0.00    0.00 2754.08   43.11       ?       ?      ?      ? 
1 1 1    5    1   10 o 19 1528.75   23.46    0.27    0.01    0.27    0.01    0.00    0.00 1528.75   23.46       ?       ?      ?      ? 
1 1 1    5    1   13 o  6 1988.48   29.05    0.45    0.01    0.45    0.01    0.00    0.00 1988.48   29.05       ?       ?      ?      ? 
1 1 1    5    1   16 o  1 2443.41   36.26    0.69    0.02    0.69    0.02    0.00    0.00 2443.41   36.26       ?       ?      ?      ? 
1 1 1    5    1   19 o 19  390.50   43.80    0.02    0.00    0.02    0.00    0.00    0.00  390.50   43.80       ?       ?      ?      ? 
1 1 1    5    1   22 o 14  322.95   60.92    0.01    0.00    0.01    0.00    0.00    0.00  322.95   60.92       ?       ?      ?      ? 
1 1 1    5    1   25 o 16  133.57   50.95    0.00    0.00    0.00    0.00    0.00    0.00  133.57   50.95       ?       ?      ?      ? 
1 1 1    5    1   28 o 11   79.79   37.08    0.00    0.00    0.00    0.00    0.00    0.00   79.79   37.08       ?       ?      ?      ? 
1 1 1    5    2  -27 o  3  192.00   48.14    0.01    0.00    0.01    0.00    0.00    0.00  192.00   48.14       ?       ?      ?      ? 
1 1 1    5    2  -24 o 18  510.06   15.64    0.03    0.00    0.03    0.00    0.00    0.00  510.06   15.64       ?       ?      ?      ? 
1 1 1    5    2  -21 o  5  296.95   23.37    0.01    0.00    0.01    0.00    0.00    0.00  296.95   23.37       ?       ?      ?      ? 
1 1 1    5    2  -18 o 13  972.27   13.57    0.11    0.00    0.11    0.00    0.00    0.00  972.27   13.57       ?       ?      ?      ? 
1 1 1    5    2  -15 o 12 1673.09   19.74    0.32    0.01    0.32    0.01    0.00    0.00 1673.09   19.74       ?       ?      ?      ? 
1 1 1    5    2  -12 o  4 2617.97   30.38    0.79    0.02    0.79    0.02    0.00    0.00 2617.97   30.38       ?       ?      ?      ? 
1 1 1    5    2   -9 o 16 2723.73   31.10    0.85    0.02    0.85    0.02    0.00    0.00 2723.73   31.10       ?       ?      ?      ? 
1 1 1    5    2   -6 o  1 4174.04   47.40    2.00    0.05    2.00    0.05    0.00    0.00 4174.04   47.40       ?       ?      ?      ? 
1 1 1    5    2   -3 o  2 1503.03   18.67    0.26    0.01    0.26    0.01    0.00    0.00 1503.03   18.67       ?       ?      ?      ? 
1 1 1    5    2    0 f  0 1021.15   21.93    0.12    0.01    0.12    0.01    0.00    0.00 1021.15   21.93       ?       ?      ?      ? 
1 1 1    5    2    3 o 14 1162.09   14.72    0.15    0.00    0.15    0.00    0.00    0.00 1162.09   14.72       ?       ?      ?      ? 
1 1 1    5    2    6 f  0 5221.30   59.37    3.14    0.07    3.14    0.07    0.00    0.00 5221.30   59.37       ?       ?      ?      ? 
1 1 1    5    2    9 o  7 1916.95   22.93    0.42    0.01    0.42    0.01    0.00    0.00 1916.95   22.93       ?       ?      ?      ? 
1 1 1    5    2   12 o 19 1858.10   22.26    0.40    0.01    0.40    0.01    0.00    0.00 1858.10   22.26       ?       ?      ?      ? 
1 1 1    5    2   15 o 12 1478.06   17.89    0.25    0.01    0.25    0.01    0.00    0.00 1478.06   17.89       ?       ?      ?      ? 
1 1 1    5    2   18 o  6  817.03   13.07    0.08    0.00    0.08    0.00    0.00    0.00  817.03   13.07       ?       ?      ?      ? 
1 1 1    5    2   21 o 11  384.03   19.09    0.02    0.00    0.02    0.00    0.00    0.00  384.03   19.09       ?       ?      ?      ? 
1 1 1    5    2   24 o 10  532.05   15.91    0.03    0.00    0.03    0.00    0.00    0.00  532.05   15.91       ?       ?      ?      ? 
1 1 1    5    2   27 o 18  279.14   32.06    0.01    0.00    0.01    0.00    0.00    0.00  279.14   32.06       ?       ?      ?      ? 
1 1 1    5    3  -28 o  2   72.30   32.26    0.00    0.00    0.00    0.00    0.00    0.00   72.30   32.26       ?       ?      ?      ? 
1 1 1    5    3  -25 o 19  128.87   48.78    0.00    0.00    0.00    0.00    0.00    0.00  128.87   48.78       ?       ?      ?      ? 
1 1 1    5    3  -22 o 12  131.98   48.39    0.00    0.00    0.00    0.00    0.00    0.00  131.98   48.39       ?       ?      ?      ? 
1 1 1    5    3  -19 o  9  819.87   22.59    0.08    0.00    0.08    0.00    0.00    0.00  819.87   22.59       ?       ?      ?      ? 
1 1 1    5    3  -16 o  8  655.19   20.70    0.05    0.00    0.05    0.00    0.00    0.00  655.19   20.70       ?       ?      ?      ? 
1 1 1    5    3  -13 o 19 1549.70   28.18    0.28    0.01    0.28    0.01    0.00    0.00 1549.70   28.18       ?       ?      ?      ? 
1 1 1    5    3  -10 o 14  417.30   29.82    0.02    0.00    0.02    0.00    0.00    0.00  417.30   29.82       ?       ?      ?      ? 
1 1 1    5    3   -7 o  8 3692.42   61.63    1.57    0.05    1.57    0.05    0.00    0.00 3692.42   61.63       ?       ?      ?      ? 
1 1 1    5    3   -4 o  5 2587.67   51.82    0.77    0.03    0.77    0.03    0.00    0.00 2587.67   51.82       ?       ?      ?      ? 
1 1 1    5    3   -1 o 11 2822.81   75.54    0.92    0.05    0.92    0.05    0.00    0.00 2822.81   75.54       ?       ?      ?      ? 
1 1 1    5    3    2 o  7 2206.88   44.90    0.56    0.02    0.56    0.02    0.00    0.00 2206.88   44.90       ?       ?      ?      ? 
1 1 1    5    3    5 o 10 1419.77   29.39    0.23    0.01    0.23    0.01    0.00    0.00 1419.77   29.39       ?       ?      ?      ? 
1 1 1    5    3    8 o  3 1110.51   20.32    0.14    0.01    0.14    0.01    0.00    0.00 1110.51   20.32       ?       ?      ?      ? 
1 1 1    5    3   11 o 15  795.49   21.01    0.07    0.00    0.07    0.00    0.00    0.00  795.49   21.01       ?       ?      ?      ? 
1 1 1    5    3   14 o 13  683.51   23.12    0.05    0.00    0.05    0.00    0.00    0.00  683.51   23.12       ?       ?      ?      ? 
1 1 1    5    3   17 o  9  657.01   22.62    0.05    0.00    0.05    0.00    0.00    0.00  657.01   22.62       ?       ?      ?      ? 
1 1 1    5    3   20 o  7  566.47   27.52    0.04    0.00    0.04    0.00    0.00    0.00  566.47   27.52       ?       ?      ?      ? 
1 1 1    5    3   23 o  4  536.52   33.37    0.03    0.00    0.03    0.00    0.00    0.00  536.52   33.37       ?       ?      ?      ? 
1 1 1    5    3   26 o 14  118.76   46.92    0.00    0.00    0.00    0.00    0.00    0.00  118.76   46.92       ?       ?      ?      ? 
1 1 1    5    4  -26 o 12  104.93   40.99    0.00    0.00    0.00    0.00    0.00    0.00  104.93   40.99       ?       ?      ?      ? 
1 1 1    5    4  -23 o 10  233.40   69.09    0.01    0.00    0.01    0.00    0.00    0.00  233.40   69.09       ?       ?      ?      ? 
1 1 1    5    4  -20 o  3  419.84   33.06    0.02    0.00    0.02    0.00    0.00    0.00  419.84   33.06       ?       ?      ?      ? 
1 1 1    5    4  -17 o  9 1873.26   31.14    0.40    0.01    0.40    0.01    0.00    0.00 1873.26   31.14       ?       ?      ?      ? 
1 1 1    5    4  -14 o  8 1098.04   22.50    0.14    0.01    0.14    0.01    0.00    0.00 1098.04   22.50       ?       ?      ?      ? 
1 1 1    5    4  -11 o 18  878.15   20.09    0.09    0.00    0.09    0.00    0.00    0.00  878.15   20.09       ?       ?      ?      ? 
1 1 1    5    4   -8 f  0 3529.68   55.93    1.44    0.05    1.44    0.05    0.00    0.00 3529.68   55.93       ?       ?      ?      ? 
1 1 1    5    4   -5 o 12  506.81   29.88    0.03    0.00    0.03    0.00    0.00    0.00  506.81   29.88       ?       ?      ?      ? 
1 1 1    5    4   -2 o  2 3058.15   56.20    1.08    0.04    1.08    0.04    0.00    0.00 3058.15   56.20       ?       ?      ?      ? 
1 1 1    5    4    1 o  5 1671.33   34.83    0.32    0.01    0.32    0.01    0.00    0.00 1671.33   34.83       ?       ?      ?      ? 
1 1 1    5    4    4 o 17 3569.58   80.27    1.47    0.07    1.47    0.07    0.00    0.00 3569.58   80.27       ?       ?      ?      ? 
1 1 1    5    4    7 o  1 1948.92   31.89    0.44    0.01    0.44    0.01    0.00    0.00 1948.92   31.89       ?       ?      ?      ? 
1 1 1    5    4   10 o 17 1309.48   23.18    0.20    0.01    0.20    0.01    0.00    0.00 1309.48   23.18       ?       ?      ?      ? 
1 1 1    5    4   13 o  8  343.59   45.05    0.01    0.00    0.01    0.00    0.00    0.00  343.59   45.05       ?       ?      ?      ? 
1 1 1    5    4   16 o 10 2044.88   36.58    0.48    0.02    0.48    0.02    0.00    0.00 2044.88   36.58       ?       ?      ?      ? 
1 1 1    5    4   19 o 17  712.20   24.77    0.06    0.00    0.06    0.00    0.00    0.00  712.20   24.77       ?       ?      ?      ? 
1 1 1    5    4   22 o 18  458.94   34.20    0.02    0.00    0.02    0.00    0.00    0.00  458.94   34.20       ?       ?      ?      ? 
1 1 1    5    4   25 o 12  177.64   64.88    0.00    0.00    0.00    0.00    0.00    0.00  177.64   64.88       ?       ?      ?      ? 
1 1 1    5    4   28 o  3   76.56   35.80    0.00    0.00    0.00    0.00    0.00    0.00   76.56   35.80       ?       ?      ?      ? 
1 1 1    5    5    0 o 14 7864.93  110.00    7.13    0.20    7.13    0.20    0.00    0.00 7864.93  110.00       ?       ?      ?      ? 
1 1 1    5    5    3 o  3  835.86   12.61    0.08    0.00    0.08    0.00    0.00    0.00  835.86   12.61       ?       ?      ?      ? 
1 1 1    5    5    6 o 12 2414.17   27.99    0.67    0.02    0.67    0.02    0.00    0.00 2414.17   27.99       ?       ?      ?      ? 
1 1 1    5    5    9 o  7  873.01   12.21    0.09    0.00    0.09    0.00    0.00    0.00  873.01   12.21       ?       ?      ?      ? 
1 1 1    5    5   12 o 17 1118.05   14.11    0.14    0.00    0.14    0.00    0.00    0.00 1118.05   14.11       ?       ?      ?      ? 
1 1 1    5    5   15 o  8 1653.60   19.50    0.31    0.01    0.31    0.01    0.00    0.00 1653.60   19.50       ?       ?      ?      ? 
1 1 1    5    5   18 o 11  207.98   36.30    0.01    0.00    0.01    0.00    0.00    0.00  207.98   36.30       ?       ?      ?      ? 
1 1 1    5    5   21 o  2  211.42   35.49    0.01    0.00    0.01    0.00    0.00    0.00  211.42   35.49       ?       ?      ?      ? 
1 1 1    5    5   24 o  5  122.38   42.48    0.00    0.00    0.00    0.00    0.00    0.00  122.38   42.48       ?       ?      ?      ? 
1 1 1    5    5   27 o 13  104.49   42.47    0.00    0.00    0.00    0.00    0.00    0.00  104.49   42.47       ?       ?      ?      ? 
1 1 1    6    0  -27 o 15  225.64   71.49    0.01    0.00    0.01    0.00    0.01    0.00  225.64   71.49  225.64   71.49   0.00   0.00 
1 1 1    6    0  -24 o 14  787.65   21.22    0.07    0.00    0.07    0.00    0.07    0.00  787.65   21.22  787.65   21.22   0.00   0.00 
1 1 1    6    0  -21 o 10  298.39   36.38    0.01    0.00    0.01    0.00    0.01    0.00  298.39   36.38  298.39   36.38  -0.00   0.00 
1 1 1    6    0  -18 o 19 1472.34   43.00    0.25    0.01    0.25    0.01    0.25    0.01 1472.34   43.00 1472.34   43.00   0.00   0.00 
1 1 1    6    0  -15 o  7  577.54   17.88    0.04    0.00    0.04    0.00    0.04    0.00  577.54   17.88  577.54   17.88  -0.00   0.00 
1 1 1    6    0  -12 o  2 1528.61   20.01    0.27    0.01    0.27    0.01    0.27    0.01 1528.61   20.01 1528.61   20.01   0.00   0.00 
1 1 1    6    0   -9 o  9 3174.31   39.52    1.16    0.03    1.16    0.03    1.16    0.03 3174.31   39.52 3174.31   39.52  -0.00   0.00 
1 1 1    6    0   -6 o 19 5361.68   66.63    3.31    0.08    3.31    0.08    3.31    0.08 5361.68   66.63 5361.68   66.63  -0.00   0.00 
1 1 1    6    0   -3 o 14 1318.41   20.22    0.20    0.01    0.20    0.01    0.20    0.01 1318.41   20.22 1318.41   20.22  -0.00   0.00 
1 1 1    6    0    0 o 18  808.27   28.74    0.08    0.01    0.08    0.01    0.08    0.01  808.27   28.74  808.27   28.74  -0.00   0.00 
1 1 1    6    0    3 o 18  531.48   17.57    0.03    0.00    0.03    0.00    0.03    0.00  531.48   17.57  531.48   17.57   0.00   0.00 
1 1 1    6    0    6 o  5 6585.37   81.80    4.99    0.12    4.99    0.12    4.99    0.12 6585.37   81.80 6585.37   81.80   0.00   0.00 
1 1 1    6    0    9 o 15 2407.31   30.53    0.67    0.02    0.67    0.02    0.67    0.02 2407.31   30.53 2407.31   30.53  -0.00   0.00 
1 1 1    6    0   12 o 12 1753.14   23.08    0.35    0.01    0.35    0.01    0.35    0.01 1753.14   23.08 1753.14   23.08  -0.00   0.00 
1 1 1    6    0   15 o  7  782.23   15.62    0.07    0.00    0.07    0.00    0.07    0.00  782.23   15.62  782.23   15.62   0.00   0.00 
1 1 1    6    0   18 o 16 2964.13   42.50    1.01    0.03    1.01    0.03    1.01    0.03 2964.13   42.50 2964.13   42.50  -0.00   0.00 
1 1 1    6    0   21 o 18  735.07   17.83    0.06    0.00    0.06    0.00    0.06    0.00  735.07   17.83  735.07   17.83   0.00   0.00 
1 1 1    6    0   24 o  4  357.47   31.73    0.02    0.00    0.02    0.00    0.02    0.00  357.47   31.73  357.47   31.73   0.00   0.00 
1 1 1    6    0   27 o  6   69.65   43.28    0.00    0.00    0.00    0.00    0.00    0.00   69.65   43.28   69.65   43.28  -0.00   0.00 
1 1 1    6    1  -28 o 17   67.50   29.11    0.00    0.00    0.00    0.00    0.00    0.00   67.50   29.11       ?       ?      ?      ? 
1 1 1    6    1  -25 o  8  123.03   47.12    0.00    0.00    0.00    0.00    0.00    0.00  123.03   47.12       ?       ?      ?      ? 
1 1 1    6    1  -22 o 17  278.49   60.16    0.01    0.00    0.01    0.00    0.00    0.00  278.49   60.16       ?       ?      ?      ? 
1 1 1    6    1  -19 o 13  952.18   26.85    0.10    0.01    0.10    0.01    0.00    0.00  952.18   26.85       ?       ?      ?      ? 
1 1 1    6    1  -16 o 15  943.31   20.09    0.10    0.00    0.10    0.00    0.00    0.00  943.31   20.09       ?       ?      ?      ? 
1 1 1    6    1  -13 o  4 1657.27   25.66    0.32    0.01    0.32    0.01    0.00    0.00 1657.27   25.66       ?       ?      ?      ? 
1 1 1    6    1  -10 o 18  833.85   19.82    0.08    0.00    0.08    0.00    0.00    0.00  833.85   19.82       ?       ?      ?      ? 
1 1 1    6    1   -7 o 16 2127.92   34.24    0.52    0.02    0.52    0.02    0.00    0.00 2127.92   34.24       ?       ?      ?      ? 
1 1 1    6    1   -4 o 17 3319.28   80.05    1.27    0.06    1.27    0.06    0.00    0.00 3319.28   80.05       ?       ?      ?      ? 
1 1 1    6    1   -1 o  6 1988.24   45.16    0.45    0.02    0.45    0.02    0.00    0.00 1988.24   45.16       ?       ?      ?      ? 
1 1 1    6    1    2 f  0 1808.88   39.88    0.38    0.02    0.38    0.02    0.00    0.00 1808.88   39.88       ?       ?      ?      ? 
1 1 1    6    1    5 o  9  811.85   21.72    0.08    0.00    0.08    0.00    0.00    0.00  811.85   21.72       ?       ?      ?      ? 
1 1 1    6    1    8 o  7  947.58   19.62    0.10    0.00    0.10    0.00    0.00    0.00  947.58   19.62       ?       ?      ?      ? 
1 1 1    6    1   11 o 16 1114.27   20.29    0.14    0.01    0.14    0.01    0.00    0.00 1114.27   20.29       ?       ?      ?      ? 
1 1 1    6    1   14 o 14 2195.08   31.64    0.55    0.02    0.55    0.02    0.00    0.00 2195.08   31.64       ?       ?      ?      ? 
1 1 1    6    1   17 o 19  555.86   24.78    0.04    0.00    0.04    0.00    0.00    0.00  555.86   24.78       ?       ?      ?      ? 
1 1 1    6    1   20 o  7  366.01   45.99    0.02    0.00    0.02    0.00    0.00    0.00  366.01   45.99       ?       ?      ?      ? 
1 1 1    6    1   23 o 19  441.84   38.96    0.02    0.00    0.02    0.00    0.00    0.00  441.84   38.96       ?       ?      ?      ? 
1 1 1    6    1   26 o  7  134.07   53.50    0.00    0.00    0.00    0.00    0.00    0.00  134.07   53.50       ?       ?      ?      ? 
1 1 1    6    2  -26 o 14  139.67   56.21    0.00    0.00    0.00    0.00    0.00    0.00  139.67   56.21       ?       ?      ?      ? 
1 1 1    6    2  -23 o  7  529.28   33.83    0.03    0.00    0.03    0.00    0.00    0.00  529.28   33.83       ?       ?      ?      ? 
1 1 1    6    2  -20 f  0  806.72   26.58    0.08    0.00    0.08    0.00    0.00    0.00  806.72   26.58       ?       ?      ?      ? 
1 1 1    6    2  -17 o  3 2700.76   42.45    0.84    0.03    0.84    0.03    0.00    0.00 2700.76   42.45       ?       ?      ?      ? 
1 1 1    6    2  -14 f  0  495.84   32.44    0.03    0.00    0.03    0.00    0.00    0.00  495.84   32.44       ?       ?      ?      ? 
1 1 1    6    2  -11 o 12  787.56   20.12    0.07    0.00    0.07    0.00    0.00    0.00  787.56   20.12       ?       ?      ?      ? 
1 1 1    6    2   -8 o 14 1329.14   22.78    0.20    0.01    0.20    0.01    0.00    0.00 1329.14   22.78       ?       ?      ?      ? 
1 1 1    6    2   -5 o  2 1803.58   33.95    0.37    0.01    0.37    0.01    0.00    0.00 1803.58   33.95       ?       ?      ?      ? 
1 1 1    6    2   -2 o  5 1235.02   28.51    0.18    0.01    0.18    0.01    0.00    0.00 1235.02   28.51       ?       ?      ?      ? 
1 1 1    6    2    1 o  6  818.81   24.67    0.08    0.00    0.08    0.00    0.00    0.00  818.81   24.67       ?       ?      ?      ? 
1 1 1    6    2    4 o 13 1525.80   35.51    0.27    0.01    0.27    0.01    0.00    0.00 1525.80   35.51       ?       ?      ?      ? 
1 1 1    6    2    7 o 10 1642.84   27.39    0.31    0.01    0.31    0.01    0.00    0.00 1642.84   27.39       ?       ?      ?      ? 
1 1 1    6    2   10 o 19 1428.09   23.82    0.23    0.01    0.23    0.01    0.00    0.00 1428.09   23.82       ?       ?      ?      ? 
1 1 1    6    2   13 o 12 1011.92   20.88    0.12    0.00    0.12    0.00    0.00    0.00 1011.92   20.88       ?       ?      ?      ? 
1 1 1    6    2   16 o 13 1841.85   31.09    0.39    0.01    0.39    0.01    0.00    0.00 1841.85   31.09       ?       ?      ?      ? 
1 1 1    6    2   19 o 18 1126.04   25.35    0.15    0.01    0.15    0.01    0.00    0.00 1126.04   25.35       ?       ?      ?      ? 
1 1 1    6    2   22 o  1  313.07   59.67    0.01    0.00    0.01    0.00    0.00    0.00  313.07   59.67       ?       ?      ?      ? 
1 1 1    6    2   25 o 10  130.22   49.69    0.00    0.00    0.00    0.00    0.00    0.00  130.22   49.69       ?       ?      ?      ? 
1 1 1    6    2   28 o  8   80.46   38.70    0.00    0.00    0.00    0.00    0.00    0.00   80.46   38.70       ?       ?      ?      ? 
1 1 1    6    3  -27 o 13  288.74   32.54    0.01    0.00    0.01    0.00    0.00    0.00  288.74   32.54       ?       ?      ?      ? 
1 1 1    6    3  -24 o 16  389.36   20.01    0.02    0.00    0.02    0.00    0.00    0.00  389.36   20.01       ?       ?      ?      ? 
1 1 1    6    3  -21 o  9  292.15   25.49    0.01    0.00    0.01    0.00    0.00    0.00  292.15   25.49       ?       ?      ?      ? 
1 1 1    6    3  -18 o  5  670.64   12.45    0.05    0.00    0.05    0.00    0.00    0.00  670.64   12.45       ?       ?      ?      ? 
1 1 1    6    3  -15 o  1  785.32   12.76    0.07    0.00    0.07    0.00    0.00    0.00  785.32   12.76       ?       ?      ?      ? 
1 1 1    6    3  -12 o 15  963.93   14.56    0.11    0.00    0.11    0.00    0.00    0.00  963.93   14.56       ?       ?      ?      ? 
1 1 1    6    3   -9 o 14 1589.24   19.19    0.29    0.01    0.29    0.01    0.00    0.00 1589.24   19.19       ?       ?      ?      ? 
1 1 1    6    3   -6 o  8 2714.64   32.35    0.85    0.02    0.85    0.02    0.00    0.00 2714.64   32.35       ?       ?      ?      ? 
1 1 1    6    3   -3 o  3 2246.90   28.27    0.58    0.01    0.58    0.01    0.00    0.00 2246.90   28.27       ?       ?      ?      ? 
1 1 1    6    3    0 o 11 1134.34   15.15    0.15    0.00    0.15    0.00    0.00    0.00 1134.34   15.15       ?       ?      ?      ? 
1 1 1    6    3    3 f  0  893.10   16.83    0.09    0.00    0.09    0.00    0.00    0.00  893.10   16.83       ?       ?      ?      ? 
1 1 1    6    3    6 o  4 1251.10   21.84    0.18    0.01    0.18    0.01    0.00    0.00 1251.10   21.84       ?       ?      ?      ? 
1 1 1    6    3    9 o 13 2138.37   25.09    0.53    0.01    0.53    0.01    0.00    0.00 2138.37   25.09       ?       ?      ?      ? 
1 1 1    6    3   12 o 11 1773.46   21.06    0.36    0.01    0.36    0.01    0.00    0.00 1773.46   21.06       ?       ?      ?      ? 
1 1 1    6    3   15 o 12  921.13   12.91    0.10    0.00    0.10    0.00    0.00    0.00  921.13   12.91       ?       ?      ?      ? 
1 1 1    6    3   18 o 17  670.03   13.02    0.05    0.00    0.05    0.00    0.00    0.00  670.03   13.02       ?       ?      ?      ? 
1 1 1    6    3   21 o  9  190.61   40.07    0.00    0.00    0.00    0.00    0.00    0.00  190.61   40.07       ?       ?      ?      ? 
1 1 1    6    3   24 o  5  261.94   28.93    0.01    0.00    0.01    0.00    0.00    0.00  261.94   28.93       ?       ?      ?      ? 
1 1 1    6    3   27 o  8  329.86   28.03    0.01    0.00    0.01    0.00    0.00    0.00  329.86   28.03       ?       ?      ?      ? 
1 1 1    6    4  -28 o 16   68.43   30.52    0.00    0.00    0.00    0.00    0.00    0.00   68.43   30.52       ?       ?      ?      ? 
1 1 1    6    4  -25 o  2  159.13   60.19    0.00    0.00    0.00    0.00    0.00    0.00  159.13   60.19       ?       ?      ?      ? 
1 1 1    6    4  -22 f  0  301.00   58.83    0.01    0.00    0.01    0.00    0.00    0.00  301.00   58.83       ?       ?      ?      ? 
1 1 1    6    4  -19 o 15  538.04   29.82    0.03    0.00    0.03    0.00    0.00    0.00  538.04   29.82       ?       ?      ?      ? 
1 1 1    6    4  -16 o  5 2481.23   45.96    0.71    0.03    0.71    0.03    0.00    0.00 2481.23   45.96       ?       ?      ?      ? 
1 1 1    6    4  -13 o 16  887.05   20.86    0.09    0.00    0.09    0.00    0.00    0.00  887.05   20.86       ?       ?      ?      ? 
1 1 1    6    4  -10 o 18 1493.53   24.96    0.26    0.01    0.26    0.01    0.00    0.00 1493.53   24.96       ?       ?      ?      ? 
1 1 1    6    4   -7 o 10 1332.66   25.81    0.20    0.01    0.20    0.01    0.00    0.00 1332.66   25.81       ?       ?      ?      ? 
1 1 1    6    4   -4 o 10 4225.74   92.58    2.06    0.09    2.06    0.09    0.00    0.00 4225.74   92.58       ?       ?      ?      ? 
1 1 1    6    4   -1 o 17 1046.48   25.05    0.13    0.01    0.13    0.01    0.00    0.00 1046.48   25.05       ?       ?      ?      ? 
1 1 1    6    4    2 o 10 2567.31   54.63    0.76    0.03    0.76    0.03    0.00    0.00 2567.31   54.63       ?       ?      ?      ? 
1 1 1    6    4    5 o 17 3142.55   62.91    1.14    0.05    1.14    0.05    0.00    0.00 3142.55   62.91       ?       ?      ?      ? 
1 1 1    6    4    8 o 13 1311.01   24.87    0.20    0.01    0.20    0.01    0.00    0.00 1311.01   24.87       ?       ?      ?      ? 
1 1 1    6    4   11 o 18  843.21   23.10    0.08    0.00    0.08    0.00    0.00    0.00  843.21   23.10       ?       ?      ?      ? 
1 1 1    6    4   14 o 16 2546.14   39.22    0.75    0.02    0.75    0.02    0.00    0.00 2546.14   39.22       ?       ?      ?      ? 
1 1 1    6    4   17 o 15 1431.90   25.31    0.24    0.01    0.24    0.01    0.00    0.00 1431.90   25.31       ?       ?      ?      ? 
1 1 1    6    4   20 o  9  311.88   52.94    0.01    0.00    0.01    0.00    0.00    0.00  311.88   52.94       ?       ?      ?      ? 
1 1 1    6    4   23 o  7  508.73   32.49    0.03    0.00    0.03    0.00    0.00    0.00  508.73   32.49       ?       ?      ?      ? 
1 1 1    6    4   26 o  5  165.05   66.29    0.00    0.00    0.00    0.00    0.00    0.00  165.05   66.29       ?       ?      ?      ? 
1 1 1    6    5  -26 o 17   96.70   37.85    0.00    0.00    0.00    0.00    0.00    0.00   96.70   37.85       ?       ?      ?      ? 
1 1 1    6    5  -23 o  6  164.10   59.47    0.00    0.00    0.00    0.00    0.00    0.00  164.10   59.47       ?       ?      ?      ? 
1 1 1    6    5  -20 f  0  368.05   44.19    0.02    0.00    0.02    0.00    0.00    0.00  368.05   44.19       ?       ?      ?      ? 
1 1 1    6    5  -17 o  2  653.67   26.76    0.05    0.00    0.05    0.00    0.00    0.00  653.67   26.76       ?       ?      ?      ? 
1 1 1    6    5  -14 o  6  834.07   23.80    0.08    0.00    0.08    0.00    0.00    0.00  834.07   23.80       ?       ?      ?      ? 
1 1 1    6    5  -11 o 17  980.55   21.25    0.11    0.00    0.11    0.00    0.00    0.00  980.55   21.25       ?       ?      ?      ? 
1 1 1    6    5   -8 o 16 1949.58   32.79    0.44    0.01    0.44    0.01    0.00    0.00 1949.58   32.79       ?       ?      ?      ? 
1 1 1    6    5   -5 o 17 5160.27  100.73    3.08    0.12    3.08    0.12    0.00    0.00 5160.27  100.73       ?       ?      ?      ? 
1 1 1    6    5   -2 o 11 3230.99   63.73    1.20    0.05    1.20    0.05    0.00    0.00 3230.99   63.73       ?       ?      ?      ? 
1 1 1    6    5    1 o 15  783.65   25.04    0.07    0.00    0.07    0.00    0.00    0.00  783.65   25.04       ?       ?      ?      ? 
1 1 1    6    5    4 o 12 4158.29   91.77    2.00    0.09    2.00    0.09    0.00    0.00 4158.29   91.77       ?       ?      ?      ? 
1 1 1    6    5    7 o 11 2340.29   39.59    0.63    0.02    0.63    0.02    0.00    0.00 2340.29   39.59       ?       ?      ?      ? 
1 1 1    6    5   10 o 17 1408.78   25.99    0.23    0.01    0.23    0.01    0.00    0.00 1408.78   25.99       ?       ?      ?      ? 
1 1 1    6    5   13 o  3 1989.11   32.43    0.45    0.01    0.45    0.01    0.00    0.00 1989.11   32.43       ?       ?      ?      ? 
1 1 1    6    5   16 o  7 1531.73   28.33    0.27    0.01    0.27    0.01    0.00    0.00 1531.73   28.33       ?       ?      ?      ? 
1 1 1    6    5   19 o  6  838.36   20.24    0.08    0.00    0.08    0.00    0.00    0.00  838.36   20.24       ?       ?      ?      ? 
1 1 1    6    5   22 o 14  192.35   63.24    0.00    0.00    0.00    0.00    0.00    0.00  192.35   63.24       ?       ?      ?      ? 
1 1 1    6    5   25 o  7  115.43   44.17    0.00    0.00    0.00    0.00    0.00    0.00  115.43   44.17       ?       ?      ?      ? 
1 1 1    6    5   28 o  3   67.56   30.29    0.00    0.00    0.00    0.00    0.00    0.00   67.56   30.29       ?       ?      ?      ? 
1 1 1    6    6    0 o  1 5576.91   77.81    3.58    0.10    3.58    0.10    0.00    0.00 5576.91   77.81       ?       ?      ?      ? 
1 1 1    6    6    3 o 16  975.22   13.57    0.11    0.00    0.11    0.00    0.00    0.00  975.22   13.57       ?       ?      ?      ? 
1 1 1    6    6    6 o  9 3720.04   42.97    1.59    0.04    1.59    0.04    0.00    0.00 3720.04   42.97       ?       ?      ?      ? 
1 1 1    6    6    9 o 13 2610.98   30.35    0.78    0.02    0.78    0.02    0.00    0.00 2610.98   30.35       ?       ?      ?      ? 
1 1 1    6    6   12 o  7 1996.81   23.11    0.46    0.01    0.46    0.01    0.00    0.00 1996.81   23.11       ?       ?      ?      ? 
1 1 1    6    6   15 o  7  366.06   20.03    0.02    0.00    0.02    0.00    0.00    0.00  366.06   20.03       ?       ?      ?      ? 
1 1 1    6    6   18 o 19  885.17   13.29    0.09    0.00    0.09    0.00    0.00    0.00  885.17   13.29       ?       ?      ?      ? 
1 1 1    6    6   21 o  3  490.37   15.28    0.03    0.00    0.03    0.00    0.00    0.00  490.37   15.28       ?       ?      ?      ? 
1 1 1    6    6   24 o  5  110.21   39.34    0.00    0.00    0.00    0.00    0.00    0.00  110.21   39.34       ?       ?      ?      ? 
1 1 1    6    6   27 o  2  134.49   50.90    0.00    0.00    0.00    0.00    0.00    0.00  134.49   50.90       ?       ?      ?      ? 
1 1 1    7    0  -26 o 14  101.78   63.61    0.00    0.00    0.00    0.00    0.00    0.00  101.78   63.61  101.78   63.61   0.00   0.00 
1 1 1    7    0  -23 o 19  763.83   45.34    0.07    0.01    0.07    0.01    0.07    0.01  763.83   45.34  763.83   45.34   0.00   0.00 
1 1 1    7    0  -20 o 11  429.35   58.86    0.02    0.01    0.02    0.01    0.02    0.01  429.35   58.86  429.35   58.86  -0.00   0.00 
1 1 1    7    0  -17 f  0 1035.81   33.00    0.12    0.01    0.12    0.01    0.12    0.01 1035.81   33.00 1035.81   33.00  -0.00   0.00 
1 1 1    7    0  -14 o 17  498.71   46.72    0.03    0.01    0.03    0.01    0.03    0.01  498.71   46.72  498.71   46.72  -0.00   0.00 
1 1 1    7    0  -11 o 10 2670.29   52.53    0.82    0.03    0.82    0.03    0.82    0.03 2670.29   52.53 2670.29   52.53   0.00   0.00 
1 1 1    7    0   -8 o 12 1504.82   33.23    0.26    0.01    0.26    0.01    0.26    0.01 1504.82   33.23 1504.82   33.23  -0.00   0.00 
1 1 1    7    0   -5 o  7 4737.40  124.49    2.60    0.14    2.60    0.14    2.60    0.14 4737.40  124.49 4737.40  124.49  -0.00   0.00 
1 1 1    7    0   -2 o  3 2975.22   80.33    1.02    0.05    1.02    0.05    1.02    0.05 2975.22   80.33 2975.22   80.33   0.00   0.00 
1 1 1    7    0    1 o  9  908.17   36.62    0.10    0.01    0.10    0.01    0.10    0.01  908.17   36.62  908.17   36.62   0.00   0.00 
1 1 1    7    0    4 o  5 2767.11   72.99    0.88    0.05    0.88    0.05    0.88    0.05 2767.11   72.99 2767.11   72.99  -0.00   0.00 
1 1 1    7    0    7 o 19 2240.63   45.12    0.58    0.02    0.58    0.02    0.58    0.02 2240.63   45.12 2240.63   45.12  -0.00   0.00 
1 1 1    7    0   10 o 16  991.54   27.34    0.11    0.01    0.11    0.01    0.11    0.01  991.54   27.34  991.54   27.34   0.00   0.00 
1 1 1    7    0   13 f  0  435.29   46.65    0.02    0.00    0.02    0.00    0.02    0.00  435.29   46.65  435.29   46.65   0.00   0.00 
1 1 1    7    0   16 o  4 1724.50   38.17    0.34    0.02    0.34    0.02    0.34    0.02 1724.50   38.17 1724.50   38.17   0.00   0.00 
1 1 1    7    0   19 o  1 1104.86   26.43    0.14    0.01    0.14    0.01    0.14    0.01 1104.86   26.43 1104.86   26.43   0.00   0.00 
1 1 1    7    0   22 o 15  389.87   91.54    0.02    0.01    0.02    0.01    0.02    0.01  389.87   91.54  389.87   91.54   0.00   0.00 
1 1 1    7    0   25 o  3  103.70   62.77    0.00    0.00    0.00    0.00    0.00    0.00  103.70   62.77  103.70   62.77  -0.00   0.00 
1 1 1    7    0   28 o  7   59.21   39.32    0.00    0.00    0.00    0.00    0.00    0.00   59.21   39.32   59.21   39.32  -0.00   0.00 
1 1 1    7    1  -27 o 15  160.17   53.17    0.01    0.00    0.01    0.00    0.00    0.00  160.17   53.17       ?       ?      ?      ? 
1 1 1    7    1  -24 o  7  227.20   34.71    0.01    0.00    0.01    0.00    0.00    0.00  227.20   34.71       ?       ?      ?      ? 
1 1 1    7    1  -21 o  8  598.41   13.88    0.04    0.00    0.04    0.00    0.00    0.00  598.41   13.88       ?       ?      ?      ? 
1 1 1    7    1  -18 o 12 1134.74   15.68    0.15    0.00    0.15    0.00    0.00    0.00 1134.74   15.68       ?       ?      ?      ? 
1 1 1    7    1  -15 o 11  637.11   13.36    0.05    0.00    0.05    0.00    0.00    0.00  637.11   13.36       ?       ?      ?      ? 
1 1 1    7    1  -12 o  5  795.98   11.88    0.07    0.00    0.07    0.00    0.00    0.00  795.98   11.88       ?       ?      ?      ? 
1 1 1    7    1   -9 o 19 1273.85   15.18    0.19    0.00    0.19    0.00    0.00    0.00 1273.85   15.18       ?       ?      ?      ? 
1 1 1    7    1   -6 o 10 1420.08   16.95    0.23    0.01    0.23    0.01    0.00    0.00 1420.08   16.95       ?       ?      ?      ? 
1 1 1    7    1   -3 o  9 1159.38   18.47    0.15    0.00    0.15    0.00    0.00    0.00 1159.38   18.47       ?       ?      ?      ? 
1 1 1    7    1    0 o  1 1336.22   18.50    0.20    0.01    0.20    0.01    0.00    0.00 1336.22   18.50       ?       ?      ?      ? 
1 1 1    7    1    3 o 14 2628.61   32.34    0.79    0.02    0.79    0.02    0.00    0.00 2628.61   32.34       ?       ?      ?      ? 
1 1 1    7    1    6 o  8 1216.40   14.92    0.17    0.00    0.17    0.00    0.00    0.00 1216.40   14.92       ?       ?      ?      ? 
1 1 1    7    1    9 o 17 1521.70   18.09    0.27    0.01    0.27    0.01    0.00    0.00 1521.70   18.09       ?       ?      ?      ? 
1 1 1    7    1   12 o  2  837.01   12.22    0.08    0.00    0.08    0.00    0.00    0.00  837.01   12.22       ?       ?      ?      ? 
1 1 1    7    1   15 o  8  985.17   13.89    0.11    0.00    0.11    0.00    0.00    0.00  985.17   13.89       ?       ?      ?      ? 
1 1 1    7    1   18 o 14  630.12   14.71    0.05    0.00    0.05    0.00    0.00    0.00  630.12   14.71       ?       ?      ?      ? 
1 1 1    7    1   21 o 12  646.55   13.26    0.05    0.00    0.05    0.00    0.00    0.00  646.55   13.26       ?       ?      ?      ? 
1 1 1    7    1   24 o  4  396.48   20.81    0.02    0.00    0.02    0.00    0.00    0.00  396.48   20.81       ?       ?      ?      ? 
1 1 1    7    1   27 o  3  209.26   46.97    0.01    0.00    0.01    0.00    0.00    0.00  209.26   46.97       ?       ?      ?      ? 
1 1 1    7    2  -28 o 16   73.71   33.85    0.00    0.00    0.00    0.00    0.00    0.00   73.71   33.85       ?       ?      ?      ? 
1 1 1    7    2  -25 o  5  161.29   61.25    0.00    0.00    0.00    0.00    0.00    0.00  161.29   61.25       ?       ?      ?      ? 
1 1 1    7    2  -22 o  4  354.86   49.32    0.02    0.00    0.02    0.00    0.00    0.00  354.86   49.32       ?       ?      ?      ? 
1 1 1    7    2  -19 o  4  519.71   28.21    0.03    0.00    0.03    0.00    0.00    0.00  519.71   28.21       ?       ?      ?      ? 
1 1 1    7    2  -16 o 13 1736.68   32.19    0.35    0.01    0.35    0.01    0.00    0.00 1736.68   32.19       ?       ?      ?      ? 
1 1 1    7    2  -13 o 10  497.12   31.42    0.03    0.00    0.03    0.00    0.00    0.00  497.12   31.42       ?       ?      ?      ? 
1 1 1    7    2  -10 f  0  978.72   21.29    0.11    0.00    0.11    0.00    0.00    0.00  978.72   21.29       ?       ?      ?      ? 
1 1 1    7    2   -7 o 10 2423.63   39.20    0.67    0.02    0.67    0.02    0.00    0.00 2423.63   39.20       ?       ?      ?      ? 
1 1 1    7    2   -4 o  2 4492.51  103.95    2.33    0.11    2.33    0.11    0.00    0.00 4492.51  103.95       ?       ?      ?      ? 
1 1 1    7    2   -1 o 10 3161.01   58.65    1.15    0.04    1.15    0.04    0.00    0.00 3161.01   58.65       ?       ?      ?      ? 
1 1 1    7    2    2 o 15 3170.48   72.79    1.16    0.05    1.16    0.05    0.00    0.00 3170.48   72.79       ?       ?      ?      ? 
1 1 1    7    2    5 o 17 1210.55   27.22    0.17    0.01    0.17    0.01    0.00    0.00 1210.55   27.22       ?       ?      ?      ? 
1 1 1    7    2    8 o  3 1304.56   24.35    0.20    0.01    0.20    0.01    0.00    0.00 1304.56   24.35       ?       ?      ?      ? 
1 1 1    7    2   11 o  8 1599.56   25.21    0.29    0.01    0.29    0.01    0.00    0.00 1599.56   25.21       ?       ?      ?      ? 
1 1 1    7    2   14 o  4  689.76   22.33    0.05    0.00    0.05    0.00    0.00    0.00  689.76   22.33       ?       ?      ?      ? 
1 1 1    7    2   17 o 11 1305.82   26.68    0.20    0.01    0.20    0.01    0.00    0.00 1305.82   26.68       ?       ?      ?      ? 
1 1 1    7    2   20 o 14  115.76   42.41    0.00    0.00    0.00    0.00    0.00    0.00  115.76   42.41       ?       ?      ?      ? 
1 1 1    7    2   23 o 15  176.75   62.73    0.00    0.00    0.00    0.00    0.00    0.00  176.75   62.73       ?       ?      ?      ? 
1 1 1    7    2   26 o 13  110.07   43.40    0.00    0.00    0.00    0.00    0.00    0.00  110.07   43.40       ?       ?      ?      ? 
1 1 1    7    3  -26 o 15  111.86   44.34    0.00    0.00    0.00    0.00    0.00    0.00  111.86   44.34       ?       ?      ?      ? 
1 1 1    7    3  -23 o 11  338.89   50.62    0.01    0.00    0.01    0.00    0.00    0.00  338.89   50.62       ?       ?      ?      ? 
1 1 1    7    3  -20 o 17  827.67   26.02    0.08    0.00    0.08    0.00    0.00    0.00  827.67   26.02       ?       ?      ?      ? 
1 1 1    7    3  -17 o  1  637.10   23.93    0.05    0.00    0.05    0.00    0.00    0.00  637.10   23.93       ?       ?      ?      ? 
1 1 1    7    3  -14 o  3 1796.92   28.59    0.37    0.01    0.37    0.01    0.00    0.00 1796.92   28.59       ?       ?      ?      ? 
1 1 1    7    3  -11 o 10  737.49   23.44    0.06    0.00    0.06    0.00    0.00    0.00  737.49   23.44       ?       ?      ?      ? 
1 1 1    7    3   -8 o  9 1346.43   24.86    0.21    0.01    0.21    0.01    0.00    0.00 1346.43   24.86       ?       ?      ?      ? 
1 1 1    7    3   -5 o 14 1634.17   33.60    0.31    0.01    0.31    0.01    0.00    0.00 1634.17   33.60       ?       ?      ?      ? 
1 1 1    7    3   -2 o  1 1343.87   30.95    0.21    0.01    0.21    0.01    0.00    0.00 1343.87   30.95       ?       ?      ?      ? 
1 1 1    7    3    1 o 11 1878.88   38.82    0.41    0.02    0.41    0.02    0.00    0.00 1878.88   38.82       ?       ?      ?      ? 
1 1 1    7    3    4 o  2 1891.28   43.48    0.41    0.02    0.41    0.02    0.00    0.00 1891.28   43.48       ?       ?      ?      ? 
1 1 1    7    3    7 o 15  258.94   63.87    0.01    0.00    0.01    0.00    0.00    0.00  258.94   63.87       ?       ?      ?      ? 
1 1 1    7    3   10 o 18 1571.73   28.97    0.28    0.01    0.28    0.01    0.00    0.00 1571.73   28.97       ?       ?      ?      ? 
1 1 1    7    3   13 o  9 1055.85   22.63    0.13    0.01    0.13    0.01    0.00    0.00 1055.85   22.63       ?       ?      ?      ? 
1 1 1    7    3   16 o 11  657.23   25.28    0.05    0.00    0.05    0.00    0.00    0.00  657.23   25.28       ?       ?      ?      ? 
1 1 1    7    3   19 o 17  322.14   48.99    0.01    0.00    0.01    0.00    0.00    0.00  322.14   48.99       ?       ?      ?      ? 
1 1 1    7    3   22 o  5  900.01   27.64    0.09    0.01    0.09    0.01    0.00    0.00  900.01   27.64       ?       ?      ?      ? 
1 1 1    7    3   25 o  2  180.18   65.60    0.00    0.00    0.00    0.00    0.00    0.00  180.18   65.60       ?       ?      ?      ? 
1 1 1    7    3   28 o  3   64.11   27.80    0.00    0.00    0.00    0.00    0.00    0.00   64.11   27.80       ?       ?      ?      ? 
1 1 1    7    4  -27 o 10   90.73   36.74    0.00    0.00    0.00    0.00    0.00    0.00   90.73   36.74       ?       ?      ?      ? 
1 1 1    7    4  -24 o  8  149.22   46.43    0.00    0.00    0.00    0.00    0.00    0.00  149.22   46.43       ?       ?      ?      ? 
1 1 1    7    4  -21 o 17  698.66   13.86    0.06    0.00    0.06    0.00    0.00    0.00  698.66   13.86       ?       ?      ?      ? 
1 1 1    7    4  -18 o  3  474.93   14.79    0.03    0.00    0.03    0.00    0.00    0.00  474.93   14.79       ?       ?      ?      ? 
1 1 1    7    4  -15 o 15 1467.94   19.11    0.25    0.01    0.25    0.01    0.00    0.00 1467.94   19.11       ?       ?      ?      ? 
1 1 1    7    4  -12 o  1  424.75   17.33    0.02    0.00    0.02    0.00    0.00    0.00  424.75   17.33       ?       ?      ?      ? 
1 1 1    7    4   -9 f  0 1937.51   23.27    0.43    0.01    0.43    0.01    0.00    0.00 1937.51   23.27       ?       ?      ?      ? 
1 1 1    7    4   -6 o  2 3074.91   35.48    1.09    0.03    1.09    0.03    0.00    0.00 3074.91   35.48       ?       ?      ?      ? 
1 1 1    7    4   -3 o  5 1764.46   23.42    0.36    0.01    0.36    0.01    0.00    0.00 1764.46   23.42       ?       ?      ?      ? 
1 1 1    7    4    0 o 11 1224.38   15.82    0.17    0.00    0.17    0.00    0.00    0.00 1224.38   15.82       ?       ?      ?      ? 
1 1 1    7    4    3 o  9 1031.88   15.75    0.12    0.00    0.12    0.00    0.00    0.00 1031.88   15.75       ?       ?      ?      ? 
1 1 1    7    4    6 o  8 3587.54   41.85    1.48    0.03    1.48    0.03    0.00    0.00 3587.54   41.85       ?       ?      ?      ? 
1 1 1    7    4    9 o 16 1094.62   15.96    0.14    0.00    0.14    0.00    0.00    0.00 1094.62   15.96       ?       ?      ?      ? 
1 1 1    7    4   12 o 16  728.36   12.57    0.06    0.00    0.06    0.00    0.00    0.00  728.36   12.57       ?       ?      ?      ? 
1 1 1    7    4   15 o  8  893.92   14.79    0.09    0.00    0.09    0.00    0.00    0.00  893.92   14.79       ?       ?      ?      ? 
1 1 1    7    4   18 o 16  628.98   13.46    0.05    0.00    0.05    0.00    0.00    0.00  628.98   13.46       ?       ?      ?      ? 
1 1 1    7    4   21 o 18  353.67   20.74    0.01    0.00    0.01    0.00    0.00    0.00  353.67   20.74       ?       ?      ?      ? 
1 1 1    7    4   24 o 10  151.67   45.06    0.00    0.00    0.00    0.00    0.00    0.00  151.67   45.06       ?       ?      ?      ? 
1 1 1    7    4   27 o 11  326.15   29.86    0.01    0.00    0.01    0.00    0.00    0.00  326.15   29.86       ?       ?      ?      ? 
1 1 1    7    5  -28 o 18   72.78   35.32    0.00    0.00    0.00    0.00    0.00    0.00   72.78   35.32       ?       ?      ?      ? 
1 1 1    7    5  -25 o  4  219.92   72.04    0.01    0.00    0.01    0.00    0.00    0.00  219.92   72.04       ?       ?      ?      ? 
1 1 1    7    5  -22 o 10  328.01   47.73    0.01    0.00    0.01    0.00    0.00    0.00  328.01   47.73       ?       ?      ?      ? 
1 1 1    7    5  -19 o 10 1364.34   28.66    0.21    0.01    0.21    0.01    0.00    0.00 1364.34   28.66       ?       ?      ?      ? 
1 1 1    7    5  -16 o 13 1389.89   27.24    0.22    0.01    0.22    0.01    0.00    0.00 1389.89   27.24       ?       ?      ?      ? 
1 1 1    7    5  -13 o  4 1879.65   32.23    0.41    0.01    0.41    0.01    0.00    0.00 1879.65   32.23       ?       ?      ?      ? 
1 1 1    7    5  -10 f  0 1346.87   25.13    0.21    0.01    0.21    0.01    0.00    0.00 1346.87   25.13       ?       ?      ?      ? 
1 1 1    7    5   -7 o 12  527.53   32.18    0.03    0.00    0.03    0.00    0.00    0.00  527.53   32.18       ?       ?      ?      ? 
1 1 1    7    5   -4 o  5 2081.01   43.20    0.50    0.02    0.50    0.02    0.00    0.00 2081.01   43.20       ?       ?      ?      ? 
1 1 1    7    5   -1 o 10 1815.57   36.36    0.38    0.02    0.38    0.02    0.00    0.00 1815.57   36.36       ?       ?      ?      ? 
1 1 1    7    5    2 o  3  867.11   27.49    0.09    0.01    0.09    0.01    0.00    0.00  867.11   27.49       ?       ?      ?      ? 
1 1 1    7    5    5 o 11 2342.96   45.70    0.63    0.02    0.63    0.02    0.00    0.00 2342.96   45.70       ?       ?      ?      ? 
1 1 1    7    5    8 o 11 1328.30   26.15    0.20    0.01    0.20    0.01    0.00    0.00 1328.30   26.15       ?       ?      ?      ? 
1 1 1    7    5   11 o 11  548.00   30.12    0.03    0.00    0.03    0.00    0.00    0.00  548.00   30.12       ?       ?      ?      ? 
1 1 1    7    5   14 o  6  956.36   22.00    0.10    0.00    0.10    0.00    0.00    0.00  956.36   22.00       ?       ?      ?      ? 
1 1 1    7    5   17 o 10  842.08   22.14    0.08    0.00    0.08    0.00    0.00    0.00  842.08   22.14       ?       ?      ?      ? 
1 1 1    7    5   20 o  5  734.73   23.53    0.06    0.00    0.06    0.00    0.00    0.00  734.73   23.53       ?       ?      ?      ? 
1 1 1    7    5   23 o  6  608.07   26.45    0.04    0.00    0.04    0.00    0.00    0.00  608.07   26.45       ?       ?      ?      ? 
1 1 1    7    5   26 o 15  153.95   62.99    0.00    0.00    0.00    0.00    0.00    0.00  153.95   62.99       ?       ?      ?      ? 
1 1 1    7    6  -26 o 15  143.45   58.33    0.00    0.00    0.00    0.00    0.00    0.00  143.45   58.33       ?       ?      ?      ? 
1 1 1    7    6  -23 o  9  338.09   44.16    0.01    0.00    0.01    0.00    0.00    0.00  338.09   44.16       ?       ?      ?      ? 
1 1 1    7    6  -20 o 13  203.46   61.30    0.00    0.00    0.00    0.00    0.00    0.00  203.46   61.30       ?       ?      ?      ? 
1 1 1    7    6  -17 o  6 1506.88   30.82    0.26    0.01    0.26    0.01    0.00    0.00 1506.88   30.82       ?       ?      ?      ? 
1 1 1    7    6  -14 o 15 1258.51   24.45    0.18    0.01    0.18    0.01    0.00    0.00 1258.51   24.45       ?       ?      ?      ? 
1 1 1    7    6  -11 o 16  821.36   23.58    0.08    0.00    0.08    0.00    0.00    0.00  821.36   23.58       ?       ?      ?      ? 
1 1 1    7    6   -8 o 13 1271.00   26.76    0.19    0.01    0.19    0.01    0.00    0.00 1271.00   26.76       ?       ?      ?      ? 
1 1 1    7    6   -5 o  9 2440.06   47.67    0.68    0.03    0.68    0.03    0.00    0.00 2440.06   47.67       ?       ?      ?      ? 
1 1 1    7    6   -2 o  7 1666.64   40.13    0.32    0.02    0.32    0.02    0.00    0.00 1666.64   40.13       ?       ?      ?      ? 
1 1 1    7    6    1 o 16 1556.32   32.53    0.28    0.01    0.28    0.01    0.00    0.00 1556.32   32.53       ?       ?      ?      ? 
1 1 1    7    6    4 o  9 2791.36   52.75    0.90    0.03    0.90    0.03    0.00    0.00 2791.36   52.75       ?       ?      ?      ? 
1 1 1    7    6    7 o 18 2733.71   48.64    0.86    0.03    0.86    0.03    0.00    0.00 2733.71   48.64       ?       ?      ?      ? 
1 1 1    7    6   10 o  4 1479.43   28.77    0.25    0.01    0.25    0.01    0.00    0.00 1479.43   28.77       ?       ?      ?      ? 
1 1 1    7    6   13 o  3 2121.79   36.76    0.52    0.02    0.52    0.02    0.00    0.00 2121.79   36.76       ?       ?      ?      ? 
1 1 1    7    6   16 o 15 2148.50   39.19    0.53    0.02    0.53    0.02    0.00    0.00 2148.50   39.19       ?       ?      ?      ? 
1 1 1    7    6   19 o 17  423.82   35.03    0.02    0.00    0.02    0.00    0.00    0.00  423.82   35.03       ?       ?      ?      ? 
1 1 1    7    6   22 o 11  531.46   30.19    0.03    0.00    0.03    0.00    0.00    0.00  531.46   30.19       ?       ?      ?      ? 
1 1 1    7    6   25 o 18  412.88   49.40    0.02    0.00    0.02    0.00    0.00    0.00  412.88   49.40       ?       ?      ?      ? 
1 1 1    7    6   28 o  7   67.54   31.97    0.00    0.00    0.00    0.00    0.00    0.00   67.54   31.97       ?       ?      ?      ? 
1 1 1    7    7    0 o  9 2489.41   35.66    0.71    0.02    0.71    0.02    0.00    0.00 2489.41   35.66       ?       ?      ?      ? 
1 1 1    7    7    3 o  6  950.71   13.90    0.10    0.00    0.10    0.00    0.00    0.00  950.71   13.90       ?       ?      ?      ? 
1 1 1    7    7    6 o 17 1644.02   20.04    0.31    0.01    0.31    0.01    0.00    0.00 1644.02   20.04       ?       ?      ?      ? 
1 1 1    7    7    9 o  2 2939.59   34.06    0.99    0.02    0.99    0.02    0.00    0.00 2939.59   34.06       ?       ?      ?      ? 
1 1 1    7    7   12 o 10 1430.31   17.51    0.23    0.01    0.23    0.01    0.00    0.00 1430.31   17.51       ?       ?      ?      ? 
1 1 1    7    7   15 o 11  434.79   16.96    0.02    0.00    0.02    0.00    0.00    0.00  434.79   16.96       ?       ?      ?      ? 
1 1 1    7    7   18 o 16  239.12   32.53    0.01    0.00    0.01    0.00    0.00    0.00  239.12   32.53       ?       ?      ?      ? 
1 1 1    7    7   21 o 16  411.54   17.86    0.02    0.00    0.02    0.00    0.00    0.00  411.54   17.86       ?       ?      ?      ? 
1 1 1    7    7   24 o  5  241.90   31.95    0.01    0.00    0.01    0.00    0.00    0.00  241.90   31.95       ?       ?      ?      ? 
1 1 1    7    7   27 o 10   92.11   37.94    0.00    0.00    0.00    0.00    0.00    0.00   92.11   37.94       ?       ?      ?      ? 
1 1 1    8    0  -28 o  9   65.34   45.25    0.00    0.00    0.00    0.00    0.00    0.00   65.34   45.25   65.34   45.25   0.00   0.00 
1 1 1    8    0  -25 o 12   96.49   58.18    0.00    0.00    0.00    0.00    0.00    0.00   96.49   58.18   96.49   58.18   0.00   0.00 
1 1 1    8    0  -22 o  3  109.62   64.94    0.00    0.00    0.00    0.00    0.00    0.00  109.62   64.94  109.62   64.94   0.00   0.00 
1 1 1    8    0  -19 o 11  127.29   73.25    0.00    0.00    0.00    0.00    0.00    0.00  127.29   73.25  127.29   73.25   0.00   0.00 
1 1 1    8    0  -16 o 14 1319.93   33.22    0.20    0.01    0.20    0.01    0.20    0.01 1319.93   33.22 1319.93   33.22   0.00   0.00 
1 1 1    8    0  -13 o 12 1778.99   32.73    0.36    0.01    0.36    0.01    0.36    0.01 1778.99   32.73 1778.99   32.73   0.00   0.00 
1 1 1    8    0  -10 o 13  429.64   48.83    0.02    0.00    0.02    0.00    0.02    0.00  429.64   48.83  429.64   48.83   0.00   0.00 
1 1 1    8    0   -7 o  4 5143.48  103.16    3.06    0.12    3.06    0.12    3.06    0.12 5143.48  103.16 5143.48  103.16   0.00   0.00 
1 1 1    8    0   -4 o  8 3335.16   81.27    1.28    0.06    1.28    0.06    1.28    0.06 3335.16   81.27 3335.16   81.27   0.00   0.00 
1 1 1    8    0   -1 o 11   90.46   53.47    0.00    0.00    0.00    0.00    0.00    0.00   90.46   53.47   90.46   53.47  -0.00   0.00 
1 1 1    8    0    2 o  2 2514.48   64.10    0.73    0.04    0.73    0.04    0.73    0.04 2514.48   64.10 2514.48   64.10  -0.00   0.00 
1 1 1    8    0    5 o 11 1890.61   47.89    0.41    0.02    0.41    0.02    0.41    0.02 1890.61   47.89 1890.61   47.89  -0.00   0.00 
1 1 1    8    0    8 o 12 3276.90   63.82    1.24    0.05    1.24    0.05    1.24    0.05 3276.90   63.82 3276.90   63.82  -0.00   0.00 
1 1 1    8    0   11 o 17  160.24   87.84    0.00    0.00    0.00    0.00    0.00    0.00  160.24   87.84  160.24   87.84  -0.00   0.00 
1 1 1    8    0   14 o 14  949.41   29.64    0.10    0.01    0.10    0.01    0.10    0.01  949.41   29.64  949.41   29.64  -0.00   0.00 
1 1 1    8    0   17 o 19 1073.13   30.07    0.13    0.01    0.13    0.01    0.13    0.01 1073.13   30.07 1073.13   30.07  -0.00   0.00 
1 1 1    8    0   20 o  5  381.96   41.88    0.02    0.00    0.02    0.00    0.02    0.00  381.96   41.88  381.96   41.88  -0.00   0.00 
1 1 1    8    0   23 o 16  224.41  111.84    0.01    0.01    0.01    0.01    0.01    0.01  224.41  111.84  224.41  111.84  -0.00   0.00 
1 1 1    8    0   26 o  7  154.52   98.06    0.01    0.01    0.01    0.01    0.01    0.01  154.52   98.06  154.52   98.06   0.00   0.00 
1 1 1    8    1  -26 o 16  275.22   65.88    0.01    0.00    0.01    0.00    0.00    0.00  275.22   65.88       ?       ?      ?      ? 
1 1 1    8    1  -23 o  6  299.09   65.96    0.01    0.00    0.01    0.00    0.00    0.00  299.09   65.96       ?       ?      ?      ? 
1 1 1    8    1  -20 o  4  208.87   63.40    0.01    0.00    0.01    0.00    0.00    0.00  208.87   63.40       ?       ?      ?      ? 
1 1 1    8    1  -17 o 17  551.32   25.79    0.04    0.00    0.04    0.00    0.00    0.00  551.32   25.79       ?       ?      ?      ? 
1 1 1    8    1  -14 o  8  901.46   22.44    0.09    0.00    0.09    0.00    0.00    0.00  901.46   22.44       ?       ?      ?      ? 
1 1 1    8    1  -11 o 17  412.52   33.71    0.02    0.00    0.02    0.00    0.00    0.00  412.52   33.71       ?       ?      ?      ? 
1 1 1    8    1   -8 o 15 2995.50   45.57    1.03    0.03    1.03    0.03    0.00    0.00 2995.50   45.57       ?       ?      ?      ? 
1 1 1    8    1   -5 o 12 2966.66   56.12    1.01    0.04    1.01    0.04    0.00    0.00 2966.66   56.12       ?       ?      ?      ? 
1 1 1    8    1   -2 f  0 2948.86   57.54    1.00    0.04    1.00    0.04    0.00    0.00 2948.86   57.54       ?       ?      ?      ? 
1 1 1    8    1    1 f  0 2284.76   44.94    0.60    0.02    0.60    0.02    0.00    0.00 2284.76   44.94       ?       ?      ?      ? 
1 1 1    8    1    4 o  6 2747.12   55.37    0.87    0.03    0.87    0.03    0.00    0.00 2747.12   55.37       ?       ?      ?      ? 
1 1 1    8    1    7 o 11 1701.73   29.43    0.33    0.01    0.33    0.01    0.00    0.00 1701.73   29.43       ?       ?      ?      ? 
1 1 1    8    1   10 f  0  950.43   20.00    0.10    0.00    0.10    0.00    0.00    0.00  950.43   20.00       ?       ?      ?      ? 
1 1 1    8    1   13 f  0 1430.96   24.05    0.24    0.01    0.24    0.01    0.00    0.00 1430.96   24.05       ?       ?      ?      ? 
1 1 1    8    1   16 o  8 1915.18   31.68    0.42    0.01    0.42    0.01    0.00    0.00 1915.18   31.68       ?       ?      ?      ? 
1 1 1    8    1   19 o 17  270.22   56.54    0.01    0.00    0.01    0.00    0.00    0.00  270.22   56.54       ?       ?      ?      ? 
1 1 1    8    1   22 o 17  352.93   43.44    0.01    0.00    0.01    0.00    0.00    0.00  352.93   43.44       ?       ?      ?      ? 
1 1 1    8    1   25 o  7  160.28   61.60    0.00    0.00    0.00    0.00    0.00    0.00  160.28   61.60       ?       ?      ?      ? 
1 1 1    8    1   28 o  6   68.24   30.23    0.00    0.00    0.00    0.00    0.00    0.00   68.24   30.23       ?       ?      ?      ? 
1 1 1    8    2  -27 f  0  222.93   41.87    0.01    0.00    0.01    0.00    0.00    0.00  222.93   41.87       ?       ?      ?      ? 
1 1 1    8    2  -24 f  0  234.63   33.25    0.01    0.00    0.01    0.00    0.00    0.00  234.63   33.25       ?       ?      ?      ? 
1 1 1    8    2  -21 o 15  517.21   15.46    0.03    0.00    0.03    0.00    0.00    0.00  517.21   15.46       ?       ?      ?      ? 
1 1 1    8    2  -18 o 15  477.60   14.72    0.03    0.00    0.03    0.00    0.00    0.00  477.60   14.72       ?       ?      ?      ? 
1 1 1    8    2  -15 o 17 1608.38   20.56    0.30    0.01    0.30    0.01    0.00    0.00 1608.38   20.56       ?       ?      ?      ? 
1 1 1    8    2  -12 o 16 2026.01   23.39    0.47    0.01    0.47    0.01    0.00    0.00 2026.01   23.39       ?       ?      ?      ? 
1 1 1    8    2   -9 f  0 2054.85   24.79    0.48    0.01    0.48    0.01    0.00    0.00 2054.85   24.79       ?       ?      ?      ? 
1 1 1    8    2   -6 o 10 2030.52   31.76    0.47    0.01    0.47    0.01    0.00    0.00 2030.52   31.76       ?       ?      ?      ? 
1 1 1    8    2   -3 o  2 1884.25   25.36    0.41    0.01    0.41    0.01    0.00    0.00 1884.25   25.36       ?       ?      ?      ? 
1 1 1    8    2    0 o 18 1280.76   16.41    0.19    0.00    0.19    0.00    0.00    0.00 1280.76   16.41       ?       ?      ?      ? 
1 1 1    8    2    3 o 12  807.78   16.78    0.07    0.00    0.07    0.00    0.00    0.00  807.78   16.78       ?       ?      ?      ? 
1 1 1    8    2    6 o 16 4096.82   48.62    1.93    0.05    1.93    0.05    0.00    0.00 4096.82   48.62       ?       ?      ?      ? 
1 1 1    8    2    9 o  3 1207.95   16.76    0.17    0.00    0.17    0.00    0.00    0.00 1207.95   16.76       ?       ?      ?      ? 
1 1 1    8    2   12 o 16 2064.94   23.82    0.49    0.01    0.49    0.01    0.00    0.00 2064.94   23.82       ?       ?      ?      ? 
1 1 1    8    2   15 o 19  814.78   16.23    0.08    0.00    0.08    0.00    0.00    0.00  814.78   16.23       ?       ?      ?      ? 
1 1 1    8    2   18 o  5  285.69   26.15    0.01    0.00    0.01    0.00    0.00    0.00  285.69   26.15       ?       ?      ?      ? 
1 1 1    8    2   21 o 18  815.74   13.95    0.08    0.00    0.08    0.00    0.00    0.00  815.74   13.95       ?       ?      ?      ? 
1 1 1    8    2   24 o  5  138.19   45.42    0.00    0.00    0.00    0.00    0.00    0.00  138.19   45.42       ?       ?      ?      ? 
1 1 1    8    2   27 o  9  230.86   44.61    0.01    0.00    0.01    0.00    0.00    0.00  230.86   44.61       ?       ?      ?      ? 
1 1 1    8    3  -28 o 16   77.57   39.51    0.00    0.00    0.00    0.00    0.00    0.00   77.57   39.51       ?       ?      ?      ? 
1 1 1    8    3  -25 o  8  147.14   56.02    0.00    0.00    0.00    0.00    0.00    0.00  147.14   56.02       ?       ?      ?      ? 
1 1 1    8    3  -22 o  5  333.30   50.13    0.01    0.00    0.01    0.00    0.00    0.00  333.30   50.13       ?       ?      ?      ? 
1 1 1    8    3  -19 o  8 1165.38   23.83    0.16    0.01    0.16    0.01    0.00    0.00 1165.38   23.83       ?       ?      ?      ? 
1 1 1    8    3  -16 o  7  665.85   24.32    0.05    0.00    0.05    0.00    0.00    0.00  665.85   24.32       ?       ?      ?      ? 
1 1 1    8    3  -13 o 18 1288.42   23.32    0.19    0.01    0.19    0.01    0.00    0.00 1288.42   23.32       ?       ?      ?      ? 
1 1 1    8    3  -10 o 15  675.23   26.62    0.05    0.00    0.05    0.00    0.00    0.00  675.23   26.62       ?       ?      ?      ? 
1 1 1    8    3   -7 o 11 3169.16   52.08    1.16    0.04    1.16    0.04    0.00    0.00 3169.16   52.08       ?       ?      ?      ? 
1 1 1    8    3   -4 o 12 2354.53   53.07    0.64    0.03    0.64    0.03    0.00    0.00 2354.53   53.07       ?       ?      ?      ? 
1 1 1    8    3   -1 o  6 2258.09   42.70    0.59    0.02    0.59    0.02    0.00    0.00 2258.09   42.70       ?       ?      ?      ? 
1 1 1    8    3    2 o 12 1139.09   28.34    0.15    0.01    0.15    0.01    0.00    0.00 1139.09   28.34       ?       ?      ?      ? 
1 1 1    8    3    5 o  2 1676.88   34.99    0.32    0.01    0.32    0.01    0.00    0.00 1676.88   34.99       ?       ?      ?      ? 
1 1 1    8    3    8 o 16 1432.09   28.18    0.24    0.01    0.24    0.01    0.00    0.00 1432.09   28.18       ?       ?      ?      ? 
1 1 1    8    3   11 o 15 1249.83   25.77    0.18    0.01    0.18    0.01    0.00    0.00 1249.83   25.77       ?       ?      ?      ? 
1 1 1    8    3   14 o  1  982.03   22.45    0.11    0.01    0.11    0.01    0.00    0.00  982.03   22.45       ?       ?      ?      ? 
1 1 1    8    3   17 o  8  884.28   22.31    0.09    0.00    0.09    0.00    0.00    0.00  884.28   22.31       ?       ?      ?      ? 
1 1 1    8    3   20 o 10  847.06   26.03    0.08    0.01    0.08    0.01    0.00    0.00  847.06   26.03       ?       ?      ?      ? 
1 1 1    8    3   23 o 19  548.41   28.43    0.04    0.00    0.04    0.00    0.00    0.00  548.41   28.43       ?       ?      ?      ? 
1 1 1    8    3   26 o  1  200.76   77.68    0.01    0.01    0.01    0.01    0.00    0.00  200.76   77.68       ?       ?      ?      ? 
1 1 1    8    4  -26 o 16  119.77   47.85    0.00    0.00    0.00    0.00    0.00    0.00  119.77   47.85       ?       ?      ?      ? 
1 1 1    8    4  -23 o  6  408.55   38.91    0.02    0.00    0.02    0.00    0.00    0.00  408.55   38.91       ?       ?      ?      ? 
1 1 1    8    4  -20 o  1 1026.72   21.88    0.12    0.01    0.12    0.01    0.00    0.00 1026.72   21.88       ?       ?      ?      ? 
1 1 1    8    4  -17 o  8 1842.38   38.65    0.39    0.02    0.39    0.02    0.00    0.00 1842.38   38.65       ?       ?      ?      ? 
1 1 1    8    4  -14 o 12  674.00   24.06    0.05    0.00    0.05    0.00    0.00    0.00  674.00   24.06       ?       ?      ?      ? 
1 1 1    8    4  -11 o 12  854.76   22.87    0.08    0.00    0.08    0.00    0.00    0.00  854.76   22.87       ?       ?      ?      ? 
1 1 1    8    4   -8 o 12  907.81   24.17    0.09    0.01    0.09    0.01    0.00    0.00  907.81   24.17       ?       ?      ?      ? 
1 1 1    8    4   -5 o 10 3198.84   59.52    1.18    0.04    1.18    0.04    0.00    0.00 3198.84   59.52       ?       ?      ?      ? 
1 1 1    8    4   -2 o  2 2385.24   49.67    0.65    0.03    0.65    0.03    0.00    0.00 2385.24   49.67       ?       ?      ?      ? 
1 1 1    8    4    1 o  7 1462.49   31.86    0.25    0.01    0.25    0.01    0.00    0.00 1462.49   31.86       ?       ?      ?      ? 
1 1 1    8    4    4 o 18 2561.12   54.55    0.75    0.03    0.75    0.03    0.00    0.00 2561.12   54.55       ?       ?      ?      ? 
1 1 1    8    4    7 o  7 2524.56   44.15    0.73    0.03    0.73    0.03    0.00    0.00 2524.56   44.15       ?       ?      ?      ? 
1 1 1    8    4   10 o 18  952.39   23.33    0.10    0.01    0.10    0.01    0.00    0.00  952.39   23.33       ?       ?      ?      ? 
1 1 1    8    4   13 o  4 2452.20   39.38    0.69    0.02    0.69    0.02    0.00    0.00 2452.20   39.38       ?       ?      ?      ? 
1 1 1    8    4   16 o  6 1934.86   31.42    0.43    0.01    0.43    0.01    0.00    0.00 1934.86   31.42       ?       ?      ?      ? 
1 1 1    8    4   19 o 12 1124.99   21.89    0.15    0.01    0.15    0.01    0.00    0.00 1124.99   21.89       ?       ?      ?      ? 
1 1 1    8    4   22 o  7  317.46   51.59    0.01    0.00    0.01    0.00    0.00    0.00  317.46   51.59       ?       ?      ?      ? 
1 1 1    8    4   25 o  7  264.54   65.53    0.01    0.00    0.01    0.00    0.00    0.00  264.54   65.53       ?       ?      ?      ? 
1 1 1    8    4   28 o 12   70.64   33.68    0.00    0.00    0.00    0.00    0.00    0.00   70.64   33.68       ?       ?      ?      ? 
1 1 1    8    5  -27 f  0  112.97   46.30    0.00    0.00    0.00    0.00    0.00    0.00  112.97   46.30       ?       ?      ?      ? 
1 1 1    8    5  -24 o 13  199.96   40.60    0.01    0.00    0.01    0.00    0.00    0.00  199.96   40.60       ?       ?      ?      ? 
1 1 1    8    5  -21 o  9  432.15   16.05    0.02    0.00    0.02    0.00    0.00    0.00  432.15   16.05       ?       ?      ?      ? 
1 1 1    8    5  -18 o  5  710.00   15.94    0.06    0.00    0.06    0.00    0.00    0.00  710.00   15.94       ?       ?      ?      ? 
1 1 1    8    5  -15 o 11 1471.50   18.38    0.25    0.01    0.25    0.01    0.00    0.00 1471.50   18.38       ?       ?      ?      ? 
1 1 1    8    5  -12 o  3 1224.89   15.60    0.17    0.00    0.17    0.00    0.00    0.00 1224.89   15.60       ?       ?      ?      ? 
1 1 1    8    5   -9 o  5 2383.71   28.82    0.65    0.02    0.65    0.02    0.00    0.00 2383.71   28.82       ?       ?      ?      ? 
1 1 1    8    5   -6 o  6 2346.47   28.22    0.63    0.02    0.63    0.02    0.00    0.00 2346.47   28.22       ?       ?      ?      ? 
1 1 1    8    5   -3 o 14 1429.22   18.43    0.23    0.01    0.23    0.01    0.00    0.00 1429.22   18.43       ?       ?      ?      ? 
1 1 1    8    5    0 o 19 1374.32   17.70    0.22    0.01    0.22    0.01    0.00    0.00 1374.32   17.70       ?       ?      ?      ? 
1 1 1    8    5    3 o 16 1587.42   20.50    0.29    0.01    0.29    0.01    0.00    0.00 1587.42   20.50       ?       ?      ?      ? 
1 1 1    8    5    6 o 14 1445.40   18.67    0.24    0.01    0.24    0.01    0.00    0.00 1445.40   18.67       ?       ?      ?      ? 
1 1 1    8    5    9 o 18 1098.00   20.42    0.14    0.01    0.14    0.01    0.00    0.00 1098.00   20.42       ?       ?      ?      ? 
1 1 1    8    5   12 o 13 1486.08   18.26    0.25    0.01    0.25    0.01    0.00    0.00 1486.08   18.26       ?       ?      ?      ? 
1 1 1    8    5   15 o  3 1160.48   15.45    0.15    0.00    0.15    0.00    0.00    0.00 1160.48   15.45       ?       ?      ?      ? 
1 1 1    8    5   18 o 12 1332.44   18.05    0.20    0.01    0.20    0.01    0.00    0.00 1332.44   18.05       ?       ?      ?      ? 
1 1 1    8    5   21 o  9  348.57   21.06    0.01    0.00    0.01    0.00    0.00    0.00  348.57   21.06       ?       ?      ?      ? 
1 1 1    8    5   24 o 14  266.51   28.33    0.01    0.00    0.01    0.00    0.00    0.00  266.51   28.33       ?       ?      ?      ? 
1 1 1    8    5   27 o 12   78.27   31.41    0.00    0.00    0.00    0.00    0.00    0.00   78.27   31.41       ?       ?      ?      ? 
1 1 1    8    6  -28 o 12   63.78   30.29    0.00    0.00    0.00    0.00    0.00    0.00   63.78   30.29       ?       ?      ?      ? 
1 1 1    8    6  -25 o 16  118.40   45.22    0.00    0.00    0.00    0.00    0.00    0.00  118.40   45.22       ?       ?      ?      ? 
1 1 1    8    6  -22 o  9  552.20   25.76    0.04    0.00    0.04    0.00    0.00    0.00  552.20   25.76       ?       ?      ?      ? 
1 1 1    8    6  -19 o  5  436.40   38.42    0.02    0.00    0.02    0.00    0.00    0.00  436.40   38.42       ?       ?      ?      ? 
1 1 1    8    6  -16 o  7  223.02   68.09    0.01    0.00    0.01    0.00    0.00    0.00  223.02   68.09       ?       ?      ?      ? 
1 1 1    8    6  -13 o  3 2325.67   39.05    0.62    0.02    0.62    0.02    0.00    0.00 2325.67   39.05       ?       ?      ?      ? 
1 1 1    8    6  -10 o 10  811.49   24.85    0.08    0.00    0.08    0.00    0.00    0.00  811.49   24.85       ?       ?      ?      ? 
1 1 1    8    6   -7 o  2  775.21   25.82    0.07    0.00    0.07    0.00    0.00    0.00  775.21   25.82       ?       ?      ?      ? 
1 1 1    8    6   -4 o  4 3277.93   63.84    1.24    0.05    1.24    0.05    0.00    0.00 3277.93   63.84       ?       ?      ?      ? 
1 1 1    8    6   -1 o  1 1158.19   29.10    0.15    0.01    0.15    0.01    0.00    0.00 1158.19   29.10       ?       ?      ?      ? 
1 1 1    8    6    2 o 14 1692.43   37.84    0.33    0.01    0.33    0.01    0.00    0.00 1692.43   37.84       ?       ?      ?      ? 
1 1 1    8    6    5 o  1 2031.39   44.79    0.47    0.02    0.47    0.02    0.00    0.00 2031.39   44.79       ?       ?      ?      ? 
1 1 1    8    6    8 o  8 1421.76   31.30    0.23    0.01    0.23    0.01    0.00    0.00 1421.76   31.30       ?       ?      ?      ? 
1 1 1    8    6   11 o  3 1610.29   29.15    0.30    0.01    0.30    0.01    0.00    0.00 1610.29   29.15       ?       ?      ?      ? 
1 1 1    8    6   14 o 13 1937.87   38.60    0.43    0.02    0.43    0.02    0.00    0.00 1937.87   38.60       ?       ?      ?      ? 
1 1 1    8    6   17 f  0 1590.92   30.25    0.29    0.01    0.29    0.01    0.00    0.00 1590.92   30.25       ?       ?      ?      ? 
1 1 1    8    6   20 o 19  592.08   27.90    0.04    0.00    0.04    0.00    0.00    0.00  592.08   27.90       ?       ?      ?      ? 
1 1 1    8    6   23 o  7  618.59   30.39    0.05    0.00    0.05    0.00    0.00    0.00  618.59   30.39       ?       ?      ?      ? 
1 1 1    8    6   26 o 12  123.20   49.95    0.00    0.00    0.00    0.00    0.00    0.00  123.20   49.95       ?       ?      ?      ? 
1 1 1    8    7  -26 o 17  164.13   67.13    0.01    0.00    0.01    0.00    0.00    0.00  164.13   67.13       ?       ?      ?      ? 
1 1 1    8    7  -23 o  2  293.14   53.12    0.01    0.00    0.01    0.00    0.00    0.00  293.14   53.12       ?       ?      ?      ? 
1 1 1    8    7  -20 f  0  267.87   62.35    0.01    0.00    0.01    0.00    0.00    0.00  267.87   62.35       ?       ?      ?      ? 
1 1 1    8    7  -17 o  6  820.00   24.13    0.08    0.00    0.08    0.00    0.00    0.00  820.00   24.13       ?       ?      ?      ? 
1 1 1    8    7  -14 o  8 1625.20   31.34    0.30    0.01    0.30    0.01    0.00    0.00 1625.20   31.34       ?       ?      ?      ? 
1 1 1    8    7  -11 o 11 1107.97   24.51    0.14    0.01    0.14    0.01    0.00    0.00 1107.97   24.51       ?       ?      ?      ? 
1 1 1    8    7   -8 o 18 2218.25   40.35    0.57    0.02    0.57    0.02    0.00    0.00 2218.25   40.35       ?       ?      ?      ? 
1 1 1    8    7   -5 o 19 1776.89   38.54    0.36    0.02    0.36    0.02    0.00    0.00 1776.89   38.54       ?       ?      ?      ? 
1 1 1    8    7   -2 f  0 1353.34   34.44    0.21    0.01    0.21    0.01    0.00    0.00 1353.34   34.44       ?       ?      ?      ? 
1 1 1    8    7    1 o 16 1069.01   29.33    0.13    0.01    0.13    0.01    0.00    0.00 1069.01   29.33       ?       ?      ?      ? 
1 1 1    8    7    4 o  8 2244.43   42.30    0.58    0.02    0.58    0.02    0.00    0.00 2244.43   42.30       ?       ?      ?      ? 
1 1 1    8    7    7 o  1 1125.87   27.48    0.15    0.01    0.15    0.01    0.00    0.00 1125.87   27.48       ?       ?      ?      ? 
1 1 1    8    7   10 o  6  859.49   26.70    0.08    0.01    0.08    0.01    0.00    0.00  859.49   26.70       ?       ?      ?      ? 
1 1 1    8    7   13 o 10 1111.50   26.27    0.14    0.01    0.14    0.01    0.00    0.00 1111.50   26.27       ?       ?      ?      ? 
1 1 1    8    7   16 o  9 1972.28   36.19    0.45    0.02    0.45    0.02    0.00    0.00 1972.28   36.19       ?       ?      ?      ? 
1 1 1    8    7   19 o  9  391.86   39.62    0.02    0.00    0.02    0.00    0.00    0.00  391.86   39.62       ?       ?      ?      ? 
1 1 1    8    7   22 o  7  439.42   30.39    0.02    0.00    0.02    0.00    0.00    0.00  439.42   30.39       ?       ?      ?      ? 
1 1 1    8    7   25 o 18  131.00   49.97    0.00    0.00    0.00    0.00    0.00    0.00  131.00   49.97       ?       ?      ?      ? 
1 1 1    8    7   28 o  2   61.36   30.49    0.00    0.00    0.00    0.00    0.00    0.00   61.36   30.49       ?       ?      ?      ? 
1 1 1    8    8    0 o 10 5032.27   71.30    2.91    0.08    2.91    0.08    0.00    0.00 5032.27   71.30       ?       ?      ?      ? 
1 1 1    8    8    3 o 10 2777.24   33.53    0.89    0.02    0.89    0.02    0.00    0.00 2777.24   33.53       ?       ?      ?      ? 
1 1 1    8    8    6 o  1 2554.77   30.59    0.75    0.02    0.75    0.02    0.00    0.00 2554.77   30.59       ?       ?      ?      ? 
1 1 1    8    8    9 o 18  514.91   15.51    0.03    0.00    0.03    0.00    0.00    0.00  514.91   15.51       ?       ?      ?      ? 
1 1 1    8    8   12 o 19  167.06   48.97    0.00    0.00    0.00    0.00    0.00    0.00  167.06   48.97       ?       ?      ?      ? 
1 1 1    8    8   15 o 13 1733.71   21.16    0.35    0.01    0.35    0.01    0.00    0.00 1733.71   21.16       ?       ?      ?      ? 
1 1 1    8    8   18 o  1  852.92   13.77    0.08    0.00    0.08    0.00    0.00    0.00  852.92   13.77       ?       ?      ?      ? 
1 1 1    8    8   21 o 12  679.16   13.50    0.05    0.00    0.05    0.00    0.00    0.00  679.16   13.50       ?       ?      ?      ? 
1 1 1    8    8   24 o 13  270.51   27.83    0.01    0.00    0.01    0.00    0.00    0.00  270.51   27.83       ?       ?      ?      ? 
1 1 1    8    8   27 o  3   93.40   39.10    0.00    0.00    0.00    0.00    0.00    0.00   93.40   39.10       ?       ?      ?      ? 
1 1 1    9    0  -27 o 14  106.52   67.44    0.00    0.00    0.00    0.00    0.00    0.00  106.52   67.44  106.52   67.44   0.00   0.00 
1 1 1    9    0  -24 o 14  405.76   27.46    0.02    0.00    0.02    0.00    0.02    0.00  405.76   27.46  405.76   27.46  -0.00   0.00 
1 1 1    9    0  -21 o 14  547.54   21.13    0.03    0.00    0.03    0.00    0.03    0.00  547.54   21.13  547.54   21.13   0.00   0.00 
1 1 1    9    0  -18 o 11 2479.95   34.35    0.71    0.02    0.71    0.02    0.71    0.02 2479.95   34.35 2479.95   34.35   0.00   0.00 
1 1 1    9    0  -15 o 17  283.99   41.76    0.01    0.00    0.01    0.00    0.01    0.00  283.99   41.76  283.99   41.76  -0.00   0.00 
1 1 1    9    0  -12 o  3 1841.26   25.66    0.39    0.01    0.39    0.01    0.39    0.01 1841.26   25.66 1841.26   25.66  -0.00   0.00 
1 1 1    9    0   -9 o  5 1553.53   21.78    0.28    0.01    0.28    0.01    0.28    0.01 1553.53   21.78 1553.53   21.78   0.00   0.00 
1 1 1    9    0   -6 f  0 1055.54   27.28    0.13    0.01    0.13    0.01    0.13    0.01 1055.54   27.28 1055.54   27.28   0.00   0.00 
1 1 1    9    0   -3 o  6  722.40   18.04    0.06    0.00    0.06    0.00    0.06    0.00  722.40   18.04  722.40   18.04   0.00   0.00 
1 1 1    9    0    0 o  8 2045.56   29.34    0.48    0.01    0.48    0.01    0.48    0.01 2045.56   29.34 2045.56   29.34   0.00   0.00 
1 1 1    9    0    3 o 13  598.55   18.08    0.04    0.00    0.04    0.00    0.04    0.00  598.55   18.08  598.55   18.08   0.00   0.00 
1 1 1    9    0    6 o 18 2491.08   33.49    0.71    0.02    0.71    0.02    0.71    0.02 2491.08   33.49 2491.08   33.49   0.00   0.00 
1 1 1    9    0    9 o 19  709.99   20.63    0.06    0.00    0.06    0.00    0.06    0.00  709.99   20.63  709.99   20.63   0.00   0.00 
1 1 1    9    0   12 o 14  977.10   21.34    0.11    0.00    0.11    0.00    0.11    0.00  977.10   21.34  977.10   21.34   0.00   0.00 
1 1 1    9    0   15 o  7  138.50   69.57    0.00    0.00    0.00    0.00    0.00    0.00  138.50   69.57  138.50   69.57  -0.00   0.00 
1 1 1    9    0   18 o 18 3207.45   45.22    1.19    0.03    1.19    0.03    1.19    0.03 3207.45   45.22 3207.45   45.22   0.00   0.00 
1 1 1    9    0   21 o 12  270.02   37.64    0.01    0.00    0.01    0.00    0.01    0.00  270.02   37.64  270.02   37.64   0.00   0.00 
1 1 1    9    0   24 o 11  259.32   52.01    0.01    0.00    0.01    0.00    0.01    0.00  259.32   52.01  259.32   52.01   0.00   0.00 
1 1 1    9    0   27 o 17   97.01   61.75    0.00    0.00    0.00    0.00    0.00    0.00   97.01   61.75   97.01   61.75   0.00   0.00 
1 1 1    9    1  -28 o 19   66.65   29.73    0.00    0.00    0.00    0.00    0.00    0.00   66.65   29.73       ?       ?      ?      ? 
1 1 1    9    1  -25 o 15  160.80   59.82    0.00    0.00    0.00    0.00    0.00    0.00  160.80   59.82       ?       ?      ?      ? 
1 1 1    9    1  -22 o 11  171.11   61.03    0.00    0.00    0.00    0.00    0.00    0.00  171.11   61.03       ?       ?      ?      ? 
1 1 1    9    1  -19 o  2  246.20   60.99    0.01    0.00    0.01    0.00    0.00    0.00  246.20   60.99       ?       ?      ?      ? 
1 1 1    9    1  -16 o  5  262.06   63.41    0.01    0.00    0.01    0.00    0.00    0.00  262.06   63.41       ?       ?      ?      ? 
1 1 1    9    1  -13 o  7  839.98   24.17    0.08    0.00    0.08    0.00    0.00    0.00  839.98   24.17       ?       ?      ?      ? 
1 1 1    9    1  -10 o  3  664.79   23.70    0.05    0.00    0.05    0.00    0.00    0.00  664.79   23.70       ?       ?      ?      ? 
1 1 1    9    1   -7 o  6 3386.58   55.96    1.32    0.04    1.32    0.04    0.00    0.00 3386.58   55.96       ?       ?      ?      ? 
1 1 1    9    1   -4 o 14 4049.56   91.23    1.89    0.08    1.89    0.08    0.00    0.00 4049.56   91.23       ?       ?      ?      ? 
1 1 1    9    1   -1 o  6 1394.39   29.40    0.22    0.01    0.22    0.01    0.00    0.00 1394.39   29.40       ?       ?      ?      ? 
1 1 1    9    1    2 o 12 1848.58   37.07    0.39    0.02    0.39    0.02    0.00    0.00 1848.58   37.07       ?       ?      ?      ? 
1 1 1    9    1    5 o  6 1743.55   35.60    0.35    0.01    0.35    0.01    0.00    0.00 1743.55   35.60       ?       ?      ?      ? 
1 1 1    9    1    8 o 10 1232.48   25.03    0.17    0.01    0.17    0.01    0.00    0.00 1232.48   25.03       ?       ?      ?      ? 
1 1 1    9    1   11 o  5  775.05   22.51    0.07    0.00    0.07    0.00    0.00    0.00  775.05   22.51       ?       ?      ?      ? 
1 1 1    9    1   14 o  2 3753.87   55.43    1.62    0.05    1.62    0.05    0.00    0.00 3753.87   55.43       ?       ?      ?      ? 
1 1 1    9    1   17 o 13 1546.79   28.70    0.28    0.01    0.28    0.01    0.00    0.00 1546.79   28.70       ?       ?      ?      ? 
1 1 1    9    1   20 o 13  764.87   23.32    0.07    0.00    0.07    0.00    0.00    0.00  764.87   23.32       ?       ?      ?      ? 
1 1 1    9    1   23 o  2  418.16   37.89    0.02    0.00    0.02    0.00    0.00    0.00  418.16   37.89       ?       ?      ?      ? 
1 1 1    9    1   26 o  4  101.20   39.84    0.00    0.00    0.00    0.00    0.00    0.00  101.20   39.84       ?       ?      ?      ? 
1 1 1    9    2  -26 o 18  127.75   51.24    0.00    0.00    0.00    0.00    0.00    0.00  127.75   51.24       ?       ?      ?      ? 
1 1 1    9    2  -23 o  4  363.12   50.86    0.02    0.00    0.02    0.00    0.00    0.00  363.12   50.86       ?       ?      ?      ? 
1 1 1    9    2  -20 o 13  491.88   31.74    0.03    0.00    0.03    0.00    0.00    0.00  491.88   31.74       ?       ?      ?      ? 
1 1 1    9    2  -17 o  5  522.73   28.06    0.03    0.00    0.03    0.00    0.00    0.00  522.73   28.06       ?       ?      ?      ? 
1 1 1    9    2  -14 o  7 1004.74   22.93    0.12    0.01    0.12    0.01    0.00    0.00 1004.74   22.93       ?       ?      ?      ? 
1 1 1    9    2  -11 o 19 1837.44   29.39    0.39    0.01    0.39    0.01    0.00    0.00 1837.44   29.39       ?       ?      ?      ? 
1 1 1    9    2   -8 o  5 2140.19   37.17    0.53    0.02    0.53    0.02    0.00    0.00 2140.19   37.17       ?       ?      ?      ? 
1 1 1    9    2   -5 f  0 3425.57   61.55    1.35    0.05    1.35    0.05    0.00    0.00 3425.57   61.55       ?       ?      ?      ? 
1 1 1    9    2   -2 o 15 1045.24   26.26    0.13    0.01    0.13    0.01    0.00    0.00 1045.24   26.26       ?       ?      ?      ? 
1 1 1    9    2    1 o 16 1288.75   28.39    0.19    0.01    0.19    0.01    0.00    0.00 1288.75   28.39       ?       ?      ?      ? 
1 1 1    9    2    4 o 18 2838.44   53.81    0.93    0.04    0.93    0.04    0.00    0.00 2838.44   53.81       ?       ?      ?      ? 
1 1 1    9    2    7 o  3 1229.60   26.32    0.17    0.01    0.17    0.01    0.00    0.00 1229.60   26.32       ?       ?      ?      ? 
1 1 1    9    2   10 o  5  997.52   23.85    0.11    0.01    0.11    0.01    0.00    0.00  997.52   23.85       ?       ?      ?      ? 
1 1 1    9    2   13 o 15  550.57   28.30    0.03    0.00    0.03    0.00    0.00    0.00  550.57   28.30       ?       ?      ?      ? 
1 1 1    9    2   16 o 16 2898.11   47.15    0.97    0.03    0.97    0.03    0.00    0.00 2898.11   47.15       ?       ?      ?      ? 
1 1 1    9    2   19 o  6  925.34   26.10    0.10    0.01    0.10    0.01    0.00    0.00  925.34   26.10       ?       ?      ?      ? 
1 1 1    9    2   22 o  8  191.01   63.07    0.00    0.00    0.00    0.00    0.00    0.00  191.01   63.07       ?       ?      ?      ? 
1 1 1    9    2   25 o  9  125.32   48.15    0.00    0.00    0.00    0.00    0.00    0.00  125.32   48.15       ?       ?      ?      ? 
1 1 1    9    2   28 o  1   70.18   32.60    0.00    0.00    0.00    0.00    0.00    0.00   70.18   32.60       ?       ?      ?      ? 
1 1 1    9    3  -27 f  0   91.94   37.53    0.00    0.00    0.00    0.00    0.00    0.00   91.94   37.53       ?       ?      ?      ? 
1 1 1    9    3  -24 o 18  368.87   21.13    0.02    0.00    0.02    0.00    0.00    0.00  368.87   21.13       ?       ?      ?      ? 
1 1 1    9    3  -21 o  6  500.72   15.02    0.03    0.00    0.03    0.00    0.00    0.00  500.72   15.02       ?       ?      ?      ? 
1 1 1    9    3  -18 o  4  448.23   16.51    0.02    0.00    0.02    0.00    0.00    0.00  448.23   16.51       ?       ?      ?      ? 
1 1 1    9    3  -15 o 13 1176.13   15.47    0.16    0.00    0.16    0.00    0.00    0.00 1176.13   15.47       ?       ?      ?      ? 
1 1 1    9    3  -12 o 16  484.52   15.43    0.03    0.00    0.03    0.00    0.00    0.00  484.52   15.43       ?       ?      ?      ? 
1 1 1    9    3   -9 o  5  938.71   17.28    0.10    0.00    0.10    0.00    0.00    0.00  938.71   17.28       ?       ?      ?      ? 
1 1 1    9    3   -6 o 11 1945.03   23.18    0.43    0.01    0.43    0.01    0.00    0.00 1945.03   23.18       ?       ?      ?      ? 
1 1 1    9    3   -3 o 12 3057.25   38.22    1.07    0.03    1.07    0.03    0.00    0.00 3057.25   38.22       ?       ?      ?      ? 
1 1 1    9    3    0 f  0  345.89   17.23    0.01    0.00    0.01    0.00    0.00    0.00  345.89   17.23       ?       ?      ?      ? 
1 1 1    9    3    3 o 10 1038.98   27.56    0.12    0.01    0.12    0.01    0.00    0.00 1038.98   27.56       ?       ?      ?      ? 
1 1 1    9    3    6 o  5 2016.14   24.01    0.47    0.01    0.47    0.01    0.00    0.00 2016.14   24.01       ?       ?      ?      ? 
1 1 1    9    3    9 o 18 1991.15   24.14    0.46    0.01    0.46    0.01    0.00    0.00 1991.15   24.14       ?       ?      ?      ? 
1 1 1    9    3   12 o  5  594.60   13.93    0.04    0.00    0.04    0.00    0.00    0.00  594.60   13.93       ?       ?      ?      ? 
1 1 1    9    3   15 o  5  911.95   13.60    0.10    0.00    0.10    0.00    0.00    0.00  911.95   13.60       ?       ?      ?      ? 
1 1 1    9    3   18 o  5  785.11   13.21    0.07    0.00    0.07    0.00    0.00    0.00  785.11   13.21       ?       ?      ?      ? 
1 1 1    9    3   21 f  0  308.29   24.01    0.01    0.00    0.01    0.00    0.00    0.00  308.29   24.01       ?       ?      ?      ? 
1 1 1    9    3   24 o  1  320.62   21.52    0.01    0.00    0.01    0.00    0.00    0.00  320.62   21.52       ?       ?      ?      ? 
1 1 1    9    3   27 o  2   97.01   39.98    0.00    0.00    0.00    0.00    0.00    0.00   97.01   39.98       ?       ?      ?      ? 
1 1 1    9    4  -28 o 15   68.08   33.04    0.00    0.00    0.00    0.00    0.00    0.00   68.08   33.04       ?       ?      ?      ? 
1 1 1    9    4  -25 o  3  138.58   53.14    0.00    0.00    0.00    0.00    0.00    0.00  138.58   53.14       ?       ?      ?      ? 
1 1 1    9    4  -22 o  2  279.63   56.22    0.01    0.00    0.01    0.00    0.00    0.00  279.63   56.22       ?       ?      ?      ? 
1 1 1    9    4  -19 o  6  862.23   24.18    0.09    0.00    0.09    0.00    0.00    0.00  862.23   24.18       ?       ?      ?      ? 
1 1 1    9    4  -16 o  9  777.15   24.11    0.07    0.00    0.07    0.00    0.00    0.00  777.15   24.11       ?       ?      ?      ? 
1 1 1    9    4  -13 o  8  742.97   26.79    0.06    0.00    0.06    0.00    0.00    0.00  742.97   26.79       ?       ?      ?      ? 
1 1 1    9    4  -10 o 17  469.31   36.46    0.03    0.00    0.03    0.00    0.00    0.00  469.31   36.46       ?       ?      ?      ? 
1 1 1    9    4   -7 o  6 1795.20   32.99    0.37    0.01    0.37    0.01    0.00    0.00 1795.20   32.99       ?       ?      ?      ? 
1 1 1    9    4   -4 o 18 3268.87   65.83    1.23    0.05    1.23    0.05    0.00    0.00 3268.87   65.83       ?       ?      ?      ? 
1 1 1    9    4   -1 f  0 2080.98   43.78    0.50    0.02    0.50    0.02    0.00    0.00 2080.98   43.78       ?       ?      ?      ? 
1 1 1    9    4    2 o  9 2853.91   63.88    0.94    0.04    0.94    0.04    0.00    0.00 2853.91   63.88       ?       ?      ?      ? 
1 1 1    9    4    5 o  5 2152.70   41.03    0.53    0.02    0.53    0.02    0.00    0.00 2152.70   41.03       ?       ?      ?      ? 
1 1 1    9    4    8 o  5 2098.70   40.09    0.51    0.02    0.51    0.02    0.00    0.00 2098.70   40.09       ?       ?      ?      ? 
1 1 1    9    4   11 o 19  138.00   50.01    0.00    0.00    0.00    0.00    0.00    0.00  138.00   50.01       ?       ?      ?      ? 
1 1 1    9    4   14 o  9 1444.64   26.50    0.24    0.01    0.24    0.01    0.00    0.00 1444.64   26.50       ?       ?      ?      ? 
1 1 1    9    4   17 o  4  368.62   38.38    0.02    0.00    0.02    0.00    0.00    0.00  368.62   38.38       ?       ?      ?      ? 
1 1 1    9    4   20 o  3  761.64   21.18    0.07    0.00    0.07    0.00    0.00    0.00  761.64   21.18       ?       ?      ?      ? 
1 1 1    9    4   23 o  5  217.29   66.12    0.01    0.00    0.01    0.00    0.00    0.00  217.29   66.12       ?       ?      ?      ? 
1 1 1    9    4   26 o 12  133.48   54.01    0.00    0.00    0.00    0.00    0.00    0.00  133.48   54.01       ?       ?      ?      ? 
1 1 1    9    5  -26 f  0  108.73   43.31    0.00    0.00    0.00    0.00    0.00    0.00  108.73   43.31       ?       ?      ?      ? 
1 1 1    9    5  -23 o 11  181.95   62.99    0.00    0.00    0.00    0.00    0.00    0.00  181.95   62.99       ?       ?      ?      ? 
1 1 1    9    5  -20 o  5  422.67   33.97    0.02    0.00    0.02    0.00    0.00    0.00  422.67   33.97       ?       ?      ?      ? 
1 1 1    9    5  -17 o 15  329.90   54.50    0.01    0.00    0.01    0.00    0.00    0.00  329.90   54.50       ?       ?      ?      ? 
1 1 1    9    5  -14 o 17 1068.06   26.23    0.13    0.01    0.13    0.01    0.00    0.00 1068.06   26.23       ?       ?      ?      ? 
1 1 1    9    5  -11 o  2  416.23   40.57    0.02    0.00    0.02    0.00    0.00    0.00  416.23   40.57       ?       ?      ?      ? 
1 1 1    9    5   -8 o 18 1410.32   30.33    0.23    0.01    0.23    0.01    0.00    0.00 1410.32   30.33       ?       ?      ?      ? 
1 1 1    9    5   -5 o 16 5615.93  102.08    3.65    0.13    3.65    0.13    0.00    0.00 5615.93  102.08       ?       ?      ?      ? 
1 1 1    9    5   -2 o 13 3248.10   67.09    1.21    0.05    1.21    0.05    0.00    0.00 3248.10   67.09       ?       ?      ?      ? 
1 1 1    9    5    1 o 11 2710.51   53.21    0.84    0.03    0.84    0.03    0.00    0.00 2710.51   53.21       ?       ?      ?      ? 
1 1 1    9    5    4 o 11 1508.14   33.65    0.26    0.01    0.26    0.01    0.00    0.00 1508.14   33.65       ?       ?      ?      ? 
1 1 1    9    5    7 o 10 1471.15   28.33    0.25    0.01    0.25    0.01    0.00    0.00 1471.15   28.33       ?       ?      ?      ? 
1 1 1    9    5   10 o 14 2230.44   39.62    0.57    0.02    0.57    0.02    0.00    0.00 2230.44   39.62       ?       ?      ?      ? 
1 1 1    9    5   13 o  9 1774.28   32.52    0.36    0.01    0.36    0.01    0.00    0.00 1774.28   32.52       ?       ?      ?      ? 
1 1 1    9    5   16 o  8 2041.25   35.00    0.48    0.02    0.48    0.02    0.00    0.00 2041.25   35.00       ?       ?      ?      ? 
1 1 1    9    5   19 o  7  500.07   30.28    0.03    0.00    0.03    0.00    0.00    0.00  500.07   30.28       ?       ?      ?      ? 
1 1 1    9    5   22 o 17  515.72   32.04    0.03    0.00    0.03    0.00    0.00    0.00  515.72   32.04       ?       ?      ?      ? 
1 1 1    9    5   25 o  6  513.93   33.97    0.03    0.00    0.03    0.00    0.00    0.00  513.93   33.97       ?       ?      ?      ? 
1 1 1    9    5   28 o 18   64.96   31.85    0.00    0.00    0.00    0.00    0.00    0.00   64.96   31.85       ?       ?      ?      ? 
1 1 1    9    6  -27 f  0  156.76   53.05    0.01    0.00    0.01    0.00    0.00    0.00  156.76   53.05       ?       ?      ?      ? 
1 1 1    9    6  -24 o  6  621.67   15.52    0.04    0.00    0.04    0.00    0.00    0.00  621.67   15.52       ?       ?      ?      ? 
1 1 1    9    6  -21 o 14  538.74   14.97    0.03    0.00    0.03    0.00    0.00    0.00  538.74   14.97       ?       ?      ?      ? 
1 1 1    9    6  -18 o  1  984.68   16.26    0.11    0.00    0.11    0.00    0.00    0.00  984.68   16.26       ?       ?      ?      ? 
1 1 1    9    6  -15 o  1 1385.01   18.13    0.22    0.01    0.22    0.01    0.00    0.00 1385.01   18.13       ?       ?      ?      ? 
1 1 1    9    6  -12 o  8  814.27   13.51    0.08    0.00    0.08    0.00    0.00    0.00  814.27   13.51       ?       ?      ?      ? 
1 1 1    9    6   -9 f  0  820.38   15.71    0.08    0.00    0.08    0.00    0.00    0.00  820.38   15.71       ?       ?      ?      ? 
1 1 1    9    6   -6 o 17 2355.66   30.25    0.64    0.02    0.64    0.02    0.00    0.00 2355.66   30.25       ?       ?      ?      ? 
1 1 1    9    6   -3 o 15 2033.03   25.18    0.47    0.01    0.47    0.01    0.00    0.00 2033.03   25.18       ?       ?      ?      ? 
1 1 1    9    6    0 o  3 2423.32   30.02    0.67    0.02    0.67    0.02    0.00    0.00 2423.32   30.02       ?       ?      ?      ? 
1 1 1    9    6    3 o  1 1501.53   19.38    0.26    0.01    0.26    0.01    0.00    0.00 1501.53   19.38       ?       ?      ?      ? 
1 1 1    9    6    6 o  8 3613.31   43.29    1.50    0.04    1.50    0.04    0.00    0.00 3613.31   43.29       ?       ?      ?      ? 
1 1 1    9    6    9 o  1 1679.44   20.79    0.32    0.01    0.32    0.01    0.00    0.00 1679.44   20.79       ?       ?      ?      ? 
1 1 1    9    6   12 o 11  746.07   13.45    0.06    0.00    0.06    0.00    0.00    0.00  746.07   13.45       ?       ?      ?      ? 
1 1 1    9    6   15 o 16 1938.32   24.19    0.43    0.01    0.43    0.01    0.00    0.00 1938.32   24.19       ?       ?      ?      ? 
1 1 1    9    6   18 o  7 1487.05   19.55    0.25    0.01    0.25    0.01    0.00    0.00 1487.05   19.55       ?       ?      ?      ? 
1 1 1    9    6   21 o  5  592.13   13.98    0.04    0.00    0.04    0.00    0.00    0.00  592.13   13.98       ?       ?      ?      ? 
1 1 1    9    6   24 o  2  285.21   27.94    0.01    0.00    0.01    0.00    0.00    0.00  285.21   27.94       ?       ?      ?      ? 
1 1 1    9    6   27 o  8   93.00   38.42    0.00    0.00    0.00    0.00    0.00    0.00   93.00   38.42       ?       ?      ?      ? 
1 1 1    9    7  -28 o 15   55.35   27.35    0.00    0.00    0.00    0.00    0.00    0.00   55.35   27.35       ?       ?      ?      ? 
1 1 1    9    7  -25 o  3  201.41   70.42    0.01    0.00    0.01    0.00    0.00    0.00  201.41   70.42       ?       ?      ?      ? 
1 1 1    9    7  -22 o 14  463.54   30.75    0.03    0.00    0.03    0.00    0.00    0.00  463.54   30.75       ?       ?      ?      ? 
1 1 1    9    7  -19 f  0 1240.94   27.16    0.18    0.01    0.18    0.01    0.00    0.00 1240.94   27.16       ?       ?      ?      ? 
1 1 1    9    7  -16 o 12 1191.27   26.50    0.16    0.01    0.16    0.01    0.00    0.00 1191.27   26.50       ?       ?      ?      ? 
1 1 1    9    7  -13 o 18 1011.82   24.02    0.12    0.01    0.12    0.01    0.00    0.00 1011.82   24.02       ?       ?      ?      ? 
1 1 1    9    7  -10 o 10  594.17   32.41    0.04    0.00    0.04    0.00    0.00    0.00  594.17   32.41       ?       ?      ?      ? 
1 1 1    9    7   -7 o 16 3142.89   57.29    1.14    0.04    1.14    0.04    0.00    0.00 3142.89   57.29       ?       ?      ?      ? 
1 1 1    9    7   -4 o  4 2287.34   46.79    0.60    0.02    0.60    0.02    0.00    0.00 2287.34   46.79       ?       ?      ?      ? 
1 1 1    9    7   -1 o  3 3502.34   77.95    1.41    0.06    1.41    0.06    0.00    0.00 3502.34   77.95       ?       ?      ?      ? 
1 1 1    9    7    2 o  3 4047.84   86.92    1.89    0.08    1.89    0.08    0.00    0.00 4047.84   86.92       ?       ?      ?      ? 
1 1 1    9    7    5 o 18 3785.96   66.56    1.65    0.06    1.65    0.06    0.00    0.00 3785.96   66.56       ?       ?      ?      ? 
1 1 1    9    7    8 o 19 1056.80   28.80    0.13    0.01    0.13    0.01    0.00    0.00 1056.80   28.80       ?       ?      ?      ? 
1 1 1    9    7   11 o  7  772.59   29.28    0.07    0.01    0.07    0.01    0.00    0.00  772.59   29.28       ?       ?      ?      ? 
1 1 1    9    7   14 o  4  426.74   44.21    0.02    0.00    0.02    0.00    0.00    0.00  426.74   44.21       ?       ?      ?      ? 
1 1 1    9    7   17 o  3  843.77   25.09    0.08    0.00    0.08    0.00    0.00    0.00  843.77   25.09       ?       ?      ?      ? 
1 1 1    9    7   20 o 10  333.51   48.48    0.01    0.00    0.01    0.00    0.00    0.00  333.51   48.48       ?       ?      ?      ? 
1 1 1    9    7   23 o 11  180.73   60.14    0.00    0.00    0.00    0.00    0.00    0.00  180.73   60.14       ?       ?      ?      ? 
1 1 1    9    7   26 o 17  123.84   50.10    0.00    0.00    0.00    0.00    0.00    0.00  123.84   50.10       ?       ?      ?      ? 
1 1 1    9    8  -26 o  2  109.08   43.88    0.00    0.00    0.00    0.00    0.00    0.00  109.08   43.88       ?       ?      ?      ? 
1 1 1    9    8  -23 o 13  157.83   56.26    0.00    0.00    0.00    0.00    0.00    0.00  157.83   56.26       ?       ?      ?      ? 
1 1 1    9    8  -20 o  3  799.35   25.72    0.07    0.00    0.07    0.00    0.00    0.00  799.35   25.72       ?       ?      ?      ? 
1 1 1    9    8  -17 o  3  634.40   28.94    0.05    0.00    0.05    0.00    0.00    0.00  634.40   28.94       ?       ?      ?      ? 
1 1 1    9    8  -14 o 12  415.38   46.94    0.02    0.00    0.02    0.00    0.00    0.00  415.38   46.94       ?       ?      ?      ? 
1 1 1    9    8  -11 o 14  869.11   25.48    0.09    0.01    0.09    0.01    0.00    0.00  869.11   25.48       ?       ?      ?      ? 
1 1 1    9    8   -8 o  9 1389.07   29.19    0.22    0.01    0.22    0.01    0.00    0.00 1389.07   29.19       ?       ?      ?      ? 
1 1 1    9    8   -5 o 15 1630.42   33.64    0.31    0.01    0.31    0.01    0.00    0.00 1630.42   33.64       ?       ?      ?      ? 
1 1 1    9    8   -2 o  9 2660.05   58.12    0.81    0.04    0.81    0.04    0.00    0.00 2660.05   58.12       ?       ?      ?      ? 
1 1 1    9    8    1 f  0 3290.34   61.21    1.25    0.05    1.25    0.05    0.00    0.00 3290.34   61.21       ?       ?      ?      ? 
1 1 1    9    8    4 o  3 3629.93   68.59    1.52    0.06    1.52    0.06    0.00    0.00 3629.93   68.59       ?       ?      ?      ? 
1 1 1    9    8    7 o  4 1307.85   32.44    0.20    0.01    0.20    0.01    0.00    0.00 1307.85   32.44       ?       ?      ?      ? 
1 1 1    9    8   10 o 10  526.91   40.35    0.03    0.00    0.03    0.00    0.00    0.00  526.91   40.35       ?       ?      ?      ? 
1 1 1    9    8   13 f  0 3156.22   54.51    1.15    0.04    1.15    0.04    0.00    0.00 3156.22   54.51       ?       ?      ?      ? 
1 1 1    9    8   16 o 18 1573.30   33.60    0.28    0.01    0.28    0.01    0.00    0.00 1573.30   33.60       ?       ?      ?      ? 
1 1 1    9    8   19 o  6  690.16   26.10    0.05    0.00    0.05    0.00    0.00    0.00  690.16   26.10       ?       ?      ?      ? 
1 1 1    9    8   22 o 16  166.25   59.19    0.00    0.00    0.00    0.00    0.00    0.00  166.25   59.19       ?       ?      ?      ? 
1 1 1    9    8   25 f  0  135.74   52.75    0.00    0.00    0.00    0.00    0.00    0.00  135.74   52.75       ?       ?      ?      ? 
1 1 1    9    8   28 o 14   50.31   24.80    0.00    0.00    0.00    0.00    0.00    0.00   50.31   24.80       ?       ?      ?      ? 
1 1 1    9    9    0 o  5 4431.51   62.69    2.26    0.06    2.26    0.06    0.00    0.00 4431.51   62.69       ?       ?      ?      ? 
1 1 1    9    9    3 o  7 2915.43   34.94    0.98    0.02    0.98    0.02    0.00    0.00 2915.43   34.94       ?       ?      ?      ? 
1 1 1    9    9    6 o 13 1497.86   18.83    0.26    0.01    0.26    0.01    0.00    0.00 1497.86   18.83       ?       ?      ?      ? 
1 1 1    9    9    9 o  6 1703.67   20.74    0.33    0.01    0.33    0.01    0.00    0.00 1703.67   20.74       ?       ?      ?      ? 
1 1 1    9    9   12 o 11 1817.43   22.08    0.38    0.01    0.38    0.01    0.00    0.00 1817.43   22.08       ?       ?      ?      ? 
1 1 1    9    9   15 o  4 1665.54   20.43    0.32    0.01    0.32    0.01    0.00    0.00 1665.54   20.43       ?       ?      ?      ? 
1 1 1    9    9   18 o 12  443.66   17.65    0.02    0.00    0.02    0.00    0.00    0.00  443.66   17.65       ?       ?      ?      ? 
1 1 1    9    9   21 o 17  643.88   14.51    0.05    0.00    0.05    0.00    0.00    0.00  643.88   14.51       ?       ?      ?      ? 
1 1 1    9    9   24 o  9  263.58   28.70    0.01    0.00    0.01    0.00    0.00    0.00  263.58   28.70       ?       ?      ?      ? 
1 1 1    9    9   27 o  1  146.35   52.80    0.01    0.00    0.01    0.00    0.00    0.00  146.35   52.80       ?       ?      ?      ? 
1 1 1   10    0  -26 o  2  125.59   79.37    0.00    0.00    0.00    0.00    0.00    0.00  125.59   79.37  125.59   79.37   0.00   0.00 
1 1 1   10    0  -23 o  1   94.54   56.53    0.00    0.00    0.00    0.00    0.00    0.00   94.54   56.53   94.54   56.53  -0.00   0.00 
1 1 1   10    0  -20 o 11  147.58   83.97    0.00    0.00    0.00    0.00    0.00    0.00  147.58   83.97  147.58   83.97   0.00   0.00 
1 1 1   10    0  -17 o  3  413.63   51.53    0.02    0.00    0.02    0.00    0.02    0.00  413.63   51.53  413.63   51.53  -0.00   0.00 
1 1 1   10    0  -14 o  5   90.12   53.34    0.00    0.00    0.00    0.00    0.00    0.00   90.12   53.34   90.12   53.34  -0.00   0.00 
1 1 1   10    0  -11 o 18  902.38   29.51    0.09    0.01    0.09    0.01    0.09    0.01  902.38   29.51  902.38   29.51  -0.00   0.00 
1 1 1   10    0   -8 o 10  886.00   30.47    0.09    0.01    0.09    0.01    0.09    0.01  886.00   30.47  886.00   30.47  -0.00   0.00 
1 1 1   10    0   -5 o  7  809.94   34.17    0.08    0.01    0.08    0.01    0.08    0.01  809.94   34.17  809.94   34.17  -0.00   0.00 
1 1 1   10    0   -2 o  4 3061.86   74.21    1.08    0.05    1.08    0.05    1.08    0.05 3061.86   74.21 3061.86   74.21   0.00   0.00 
1 1 1   10    0    1 o 14 2070.53   52.94    0.49    0.03    0.49    0.03    0.49    0.03 2070.53   52.94 2070.53   52.94   0.00   0.00 
1 1 1   10    0    4 o  4 3495.25  106.04    1.41    0.08    1.41    0.08    1.41    0.08 3495.25  106.04 3495.25  106.04   0.00   0.00 
1 1 1   10    0    7 o 17 1100.00   34.14    0.14    0.01    0.14    0.01    0.14    0.01 1100.00   34.14 1100.00   34.14  -0.00   0.00 
1 1 1   10    0   10 o  4  841.63   32.43    0.08    0.01    0.08    0.01    0.08    0.01  841.63   32.43  841.63   32.43  -0.00   0.00 
1 1 1   10    0   13 f  0 1226.61   32.71    0.17    0.01    0.17    0.01    0.17    0.01 1226.61   32.71 1226.61   32.71  -0.00   0.00 
1 1 1   10    0   16 o  6 1467.48   36.25    0.25    0.01    0.25    0.01    0.25    0.01 1467.48   36.25 1467.48   36.25   0.00   0.00 
1 1 1   10    0   19 o  1   89.40   53.03    0.00    0.00    0.00    0.00    0.00    0.00   89.40   53.03   89.40   53.03  -0.00   0.00 
1 1 1   10    0   22 f  0   75.35   44.86    0.00    0.00    0.00    0.00    0.00    0.00   75.35   44.86   75.35   44.86  -0.00   0.00 
1 1 1   10    0   25 o 17  130.92   80.06    0.00    0.00    0.00    0.00    0.00    0.00  130.92   80.06  130.92   80.06  -0.00   0.00 
1 1 1   10    0   28 o 13   58.44   39.78    0.00    0.00    0.00    0.00    0.00    0.00   58.44   39.78   58.44   39.78  -0.00   0.00 
1 1 1   10    1  -27 o  2  196.13   49.23    0.01    0.00    0.01    0.00    0.00    0.00  196.13   49.23       ?       ?      ?      ? 
1 1 1   10    1  -24 o  3  398.45   19.57    0.02    0.00    0.02    0.00    0.00    0.00  398.45   19.57       ?       ?      ?      ? 
1 1 1   10    1  -21 o  4  289.70   24.03    0.01    0.00    0.01    0.00    0.00    0.00  289.70   24.03       ?       ?      ?      ? 
1 1 1   10    1  -18 o 18  816.09   13.50    0.08    0.00    0.08    0.00    0.00    0.00  816.09   13.50       ?       ?      ?      ? 
1 1 1   10    1  -15 o  2 1427.86   17.50    0.23    0.01    0.23    0.01    0.00    0.00 1427.86   17.50       ?       ?      ?      ? 
1 1 1   10    1  -12 f  0 1161.73   14.96    0.15    0.00    0.15    0.00    0.00    0.00 1161.73   14.96       ?       ?      ?      ? 
1 1 1   10    1   -9 f  0 1862.06   21.90    0.40    0.01    0.40    0.01    0.00    0.00 1862.06   21.90       ?       ?      ?      ? 
1 1 1   10    1   -6 o  7 1859.44   23.07    0.40    0.01    0.40    0.01    0.00    0.00 1859.44   23.07       ?       ?      ?      ? 
1 1 1   10    1   -3 o 19 1503.90   19.02    0.26    0.01    0.26    0.01    0.00    0.00 1503.90   19.02       ?       ?      ?      ? 
1 1 1   10    1    0 o 10  435.27   13.94    0.02    0.00    0.02    0.00    0.00    0.00  435.27   13.94       ?       ?      ?      ? 
1 1 1   10    1    3 o 15 1551.43   19.35    0.28    0.01    0.28    0.01    0.00    0.00 1551.43   19.35       ?       ?      ?      ? 
1 1 1   10    1    6 o 10 1003.22   15.49    0.12    0.00    0.12    0.00    0.00    0.00 1003.22   15.49       ?       ?      ?      ? 
1 1 1   10    1    9 o  9 1729.94   20.44    0.34    0.01    0.34    0.01    0.00    0.00 1729.94   20.44       ?       ?      ?      ? 
1 1 1   10    1   12 o  6 1038.05   13.65    0.12    0.00    0.12    0.00    0.00    0.00 1038.05   13.65       ?       ?      ?      ? 
1 1 1   10    1   15 o 11 1277.07   15.98    0.19    0.00    0.19    0.00    0.00    0.00 1277.07   15.98       ?       ?      ?      ? 
1 1 1   10    1   18 f  0  524.55   14.48    0.03    0.00    0.03    0.00    0.00    0.00  524.55   14.48       ?       ?      ?      ? 
1 1 1   10    1   21 o 19  286.76   24.30    0.01    0.00    0.01    0.00    0.00    0.00  286.76   24.30       ?       ?      ?      ? 
1 1 1   10    1   24 o  4  273.84   27.44    0.01    0.00    0.01    0.00    0.00    0.00  273.84   27.44       ?       ?      ?      ? 
1 1 1   10    1   27 o 18  111.87   46.18    0.00    0.00    0.00    0.00    0.00    0.00  111.87   46.18       ?       ?      ?      ? 
1 1 1   10    2  -28 o 19   70.32   34.12    0.00    0.00    0.00    0.00    0.00    0.00   70.32   34.12       ?       ?      ?      ? 
1 1 1   10    2  -25 o  7  161.29   61.31    0.00    0.00    0.00    0.00    0.00    0.00  161.29   61.31       ?       ?      ?      ? 
1 1 1   10    2  -22 o 17  196.00   62.19    0.00    0.00    0.00    0.00    0.00    0.00  196.00   62.19       ?       ?      ?      ? 
1 1 1   10    2  -19 o  8  568.14   29.04    0.04    0.00    0.04    0.00    0.00    0.00  568.14   29.04       ?       ?      ?      ? 
1 1 1   10    2  -16 o 17 1088.59   23.33    0.14    0.01    0.14    0.01    0.00    0.00 1088.59   23.33       ?       ?      ?      ? 
1 1 1   10    2  -13 o 10 3144.91   53.34    1.14    0.04    1.14    0.04    0.00    0.00 3144.91   53.34       ?       ?      ?      ? 
1 1 1   10    2  -10 o 15 1203.25   23.43    0.17    0.01    0.17    0.01    0.00    0.00 1203.25   23.43       ?       ?      ?      ? 
1 1 1   10    2   -7 o 13  596.01   29.23    0.04    0.00    0.04    0.00    0.00    0.00  596.01   29.23       ?       ?      ?      ? 
1 1 1   10    2   -4 o 16 1734.44   41.20    0.35    0.02    0.35    0.02    0.00    0.00 1734.44   41.20       ?       ?      ?      ? 
1 1 1   10    2   -1 o  8 1368.11   29.73    0.21    0.01    0.21    0.01    0.00    0.00 1368.11   29.73       ?       ?      ?      ? 
1 1 1   10    2    2 o  8 2159.84   53.40    0.54    0.03    0.54    0.03    0.00    0.00 2159.84   53.40       ?       ?      ?      ? 
1 1 1   10    2    5 o 17 3383.35   65.61    1.32    0.05    1.32    0.05    0.00    0.00 3383.35   65.61       ?       ?      ?      ? 
1 1 1   10    2    8 o 17 1600.01   31.10    0.29    0.01    0.29    0.01    0.00    0.00 1600.01   31.10       ?       ?      ?      ? 
1 1 1   10    2   11 o  1  447.86   38.41    0.02    0.00    0.02    0.00    0.00    0.00  447.86   38.41       ?       ?      ?      ? 
1 1 1   10    2   14 o 10  625.16   25.77    0.04    0.00    0.04    0.00    0.00    0.00  625.16   25.77       ?       ?      ?      ? 
1 1 1   10    2   17 o  2 1438.16   26.55    0.24    0.01    0.24    0.01    0.00    0.00 1438.16   26.55       ?       ?      ?      ? 
1 1 1   10    2   20 o  7  594.22   27.80    0.04    0.00    0.04    0.00    0.00    0.00  594.22   27.80       ?       ?      ?      ? 
1 1 1   10    2   23 f  0  335.18   48.02    0.01    0.00    0.01    0.00    0.00    0.00  335.18   48.02       ?       ?      ?      ? 
1 1 1   10    2   26 o  4  171.35   69.58    0.01    0.00    0.01    0.00    0.00    0.00  171.35   69.58       ?       ?      ?      ? 
1 1 1   10    3  -26 o 10  151.34   61.88    0.00    0.00    0.00    0.00    0.00    0.00  151.34   61.88       ?       ?      ?      ? 
1 1 1   10    3  -23 o 10  547.58   33.52    0.04    0.00    0.04    0.00    0.00    0.00  547.58   33.52       ?       ?      ?      ? 
1 1 1   10    3  -20 f  0  246.34   64.08    0.01    0.00    0.01    0.00    0.00    0.00  246.34   64.08       ?       ?      ?      ? 
1 1 1   10    3  -17 o  9 1161.36   24.54    0.15    0.01    0.15    0.01    0.00    0.00 1161.36   24.54       ?       ?      ?      ? 
1 1 1   10    3  -14 o 10 2045.62   35.14    0.48    0.02    0.48    0.02    0.00    0.00 2045.62   35.14       ?       ?      ?      ? 
1 1 1   10    3  -11 o  5  608.52   30.88    0.04    0.00    0.04    0.00    0.00    0.00  608.52   30.88       ?       ?      ?      ? 
1 1 1   10    3   -8 o  2 2203.13   41.66    0.56    0.02    0.56    0.02    0.00    0.00 2203.13   41.66       ?       ?      ?      ? 
1 1 1   10    3   -5 o 16  660.64   31.92    0.05    0.00    0.05    0.00    0.00    0.00  660.64   31.92       ?       ?      ?      ? 
1 1 1   10    3   -2 f  0 1586.26   36.41    0.29    0.01    0.29    0.01    0.00    0.00 1586.26   36.41       ?       ?      ?      ? 
1 1 1   10    3    1 o 14 1821.66   38.20    0.38    0.02    0.38    0.02    0.00    0.00 1821.66   38.20       ?       ?      ?      ? 
1 1 1   10    3    4 o  6 2110.79   43.07    0.51    0.02    0.51    0.02    0.00    0.00 2110.79   43.07       ?       ?      ?      ? 
1 1 1   10    3    7 o  4  924.93   25.64    0.10    0.01    0.10    0.01    0.00    0.00  924.93   25.64       ?       ?      ?      ? 
1 1 1   10    3   10 o  4  773.25   27.00    0.07    0.00    0.07    0.00    0.00    0.00  773.25   27.00       ?       ?      ?      ? 
1 1 1   10    3   13 o 19 2208.25   36.49    0.56    0.02    0.56    0.02    0.00    0.00 2208.25   36.49       ?       ?      ?      ? 
1 1 1   10    3   16 o 19 1226.22   25.73    0.17    0.01    0.17    0.01    0.00    0.00 1226.22   25.73       ?       ?      ?      ? 
1 1 1   10    3   19 o  6 1273.65   29.25    0.19    0.01    0.19    0.01    0.00    0.00 1273.65   29.25       ?       ?      ?      ? 
1 1 1   10    3   22 o  6  462.92   34.92    0.03    0.00    0.03    0.00    0.00    0.00  462.92   34.92       ?       ?      ?      ? 
1 1 1   10    3   25 o  1  141.45   52.29    0.00    0.00    0.00    0.00    0.00    0.00  141.45   52.29       ?       ?      ?      ? 
1 1 1   10    3   28 o  1   66.13   31.70    0.00    0.00    0.00    0.00    0.00    0.00   66.13   31.70       ?       ?      ?      ? 
1 1 1   10    4  -27 o 17   83.95   34.23    0.00    0.00    0.00    0.00    0.00    0.00   83.95   34.23       ?       ?      ?      ? 
1 1 1   10    4  -24 f  0  155.13   46.62    0.00    0.00    0.00    0.00    0.00    0.00  155.13   46.62       ?       ?      ?      ? 
1 1 1   10    4  -21 o  4  251.38   28.35    0.01    0.00    0.01    0.00    0.00    0.00  251.38   28.35       ?       ?      ?      ? 
1 1 1   10    4  -18 o 10 1084.77   15.68    0.14    0.00    0.14    0.00    0.00    0.00 1084.77   15.68       ?       ?      ?      ? 
1 1 1   10    4  -15 o 14 2779.71   32.62    0.89    0.02    0.89    0.02    0.00    0.00 2779.71   32.62       ?       ?      ?      ? 
1 1 1   10    4  -12 o 18 1755.45   21.68    0.35    0.01    0.35    0.01    0.00    0.00 1755.45   21.68       ?       ?      ?      ? 
1 1 1   10    4   -9 o 14 1518.97   19.07    0.26    0.01    0.26    0.01    0.00    0.00 1518.97   19.07       ?       ?      ?      ? 
1 1 1   10    4   -6 o  8 3015.53   36.39    1.04    0.03    1.04    0.03    0.00    0.00 3015.53   36.39       ?       ?      ?      ? 
1 1 1   10    4   -3 o 17 1716.99   21.70    0.34    0.01    0.34    0.01    0.00    0.00 1716.99   21.70       ?       ?      ?      ? 
1 1 1   10    4    0 o  5 3528.82   43.46    1.43    0.04    1.43    0.04    0.00    0.00 3528.82   43.46       ?       ?      ?      ? 
1 1 1   10    4    3 o  3 1806.71   22.31    0.37    0.01    0.37    0.01    0.00    0.00 1806.71   22.31       ?       ?      ?      ? 
1 1 1   10    4    6 o  8 2126.37   25.93    0.52    0.01    0.52    0.01    0.00    0.00 2126.37   25.93       ?       ?      ?      ? 
1 1 1   10    4    9 o 12  628.82   17.36    0.05    0.00    0.05    0.00    0.00    0.00  628.82   17.36       ?       ?      ?      ? 
1 1 1   10    4   12 o  8  898.37   15.97    0.09    0.00    0.09    0.00    0.00    0.00  898.37   15.97       ?       ?      ?      ? 
1 1 1   10    4   15 o 12 2631.59   30.90    0.80    0.02    0.80    0.02    0.00    0.00 2631.59   30.90       ?       ?      ?      ? 
1 1 1   10    4   18 f  0  796.61   13.16    0.07    0.00    0.07    0.00    0.00    0.00  796.61   13.16       ?       ?      ?      ? 
1 1 1   10    4   21 o 10  324.39   22.73    0.01    0.00    0.01    0.00    0.00    0.00  324.39   22.73       ?       ?      ?      ? 
1 1 1   10    4   24 o 18  198.25   40.94    0.00    0.00    0.00    0.00    0.00    0.00  198.25   40.94       ?       ?      ?      ? 
1 1 1   10    4   27 o  1  118.30   48.79    0.00    0.00    0.00    0.00    0.00    0.00  118.30   48.79       ?       ?      ?      ? 
1 1 1   10    5  -28 f  0   58.19   27.86    0.00    0.00    0.00    0.00    0.00    0.00   58.19   27.86       ?       ?      ?      ? 
1 1 1   10    5  -25 o 12  203.63   69.73    0.01    0.00    0.01    0.00    0.00    0.00  203.63   69.73       ?       ?      ?      ? 
1 1 1   10    5  -22 o 11  473.17   31.08    0.03    0.00    0.03    0.00    0.00    0.00  473.17   31.08       ?       ?      ?      ? 
1 1 1   10    5  -19 o  6  420.43   42.52    0.02    0.00    0.02    0.00    0.00    0.00  420.43   42.52       ?       ?      ?      ? 
1 1 1   10    5  -16 o 11  184.32   61.91    0.00    0.00    0.00    0.00    0.00    0.00  184.32   61.91       ?       ?      ?      ? 
1 1 1   10    5  -13 o  6 1050.13   25.76    0.13    0.01    0.13    0.01    0.00    0.00 1050.13   25.76       ?       ?      ?      ? 
1 1 1   10    5  -10 o 18 1533.20   32.05    0.27    0.01    0.27    0.01    0.00    0.00 1533.20   32.05       ?       ?      ?      ? 
1 1 1   10    5   -7 o  3  801.93   27.79    0.07    0.01    0.07    0.01    0.00    0.00  801.93   27.79       ?       ?      ?      ? 
1 1 1   10    5   -4 o 17 3502.87   72.63    1.41    0.06    1.41    0.06    0.00    0.00 3502.87   72.63       ?       ?      ?      ? 
1 1 1   10    5   -1 f  0 3658.49   77.82    1.54    0.07    1.54    0.07    0.00    0.00 3658.49   77.82       ?       ?      ?      ? 
1 1 1   10    5    2 o  2 1105.07   28.61    0.14    0.01    0.14    0.01    0.00    0.00 1105.07   28.61       ?       ?      ?      ? 
1 1 1   10    5    5 o  3 2285.77   45.94    0.60    0.02    0.60    0.02    0.00    0.00 2285.77   45.94       ?       ?      ?      ? 
1 1 1   10    5    8 o 17 2278.04   44.21    0.60    0.02    0.60    0.02    0.00    0.00 2278.04   44.21       ?       ?      ?      ? 
1 1 1   10    5   11 o  7  586.75   33.59    0.04    0.00    0.04    0.00    0.00    0.00  586.75   33.59       ?       ?      ?      ? 
1 1 1   10    5   14 o  5 1444.06   30.75    0.24    0.01    0.24    0.01    0.00    0.00 1444.06   30.75       ?       ?      ?      ? 
1 1 1   10    5   17 o  1  641.63   25.15    0.05    0.00    0.05    0.00    0.00    0.00  641.63   25.15       ?       ?      ?      ? 
1 1 1   10    5   20 o  2  351.47   42.15    0.01    0.00    0.01    0.00    0.00    0.00  351.47   42.15       ?       ?      ?      ? 
1 1 1   10    5   23 o  4  345.84   46.07    0.01    0.00    0.01    0.00    0.00    0.00  345.84   46.07       ?       ?      ?      ? 
1 1 1   10    5   26 o  7  239.06   66.97    0.01    0.00    0.01    0.00    0.00    0.00  239.06   66.97       ?       ?      ?      ? 
1 1 1   10    6  -26 o 13  312.05   64.31    0.02    0.00    0.02    0.00    0.00    0.00  312.05   64.31       ?       ?      ?      ? 
1 1 1   10    6  -23 o 14  201.91   60.65    0.01    0.00    0.01    0.00    0.00    0.00  201.91   60.65       ?       ?      ?      ? 
1 1 1   10    6  -20 o 19  553.78   31.46    0.04    0.00    0.04    0.00    0.00    0.00  553.78   31.46       ?       ?      ?      ? 
1 1 1   10    6  -17 o  4 1125.60   24.29    0.15    0.01    0.15    0.01    0.00    0.00 1125.60   24.29       ?       ?      ?      ? 
1 1 1   10    6  -14 o  9  708.66   26.72    0.06    0.00    0.06    0.00    0.00    0.00  708.66   26.72       ?       ?      ?      ? 
1 1 1   10    6  -11 o 12 2132.61   38.41    0.52    0.02    0.52    0.02    0.00    0.00 2132.61   38.41       ?       ?      ?      ? 
1 1 1   10    6   -8 o 10  752.25   31.19    0.07    0.01    0.07    0.01    0.00    0.00  752.25   31.19       ?       ?      ?      ? 
1 1 1   10    6   -5 o 14 1313.31   31.72    0.20    0.01    0.20    0.01    0.00    0.00 1313.31   31.72       ?       ?      ?      ? 
1 1 1   10    6   -2 o 18  686.92   32.71    0.05    0.01    0.05    0.01    0.00    0.00  686.92   32.71       ?       ?      ?      ? 
1 1 1   10    6    1 o 18 2966.17   60.21    1.01    0.04    1.01    0.04    0.00    0.00 2966.17   60.21       ?       ?      ?      ? 
1 1 1   10    6    4 o  2 1920.19   41.21    0.42    0.02    0.42    0.02    0.00    0.00 1920.19   41.21       ?       ?      ?      ? 
1 1 1   10    6    7 o  5  657.35   33.47    0.05    0.01    0.05    0.01    0.00    0.00  657.35   33.47       ?       ?      ?      ? 
1 1 1   10    6   10 o  6 1075.97   25.72    0.13    0.01    0.13    0.01    0.00    0.00 1075.97   25.72       ?       ?      ?      ? 
1 1 1   10    6   13 o 16 3479.68   57.59    1.39    0.05    1.39    0.05    0.00    0.00 3479.68   57.59       ?       ?      ?      ? 
1 1 1   10    6   16 o 12  865.21   26.06    0.09    0.01    0.09    0.01    0.00    0.00  865.21   26.06       ?       ?      ?      ? 
1 1 1   10    6   19 o  9  686.17   23.69    0.05    0.00    0.05    0.00    0.00    0.00  686.17   23.69       ?       ?      ?      ? 
1 1 1   10    6   22 o  8  646.36   27.06    0.05    0.00    0.05    0.00    0.00    0.00  646.36   27.06       ?       ?      ?      ? 
1 1 1   10    6   25 o 10  117.50   45.21    0.00    0.00    0.00    0.00    0.00    0.00  117.50   45.21       ?       ?      ?      ? 
1 1 1   10    6   28 o 18   54.95   27.27    0.00    0.00    0.00    0.00    0.00    0.00   54.95   27.27       ?       ?      ?      ? 
1 1 1   10    7  -27 o  7  225.83   47.37    0.01    0.00    0.01    0.00    0.00    0.00  225.83   47.37       ?       ?      ?      ? 
1 1 1   10    7  -24 o 16  344.95   21.30    0.01    0.00    0.01    0.00    0.00    0.00  344.95   21.30       ?       ?      ?      ? 
1 1 1   10    7  -21 o 13  770.65   14.74    0.07    0.00    0.07    0.00    0.00    0.00  770.65   14.74       ?       ?      ?      ? 
1 1 1   10    7  -18 o 13  618.82   14.89    0.04    0.00    0.04    0.00    0.00    0.00  618.82   14.89       ?       ?      ?      ? 
1 1 1   10    7  -15 o 17 1492.68   18.99    0.26    0.01    0.26    0.01    0.00    0.00 1492.68   18.99       ?       ?      ?      ? 
1 1 1   10    7  -12 o 19 1301.62   17.11    0.19    0.01    0.19    0.01    0.00    0.00 1301.62   17.11       ?       ?      ?      ? 
1 1 1   10    7   -9 o  7 1045.87   17.36    0.13    0.00    0.13    0.00    0.00    0.00 1045.87   17.36       ?       ?      ?      ? 
1 1 1   10    7   -6 o  7 1261.77   16.81    0.18    0.00    0.18    0.00    0.00    0.00 1261.77   16.81       ?       ?      ?      ? 
1 1 1   10    7   -3 o 13 3310.64   40.64    1.26    0.03    1.26    0.03    0.00    0.00 3310.64   40.64       ?       ?      ?      ? 
1 1 1   10    7    0 o  6 2157.81   27.13    0.53    0.01    0.53    0.01    0.00    0.00 2157.81   27.13       ?       ?      ?      ? 
1 1 1   10    7    3 o 15 1715.06   25.54    0.34    0.01    0.34    0.01    0.00    0.00 1715.06   25.54       ?       ?      ?      ? 
1 1 1   10    7    6 o  9  581.66   16.29    0.04    0.00    0.04    0.00    0.00    0.00  581.66   16.29       ?       ?      ?      ? 
1 1 1   10    7    9 o  5 2052.17   25.02    0.48    0.01    0.48    0.01    0.00    0.00 2052.17   25.02       ?       ?      ?      ? 
1 1 1   10    7   12 o  8 1094.12   15.39    0.14    0.00    0.14    0.00    0.00    0.00 1094.12   15.39       ?       ?      ?      ? 
1 1 1   10    7   15 o 18 1240.72   16.09    0.18    0.00    0.18    0.00    0.00    0.00 1240.72   16.09       ?       ?      ?      ? 
1 1 1   10    7   18 o  6 1027.49   15.44    0.12    0.00    0.12    0.00    0.00    0.00 1027.49   15.44       ?       ?      ?      ? 
1 1 1   10    7   21 o  9  344.06   22.72    0.01    0.00    0.01    0.00    0.00    0.00  344.06   22.72       ?       ?      ?      ? 
1 1 1   10    7   24 o 19  540.09   16.52    0.03    0.00    0.03    0.00    0.00    0.00  540.09   16.52       ?       ?      ?      ? 
1 1 1   10    7   27 o 15  450.43   24.48    0.03    0.00    0.03    0.00    0.00    0.00  450.43   24.48       ?       ?      ?      ? 
1 1 1   10    8  -28 o 18   45.84   23.22    0.00    0.00    0.00    0.00    0.00    0.00   45.84   23.22       ?       ?      ?      ? 
1 1 1   10    8  -25 o  1  114.22   43.82    0.00    0.00    0.00    0.00    0.00    0.00  114.22   43.82       ?       ?      ?      ? 
1 1 1   10    8  -22 f  0  707.28   28.67    0.06    0.00    0.06    0.00    0.00    0.00  707.28   28.67       ?       ?      ?      ? 
1 1 1   10    8  -19 o 12  840.06   26.20    0.08    0.01    0.08    0.01    0.00    0.00  840.06   26.20       ?       ?      ?      ? 
1 1 1   10    8  -16 o  5 1373.63   28.24    0.22    0.01    0.22    0.01    0.00    0.00 1373.63   28.24       ?       ?      ?      ? 
1 1 1   10    8  -13 f  0  819.86   29.37    0.08    0.01    0.08    0.01    0.00    0.00  819.86   29.37       ?       ?      ?      ? 
1 1 1   10    8  -10 o 15  413.97   48.40    0.02    0.00    0.02    0.00    0.00    0.00  413.97   48.40       ?       ?      ?      ? 
1 1 1   10    8   -7 o 12  150.70   54.88    0.00    0.00    0.00    0.00    0.00    0.00  150.70   54.88       ?       ?      ?      ? 
1 1 1   10    8   -4 o 13 1942.35   39.15    0.43    0.02    0.43    0.02    0.00    0.00 1942.35   39.15       ?       ?      ?      ? 
1 1 1   10    8   -1 o 15  966.57   28.72    0.11    0.01    0.11    0.01    0.00    0.00  966.57   28.72       ?       ?      ?      ? 
1 1 1   10    8    2 o 18 2246.70   47.23    0.58    0.02    0.58    0.02    0.00    0.00 2246.70   47.23       ?       ?      ?      ? 
1 1 1   10    8    5 o  8 2083.13   39.50    0.50    0.02    0.50    0.02    0.00    0.00 2083.13   39.50       ?       ?      ?      ? 
1 1 1   10    8    8 f  0  621.32   35.43    0.04    0.01    0.04    0.01    0.00    0.00  621.32   35.43       ?       ?      ?      ? 
1 1 1   10    8   11 o 19 1904.41   38.15    0.42    0.02    0.42    0.02    0.00    0.00 1904.41   38.15       ?       ?      ?      ? 
1 1 1   10    8   14 o  6  685.90   30.79    0.05    0.00    0.05    0.00    0.00    0.00  685.90   30.79       ?       ?      ?      ? 
1 1 1   10    8   17 o  5  462.70   37.03    0.02    0.00    0.02    0.00    0.00    0.00  462.70   37.03       ?       ?      ?      ? 
1 1 1   10    8   20 o  1  680.61   25.79    0.05    0.00    0.05    0.00    0.00    0.00  680.61   25.79       ?       ?      ?      ? 
1 1 1   10    8   23 o 12  119.46   44.34    0.00    0.00    0.00    0.00    0.00    0.00  119.46   44.34       ?       ?      ?      ? 
1 1 1   10    8   26 o 17   93.40   37.12    0.00    0.00    0.00    0.00    0.00    0.00   93.40   37.12       ?       ?      ?      ? 
1 1 1   10    9  -26 o 19  103.33   41.74    0.00    0.00    0.00    0.00    0.00    0.00  103.33   41.74       ?       ?      ?      ? 
1 1 1   10    9  -23 o  6  245.83   64.14    0.01    0.00    0.01    0.00    0.00    0.00  245.83   64.14       ?       ?      ?      ? 
1 1 1   10    9  -20 o  6  158.87   56.86    0.00    0.00    0.00    0.00    0.00    0.00  158.87   56.86       ?       ?      ?      ? 
1 1 1   10    9  -17 o  2  380.95   46.58    0.02    0.00    0.02    0.00    0.00    0.00  380.95   46.58       ?       ?      ?      ? 
1 1 1   10    9  -14 o 13 1162.35   27.95    0.16    0.01    0.16    0.01    0.00    0.00 1162.35   27.95       ?       ?      ?      ? 
1 1 1   10    9  -11 o 13  839.10   28.79    0.08    0.01    0.08    0.01    0.00    0.00  839.10   28.79       ?       ?      ?      ? 
1 1 1   10    9   -8 f  0  487.03   44.06    0.03    0.00    0.03    0.00    0.00    0.00  487.03   44.06       ?       ?      ?      ? 
1 1 1   10    9   -5 o 10  415.91   50.71    0.02    0.00    0.02    0.00    0.00    0.00  415.91   50.71       ?       ?      ?      ? 
1 1 1   10    9   -2 o 15 1431.16   31.45    0.24    0.01    0.24    0.01    0.00    0.00 1431.16   31.45       ?       ?      ?      ? 
1 1 1   10    9    1 o 19 3054.38   60.10    1.07    0.04    1.07    0.04    0.00    0.00 3054.38   60.10       ?       ?      ?      ? 
1 1 1   10    9    4 o  9  724.30   33.56    0.06    0.01    0.06    0.01    0.00    0.00  724.30   33.56       ?       ?      ?      ? 
1 1 1   10    9    7 o 10 2164.81   46.48    0.54    0.02    0.54    0.02    0.00    0.00 2164.81   46.48       ?       ?      ?      ? 
1 1 1   10    9   10 o 11 1274.46   29.21    0.19    0.01    0.19    0.01    0.00    0.00 1274.46   29.21       ?       ?      ?      ? 
1 1 1   10    9   13 o 18  500.07   45.74    0.03    0.01    0.03    0.01    0.00    0.00  500.07   45.74       ?       ?      ?      ? 
1 1 1   10    9   16 o 15 1364.68   28.63    0.21    0.01    0.21    0.01    0.00    0.00 1364.68   28.63       ?       ?      ?      ? 
1 1 1   10    9   19 o  6  851.53   25.91    0.08    0.01    0.08    0.01    0.00    0.00  851.53   25.91       ?       ?      ?      ? 
1 1 1   10    9   22 o 14  150.26   54.71    0.00    0.00    0.00    0.00    0.00    0.00  150.26   54.71       ?       ?      ?      ? 
1 1 1   10    9   25 o 19  153.57   56.84    0.00    0.00    0.00    0.00    0.00    0.00  153.57   56.84       ?       ?      ?      ? 
1 1 1   10    9   28 o 14   39.78   20.51    0.00    0.00    0.00    0.00    0.00    0.00   39.78   20.51       ?       ?      ?      ? 
1 1 1   10   10    0 o 15 3947.13   64.83    1.79    0.06    1.79    0.06    0.00    0.00 3947.13   64.83       ?       ?      ?      ? 
1 1 1   10   10    3 o 17 4355.56   51.45    2.18    0.05    2.18    0.05    0.00    0.00 4355.56   51.45       ?       ?      ?      ? 
1 1 1   10   10    6 o  6 1398.33   18.57    0.22    0.01    0.22    0.01    0.00    0.00 1398.33   18.57       ?       ?      ?      ? 
1 1 1   10   10    9 o 19  523.12   16.95    0.03    0.00    0.03    0.00    0.00    0.00  523.12   16.95       ?       ?      ?      ? 
1 1 1   10   10   12 o  5  958.62   14.92    0.11    0.00    0.11    0.00    0.00    0.00  958.62   14.92       ?       ?      ?      ? 
1 1 1   10   10   15 o  6 1158.64   15.70    0.15    0.00    0.15    0.00    0.00    0.00 1158.64   15.70       ?       ?      ?      ? 
1 1 1   10   10   18 o  5  479.67   17.37    0.03    0.00    0.03    0.00    0.00    0.00  479.67   17.37       ?       ?      ?      ? 
1 1 1   10   10   21 o  3  575.76   14.97    0.04    0.00    0.04    0.00    0.00    0.00  575.76   14.97       ?       ?      ?      ? 
1 1 1   10   10   24 o 15  623.44   15.49    0.05    0.00    0.05    0.00    0.00    0.00  623.44   15.49       ?       ?      ?      ? 
1 1 1   10   10   27 o  1   80.52   34.13    0.00    0.00    0.00    0.00    0.00    0.00   80.52   34.13       ?       ?      ?      ? 
1 1 1   11    0  -28 o  6   53.97   36.36    0.00    0.00    0.00    0.00    0.00    0.00   53.97   36.36   53.97   36.36   0.00   0.00 
1 1 1   11    0  -25 o  2   86.75   52.73    0.00    0.00    0.00    0.00    0.00    0.00   86.75   52.73   86.75   52.73  -0.00   0.00 
1 1 1   11    0  -22 o 19  152.18   86.90    0.00    0.00    0.00    0.00    0.00    0.00  152.18   86.90  152.18   86.90   0.00   0.00 
1 1 1   11    0  -19 o  5  733.14   35.82    0.06    0.01    0.06    0.01    0.06    0.01  733.14   35.82  733.14   35.82   0.00   0.00 
1 1 1   11    0  -16 o  1  394.21   53.94    0.02    0.00    0.02    0.00    0.02    0.00  394.21   53.94  394.21   53.94   0.00   0.00 
1 1 1   11    0  -13 o 12 1005.51   30.41    0.12    0.01    0.12    0.01    0.12    0.01 1005.51   30.41 1005.51   30.41  -0.00   0.00 
1 1 1   11    0  -10 o  4  313.63  101.84    0.01    0.01    0.01    0.01    0.01    0.01  313.63  101.84  313.63  101.84  -0.00   0.00 
1 1 1   11    0   -7 o 18  709.85   33.73    0.06    0.01    0.06    0.01    0.06    0.01  709.85   33.73  709.85   33.73  -0.00   0.00 
1 1 1   11    0   -4 o  1 3243.05   84.57    1.21    0.06    1.21    0.06    1.21    0.06 3243.05   84.57 3243.05   84.57   0.00   0.00 
1 1 1   11    0   -1 o  3 1878.42   45.92    0.41    0.02    0.41    0.02    0.41    0.02 1878.42   45.92 1878.42   45.92   0.00   0.00 
1 1 1   11    0    2 o 16 1224.04   39.00    0.17    0.01    0.17    0.01    0.17    0.01 1224.04   39.00 1224.04   39.00   0.00   0.00 
1 1 1   11    0    5 o  3  667.33   40.15    0.05    0.01    0.05    0.01    0.05    0.01  667.33   40.15  667.33   40.15  -0.00   0.00 
1 1 1   11    0    8 o  8 2071.90   51.75    0.49    0.02    0.49    0.02    0.49    0.02 2071.90   51.75 2071.90   51.75  -0.00   0.00 
1 1 1   11    0   11 o  7  385.62   71.55    0.02    0.01    0.02    0.01    0.02    0.01  385.62   71.55  385.62   71.55  -0.00   0.00 
1 1 1   11    0   14 o 15 2163.15   42.92    0.54    0.02    0.54    0.02    0.54    0.02 2163.15   42.92 2163.15   42.92   0.00   0.00 
1 1 1   11    0   17 o 11 1258.84   38.11    0.18    0.01    0.18    0.01    0.18    0.01 1258.84   38.11 1258.84   38.11   0.00   0.00 
1 1 1   11    0   20 o 10 1852.66   51.60    0.40    0.02    0.40    0.02    0.40    0.02 1852.66   51.60 1852.66   51.60  -0.00   0.00 
1 1 1   11    0   23 o  6   92.07   54.52    0.00    0.00    0.00    0.00    0.00    0.00   92.07   54.52   92.07   54.52  -0.00   0.00 
1 1 1   11    0   26 o  1   87.22   54.13    0.00    0.00    0.00    0.00    0.00    0.00   87.22   54.13   87.22   54.13   0.00   0.00 
1 1 1   11    1  -26 o 10  121.22   48.65    0.00    0.00    0.00    0.00    0.00    0.00  121.22   48.65       ?       ?      ?      ? 
1 1 1   11    1  -23 o  1  123.00   45.24    0.00    0.00    0.00    0.00    0.00    0.00  123.00   45.24       ?       ?      ?      ? 
1 1 1   11    1  -20 o  4  577.41   27.80    0.04    0.00    0.04    0.00    0.00    0.00  577.41   27.80       ?       ?      ?      ? 
1 1 1   11    1  -17 o 13  892.40   23.56    0.09    0.00    0.09    0.00    0.00    0.00  892.40   23.56       ?       ?      ?      ? 
1 1 1   11    1  -14 o  8  863.81   25.11    0.09    0.00    0.09    0.00    0.00    0.00  863.81   25.11       ?       ?      ?      ? 
1 1 1   11    1  -11 o 19  918.13   24.88    0.10    0.01    0.10    0.01    0.00    0.00  918.13   24.88       ?       ?      ?      ? 
1 1 1   11    1   -8 o 18  687.22   28.78    0.05    0.00    0.05    0.00    0.00    0.00  687.22   28.78       ?       ?      ?      ? 
1 1 1   11    1   -5 o  3  449.99   42.66    0.02    0.00    0.02    0.00    0.00    0.00  449.99   42.66       ?       ?      ?      ? 
1 1 1   11    1   -2 o 16 1062.90   27.50    0.13    0.01    0.13    0.01    0.00    0.00 1062.90   27.50       ?       ?      ?      ? 
1 1 1   11    1    1 o 19 1699.94   35.18    0.33    0.01    0.33    0.01    0.00    0.00 1699.94   35.18       ?       ?      ?      ? 
1 1 1   11    1    4 o 15  694.66   31.71    0.06    0.01    0.06    0.01    0.00    0.00  694.66   31.71       ?       ?      ?      ? 
1 1 1   11    1    7 o 13 1947.90   34.65    0.44    0.02    0.44    0.02    0.00    0.00 1947.90   34.65       ?       ?      ?      ? 
1 1 1   11    1   10 o 13  435.97   43.09    0.02    0.00    0.02    0.00    0.00    0.00  435.97   43.09       ?       ?      ?      ? 
1 1 1   11    1   13 o  6 1378.19   29.04    0.22    0.01    0.22    0.01    0.00    0.00 1378.19   29.04       ?       ?      ?      ? 
1 1 1   11    1   16 o 12 1239.28   24.65    0.18    0.01    0.18    0.01    0.00    0.00 1239.28   24.65       ?       ?      ?      ? 
1 1 1   11    1   19 o  8  694.57   23.43    0.06    0.00    0.06    0.00    0.00    0.00  694.57   23.43       ?       ?      ?      ? 
1 1 1   11    1   22 o  8  449.63   32.83    0.02    0.00    0.02    0.00    0.00    0.00  449.63   32.83       ?       ?      ?      ? 
1 1 1   11    1   25 o 18  131.94   50.22    0.00    0.00    0.00    0.00    0.00    0.00  131.94   50.22       ?       ?      ?      ? 
1 1 1   11    1   28 o  3   66.83   31.78    0.00    0.00    0.00    0.00    0.00    0.00   66.83   31.78       ?       ?      ?      ? 
1 1 1   11    2  -27 o  5   93.64   38.65    0.00    0.00    0.00    0.00    0.00    0.00   93.64   38.65       ?       ?      ?      ? 
1 1 1   11    2  -24 o 18  318.23   23.18    0.01    0.00    0.01    0.00    0.00    0.00  318.23   23.18       ?       ?      ?      ? 
1 1 1   11    2  -21 o  7  444.15   16.64    0.02    0.00    0.02    0.00    0.00    0.00  444.15   16.64       ?       ?      ?      ? 
1 1 1   11    2  -18 o 12  743.47   13.47    0.06    0.00    0.06    0.00    0.00    0.00  743.47   13.47       ?       ?      ?      ? 
1 1 1   11    2  -15 o 14  838.70   15.11    0.08    0.00    0.08    0.00    0.00    0.00  838.70   15.11       ?       ?      ?      ? 
1 1 1   11    2  -12 o 10  676.65   16.45    0.05    0.00    0.05    0.00    0.00    0.00  676.65   16.45       ?       ?      ?      ? 
1 1 1   11    2   -9 o 16 1405.72   17.05    0.23    0.01    0.23    0.01    0.00    0.00 1405.72   17.05       ?       ?      ?      ? 
1 1 1   11    2   -6 o 16 1397.00   17.57    0.22    0.01    0.22    0.01    0.00    0.00 1397.00   17.57       ?       ?      ?      ? 
1 1 1   11    2   -3 o 18 2115.92   26.62    0.51    0.01    0.51    0.01    0.00    0.00 2115.92   26.62       ?       ?      ?      ? 
1 1 1   11    2    0 o  2 1998.50   25.06    0.46    0.01    0.46    0.01    0.00    0.00 1998.50   25.06       ?       ?      ?      ? 
1 1 1   11    2    3 o  2 2529.51   31.26    0.73    0.02    0.73    0.02    0.00    0.00 2529.51   31.26       ?       ?      ?      ? 
1 1 1   11    2    6 o 14 1074.09   14.26    0.13    0.00    0.13    0.00    0.00    0.00 1074.09   14.26       ?       ?      ?      ? 
1 1 1   11    2    9 o  7 1504.55   18.34    0.26    0.01    0.26    0.01    0.00    0.00 1504.55   18.34       ?       ?      ?      ? 
1 1 1   11    2   12 o 14 1513.21   19.05    0.26    0.01    0.26    0.01    0.00    0.00 1513.21   19.05       ?       ?      ?      ? 
1 1 1   11    2   15 o  6 1447.29   18.49    0.24    0.01    0.24    0.01    0.00    0.00 1447.29   18.49       ?       ?      ?      ? 
1 1 1   11    2   18 o 15  981.90   14.21    0.11    0.00    0.11    0.00    0.00    0.00  981.90   14.21       ?       ?      ?      ? 
1 1 1   11    2   21 o  3  585.68   14.79    0.04    0.00    0.04    0.00    0.00    0.00  585.68   14.79       ?       ?      ?      ? 
1 1 1   11    2   24 o 13  238.06   32.62    0.01    0.00    0.01    0.00    0.00    0.00  238.06   32.62       ?       ?      ?      ? 
1 1 1   11    2   27 o  5   72.21   28.84    0.00    0.00    0.00    0.00    0.00    0.00   72.21   28.84       ?       ?      ?      ? 
1 1 1   11    3  -28 o 10   61.91   30.28    0.00    0.00    0.00    0.00    0.00    0.00   61.91   30.28       ?       ?      ?      ? 
1 1 1   11    3  -25 o  6  123.51   47.24    0.00    0.00    0.00    0.00    0.00    0.00  123.51   47.24       ?       ?      ?      ? 
1 1 1   11    3  -22 o  6  515.46   27.57    0.03    0.00    0.03    0.00    0.00    0.00  515.46   27.57       ?       ?      ?      ? 
1 1 1   11    3  -19 o  9  459.06   32.08    0.02    0.00    0.02    0.00    0.00    0.00  459.06   32.08       ?       ?      ?      ? 
1 1 1   11    3  -16 o 16  746.62   25.52    0.06    0.00    0.06    0.00    0.00    0.00  746.62   25.52       ?       ?      ?      ? 
1 1 1   11    3  -13 o 11 1400.37   27.95    0.23    0.01    0.23    0.01    0.00    0.00 1400.37   27.95       ?       ?      ?      ? 
1 1 1   11    3  -10 o 14 1430.44   29.27    0.24    0.01    0.24    0.01    0.00    0.00 1430.44   29.27       ?       ?      ?      ? 
1 1 1   11    3   -7 o  3 2191.61   38.86    0.55    0.02    0.55    0.02    0.00    0.00 2191.61   38.86       ?       ?      ?      ? 
1 1 1   11    3   -4 o  3  522.68   44.44    0.03    0.01    0.03    0.01    0.00    0.00  522.68   44.44       ?       ?      ?      ? 
1 1 1   11    3   -1 o 15 3820.69   77.05    1.68    0.07    1.68    0.07    0.00    0.00 3820.69   77.05       ?       ?      ?      ? 
1 1 1   11    3    2 o  5 3922.76   81.19    1.77    0.07    1.77    0.07    0.00    0.00 3922.76   81.19       ?       ?      ?      ? 
1 1 1   11    3    5 f  0  179.34   63.23    0.00    0.00    0.00    0.00    0.00    0.00  179.34   63.23       ?       ?      ?      ? 
1 1 1   11    3    8 o  1  826.77   26.02    0.08    0.00    0.08    0.00    0.00    0.00  826.77   26.02       ?       ?      ?      ? 
1 1 1   11    3   11 o  9 1048.89   25.78    0.13    0.01    0.13    0.01    0.00    0.00 1048.89   25.78       ?       ?      ?      ? 
1 1 1   11    3   14 o 12 2509.37   43.24    0.72    0.02    0.72    0.02    0.00    0.00 2509.37   43.24       ?       ?      ?      ? 
1 1 1   11    3   17 o 13  755.13   23.56    0.07    0.00    0.07    0.00    0.00    0.00  755.13   23.56       ?       ?      ?      ? 
1 1 1   11    3   20 o  7  449.14   33.95    0.02    0.00    0.02    0.00    0.00    0.00  449.14   33.95       ?       ?      ?      ? 
1 1 1   11    3   23 o  8  176.34   62.14    0.00    0.00    0.00    0.00    0.00    0.00  176.34   62.14       ?       ?      ?      ? 
1 1 1   11    3   26 f  0  209.84   60.38    0.01    0.00    0.01    0.00    0.00    0.00  209.84   60.38       ?       ?      ?      ? 
1 1 1   11    4  -26 o 19  108.59   43.52    0.00    0.00    0.00    0.00    0.00    0.00  108.59   43.52       ?       ?      ?      ? 
1 1 1   11    4  -23 o  1  163.82   57.40    0.00    0.00    0.00    0.00    0.00    0.00  163.82   57.40       ?       ?      ?      ? 
1 1 1   11    4  -20 o  3  460.04   36.20    0.02    0.00    0.02    0.00    0.00    0.00  460.04   36.20       ?       ?      ?      ? 
1 1 1   11    4  -17 o  7 2161.06   43.85    0.54    0.02    0.54    0.02    0.00    0.00 2161.06   43.85       ?       ?      ?      ? 
1 1 1   11    4  -14 o  2 2227.72   38.80    0.57    0.02    0.57    0.02    0.00    0.00 2227.72   38.80       ?       ?      ?      ? 
1 1 1   11    4  -11 o 11 1224.21   25.75    0.17    0.01    0.17    0.01    0.00    0.00 1224.21   25.75       ?       ?      ?      ? 
1 1 1   11    4   -8 o 12  400.03   47.84    0.02    0.00    0.02    0.00    0.00    0.00  400.03   47.84       ?       ?      ?      ? 
1 1 1   11    4   -5 o  9 2463.59   51.19    0.70    0.03    0.70    0.03    0.00    0.00 2463.59   51.19       ?       ?      ?      ? 
1 1 1   11    4   -2 o 10 2241.96   45.20    0.58    0.02    0.58    0.02    0.00    0.00 2241.96   45.20       ?       ?      ?      ? 
1 1 1   11    4    1 o 11 1431.07   35.38    0.24    0.01    0.24    0.01    0.00    0.00 1431.07   35.38       ?       ?      ?      ? 
1 1 1   11    4    4 o 19 4446.27   89.20    2.28    0.09    2.28    0.09    0.00    0.00 4446.27   89.20       ?       ?      ?      ? 
1 1 1   11    4    7 o  4 1569.98   32.13    0.28    0.01    0.28    0.01    0.00    0.00 1569.98   32.13       ?       ?      ?      ? 
1 1 1   11    4   10 o  2 1418.95   29.13    0.23    0.01    0.23    0.01    0.00    0.00 1418.95   29.13       ?       ?      ?      ? 
1 1 1   11    4   13 o 13 2660.59   49.73    0.81    0.03    0.81    0.03    0.00    0.00 2660.59   49.73       ?       ?      ?      ? 
1 1 1   11    4   16 o 14  520.23   30.87    0.03    0.00    0.03    0.00    0.00    0.00  520.23   30.87       ?       ?      ?      ? 
1 1 1   11    4   19 o  3  664.47   23.05    0.05    0.00    0.05    0.00    0.00    0.00  664.47   23.05       ?       ?      ?      ? 
1 1 1   11    4   22 o  9  660.48   27.86    0.05    0.00    0.05    0.00    0.00    0.00  660.48   27.86       ?       ?      ?      ? 
1 1 1   11    4   25 o  9  235.31   68.03    0.01    0.00    0.01    0.00    0.00    0.00  235.31   68.03       ?       ?      ?      ? 
1 1 1   11    4   28 o 19   58.19   28.71    0.00    0.00    0.00    0.00    0.00    0.00   58.19   28.71       ?       ?      ?      ? 
1 1 1   11    5  -27 o  1   79.48   32.59    0.00    0.00    0.00    0.00    0.00    0.00   79.48   32.59       ?       ?      ?      ? 
1 1 1   11    5  -24 o 18  244.46   31.52    0.01    0.00    0.01    0.00    0.00    0.00  244.46   31.52       ?       ?      ?      ? 
1 1 1   11    5  -21 o  6  191.34   42.53    0.00    0.00    0.00    0.00    0.00    0.00  191.34   42.53       ?       ?      ?      ? 
1 1 1   11    5  -18 o  9 1088.25   15.97    0.14    0.00    0.14    0.00    0.00    0.00 1088.25   15.97       ?       ?      ?      ? 
1 1 1   11    5  -15 o  2 1716.29   21.09    0.34    0.01    0.34    0.01    0.00    0.00 1716.29   21.09       ?       ?      ?      ? 
1 1 1   11    5  -12 o  1 1025.34   14.81    0.12    0.00    0.12    0.00    0.00    0.00 1025.34   14.81       ?       ?      ?      ? 
1 1 1   11    5   -9 o  4 2239.89   27.34    0.58    0.01    0.58    0.01    0.00    0.00 2239.89   27.34       ?       ?      ?      ? 
1 1 1   11    5   -6 o 18 1231.69   15.84    0.17    0.00    0.17    0.00    0.00    0.00 1231.69   15.84       ?       ?      ?      ? 
1 1 1   11    5   -3 o 13 3095.59   37.70    1.10    0.03    1.10    0.03    0.00    0.00 3095.59   37.70       ?       ?      ?      ? 
1 1 1   11    5    0 o 12 2974.77   36.54    1.02    0.02    1.02    0.02    0.00    0.00 2974.77   36.54       ?       ?      ?      ? 
1 1 1   11    5    3 o 11 2926.64   36.09    0.98    0.02    0.98    0.02    0.00    0.00 2926.64   36.09       ?       ?      ?      ? 
1 1 1   11    5    6 o 16 1343.55   17.01    0.21    0.01    0.21    0.01    0.00    0.00 1343.55   17.01       ?       ?      ?      ? 
1 1 1   11    5    9 o 11  989.41   19.58    0.11    0.00    0.11    0.00    0.00    0.00  989.41   19.58       ?       ?      ?      ? 
1 1 1   11    5   12 f  0  568.65   16.58    0.04    0.00    0.04    0.00    0.00    0.00  568.65   16.58       ?       ?      ?      ? 
1 1 1   11    5   15 o  6 1847.50   22.90    0.39    0.01    0.39    0.01    0.00    0.00 1847.50   22.90       ?       ?      ?      ? 
1 1 1   11    5   18 o  9  595.60   15.30    0.04    0.00    0.04    0.00    0.00    0.00  595.60   15.30       ?       ?      ?      ? 
1 1 1   11    5   21 f  0  173.89   43.18    0.00    0.00    0.00    0.00    0.00    0.00  173.89   43.18       ?       ?      ?      ? 
1 1 1   11    5   24 o  2  198.95   40.77    0.00    0.00    0.00    0.00    0.00    0.00  198.95   40.77       ?       ?      ?      ? 
1 1 1   11    5   27 o  2  159.45   49.87    0.01    0.00    0.01    0.00    0.00    0.00  159.45   49.87       ?       ?      ?      ? 
1 1 1   11    6  -28 o  3   48.91   24.16    0.00    0.00    0.00    0.00    0.00    0.00   48.91   24.16       ?       ?      ?      ? 
1 1 1   11    6  -25 o 18  126.32   48.91    0.00    0.00    0.00    0.00    0.00    0.00  126.32   48.91       ?       ?      ?      ? 
1 1 1   11    6  -22 o  3  128.47   47.28    0.00    0.00    0.00    0.00    0.00    0.00  128.47   47.28       ?       ?      ?      ? 
1 1 1   11    6  -19 o  9  905.55   27.49    0.09    0.01    0.09    0.01    0.00    0.00  905.55   27.49       ?       ?      ?      ? 
1 1 1   11    6  -16 o  2 1397.97   29.93    0.22    0.01    0.22    0.01    0.00    0.00 1397.97   29.93       ?       ?      ?      ? 
1 1 1   11    6  -13 o 19 1491.40   30.46    0.26    0.01    0.26    0.01    0.00    0.00 1491.40   30.46       ?       ?      ?      ? 
1 1 1   11    6  -10 o  7 1274.97   29.83    0.19    0.01    0.19    0.01    0.00    0.00 1274.97   29.83       ?       ?      ?      ? 
1 1 1   11    6   -7 o 16 2069.00   44.11    0.49    0.02    0.49    0.02    0.00    0.00 2069.00   44.11       ?       ?      ?      ? 
1 1 1   11    6   -4 o  1 2071.90   39.59    0.49    0.02    0.49    0.02    0.00    0.00 2071.90   39.59       ?       ?      ?      ? 
1 1 1   11    6   -1 o  2 1659.80   35.20    0.32    0.01    0.32    0.01    0.00    0.00 1659.80   35.20       ?       ?      ?      ? 
1 1 1   11    6    2 o  9 1114.22   28.45    0.14    0.01    0.14    0.01    0.00    0.00 1114.22   28.45       ?       ?      ?      ? 
1 1 1   11    6    5 o 14  416.08   56.01    0.02    0.01    0.02    0.01    0.00    0.00  416.08   56.01       ?       ?      ?      ? 
1 1 1   11    6    8 o 12  384.03   54.76    0.02    0.00    0.02    0.00    0.00    0.00  384.03   54.76       ?       ?      ?      ? 
1 1 1   11    6   11 o 14 1131.51   27.03    0.15    0.01    0.15    0.01    0.00    0.00 1131.51   27.03       ?       ?      ?      ? 
1 1 1   11    6   14 o 10  868.38   26.97    0.09    0.01    0.09    0.01    0.00    0.00  868.38   26.97       ?       ?      ?      ? 
1 1 1   11    6   17 o 16  583.82   29.83    0.04    0.00    0.04    0.00    0.00    0.00  583.82   29.83       ?       ?      ?      ? 
1 1 1   11    6   20 o  5  776.61   24.69    0.07    0.00    0.07    0.00    0.00    0.00  776.61   24.69       ?       ?      ?      ? 
1 1 1   11    6   23 o 14  235.76   60.85    0.01    0.00    0.01    0.00    0.00    0.00  235.76   60.85       ?       ?      ?      ? 
1 1 1   11    6   26 o 15  140.43   57.76    0.00    0.00    0.00    0.00    0.00    0.00  140.43   57.76       ?       ?      ?      ? 
1 1 1   11    7  -26 o  8  157.57   65.37    0.01    0.00    0.01    0.00    0.00    0.00  157.57   65.37       ?       ?      ?      ? 
1 1 1   11    7  -23 o 13  557.17   30.44    0.04    0.00    0.04    0.00    0.00    0.00  557.17   30.44       ?       ?      ?      ? 
1 1 1   11    7  -20 o 12  467.88   34.51    0.03    0.00    0.03    0.00    0.00    0.00  467.88   34.51       ?       ?      ?      ? 
1 1 1   11    7  -17 o 19 1324.06   30.35    0.20    0.01    0.20    0.01    0.00    0.00 1324.06   30.35       ?       ?      ?      ? 
1 1 1   11    7  -14 o  5  770.25   28.22    0.07    0.00    0.07    0.00    0.00    0.00  770.25   28.22       ?       ?      ?      ? 
1 1 1   11    7  -11 o 12  217.59   72.72    0.01    0.00    0.01    0.00    0.00    0.00  217.59   72.72       ?       ?      ?      ? 
1 1 1   11    7   -8 o 18 1905.70   36.92    0.42    0.02    0.42    0.02    0.00    0.00 1905.70   36.92       ?       ?      ?      ? 
1 1 1   11    7   -5 o 12 1169.94   32.08    0.16    0.01    0.16    0.01    0.00    0.00 1169.94   32.08       ?       ?      ?      ? 
1 1 1   11    7   -2 o 13 1823.72   37.35    0.38    0.02    0.38    0.02    0.00    0.00 1823.72   37.35       ?       ?      ?      ? 
1 1 1   11    7    1 f  0 2287.12   51.07    0.60    0.03    0.60    0.03    0.00    0.00 2287.12   51.07       ?       ?      ?      ? 
1 1 1   11    7    4 o 10 2109.74   41.43    0.51    0.02    0.51    0.02    0.00    0.00 2109.74   41.43       ?       ?      ?      ? 
1 1 1   11    7    7 o  4  562.30   43.60    0.04    0.01    0.04    0.01    0.00    0.00  562.30   43.60       ?       ?      ?      ? 
1 1 1   11    7   10 f  0 2014.19   40.15    0.47    0.02    0.47    0.02    0.00    0.00 2014.19   40.15       ?       ?      ?      ? 
1 1 1   11    7   13 o  6  223.92   73.86    0.01    0.00    0.01    0.00    0.00    0.00  223.92   73.86       ?       ?      ?      ? 
1 1 1   11    7   16 o 11  640.15   30.09    0.05    0.00    0.05    0.00    0.00    0.00  640.15   30.09       ?       ?      ?      ? 
1 1 1   11    7   19 o  2  551.64   27.42    0.04    0.00    0.04    0.00    0.00    0.00  551.64   27.42       ?       ?      ?      ? 
1 1 1   11    7   22 f  0  599.53   30.59    0.04    0.00    0.04    0.00    0.00    0.00  599.53   30.59       ?       ?      ?      ? 
1 1 1   11    7   25 o  1  272.07   65.39    0.01    0.00    0.01    0.00    0.00    0.00  272.07   65.39       ?       ?      ?      ? 
1 1 1   11    7   28 o 11   45.18   22.84    0.00    0.00    0.00    0.00    0.00    0.00   45.18   22.84       ?       ?      ?      ? 
1 1 1   11    8  -27 o 14  112.95   48.28    0.00    0.00    0.00    0.00    0.00    0.00  112.95   48.28       ?       ?      ?      ? 
1 1 1   11    8  -24 o 13  441.30   17.75    0.02    0.00    0.02    0.00    0.00    0.00  441.30   17.75       ?       ?      ?      ? 
1 1 1   11    8  -21 o  4  332.33   23.56    0.01    0.00    0.01    0.00    0.00    0.00  332.33   23.56       ?       ?      ?      ? 
1 1 1   11    8  -18 f  0  584.38   14.81    0.04    0.00    0.04    0.00    0.00    0.00  584.38   14.81       ?       ?      ?      ? 
1 1 1   11    8  -15 o  1  982.16   14.53    0.11    0.00    0.11    0.00    0.00    0.00  982.16   14.53       ?       ?      ?      ? 
1 1 1   11    8  -12 o  4 1665.14   21.72    0.32    0.01    0.32    0.01    0.00    0.00 1665.14   21.72       ?       ?      ?      ? 
1 1 1   11    8   -9 o 17  924.63   14.30    0.10    0.00    0.10    0.00    0.00    0.00  924.63   14.30       ?       ?      ?      ? 
1 1 1   11    8   -6 o 18 2099.57   25.82    0.51    0.01    0.51    0.01    0.00    0.00 2099.57   25.82       ?       ?      ?      ? 
1 1 1   11    8   -3 o  2 1963.00   24.95    0.44    0.01    0.44    0.01    0.00    0.00 1963.00   24.95       ?       ?      ?      ? 
1 1 1   11    8    0 o  7 2861.08   36.42    0.94    0.02    0.94    0.02    0.00    0.00 2861.08   36.42       ?       ?      ?      ? 
1 1 1   11    8    3 o 17 3068.83   37.61    1.08    0.03    1.08    0.03    0.00    0.00 3068.83   37.61       ?       ?      ?      ? 
1 1 1   11    8    6 o  5 2316.62   27.68    0.62    0.01    0.62    0.01    0.00    0.00 2316.62   27.68       ?       ?      ?      ? 
1 1 1   11    8    9 o  7 1202.68   16.01    0.17    0.00    0.17    0.00    0.00    0.00 1202.68   16.01       ?       ?      ?      ? 
1 1 1   11    8   12 o 13 1121.84   16.51    0.14    0.00    0.14    0.00    0.00    0.00 1121.84   16.51       ?       ?      ?      ? 
1 1 1   11    8   15 o  4  802.09   14.02    0.07    0.00    0.07    0.00    0.00    0.00  802.09   14.02       ?       ?      ?      ? 
1 1 1   11    8   18 o 12  783.50   14.15    0.07    0.00    0.07    0.00    0.00    0.00  783.50   14.15       ?       ?      ?      ? 
1 1 1   11    8   21 o  8  438.24   17.86    0.02    0.00    0.02    0.00    0.00    0.00  438.24   17.86       ?       ?      ?      ? 
1 1 1   11    8   24 o 16  165.51   48.00    0.00    0.00    0.00    0.00    0.00    0.00  165.51   48.00       ?       ?      ?      ? 
1 1 1   11    8   27 o 18   73.00   30.02    0.00    0.00    0.00    0.00    0.00    0.00   73.00   30.02       ?       ?      ?      ? 
1 1 1   11    9  -28 o 18   34.51   17.19    0.00    0.00    0.00    0.00    0.00    0.00   34.51   17.19       ?       ?      ?      ? 
1 1 1   11    9  -25 o  3   98.31   37.86    0.00    0.00    0.00    0.00    0.00    0.00   98.31   37.86       ?       ?      ?      ? 
1 1 1   11    9  -22 o 19  141.50   51.25    0.00    0.00    0.00    0.00    0.00    0.00  141.50   51.25       ?       ?      ?      ? 
1 1 1   11    9  -19 f  0  430.87   41.28    0.02    0.00    0.02    0.00    0.00    0.00  430.87   41.28       ?       ?      ?      ? 
1 1 1   11    9  -16 o 10 1753.90   34.21    0.35    0.01    0.35    0.01    0.00    0.00 1753.90   34.21       ?       ?      ?      ? 
1 1 1   11    9  -13 o  1  971.42   27.74    0.11    0.01    0.11    0.01    0.00    0.00  971.42   27.74       ?       ?      ?      ? 
1 1 1   11    9  -10 o  5  248.28   76.89    0.01    0.00    0.01    0.00    0.00    0.00  248.28   76.89       ?       ?      ?      ? 
1 1 1   11    9   -7 o 17  904.66   30.35    0.09    0.01    0.09    0.01    0.00    0.00  904.66   30.35       ?       ?      ?      ? 
1 1 1   11    9   -4 o 11  396.92   63.99    0.02    0.01    0.02    0.01    0.00    0.00  396.92   63.99       ?       ?      ?      ? 
1 1 1   11    9   -1 f  0 2556.32   54.91    0.75    0.03    0.75    0.03    0.00    0.00 2556.32   54.91       ?       ?      ?      ? 
1 1 1   11    9    2 o 10  466.48   48.53    0.03    0.01    0.03    0.01    0.00    0.00  466.48   48.53       ?       ?      ?      ? 
1 1 1   11    9    5 o 18 1720.25   37.01    0.34    0.01    0.34    0.01    0.00    0.00 1720.25   37.01       ?       ?      ?      ? 
1 1 1   11    9    8 o  4  559.04   43.00    0.04    0.01    0.04    0.01    0.00    0.00  559.04   43.00       ?       ?      ?      ? 
1 1 1   11    9   11 o  4 1358.61   30.44    0.21    0.01    0.21    0.01    0.00    0.00 1358.61   30.44       ?       ?      ?      ? 
1 1 1   11    9   14 o  7 1921.28   36.41    0.42    0.02    0.42    0.02    0.00    0.00 1921.28   36.41       ?       ?      ?      ? 
1 1 1   11    9   17 o  1  998.79   27.15    0.11    0.01    0.11    0.01    0.00    0.00  998.79   27.15       ?       ?      ?      ? 
1 1 1   11    9   20 f  0  441.20   33.51    0.02    0.00    0.02    0.00    0.00    0.00  441.20   33.51       ?       ?      ?      ? 
1 1 1   11    9   23 o  8  301.54   61.96    0.01    0.00    0.01    0.00    0.00    0.00  301.54   61.96       ?       ?      ?      ? 
1 1 1   11    9   26 o  5   75.97   29.72    0.00    0.00    0.00    0.00    0.00    0.00   75.97   29.72       ?       ?      ?      ? 
1 1 1   11   10  -26 o 14  104.71   42.89    0.00    0.00    0.00    0.00    0.00    0.00  104.71   42.89       ?       ?      ?      ? 
1 1 1   11   10  -23 o 14  304.20   52.47    0.01    0.00    0.01    0.00    0.00    0.00  304.20   52.47       ?       ?      ?      ? 
1 1 1   11   10  -20 o 14  530.60   31.97    0.03    0.00    0.03    0.00    0.00    0.00  530.60   31.97       ?       ?      ?      ? 
1 1 1   11   10  -17 o 12  670.31   28.13    0.05    0.00    0.05    0.00    0.00    0.00  670.31   28.13       ?       ?      ?      ? 
1 1 1   11   10  -14 o  3  332.67   67.41    0.01    0.00    0.01    0.00    0.00    0.00  332.67   67.41       ?       ?      ?      ? 
1 1 1   11   10  -11 o 17 1781.11   35.66    0.36    0.01    0.36    0.01    0.00    0.00 1781.11   35.66       ?       ?      ?      ? 
1 1 1   11   10   -8 o  3  937.18   29.45    0.10    0.01    0.10    0.01    0.00    0.00  937.18   29.45       ?       ?      ?      ? 
1 1 1   11   10   -5 o  7  883.71   32.45    0.09    0.01    0.09    0.01    0.00    0.00  883.71   32.45       ?       ?      ?      ? 
1 1 1   11   10   -2 o 12 3236.68   58.90    1.21    0.04    1.21    0.04    0.00    0.00 3236.68   58.90       ?       ?      ?      ? 
1 1 1   11   10    1 o  8 1141.47   31.23    0.15    0.01    0.15    0.01    0.00    0.00 1141.47   31.23       ?       ?      ?      ? 
1 1 1   11   10    4 o 14  868.77   31.94    0.09    0.01    0.09    0.01    0.00    0.00  868.77   31.94       ?       ?      ?      ? 
1 1 1   11   10    7 o  1 1825.21   39.05    0.38    0.02    0.38    0.02    0.00    0.00 1825.21   39.05       ?       ?      ?      ? 
1 1 1   11   10   10 o 15 1473.52   31.99    0.25    0.01    0.25    0.01    0.00    0.00 1473.52   31.99       ?       ?      ?      ? 
1 1 1   11   10   13 o 12  750.25   31.87    0.06    0.01    0.06    0.01    0.00    0.00  750.25   31.87       ?       ?      ?      ? 
1 1 1   11   10   16 o 16  279.08   74.91    0.01    0.00    0.01    0.00    0.00    0.00  279.08   74.91       ?       ?      ?      ? 
1 1 1   11   10   19 o  8  440.68   39.12    0.02    0.00    0.02    0.00    0.00    0.00  440.68   39.12       ?       ?      ?      ? 
1 1 1   11   10   22 o  3  168.98   58.77    0.00    0.00    0.00    0.00    0.00    0.00  168.98   58.77       ?       ?      ?      ? 
1 1 1   11   10   25 o  2  243.50   66.87    0.01    0.00    0.01    0.00    0.00    0.00  243.50   66.87       ?       ?      ?      ? 
1 1 1   11   10   28 o 12   28.87   15.04    0.00    0.00    0.00    0.00    0.00    0.00   28.87   15.04       ?       ?      ?      ? 
1 1 1   11   11    0 o  1 3134.15   46.47    1.13    0.03    1.13    0.03    0.00    0.00 3134.15   46.47       ?       ?      ?      ? 
1 1 1   11   11    3 o 11 1550.15   19.35    0.28    0.01    0.28    0.01    0.00    0.00 1550.15   19.35       ?       ?      ?      ? 
1 1 1   11   11    6 o  6 1499.54   18.83    0.26    0.01    0.26    0.01    0.00    0.00 1499.54   18.83       ?       ?      ?      ? 
1 1 1   11   11    9 o  6  748.10   14.43    0.06    0.00    0.06    0.00    0.00    0.00  748.10   14.43       ?       ?      ?      ? 
1 1 1   11   11   12 o 10 1407.55   18.38    0.23    0.01    0.23    0.01    0.00    0.00 1407.55   18.38       ?       ?      ?      ? 
1 1 1   11   11   15 o 16  922.21   14.31    0.10    0.00    0.10    0.00    0.00    0.00  922.21   14.31       ?       ?      ?      ? 
1 1 1   11   11   18 o  2  814.11   14.40    0.08    0.00    0.08    0.00    0.00    0.00  814.11   14.40       ?       ?      ?      ? 
1 1 1   11   11   21 o  5  492.49   16.97    0.03    0.00    0.03    0.00    0.00    0.00  492.49   16.97       ?       ?      ?      ? 
1 1 1   11   11   24 o 12  315.68   24.91    0.01    0.00    0.01    0.00    0.00    0.00  315.68   24.91       ?       ?      ?      ? 
1 1 1   11   11   27 o 17  116.53   50.01    0.00    0.00    0.00    0.00    0.00    0.00  116.53   50.01       ?       ?      ?      ? 
1 1 1   12    0  -27 o 15   65.04   40.84    0.00    0.00    0.00    0.00    0.00    0.00   65.04   40.84   65.04   40.84   0.00   0.00 
1 1 1   12    0  -24 o 13  156.62   75.74    0.00    0.00    0.00    0.00    0.00    0.00  156.62   75.74  156.62   75.74   0.00   0.00 
1 1 1   12    0  -21 o 15  326.73   30.54    0.01    0.00    0.01    0.00    0.01    0.00  326.73   30.54  326.73   30.54   0.00   0.00 
1 1 1   12    0  -18 o 10 1029.91   18.16    0.12    0.00    0.12    0.00    0.12    0.00 1029.91   18.16 1029.91   18.16   0.00   0.00 
1 1 1   12    0  -15 o 12 2136.82   30.67    0.52    0.02    0.52    0.02    0.52    0.02 2136.82   30.67 2136.82   30.67   0.00   0.00 
1 1 1   12    0  -12 o 12 3262.89   43.09    1.22    0.03    1.22    0.03    1.22    0.03 3262.89   43.09 3262.89   43.09   0.00   0.00 
1 1 1   12    0   -9 o  2  890.74   18.17    0.09    0.00    0.09    0.00    0.09    0.00  890.74   18.17  890.74   18.17   0.00   0.00 
1 1 1   12    0   -6 o  1 4108.90   54.23    1.94    0.05    1.94    0.05    1.94    0.05 4108.90   54.23 4108.90   54.23   0.00   0.00 
1 1 1   12    0   -3 o 18 3935.17   56.91    1.78    0.05    1.78    0.05    1.78    0.05 3935.17   56.91 3935.17   56.91   0.00   0.00 
1 1 1   12    0    0 o  3 3077.62   43.46    1.09    0.03    1.09    0.03    1.09    0.03 3077.62   43.46 3077.62   43.46   0.00   0.00 
1 1 1   12    0    3 o  5 5022.07   70.43    2.90    0.08    2.90    0.08    2.90    0.08 5022.07   70.43 5022.07   70.43   0.00   0.00 
1 1 1   12    0    6 o  9 4965.69   64.58    2.84    0.07    2.84    0.07    2.84    0.07 4965.69   64.58 4965.69   64.58   0.00   0.00 
1 1 1   12    0    9 o  2 1466.14   21.39    0.25    0.01    0.25    0.01    0.25    0.01 1466.14   21.39 1466.14   21.39   0.00   0.00 
1 1 1   12    0   12 o 19 2438.02   32.94    0.68    0.02    0.68    0.02    0.68    0.02 2438.02   32.94 2438.02   32.94   0.00   0.00 
1 1 1   12    0   15 o  5 1372.11   23.11    0.22    0.01    0.22    0.01    0.22    0.01 1372.11   23.11 1372.11   23.11   0.00   0.00 
1 1 1   12    0   18 o  5  831.57   17.01    0.08    0.00    0.08    0.00    0.08    0.00  831.57   17.01  831.57   17.01   0.00   0.00 
1 1 1   12    0   21 o 19  222.57   59.90    0.01    0.00    0.01    0.00    0.01    0.00  222.57   59.90  222.57   59.90   0.00   0.00 
1 1 1   12    0   24 o 13   76.58   45.07    0.00    0.00    0.00    0.00    0.00    0.00   76.58   45.07   76.58   45.07   0.00   0.00 
1 1 1   12    0   27 o 14   46.76   28.74    0.00    0.00    0.00    0.00    0.00    0.00   46.76   28.74   46.76   28.74   0.00   0.00 
1 1 1   12    1  -28 o 16   63.54   31.18    0.00    0.00    0.00    0.00    0.00    0.00   63.54   31.18       ?       ?      ?      ? 
1 1 1   12    1  -25 o  9  145.96   56.20    0.00    0.00    0.00    0.00    0.00    0.00  145.96   56.20       ?       ?      ?      ? 
1 1 1   12    1  -22 o  2  138.74   50.53    0.00    0.00    0.00    0.00    0.00    0.00  138.74   50.53       ?       ?      ?      ? 
1 1 1   12    1  -19 o  9  766.05   26.09    0.07    0.00    0.07    0.00    0.00    0.00  766.05   26.09       ?       ?      ?      ? 
1 1 1   12    1  -16 o  5  799.02   23.57    0.07    0.00    0.07    0.00    0.00    0.00  799.02   23.57       ?       ?      ?      ? 
1 1 1   12    1  -13 o  3 1207.09   27.27    0.17    0.01    0.17    0.01    0.00    0.00 1207.09   27.27       ?       ?      ?      ? 
1 1 1   12    1  -10 o 11 1447.62   28.29    0.24    0.01    0.24    0.01    0.00    0.00 1447.62   28.29       ?       ?      ?      ? 
1 1 1   12    1   -7 o 14  151.90   54.51    0.00    0.00    0.00    0.00    0.00    0.00  151.90   54.51       ?       ?      ?      ? 
1 1 1   12    1   -4 o 12 1919.61   37.79    0.42    0.02    0.42    0.02    0.00    0.00 1919.61   37.79       ?       ?      ?      ? 
1 1 1   12    1   -1 o  7 3225.79   59.22    1.20    0.04    1.20    0.04    0.00    0.00 3225.79   59.22       ?       ?      ?      ? 
1 1 1   12    1    2 o  1 2297.39   45.65    0.61    0.02    0.61    0.02    0.00    0.00 2297.39   45.65       ?       ?      ?      ? 
1 1 1   12    1    5 o 11 2872.77   57.36    0.95    0.04    0.95    0.04    0.00    0.00 2872.77   57.36       ?       ?      ?      ? 
1 1 1   12    1    8 o 14 1179.72   28.02    0.16    0.01    0.16    0.01    0.00    0.00 1179.72   28.02       ?       ?      ?      ? 
1 1 1   12    1   11 o  7 1362.83   27.23    0.21    0.01    0.21    0.01    0.00    0.00 1362.83   27.23       ?       ?      ?      ? 
1 1 1   12    1   14 o 19 1844.52   36.92    0.39    0.02    0.39    0.02    0.00    0.00 1844.52   36.92       ?       ?      ?      ? 
1 1 1   12    1   17 o  4  365.23   44.64    0.02    0.00    0.02    0.00    0.00    0.00  365.23   44.64       ?       ?      ?      ? 
1 1 1   12    1   20 o  7  303.10   49.28    0.01    0.00    0.01    0.00    0.00    0.00  303.10   49.28       ?       ?      ?      ? 
1 1 1   12    1   23 o  7  320.16   42.23    0.01    0.00    0.01    0.00    0.00    0.00  320.16   42.23       ?       ?      ?      ? 
1 1 1   12    1   26 o  7  339.65   55.73    0.02    0.00    0.02    0.00    0.00    0.00  339.65   55.73       ?       ?      ?      ? 
1 1 1   12    2  -26 o  7   93.81   36.91    0.00    0.00    0.00    0.00    0.00    0.00   93.81   36.91       ?       ?      ?      ? 
1 1 1   12    2  -23 o 17  424.38   38.43    0.02    0.00    0.02    0.00    0.00    0.00  424.38   38.43       ?       ?      ?      ? 
1 1 1   12    2  -20 o 13  864.68   28.57    0.09    0.01    0.09    0.01    0.00    0.00  864.68   28.57       ?       ?      ?      ? 
1 1 1   12    2  -17 o 11  339.50   45.77    0.01    0.00    0.01    0.00    0.00    0.00  339.50   45.77       ?       ?      ?      ? 
1 1 1   12    2  -14 o  1 1034.92   26.84    0.12    0.01    0.12    0.01    0.00    0.00 1034.92   26.84       ?       ?      ?      ? 
1 1 1   12    2  -11 o 18  935.21   25.88    0.10    0.01    0.10    0.01    0.00    0.00  935.21   25.88       ?       ?      ?      ? 
1 1 1   12    2   -8 o 13  566.67   35.66    0.04    0.00    0.04    0.00    0.00    0.00  566.67   35.66       ?       ?      ?      ? 
1 1 1   12    2   -5 o  5 4297.52   81.30    2.13    0.08    2.13    0.08    0.00    0.00 4297.52   81.30       ?       ?      ?      ? 
1 1 1   12    2   -2 o  6 2103.18   46.68    0.51    0.02    0.51    0.02    0.00    0.00 2103.18   46.68       ?       ?      ?      ? 
1 1 1   12    2    1 o 10 1007.94   28.20    0.12    0.01    0.12    0.01    0.00    0.00 1007.94   28.20       ?       ?      ?      ? 
1 1 1   12    2    4 o 15  851.71   27.91    0.08    0.01    0.08    0.01    0.00    0.00  851.71   27.91       ?       ?      ?      ? 
1 1 1   12    2    7 o 17 1641.53   34.47    0.31    0.01    0.31    0.01    0.00    0.00 1641.53   34.47       ?       ?      ?      ? 
1 1 1   12    2   10 o 12 1196.36   25.77    0.16    0.01    0.16    0.01    0.00    0.00 1196.36   25.77       ?       ?      ?      ? 
1 1 1   12    2   13 o  1  557.98   35.40    0.04    0.00    0.04    0.00    0.00    0.00  557.98   35.40       ?       ?      ?      ? 
1 1 1   12    2   16 o 12 1960.12   34.77    0.44    0.02    0.44    0.02    0.00    0.00 1960.12   34.77       ?       ?      ?      ? 
1 1 1   12    2   19 o 16  406.52   35.48    0.02    0.00    0.02    0.00    0.00    0.00  406.52   35.48       ?       ?      ?      ? 
1 1 1   12    2   22 o 17  281.20   61.35    0.01    0.00    0.01    0.00    0.00    0.00  281.20   61.35       ?       ?      ?      ? 
1 1 1   12    2   25 o 10  116.16   44.32    0.00    0.00    0.00    0.00    0.00    0.00  116.16   44.32       ?       ?      ?      ? 
1 1 1   12    2   28 o 11   59.20   28.54    0.00    0.00    0.00    0.00    0.00    0.00   59.20   28.54       ?       ?      ?      ? 
1 1 1   12    3  -27 f  0  300.67   34.28    0.01    0.00    0.01    0.00    0.00    0.00  300.67   34.28       ?       ?      ?      ? 
1 1 1   12    3  -24 o  6  452.06   17.37    0.02    0.00    0.02    0.00    0.00    0.00  452.06   17.37       ?       ?      ?      ? 
1 1 1   12    3  -21 o  6  738.95   14.02    0.06    0.00    0.06    0.00    0.00    0.00  738.95   14.02       ?       ?      ?      ? 
1 1 1   12    3  -18 o  3  984.50   14.54    0.11    0.00    0.11    0.00    0.00    0.00  984.50   14.54       ?       ?      ?      ? 
1 1 1   12    3  -15 o 13 1481.40   20.52    0.25    0.01    0.25    0.01    0.00    0.00 1481.40   20.52       ?       ?      ?      ? 
1 1 1   12    3  -12 o 12  832.87   13.43    0.08    0.00    0.08    0.00    0.00    0.00  832.87   13.43       ?       ?      ?      ? 
1 1 1   12    3   -9 o 12 1435.69   19.87    0.24    0.01    0.24    0.01    0.00    0.00 1435.69   19.87       ?       ?      ?      ? 
1 1 1   12    3   -6 o  6 2366.01   35.97    0.64    0.02    0.64    0.02    0.00    0.00 2366.01   35.97       ?       ?      ?      ? 
1 1 1   12    3   -3 o 14 1854.21   23.05    0.39    0.01    0.39    0.01    0.00    0.00 1854.21   23.05       ?       ?      ?      ? 
1 1 1   12    3    0 o  6 2705.55   33.60    0.84    0.02    0.84    0.02    0.00    0.00 2705.55   33.60       ?       ?      ?      ? 
1 1 1   12    3    3 o  9 1678.34   20.63    0.32    0.01    0.32    0.01    0.00    0.00 1678.34   20.63       ?       ?      ?      ? 
1 1 1   12    3    6 o 18 4606.79   55.69    2.44    0.06    2.44    0.06    0.00    0.00 4606.79   55.69       ?       ?      ?      ? 
1 1 1   12    3    9 o 14 2454.72   29.55    0.69    0.02    0.69    0.02    0.00    0.00 2454.72   29.55       ?       ?      ?      ? 
1 1 1   12    3   12 o 19  911.69   13.97    0.10    0.00    0.10    0.00    0.00    0.00  911.69   13.97       ?       ?      ?      ? 
1 1 1   12    3   15 o 12 2323.46   29.01    0.62    0.02    0.62    0.02    0.00    0.00 2323.46   29.01       ?       ?      ?      ? 
1 1 1   12    3   18 o 14 1040.55   14.81    0.12    0.00    0.12    0.00    0.00    0.00 1040.55   14.81       ?       ?      ?      ? 
1 1 1   12    3   21 o  9  502.92   15.81    0.03    0.00    0.03    0.00    0.00    0.00  502.92   15.81       ?       ?      ?      ? 
1 1 1   12    3   24 o 13  299.64   24.76    0.01    0.00    0.01    0.00    0.00    0.00  299.64   24.76       ?       ?      ?      ? 
1 1 1   12    3   27 o 15  112.66   46.88    0.00    0.00    0.00    0.00    0.00    0.00  112.66   46.88       ?       ?      ?      ? 
1 1 1   12    4  -28 o  1   51.95   25.51    0.00    0.00    0.00    0.00    0.00    0.00   51.95   25.51       ?       ?      ?      ? 
1 1 1   12    4  -25 o  2  145.57   56.31    0.00    0.00    0.00    0.00    0.00    0.00  145.57   56.31       ?       ?      ?      ? 
1 1 1   12    4  -22 o  6  353.83   44.79    0.02    0.00    0.02    0.00    0.00    0.00  353.83   44.79       ?       ?      ?      ? 
1 1 1   12    4  -19 o 14  292.28   53.59    0.01    0.00    0.01    0.00    0.00    0.00  292.28   53.59       ?       ?      ?      ? 
1 1 1   12    4  -16 f  0 1916.29   35.08    0.42    0.02    0.42    0.02    0.00    0.00 1916.29   35.08       ?       ?      ?      ? 
1 1 1   12    4  -13 o 10  209.03   70.96    0.00    0.00    0.00    0.00    0.00    0.00  209.03   70.96       ?       ?      ?      ? 
1 1 1   12    4  -10 o  6  544.93   34.57    0.03    0.00    0.03    0.00    0.00    0.00  544.93   34.57       ?       ?      ?      ? 
1 1 1   12    4   -7 o 13 1286.79   29.97    0.19    0.01    0.19    0.01    0.00    0.00 1286.79   29.97       ?       ?      ?      ? 
1 1 1   12    4   -4 o 15 5075.12   96.39    2.98    0.11    2.98    0.11    0.00    0.00 5075.12   96.39       ?       ?      ?      ? 
1 1 1   12    4   -1 o 19 3238.98   68.64    1.21    0.05    1.21    0.05    0.00    0.00 3238.98   68.64       ?       ?      ?      ? 
1 1 1   12    4    2 o 15 1198.77   32.19    0.17    0.01    0.17    0.01    0.00    0.00 1198.77   32.19       ?       ?      ?      ? 
1 1 1   12    4    5 o 15 4537.22   90.28    2.38    0.09    2.38    0.09    0.00    0.00 4537.22   90.28       ?       ?      ?      ? 
1 1 1   12    4    8 o 19 1990.62   37.16    0.46    0.02    0.46    0.02    0.00    0.00 1990.62   37.16       ?       ?      ?      ? 
1 1 1   12    4   11 o 13 1427.94   29.84    0.23    0.01    0.23    0.01    0.00    0.00 1427.94   29.84       ?       ?      ?      ? 
1 1 1   12    4   14 o 14  512.82   39.68    0.03    0.00    0.03    0.00    0.00    0.00  512.82   39.68       ?       ?      ?      ? 
1 1 1   12    4   17 f  0  407.87   44.09    0.02    0.00    0.02    0.00    0.00    0.00  407.87   44.09       ?       ?      ?      ? 
1 1 1   12    4   20 o 15 1220.33   25.51    0.17    0.01    0.17    0.01    0.00    0.00 1220.33   25.51       ?       ?      ?      ? 
1 1 1   12    4   23 o  1  323.55   53.69    0.01    0.00    0.01    0.00    0.00    0.00  323.55   53.69       ?       ?      ?      ? 
1 1 1   12    4   26 o 14  113.60   45.72    0.00    0.00    0.00    0.00    0.00    0.00  113.60   45.72       ?       ?      ?      ? 
1 1 1   12    5  -26 o 10  119.36   49.01    0.00    0.00    0.00    0.00    0.00    0.00  119.36   49.01       ?       ?      ?      ? 
1 1 1   12    5  -23 o  1  547.39   30.99    0.04    0.00    0.04    0.00    0.00    0.00  547.39   30.99       ?       ?      ?      ? 
1 1 1   12    5  -20 o 11  537.08   30.73    0.03    0.00    0.03    0.00    0.00    0.00  537.08   30.73       ?       ?      ?      ? 
1 1 1   12    5  -17 o  6  883.30   24.68    0.09    0.00    0.09    0.00    0.00    0.00  883.30   24.68       ?       ?      ?      ? 
1 1 1   12    5  -14 o  3  587.83   34.31    0.04    0.00    0.04    0.00    0.00    0.00  587.83   34.31       ?       ?      ?      ? 
1 1 1   12    5  -11 f  0  847.99   28.01    0.08    0.01    0.08    0.01    0.00    0.00  847.99   28.01       ?       ?      ?      ? 
1 1 1   12    5   -8 o  2 1948.99   37.32    0.44    0.02    0.44    0.02    0.00    0.00 1948.99   37.32       ?       ?      ?      ? 
1 1 1   12    5   -5 o  3 2163.75   42.36    0.54    0.02    0.54    0.02    0.00    0.00 2163.75   42.36       ?       ?      ?      ? 
1 1 1   12    5   -2 o  6 2939.55   55.70    0.99    0.04    0.99    0.04    0.00    0.00 2939.55   55.70       ?       ?      ?      ? 
1 1 1   12    5    1 o 13 1446.51   32.90    0.24    0.01    0.24    0.01    0.00    0.00 1446.51   32.90       ?       ?      ?      ? 
1 1 1   12    5    4 o  5  459.22   47.22    0.02    0.00    0.02    0.00    0.00    0.00  459.22   47.22       ?       ?      ?      ? 
1 1 1   12    5    7 o  8  670.59   36.92    0.05    0.01    0.05    0.01    0.00    0.00  670.59   36.92       ?       ?      ?      ? 
1 1 1   12    5   10 o 14  183.48   64.44    0.00    0.00    0.00    0.00    0.00    0.00  183.48   64.44       ?       ?      ?      ? 
1 1 1   12    5   13 o  5  863.00   29.10    0.09    0.01    0.09    0.01    0.00    0.00  863.00   29.10       ?       ?      ?      ? 
1 1 1   12    5   16 o  4 1265.61   25.91    0.18    0.01    0.18    0.01    0.00    0.00 1265.61   25.91       ?       ?      ?      ? 
1 1 1   12    5   19 o 15  462.00   32.93    0.02    0.00    0.02    0.00    0.00    0.00  462.00   32.93       ?       ?      ?      ? 
1 1 1   12    5   22 o 14  818.51   27.86    0.08    0.01    0.08    0.01    0.00    0.00  818.51   27.86       ?       ?      ?      ? 
1 1 1   12    5   25 o  1  133.03   51.22    0.00    0.00    0.00    0.00    0.00    0.00  133.03   51.22       ?       ?      ?      ? 
1 1 1   12    5   28 o  4   48.40   25.03    0.00    0.00    0.00    0.00    0.00    0.00   48.40   25.03       ?       ?      ?      ? 
1 1 1   12    6  -27 o 19   98.97   42.89    0.00    0.00    0.00    0.00    0.00    0.00   98.97   42.89       ?       ?      ?      ? 
1 1 1   12    6  -24 o 14  715.49   16.46    0.06    0.00    0.06    0.00    0.00    0.00  715.49   16.46       ?       ?      ?      ? 
1 1 1   12    6  -21 o  8  837.66   15.58    0.08    0.00    0.08    0.00    0.00    0.00  837.66   15.58       ?       ?      ?      ? 
1 1 1   12    6  -18 o 18  668.74   13.60    0.05    0.00    0.05    0.00    0.00    0.00  668.74   13.60       ?       ?      ?      ? 
1 1 1   12    6  -15 o 11 1698.18   21.97    0.33    0.01    0.33    0.01    0.00    0.00 1698.18   21.97       ?       ?      ?      ? 
1 1 1   12    6  -12 o 13 2173.96   27.19    0.54    0.01    0.54    0.01    0.00    0.00 2173.96   27.19       ?       ?      ?      ? 
1 1 1   12    6   -9 o 18 1815.44   22.21    0.38    0.01    0.38    0.01    0.00    0.00 1815.44   22.21       ?       ?      ?      ? 
1 1 1   12    6   -6 o  3 2189.54   27.01    0.55    0.01    0.55    0.01    0.00    0.00 2189.54   27.01       ?       ?      ?      ? 
1 1 1   12    6   -3 o 15 2283.73   27.95    0.60    0.01    0.60    0.01    0.00    0.00 2283.73   27.95       ?       ?      ?      ? 
1 1 1   12    6    0 o 12 3042.51   37.66    1.06    0.03    1.06    0.03    0.00    0.00 3042.51   37.66       ?       ?      ?      ? 
1 1 1   12    6    3 o 12 2177.53   26.72    0.54    0.01    0.54    0.01    0.00    0.00 2177.53   26.72       ?       ?      ?      ? 
1 1 1   12    6    6 o 15 1507.57   19.58    0.26    0.01    0.26    0.01    0.00    0.00 1507.57   19.58       ?       ?      ?      ? 
1 1 1   12    6    9 o 17 1346.38   17.43    0.21    0.01    0.21    0.01    0.00    0.00 1346.38   17.43       ?       ?      ?      ? 
1 1 1   12    6   12 o 12 1114.67   19.96    0.14    0.01    0.14    0.01    0.00    0.00 1114.67   19.96       ?       ?      ?      ? 
1 1 1   12    6   15 o 10  890.59   16.86    0.09    0.00    0.09    0.00    0.00    0.00  890.59   16.86       ?       ?      ?      ? 
1 1 1   12    6   18 o  2  782.66   13.69    0.07    0.00    0.07    0.00    0.00    0.00  782.66   13.69       ?       ?      ?      ? 
1 1 1   12    6   21 o  1  448.19   18.48    0.02    0.00    0.02    0.00    0.00    0.00  448.19   18.48       ?       ?      ?      ? 
1 1 1   12    6   24 o  9  346.75   23.89    0.01    0.00    0.01    0.00    0.00    0.00  346.75   23.89       ?       ?      ?      ? 
1 1 1   12    6   27 o 19  110.29   47.35    0.00    0.00    0.00    0.00    0.00    0.00  110.29   47.35       ?       ?      ?      ? 
1 1 1   12    7  -28 o 18   38.68   19.91    0.00    0.00    0.00    0.00    0.00    0.00   38.68   19.91       ?       ?      ?      ? 
1 1 1   12    7  -25 o 15  120.33   46.41    0.00    0.00    0.00    0.00    0.00    0.00  120.33   46.41       ?       ?      ?      ? 
1 1 1   12    7  -22 o 15  409.63   46.33    0.02    0.00    0.02    0.00    0.00    0.00  409.63   46.33       ?       ?      ?      ? 
1 1 1   12    7  -19 o  6  325.94   46.50    0.01    0.00    0.01    0.00    0.00    0.00  325.94   46.50       ?       ?      ?      ? 
1 1 1   12    7  -16 o 11  921.94   27.54    0.10    0.01    0.10    0.01    0.00    0.00  921.94   27.54       ?       ?      ?      ? 
1 1 1   12    7  -13 o  1  993.04   26.84    0.11    0.01    0.11    0.01    0.00    0.00  993.04   26.84       ?       ?      ?      ? 
1 1 1   12    7  -10 o 15 1198.02   29.43    0.16    0.01    0.16    0.01    0.00    0.00 1198.02   29.43       ?       ?      ?      ? 
1 1 1   12    7   -7 o  5 1125.23   33.07    0.15    0.01    0.15    0.01    0.00    0.00 1125.23   33.07       ?       ?      ?      ? 
1 1 1   12    7   -4 o 19 2104.94   41.13    0.51    0.02    0.51    0.02    0.00    0.00 2104.94   41.13       ?       ?      ?      ? 
1 1 1   12    7   -1 o  7 2748.74   52.30    0.87    0.03    0.87    0.03    0.00    0.00 2748.74   52.30       ?       ?      ?      ? 
1 1 1   12    7    2 o 13 3330.72   63.28    1.28    0.05    1.28    0.05    0.00    0.00 3330.72   63.28       ?       ?      ?      ? 
1 1 1   12    7    5 o 10 1966.11   40.09    0.44    0.02    0.44    0.02    0.00    0.00 1966.11   40.09       ?       ?      ?      ? 
1 1 1   12    7    8 o  3 2066.30   43.58    0.49    0.02    0.49    0.02    0.00    0.00 2066.30   43.58       ?       ?      ?      ? 
1 1 1   12    7   11 o 11  252.09   78.45    0.01    0.01    0.01    0.01    0.00    0.00  252.09   78.45       ?       ?      ?      ? 
1 1 1   12    7   14 o  6  950.70   27.32    0.10    0.01    0.10    0.01    0.00    0.00  950.70   27.32       ?       ?      ?      ? 
1 1 1   12    7   17 o 10 1098.01   28.76    0.14    0.01    0.14    0.01    0.00    0.00 1098.01   28.76       ?       ?      ?      ? 
1 1 1   12    7   20 o 12  148.47   52.99    0.00    0.00    0.00    0.00    0.00    0.00  148.47   52.99       ?       ?      ?      ? 
1 1 1   12    7   23 o  5  161.66   58.20    0.00    0.00    0.00    0.00    0.00    0.00  161.66   58.20       ?       ?      ?      ? 
1 1 1   12    7   26 o  9  156.56   63.06    0.01    0.00    0.01    0.00    0.00    0.00  156.56   63.06       ?       ?      ?      ? 
1 1 1   12    8  -26 o 15   87.92   34.81    0.00    0.00    0.00    0.00    0.00    0.00   87.92   34.81       ?       ?      ?      ? 
1 1 1   12    8  -23 o  1  620.56   31.04    0.05    0.00    0.05    0.00    0.00    0.00  620.56   31.04       ?       ?      ?      ? 
1 1 1   12    8  -20 o 16  215.43   69.48    0.01    0.00    0.01    0.00    0.00    0.00  215.43   69.48       ?       ?      ?      ? 
1 1 1   12    8  -17 o  7 2040.44   44.71    0.48    0.02    0.48    0.02    0.00    0.00 2040.44   44.71       ?       ?      ?      ? 
1 1 1   12    8  -14 o 11 1021.78   27.91    0.12    0.01    0.12    0.01    0.00    0.00 1021.78   27.91       ?       ?      ?      ? 
1 1 1   12    8  -11 o  5 1397.45   32.49    0.22    0.01    0.22    0.01    0.00    0.00 1397.45   32.49       ?       ?      ?      ? 
1 1 1   12    8   -8 o  4 1215.05   31.20    0.17    0.01    0.17    0.01    0.00    0.00 1215.05   31.20       ?       ?      ?      ? 
1 1 1   12    8   -5 o 11 1711.78   35.75    0.34    0.01    0.34    0.01    0.00    0.00 1711.78   35.75       ?       ?      ?      ? 
1 1 1   12    8   -2 o  5 1404.53   32.39    0.23    0.01    0.23    0.01    0.00    0.00 1404.53   32.39       ?       ?      ?      ? 
1 1 1   12    8    1 o  9 1437.57   33.30    0.24    0.01    0.24    0.01    0.00    0.00 1437.57   33.30       ?       ?      ?      ? 
1 1 1   12    8    4 o  2 1620.54   35.20    0.30    0.01    0.30    0.01    0.00    0.00 1620.54   35.20       ?       ?      ?      ? 
1 1 1   12    8    7 o  1 1114.75   31.05    0.14    0.01    0.14    0.01    0.00    0.00 1114.75   31.05       ?       ?      ?      ? 
1 1 1   12    8   10 o  1 3884.13   68.73    1.74    0.06    1.74    0.06    0.00    0.00 3884.13   68.73       ?       ?      ?      ? 
1 1 1   12    8   13 o 12 2476.85   50.10    0.71    0.03    0.71    0.03    0.00    0.00 2476.85   50.10       ?       ?      ?      ? 
1 1 1   12    8   16 o  2  539.13   37.61    0.03    0.00    0.03    0.00    0.00    0.00  539.13   37.61       ?       ?      ?      ? 
1 1 1   12    8   19 o 11  805.33   26.61    0.07    0.00    0.07    0.00    0.00    0.00  805.33   26.61       ?       ?      ?      ? 
1 1 1   12    8   22 o 16  419.33   34.26    0.02    0.00    0.02    0.00    0.00    0.00  419.33   34.26       ?       ?      ?      ? 
1 1 1   12    8   25 o  4  135.32   52.58    0.00    0.00    0.00    0.00    0.00    0.00  135.32   52.58       ?       ?      ?      ? 
1 1 1   12    8   28 o 16   34.07   17.31    0.00    0.00    0.00    0.00    0.00    0.00   34.07   17.31       ?       ?      ?      ? 
1 1 1   12    9  -27 o 16  101.95   45.70    0.00    0.00    0.00    0.00    0.00    0.00  101.95   45.70       ?       ?      ?      ? 
1 1 1   12    9  -24 o 10  271.76   29.56    0.01    0.00    0.01    0.00    0.00    0.00  271.76   29.56       ?       ?      ?      ? 
1 1 1   12    9  -21 o 19  440.05   18.80    0.02    0.00    0.02    0.00    0.00    0.00  440.05   18.80       ?       ?      ?      ? 
1 1 1   12    9  -18 o 10  419.40   20.76    0.02    0.00    0.02    0.00    0.00    0.00  419.40   20.76       ?       ?      ?      ? 
1 1 1   12    9  -15 o  8  985.67   14.86    0.11    0.00    0.11    0.00    0.00    0.00  985.67   14.86       ?       ?      ?      ? 
1 1 1   12    9  -12 o 13  799.48   15.43    0.07    0.00    0.07    0.00    0.00    0.00  799.48   15.43       ?       ?      ?      ? 
1 1 1   12    9   -9 o 10  414.69   22.10    0.02    0.00    0.02    0.00    0.00    0.00  414.69   22.10       ?       ?      ?      ? 
1 1 1   12    9   -6 o  4 2214.62   27.82    0.56    0.01    0.56    0.01    0.00    0.00 2214.62   27.82       ?       ?      ?      ? 
1 1 1   12    9   -3 o 17 3784.04   46.72    1.65    0.04    1.65    0.04    0.00    0.00 3784.04   46.72       ?       ?      ?      ? 
1 1 1   12    9    0 o  1 1793.95   22.56    0.37    0.01    0.37    0.01    0.00    0.00 1793.95   22.56       ?       ?      ?      ? 
1 1 1   12    9    3 o 12 1656.35   28.84    0.31    0.01    0.31    0.01    0.00    0.00 1656.35   28.84       ?       ?      ?      ? 
1 1 1   12    9    6 o 14 1725.44   22.69    0.34    0.01    0.34    0.01    0.00    0.00 1725.44   22.69       ?       ?      ?      ? 
1 1 1   12    9    9 o 17 1109.71   15.67    0.14    0.00    0.14    0.00    0.00    0.00 1109.71   15.67       ?       ?      ?      ? 
1 1 1   12    9   12 o  8  505.91   19.16    0.03    0.00    0.03    0.00    0.00    0.00  505.91   19.16       ?       ?      ?      ? 
1 1 1   12    9   15 o  9  728.56   14.62    0.06    0.00    0.06    0.00    0.00    0.00  728.56   14.62       ?       ?      ?      ? 
1 1 1   12    9   18 o 10  857.50   14.57    0.08    0.00    0.08    0.00    0.00    0.00  857.50   14.57       ?       ?      ?      ? 
1 1 1   12    9   21 o  1  227.68   37.19    0.01    0.00    0.01    0.00    0.00    0.00  227.68   37.19       ?       ?      ?      ? 
1 1 1   12    9   24 o  1  132.94   44.94    0.00    0.00    0.00    0.00    0.00    0.00  132.94   44.94       ?       ?      ?      ? 
1 1 1   12    9   27 o  3  120.09   51.36    0.01    0.00    0.01    0.00    0.00    0.00  120.09   51.36       ?       ?      ?      ? 
1 1 1   12   10  -28 o  9   25.80   12.55    0.00    0.00    0.00    0.00    0.00    0.00   25.80   12.55       ?       ?      ?      ? 
1 1 1   12   10  -25 o  8   94.14   36.44    0.00    0.00    0.00    0.00    0.00    0.00   94.14   36.44       ?       ?      ?      ? 
1 1 1   12   10  -22 o 12  304.53   57.98    0.01    0.00    0.01    0.00    0.00    0.00  304.53   57.98       ?       ?      ?      ? 
1 1 1   12   10  -19 o 17  586.67   32.03    0.04    0.00    0.04    0.00    0.00    0.00  586.67   32.03       ?       ?      ?      ? 
1 1 1   12   10  -16 o 14 1113.95   29.19    0.14    0.01    0.14    0.01    0.00    0.00 1113.95   29.19       ?       ?      ?      ? 
1 1 1   12   10  -13 o  2 2126.02   45.30    0.52    0.02    0.52    0.02    0.00    0.00 2126.02   45.30       ?       ?      ?      ? 
1 1 1   12   10  -10 o  9 1568.71   33.90    0.28    0.01    0.28    0.01    0.00    0.00 1568.71   33.90       ?       ?      ?      ? 
1 1 1   12   10   -7 o  2  322.03   76.78    0.01    0.01    0.01    0.01    0.00    0.00  322.03   76.78       ?       ?      ?      ? 
1 1 1   12   10   -4 o 18 2217.74   44.09    0.57    0.02    0.57    0.02    0.00    0.00 2217.74   44.09       ?       ?      ?      ? 
1 1 1   12   10   -1 o  8 1330.09   32.68    0.20    0.01    0.20    0.01    0.00    0.00 1330.09   32.68       ?       ?      ?      ? 
1 1 1   12   10    2 o 13  652.74   37.94    0.05    0.01    0.05    0.01    0.00    0.00  652.74   37.94       ?       ?      ?      ? 
1 1 1   12   10    5 o  8 1651.69   38.67    0.31    0.01    0.31    0.01    0.00    0.00 1651.69   38.67       ?       ?      ?      ? 
1 1 1   12   10    8 o  3 1596.26   35.29    0.29    0.01    0.29    0.01    0.00    0.00 1596.26   35.29       ?       ?      ?      ? 
1 1 1   12   10   11 o  5  454.56   55.98    0.02    0.01    0.02    0.01    0.00    0.00  454.56   55.98       ?       ?      ?      ? 
1 1 1   12   10   14 o  1 1173.45   28.47    0.16    0.01    0.16    0.01    0.00    0.00 1173.45   28.47       ?       ?      ?      ? 
1 1 1   12   10   17 o 11  385.62   51.57    0.02    0.00    0.02    0.00    0.00    0.00  385.62   51.57       ?       ?      ?      ? 
1 1 1   12   10   20 o  5  472.07   39.32    0.03    0.00    0.03    0.00    0.00    0.00  472.07   39.32       ?       ?      ?      ? 
1 1 1   12   10   23 o 17  229.82   61.61    0.01    0.00    0.01    0.00    0.00    0.00  229.82   61.61       ?       ?      ?      ? 
1 1 1   12   10   26 o  3  119.12   50.24    0.00    0.00    0.00    0.00    0.00    0.00  119.12   50.24       ?       ?      ?      ? 
1 1 1   12   11  -26 o  9  122.61   53.53    0.00    0.00    0.00    0.00    0.00    0.00  122.61   53.53       ?       ?      ?      ? 
1 1 1   12   11  -23 o  6  440.79   32.42    0.02    0.00    0.02    0.00    0.00    0.00  440.79   32.42       ?       ?      ?      ? 
1 1 1   12   11  -20 o 11  373.79   53.55    0.02    0.00    0.02    0.00    0.00    0.00  373.79   53.55       ?       ?      ?      ? 
1 1 1   12   11  -17 o 11  419.08   46.39    0.02    0.00    0.02    0.00    0.00    0.00  419.08   46.39       ?       ?      ?      ? 
1 1 1   12   11  -14 o  3 1404.33   33.54    0.23    0.01    0.23    0.01    0.00    0.00 1404.33   33.54       ?       ?      ?      ? 
1 1 1   12   11  -11 o 18  338.52   83.01    0.01    0.01    0.01    0.01    0.00    0.00  338.52   83.01       ?       ?      ?      ? 
1 1 1   12   11   -8 o  6 1049.32   30.16    0.13    0.01    0.13    0.01    0.00    0.00 1049.32   30.16       ?       ?      ?      ? 
1 1 1   12   11   -5 o 18  943.99   33.86    0.10    0.01    0.10    0.01    0.00    0.00  943.99   33.86       ?       ?      ?      ? 
1 1 1   12   11   -2 o  6  839.82   32.42    0.08    0.01    0.08    0.01    0.00    0.00  839.82   32.42       ?       ?      ?      ? 
1 1 1   12   11    1 o  1 1028.65   30.64    0.12    0.01    0.12    0.01    0.00    0.00 1028.65   30.64       ?       ?      ?      ? 
1 1 1   12   11    4 o 12 2712.66   53.64    0.85    0.03    0.85    0.03    0.00    0.00 2712.66   53.64       ?       ?      ?      ? 
1 1 1   12   11    7 o 18  867.46   33.50    0.09    0.01    0.09    0.01    0.00    0.00  867.46   33.50       ?       ?      ?      ? 
1 1 1   12   11   10 o 15 1224.41   32.04    0.17    0.01    0.17    0.01    0.00    0.00 1224.41   32.04       ?       ?      ?      ? 
1 1 1   12   11   13 o  2  556.19   40.66    0.04    0.01    0.04    0.01    0.00    0.00  556.19   40.66       ?       ?      ?      ? 
1 1 1   12   11   16 o 11  461.71   44.68    0.02    0.00    0.02    0.00    0.00    0.00  461.71   44.68       ?       ?      ?      ? 
1 1 1   12   11   19 o  3  180.76   63.41    0.00    0.00    0.00    0.00    0.00    0.00  180.76   63.41       ?       ?      ?      ? 
1 1 1   12   11   22 o 11  169.88   60.10    0.00    0.00    0.00    0.00    0.00    0.00  169.88   60.10       ?       ?      ?      ? 
1 1 1   12   11   25 o 19  157.92   63.57    0.00    0.00    0.00    0.00    0.00    0.00  157.92   63.57       ?       ?      ?      ? 
1 1 1   12   11   28 o  4   23.41   12.16    0.00    0.00    0.00    0.00    0.00    0.00   23.41   12.16       ?       ?      ?      ? 
1 1 1   12   12    0 o 16 3118.88   49.48    1.12    0.04    1.12    0.04    0.00    0.00 3118.88   49.48       ?       ?      ?      ? 
1 1 1   12   12    3 o 13 2057.16   25.66    0.49    0.01    0.49    0.01    0.00    0.00 2057.16   25.66       ?       ?      ?      ? 
1 1 1   12   12    6 o 16  977.45   14.88    0.11    0.00    0.11    0.00    0.00    0.00  977.45   14.88       ?       ?      ?      ? 
1 1 1   12   12    9 o  3  401.87   23.98    0.02    0.00    0.02    0.00    0.00    0.00  401.87   23.98       ?       ?      ?      ? 
1 1 1   12   12   12 o 17 1297.17   17.32    0.19    0.01    0.19    0.01    0.00    0.00 1297.17   17.32       ?       ?      ?      ? 
1 1 1   12   12   15 o 16  988.28   15.20    0.11    0.00    0.11    0.00    0.00    0.00  988.28   15.20       ?       ?      ?      ? 
1 1 1   12   12   18 o 15  284.46   29.87    0.01    0.00    0.01    0.00    0.00    0.00  284.46   29.87       ?       ?      ?      ? 
1 1 1   12   12   21 o 11  855.37   15.02    0.08    0.00    0.08    0.00    0.00    0.00  855.37   15.02       ?       ?      ?      ? 
1 1 1   12   12   24 o 17  310.53   26.94    0.01    0.00    0.01    0.00    0.00    0.00  310.53   26.94       ?       ?      ?      ? 
1 1 1   12   12   27 o  6   86.31   40.26    0.00    0.00    0.00    0.00    0.00    0.00   86.31   40.26       ?       ?      ?      ? 
1 1 1   13    0  -26 o 16   77.05   47.69    0.00    0.00    0.00    0.00    0.00    0.00   77.05   47.69   77.05   47.69   0.00   0.00 
1 1 1   13    0  -23 o 15  807.17   42.25    0.08    0.01    0.08    0.01    0.08    0.01  807.17   42.25  807.17   42.25  -0.00   0.00 
1 1 1   13    0  -20 o  7  628.53   38.22    0.05    0.01    0.05    0.01    0.05    0.01  628.53   38.22  628.53   38.22  -0.00   0.00 
1 1 1   13    0  -17 o 12 1629.91   39.34    0.31    0.01    0.31    0.01    0.31    0.01 1629.91   39.34 1629.91   39.34   0.00   0.00 
1 1 1   13    0  -14 o 18  708.02   33.83    0.06    0.01    0.06    0.01    0.06    0.01  708.02   33.83  708.02   33.83  -0.00   0.00 
1 1 1   13    0  -11 o  9 1768.86   43.28    0.36    0.02    0.36    0.02    0.36    0.02 1768.86   43.28 1768.86   43.28   0.00   0.00 
1 1 1   13    0   -8 o 17  955.35   37.76    0.11    0.01    0.11    0.01    0.11    0.01  955.35   37.76  955.35   37.76  -0.00   0.00 
1 1 1   13    0   -5 o  7  344.94   99.55    0.02    0.01    0.02    0.01    0.02    0.01  344.94   99.55  344.94   99.55  -0.00   0.00 
1 1 1   13    0   -2 o 15  130.82   76.42    0.00    0.00    0.00    0.00    0.00    0.00  130.82   76.42  130.82   76.42   0.00   0.00 
1 1 1   13    0    1 o  1 1315.12   41.34    0.20    0.01    0.20    0.01    0.20    0.01 1315.12   41.34 1315.12   41.34  -0.00   0.00 
1 1 1   13    0    4 o 10 2956.20   68.97    1.01    0.05    1.01    0.05    1.01    0.05 2956.20   68.97 2956.20   68.97  -0.00   0.00 
1 1 1   13    0    7 o  7 2064.24   51.68    0.49    0.02    0.49    0.02    0.49    0.02 2064.24   51.68 2064.24   51.68  -0.00   0.00 
1 1 1   13    0   10 o  7  656.24   43.82    0.05    0.01    0.05    0.01    0.05    0.01  656.24   43.82  656.24   43.82   0.00   0.00 
1 1 1   13    0   13 o 19 1412.72   40.84    0.23    0.01    0.23    0.01    0.23    0.01 1412.72   40.84 1412.72   40.84   0.00   0.00 
1 1 1   13    0   16 o  3  195.41  102.20    0.01    0.01    0.01    0.01    0.01    0.01  195.41  102.20  195.41  102.20  -0.00   0.00 
1 1 1   13    0   19 o  9 1060.77   33.57    0.13    0.01    0.13    0.01    0.13    0.01 1060.77   33.57 1060.77   33.57   0.00   0.00 
1 1 1   13    0   22 o 18  110.34   65.17    0.00    0.00    0.00    0.00    0.00    0.00  110.34   65.17  110.34   65.17  -0.00   0.00 
1 1 1   13    0   25 o 19   74.50   44.99    0.00    0.00    0.00    0.00    0.00    0.00   74.50   44.99   74.50   44.99  -0.00   0.00 
1 1 1   13    0   28 o 11   49.63   34.35    0.00    0.00    0.00    0.00    0.00    0.00   49.63   34.35   49.63   34.35  -0.00   0.00 
1 1 1   13    1  -27 o 15   81.10   33.21    0.00    0.00    0.00    0.00    0.00    0.00   81.10   33.21       ?       ?      ?      ? 
1 1 1   13    1  -24 o  2  361.13   21.59    0.02    0.00    0.02    0.00    0.00    0.00  361.13   21.59       ?       ?      ?      ? 
1 1 1   13    1  -21 o 11  577.07   14.95    0.04    0.00    0.04    0.00    0.00    0.00  577.07   14.95       ?       ?      ?      ? 
1 1 1   13    1  -18 o 12  479.27   15.57    0.03    0.00    0.03    0.00    0.00    0.00  479.27   15.57       ?       ?      ?      ? 
1 1 1   13    1  -15 o 13 3025.87   36.07    1.05    0.03    1.05    0.03    0.00    0.00 3025.87   36.07       ?       ?      ?      ? 
1 1 1   13    1  -12 o  8  935.31   13.92    0.10    0.00    0.10    0.00    0.00    0.00  935.31   13.92       ?       ?      ?      ? 
1 1 1   13    1   -9 o 17  611.09   15.02    0.04    0.00    0.04    0.00    0.00    0.00  611.09   15.02       ?       ?      ?      ? 
1 1 1   13    1   -6 o 19  547.76   14.77    0.03    0.00    0.03    0.00    0.00    0.00  547.76   14.77       ?       ?      ?      ? 
1 1 1   13    1   -3 o  4 3484.69   42.05    1.39    0.03    1.39    0.03    0.00    0.00 3484.69   42.05       ?       ?      ?      ? 
1 1 1   13    1    0 o 14 1701.04   21.81    0.33    0.01    0.33    0.01    0.00    0.00 1701.04   21.81       ?       ?      ?      ? 
1 1 1   13    1    3 o 15 3346.28   39.63    1.29    0.03    1.29    0.03    0.00    0.00 3346.28   39.63       ?       ?      ?      ? 
1 1 1   13    1    6 o  1 1031.86   14.21    0.12    0.00    0.12    0.00    0.00    0.00 1031.86   14.21       ?       ?      ?      ? 
1 1 1   13    1    9 o 18 1148.67   15.17    0.15    0.00    0.15    0.00    0.00    0.00 1148.67   15.17       ?       ?      ?      ? 
1 1 1   13    1   12 o 14  831.10   13.44    0.08    0.00    0.08    0.00    0.00    0.00  831.10   13.44       ?       ?      ?      ? 
1 1 1   13    1   15 o 10 2751.29   32.73    0.87    0.02    0.87    0.02    0.00    0.00 2751.29   32.73       ?       ?      ?      ? 
1 1 1   13    1   18 o 16  635.70   14.00    0.05    0.00    0.05    0.00    0.00    0.00  635.70   14.00       ?       ?      ?      ? 
1 1 1   13    1   21 o  1  343.15   21.41    0.01    0.00    0.01    0.00    0.00    0.00  343.15   21.41       ?       ?      ?      ? 
1 1 1   13    1   24 o 15  205.86   39.26    0.01    0.00    0.01    0.00    0.00    0.00  205.86   39.26       ?       ?      ?      ? 
1 1 1   13    1   27 o  2  119.46   49.33    0.00    0.00    0.00    0.00    0.00    0.00  119.46   49.33       ?       ?      ?      ? 
1 1 1   13    2  -28 o  6   51.64   24.24    0.00    0.00    0.00    0.00    0.00    0.00   51.64   24.24       ?       ?      ?      ? 
1 1 1   13    2  -25 o  8  120.12   46.11    0.00    0.00    0.00    0.00    0.00    0.00  120.12   46.11       ?       ?      ?      ? 
1 1 1   13    2  -22 o 19  175.24   60.40    0.00    0.00    0.00    0.00    0.00    0.00  175.24   60.40       ?       ?      ?      ? 
1 1 1   13    2  -19 o  3  848.64   23.49    0.08    0.00    0.08    0.00    0.00    0.00  848.64   23.49       ?       ?      ?      ? 
1 1 1   13    2  -16 o  3  820.46   24.63    0.08    0.00    0.08    0.00    0.00    0.00  820.46   24.63       ?       ?      ?      ? 
1 1 1   13    2  -13 o  6 1888.65   37.08    0.41    0.02    0.41    0.02    0.00    0.00 1888.65   37.08       ?       ?      ?      ? 
1 1 1   13    2  -10 o 18  743.12   27.39    0.06    0.00    0.06    0.00    0.00    0.00  743.12   27.39       ?       ?      ?      ? 
1 1 1   13    2   -7 o 10  277.17   78.18    0.01    0.01    0.01    0.01    0.00    0.00  277.17   78.18       ?       ?      ?      ? 
1 1 1   13    2   -4 o 10 3836.11   69.89    1.70    0.06    1.70    0.06    0.00    0.00 3836.11   69.89       ?       ?      ?      ? 
1 1 1   13    2   -1 o  8 2268.32   47.51    0.59    0.02    0.59    0.02    0.00    0.00 2268.32   47.51       ?       ?      ?      ? 
1 1 1   13    2    2 o  8 1524.42   33.18    0.27    0.01    0.27    0.01    0.00    0.00 1524.42   33.18       ?       ?      ?      ? 
1 1 1   13    2    5 o 15  314.09   69.66    0.01    0.00    0.01    0.00    0.00    0.00  314.09   69.66       ?       ?      ?      ? 
1 1 1   13    2    8 o  3  887.72   27.93    0.09    0.01    0.09    0.01    0.00    0.00  887.72   27.93       ?       ?      ?      ? 
1 1 1   13    2   11 f  0 1204.94   27.97    0.17    0.01    0.17    0.01    0.00    0.00 1204.94   27.97       ?       ?      ?      ? 
1 1 1   13    2   14 o 10 1918.44   37.41    0.42    0.02    0.42    0.02    0.00    0.00 1918.44   37.41       ?       ?      ?      ? 
1 1 1   13    2   17 f  0 1769.21   35.38    0.36    0.01    0.36    0.01    0.00    0.00 1769.21   35.38       ?       ?      ?      ? 
1 1 1   13    2   20 o 17  464.16   30.70    0.03    0.00    0.03    0.00    0.00    0.00  464.16   30.70       ?       ?      ?      ? 
1 1 1   13    2   23 o 18  261.62   63.28    0.01    0.00    0.01    0.00    0.00    0.00  261.62   63.28       ?       ?      ?      ? 
1 1 1   13    2   26 o  7  101.45   40.26    0.00    0.00    0.00    0.00    0.00    0.00  101.45   40.26       ?       ?      ?      ? 
1 1 1   13    3  -26 o  1  137.62   56.31    0.00    0.00    0.00    0.00    0.00    0.00  137.62   56.31       ?       ?      ?      ? 
1 1 1   13    3  -23 o  7  212.69   65.09    0.01    0.00    0.01    0.00    0.00    0.00  212.69   65.09       ?       ?      ?      ? 
1 1 1   13    3  -20 o 17  341.96   45.27    0.01    0.00    0.01    0.00    0.00    0.00  341.96   45.27       ?       ?      ?      ? 
1 1 1   13    3  -17 f  0  815.58   26.32    0.08    0.00    0.08    0.00    0.00    0.00  815.58   26.32       ?       ?      ?      ? 
1 1 1   13    3  -14 o 13 2301.00   41.40    0.61    0.02    0.61    0.02    0.00    0.00 2301.00   41.40       ?       ?      ?      ? 
1 1 1   13    3  -11 o  9 1996.17   37.48    0.46    0.02    0.46    0.02    0.00    0.00 1996.17   37.48       ?       ?      ?      ? 
1 1 1   13    3   -8 o  8 1527.37   30.09    0.27    0.01    0.27    0.01    0.00    0.00 1527.37   30.09       ?       ?      ?      ? 
1 1 1   13    3   -5 o  2 1045.04   28.24    0.13    0.01    0.13    0.01    0.00    0.00 1045.04   28.24       ?       ?      ?      ? 
1 1 1   13    3   -2 o  4  340.04   70.48    0.01    0.01    0.01    0.01    0.00    0.00  340.04   70.48       ?       ?      ?      ? 
1 1 1   13    3    1 o 14  690.68   33.84    0.05    0.01    0.05    0.01    0.00    0.00  690.68   33.84       ?       ?      ?      ? 
1 1 1   13    3    4 o  9 1063.81   31.42    0.13    0.01    0.13    0.01    0.00    0.00 1063.81   31.42       ?       ?      ?      ? 
1 1 1   13    3    7 o 11 1721.17   38.61    0.34    0.02    0.34    0.02    0.00    0.00 1721.17   38.61       ?       ?      ?      ? 
1 1 1   13    3   10 o 10 1396.52   29.94    0.22    0.01    0.22    0.01    0.00    0.00 1396.52   29.94       ?       ?      ?      ? 
1 1 1   13    3   13 o  1 1213.52   28.50    0.17    0.01    0.17    0.01    0.00    0.00 1213.52   28.50       ?       ?      ?      ? 
1 1 1   13    3   16 o  9  674.39   27.31    0.05    0.00    0.05    0.00    0.00    0.00  674.39   27.31       ?       ?      ?      ? 
1 1 1   13    3   19 o  5  361.59   45.16    0.02    0.00    0.02    0.00    0.00    0.00  361.59   45.16       ?       ?      ?      ? 
1 1 1   13    3   22 o 12  465.98   32.59    0.03    0.00    0.03    0.00    0.00    0.00  465.98   32.59       ?       ?      ?      ? 
1 1 1   13    3   25 o  6  157.29   58.74    0.00    0.00    0.00    0.00    0.00    0.00  157.29   58.74       ?       ?      ?      ? 
1 1 1   13    3   28 o  5   48.76   23.19    0.00    0.00    0.00    0.00    0.00    0.00   48.76   23.19       ?       ?      ?      ? 
1 1 1   13    4  -27 o  5  100.39   43.32    0.00    0.00    0.00    0.00    0.00    0.00  100.39   43.32       ?       ?      ?      ? 
1 1 1   13    4  -24 o  8  340.67   21.57    0.01    0.00    0.01    0.00    0.00    0.00  340.67   21.57       ?       ?      ?      ? 
1 1 1   13    4  -21 o  1  524.65   16.09    0.03    0.00    0.03    0.00    0.00    0.00  524.65   16.09       ?       ?      ?      ? 
1 1 1   13    4  -18 o 12  606.15   14.43    0.04    0.00    0.04    0.00    0.00    0.00  606.15   14.43       ?       ?      ?      ? 
1 1 1   13    4  -15 o  7  887.11   14.43    0.09    0.00    0.09    0.00    0.00    0.00  887.11   14.43       ?       ?      ?      ? 
1 1 1   13    4  -12 o 19 1458.63   18.52    0.24    0.01    0.24    0.01    0.00    0.00 1458.63   18.52       ?       ?      ?      ? 
1 1 1   13    4   -9 o 13 1104.09   15.39    0.14    0.00    0.14    0.00    0.00    0.00 1104.09   15.39       ?       ?      ?      ? 
1 1 1   13    4   -6 o  9  934.71   14.28    0.10    0.00    0.10    0.00    0.00    0.00  934.71   14.28       ?       ?      ?      ? 
1 1 1   13    4   -3 o  8 2677.50   32.27    0.82    0.02    0.82    0.02    0.00    0.00 2677.50   32.27       ?       ?      ?      ? 
1 1 1   13    4    0 f  0 3331.32   41.74    1.27    0.03    1.27    0.03    0.00    0.00 3331.32   41.74       ?       ?      ?      ? 
1 1 1   13    4    3 o  2 2532.66   31.17    0.74    0.02    0.74    0.02    0.00    0.00 2532.66   31.17       ?       ?      ?      ? 
1 1 1   13    4    6 o 13 1336.44   17.40    0.20    0.01    0.20    0.01    0.00    0.00 1336.44   17.40       ?       ?      ?      ? 
1 1 1   13    4    9 o 11 1666.79   20.44    0.32    0.01    0.32    0.01    0.00    0.00 1666.79   20.44       ?       ?      ?      ? 
1 1 1   13    4   12 o 19 1728.31   21.58    0.34    0.01    0.34    0.01    0.00    0.00 1728.31   21.58       ?       ?      ?      ? 
1 1 1   13    4   15 o  7  466.58   18.76    0.03    0.00    0.03    0.00    0.00    0.00  466.58   18.76       ?       ?      ?      ? 
1 1 1   13    4   18 o 14  538.04   14.98    0.03    0.00    0.03    0.00    0.00    0.00  538.04   14.98       ?       ?      ?      ? 
1 1 1   13    4   21 o 18  248.76   30.88    0.01    0.00    0.01    0.00    0.00    0.00  248.76   30.88       ?       ?      ?      ? 
1 1 1   13    4   24 o 14  112.64   40.46    0.00    0.00    0.00    0.00    0.00    0.00  112.64   40.46       ?       ?      ?      ? 
1 1 1   13    4   27 o 10  112.88   48.56    0.00    0.00    0.00    0.00    0.00    0.00  112.88   48.56       ?       ?      ?      ? 
1 1 1   13    5  -28 o  8   41.93   21.41    0.00    0.00    0.00    0.00    0.00    0.00   41.93   21.41       ?       ?      ?      ? 
1 1 1   13    5  -25 o 14  240.33   62.92    0.01    0.00    0.01    0.00    0.00    0.00  240.33   62.92       ?       ?      ?      ? 
1 1 1   13    5  -22 o 15  250.41   69.20    0.01    0.00    0.01    0.00    0.00    0.00  250.41   69.20       ?       ?      ?      ? 
1 1 1   13    5  -19 o 11 1077.26   29.18    0.13    0.01    0.13    0.01    0.00    0.00 1077.26   29.18       ?       ?      ?      ? 
1 1 1   13    5  -16 o  5  631.31   29.78    0.05    0.00    0.05    0.00    0.00    0.00  631.31   29.78       ?       ?      ?      ? 
1 1 1   13    5  -13 o  6 1888.47   41.22    0.41    0.02    0.41    0.02    0.00    0.00 1888.47   41.22       ?       ?      ?      ? 
1 1 1   13    5  -10 o 17  497.94   42.99    0.03    0.00    0.03    0.00    0.00    0.00  497.94   42.99       ?       ?      ?      ? 
1 1 1   13    5   -7 o  2  285.94   75.40    0.01    0.01    0.01    0.01    0.00    0.00  285.94   75.40       ?       ?      ?      ? 
1 1 1   13    5   -4 o 17 2818.14   52.00    0.91    0.03    0.91    0.03    0.00    0.00 2818.14   52.00       ?       ?      ?      ? 
1 1 1   13    5   -1 o  4 4347.94   75.62    2.18    0.08    2.18    0.08    0.00    0.00 4347.94   75.62       ?       ?      ?      ? 
1 1 1   13    5    2 o 13  220.65   74.54    0.01    0.00    0.01    0.00    0.00    0.00  220.65   74.54       ?       ?      ?      ? 
1 1 1   13    5    5 o 16 1463.31   33.76    0.25    0.01    0.25    0.01    0.00    0.00 1463.31   33.76       ?       ?      ?      ? 
1 1 1   13    5    8 o  8  949.15   27.36    0.10    0.01    0.10    0.01    0.00    0.00  949.15   27.36       ?       ?      ?      ? 
1 1 1   13    5   11 o  7 2513.22   53.76    0.73    0.03    0.73    0.03    0.00    0.00 2513.22   53.76       ?       ?      ?      ? 
1 1 1   13    5   14 o 17 1119.93   26.50    0.14    0.01    0.14    0.01    0.00    0.00 1119.93   26.50       ?       ?      ?      ? 
1 1 1   13    5   17 o  9  218.24   68.59    0.01    0.00    0.01    0.00    0.00    0.00  218.24   68.59       ?       ?      ?      ? 
1 1 1   13    5   20 o  8  793.84   23.70    0.07    0.00    0.07    0.00    0.00    0.00  793.84   23.70       ?       ?      ?      ? 
1 1 1   13    5   23 o 10  356.73   41.32    0.02    0.00    0.02    0.00    0.00    0.00  356.73   41.32       ?       ?      ?      ? 
1 1 1   13    5   26 o 11  137.34   56.02    0.00    0.00    0.00    0.00    0.00    0.00  137.34   56.02       ?       ?      ?      ? 
1 1 1   13    6  -26 o 12   91.17   36.20    0.00    0.00    0.00    0.00    0.00    0.00   91.17   36.20       ?       ?      ?      ? 
1 1 1   13    6  -23 o 15  284.72   56.80    0.01    0.00    0.01    0.00    0.00    0.00  284.72   56.80       ?       ?      ?      ? 
1 1 1   13    6  -20 o 13  297.90   66.46    0.01    0.00    0.01    0.00    0.00    0.00  297.90   66.46       ?       ?      ?      ? 
1 1 1   13    6  -17 o  3 1181.77   26.64    0.16    0.01    0.16    0.01    0.00    0.00 1181.77   26.64       ?       ?      ?      ? 
1 1 1   13    6  -14 o  7 2048.61   41.90    0.48    0.02    0.48    0.02    0.00    0.00 2048.61   41.90       ?       ?      ?      ? 
1 1 1   13    6  -11 o  3  760.32   32.03    0.07    0.01    0.07    0.01    0.00    0.00  760.32   32.03       ?       ?      ?      ? 
1 1 1   13    6   -8 o  5  751.68   30.63    0.07    0.01    0.07    0.01    0.00    0.00  751.68   30.63       ?       ?      ?      ? 
1 1 1   13    6   -5 o 14 1615.19   34.05    0.30    0.01    0.30    0.01    0.00    0.00 1615.19   34.05       ?       ?      ?      ? 
1 1 1   13    6   -2 o 10 1319.60   31.01    0.20    0.01    0.20    0.01    0.00    0.00 1319.60   31.01       ?       ?      ?      ? 
1 1 1   13    6    1 o  1 3195.50   61.91    1.18    0.05    1.18    0.05    0.00    0.00 3195.50   61.91       ?       ?      ?      ? 
1 1 1   13    6    4 o 17 1754.31   38.84    0.35    0.02    0.35    0.02    0.00    0.00 1754.31   38.84       ?       ?      ?      ? 
1 1 1   13    6    7 o  8 2099.46   41.91    0.51    0.02    0.51    0.02    0.00    0.00 2099.46   41.91       ?       ?      ?      ? 
1 1 1   13    6   10 o 13 1375.19   32.25    0.22    0.01    0.22    0.01    0.00    0.00 1375.19   32.25       ?       ?      ?      ? 
1 1 1   13    6   13 o  7 1758.00   35.68    0.36    0.01    0.36    0.01    0.00    0.00 1758.00   35.68       ?       ?      ?      ? 
1 1 1   13    6   16 o 14  715.20   28.97    0.06    0.00    0.06    0.00    0.00    0.00  715.20   28.97       ?       ?      ?      ? 
1 1 1   13    6   19 o  1  464.44   34.79    0.03    0.00    0.03    0.00    0.00    0.00  464.44   34.79       ?       ?      ?      ? 
1 1 1   13    6   22 o 18  305.63   50.45    0.01    0.00    0.01    0.00    0.00    0.00  305.63   50.45       ?       ?      ?      ? 
1 1 1   13    6   25 o 12  141.59   55.42    0.00    0.00    0.00    0.00    0.00    0.00  141.59   55.42       ?       ?      ?      ? 
1 1 1   13    6   28 f  0   37.48   19.24    0.00    0.00    0.00    0.00    0.00    0.00   37.48   19.24       ?       ?      ?      ? 
1 1 1   13    7  -27 o 10  125.34   51.65    0.01    0.00    0.01    0.00    0.00    0.00  125.34   51.65       ?       ?      ?      ? 
1 1 1   13    7  -24 o 17  219.34   36.27    0.01    0.00    0.01    0.00    0.00    0.00  219.34   36.27       ?       ?      ?      ? 
1 1 1   13    7  -21 o 13  309.49   25.49    0.01    0.00    0.01    0.00    0.00    0.00  309.49   25.49       ?       ?      ?      ? 
1 1 1   13    7  -18 o 15  574.61   14.99    0.04    0.00    0.04    0.00    0.00    0.00  574.61   14.99       ?       ?      ?      ? 
1 1 1   13    7  -15 o 15 1442.43   19.06    0.24    0.01    0.24    0.01    0.00    0.00 1442.43   19.06       ?       ?      ?      ? 
1 1 1   13    7  -12 o 16 1693.48   21.63    0.33    0.01    0.33    0.01    0.00    0.00 1693.48   21.63       ?       ?      ?      ? 
1 1 1   13    7   -9 o 10 1718.12   21.24    0.34    0.01    0.34    0.01    0.00    0.00 1718.12   21.24       ?       ?      ?      ? 
1 1 1   13    7   -6 o  3  975.99   15.23    0.11    0.00    0.11    0.00    0.00    0.00  975.99   15.23       ?       ?      ?      ? 
1 1 1   13    7   -3 o  5 2711.23   32.79    0.84    0.02    0.84    0.02    0.00    0.00 2711.23   32.79       ?       ?      ?      ? 
1 1 1   13    7    0 o 10 1570.85   20.64    0.28    0.01    0.28    0.01    0.00    0.00 1570.85   20.64       ?       ?      ?      ? 
1 1 1   13    7    3 o 16 2278.36   27.49    0.60    0.01    0.60    0.01    0.00    0.00 2278.36   27.49       ?       ?      ?      ? 
1 1 1   13    7    6 o  2 1056.28   15.71    0.13    0.00    0.13    0.00    0.00    0.00 1056.28   15.71       ?       ?      ?      ? 
1 1 1   13    7    9 o  1 2123.32   25.46    0.52    0.01    0.52    0.01    0.00    0.00 2123.32   25.46       ?       ?      ?      ? 
1 1 1   13    7   12 o 11 1061.02   16.96    0.13    0.00    0.13    0.00    0.00    0.00 1061.02   16.96       ?       ?      ?      ? 
1 1 1   13    7   15 o 11  989.80   15.19    0.11    0.00    0.11    0.00    0.00    0.00  989.80   15.19       ?       ?      ?      ? 
1 1 1   13    7   18 o  5  733.32   14.06    0.06    0.00    0.06    0.00    0.00    0.00  733.32   14.06       ?       ?      ?      ? 
1 1 1   13    7   21 o  1  200.98   40.46    0.00    0.00    0.00    0.00    0.00    0.00  200.98   40.46       ?       ?      ?      ? 
1 1 1   13    7   24 o 15  128.71   44.73    0.00    0.00    0.00    0.00    0.00    0.00  128.71   44.73       ?       ?      ?      ? 
1 1 1   13    7   27 o 19  110.13   47.72    0.00    0.00    0.00    0.00    0.00    0.00  110.13   47.72       ?       ?      ?      ? 
1 1 1   13    8  -28 o  3   28.04   14.55    0.00    0.00    0.00    0.00    0.00    0.00   28.04   14.55       ?       ?      ?      ? 
1 1 1   13    8  -25 o 17  174.33   64.58    0.01    0.00    0.01    0.00    0.00    0.00  174.33   64.58       ?       ?      ?      ? 
1 1 1   13    8  -22 o  7  409.76   38.77    0.02    0.00    0.02    0.00    0.00    0.00  409.76   38.77       ?       ?      ?      ? 
1 1 1   13    8  -19 o  9  458.72   33.18    0.02    0.00    0.02    0.00    0.00    0.00  458.72   33.18       ?       ?      ?      ? 
1 1 1   13    8  -16 o 18  585.42   32.87    0.04    0.00    0.04    0.00    0.00    0.00  585.42   32.87       ?       ?      ?      ? 
1 1 1   13    8  -13 o 13 1080.38   27.18    0.13    0.01    0.13    0.01    0.00    0.00 1080.38   27.18       ?       ?      ?      ? 
1 1 1   13    8  -10 o  1  404.26   68.18    0.02    0.01    0.02    0.01    0.00    0.00  404.26   68.18       ?       ?      ?      ? 
1 1 1   13    8   -7 o  5 1386.80   31.79    0.22    0.01    0.22    0.01    0.00    0.00 1386.80   31.79       ?       ?      ?      ? 
1 1 1   13    8   -4 o  3 1709.82   35.76    0.34    0.01    0.34    0.01    0.00    0.00 1709.82   35.76       ?       ?      ?      ? 
1 1 1   13    8   -1 o  8 2303.02   47.79    0.61    0.03    0.61    0.03    0.00    0.00 2303.02   47.79       ?       ?      ?      ? 
1 1 1   13    8    2 o 13 3878.91   72.07    1.73    0.06    1.73    0.06    0.00    0.00 3878.91   72.07       ?       ?      ?      ? 
1 1 1   13    8    5 o 17 1139.71   31.63    0.15    0.01    0.15    0.01    0.00    0.00 1139.71   31.63       ?       ?      ?      ? 
1 1 1   13    8    8 o  8  381.48   65.87    0.02    0.01    0.02    0.01    0.00    0.00  381.48   65.87       ?       ?      ?      ? 
1 1 1   13    8   11 o  9 1627.99   35.61    0.30    0.01    0.30    0.01    0.00    0.00 1627.99   35.61       ?       ?      ?      ? 
1 1 1   13    8   14 o 12 1486.80   32.62    0.25    0.01    0.25    0.01    0.00    0.00 1486.80   32.62       ?       ?      ?      ? 
1 1 1   13    8   17 o  6 1271.70   31.17    0.19    0.01    0.19    0.01    0.00    0.00 1271.70   31.17       ?       ?      ?      ? 
1 1 1   13    8   20 o  7  337.73   51.04    0.01    0.00    0.01    0.00    0.00    0.00  337.73   51.04       ?       ?      ?      ? 
1 1 1   13    8   23 o 15  207.18   64.08    0.01    0.00    0.01    0.00    0.00    0.00  207.18   64.08       ?       ?      ?      ? 
1 1 1   13    8   26 o  8   92.80   37.40    0.00    0.00    0.00    0.00    0.00    0.00   92.80   37.40       ?       ?      ?      ? 
1 1 1   13    9  -26 o 16  116.38   49.39    0.00    0.00    0.00    0.00    0.00    0.00  116.38   49.39       ?       ?      ?      ? 
1 1 1   13    9  -23 o 18  149.45   54.55    0.00    0.00    0.00    0.00    0.00    0.00  149.45   54.55       ?       ?      ?      ? 
1 1 1   13    9  -20 o  8  330.44   57.62    0.01    0.00    0.01    0.00    0.00    0.00  330.44   57.62       ?       ?      ?      ? 
1 1 1   13    9  -17 o  2  347.63   57.40    0.01    0.00    0.01    0.00    0.00    0.00  347.63   57.40       ?       ?      ?      ? 
1 1 1   13    9  -14 o 15  932.20   29.12    0.10    0.01    0.10    0.01    0.00    0.00  932.20   29.12       ?       ?      ?      ? 
1 1 1   13    9  -11 o 10  527.52   51.61    0.03    0.01    0.03    0.01    0.00    0.00  527.52   51.61       ?       ?      ?      ? 
1 1 1   13    9   -8 o  5 1220.57   30.06    0.17    0.01    0.17    0.01    0.00    0.00 1220.57   30.06       ?       ?      ?      ? 
1 1 1   13    9   -5 o  8 1863.65   44.55    0.40    0.02    0.40    0.02    0.00    0.00 1863.65   44.55       ?       ?      ?      ? 
1 1 1   13    9   -2 o 11  470.07   60.58    0.03    0.01    0.03    0.01    0.00    0.00  470.07   60.58       ?       ?      ?      ? 
1 1 1   13    9    1 o  4 1953.35   41.21    0.44    0.02    0.44    0.02    0.00    0.00 1953.35   41.21       ?       ?      ?      ? 
1 1 1   13    9    4 o  1  297.13   83.93    0.01    0.01    0.01    0.01    0.00    0.00  297.13   83.93       ?       ?      ?      ? 
1 1 1   13    9    7 o  3 1915.98   39.45    0.42    0.02    0.42    0.02    0.00    0.00 1915.98   39.45       ?       ?      ?      ? 
1 1 1   13    9   10 o  6 1481.21   32.16    0.25    0.01    0.25    0.01    0.00    0.00 1481.21   32.16       ?       ?      ?      ? 
1 1 1   13    9   13 o 15  359.20   69.33    0.02    0.01    0.02    0.01    0.00    0.00  359.20   69.33       ?       ?      ?      ? 
1 1 1   13    9   16 o 12  470.66   42.62    0.03    0.00    0.03    0.00    0.00    0.00  470.66   42.62       ?       ?      ?      ? 
1 1 1   13    9   19 o  4  932.76   30.51    0.10    0.01    0.10    0.01    0.00    0.00  932.76   30.51       ?       ?      ?      ? 
1 1 1   13    9   22 o 14  359.55   45.38    0.02    0.00    0.02    0.00    0.00    0.00  359.55   45.38       ?       ?      ?      ? 
1 1 1   13    9   25 o  2  121.19   47.71    0.00    0.00    0.00    0.00    0.00    0.00  121.19   47.71       ?       ?      ?      ? 
1 1 1   13    9   28 o 13   26.11   13.36    0.00    0.00    0.00    0.00    0.00    0.00   26.11   13.36       ?       ?      ?      ? 
1 1 1   13   10  -27 o  5   87.97   40.13    0.00    0.00    0.00    0.00    0.00    0.00   87.97   40.13       ?       ?      ?      ? 
1 1 1   13   10  -24 o 14  106.21   38.99    0.00    0.00    0.00    0.00    0.00    0.00  106.21   38.99       ?       ?      ?      ? 
1 1 1   13   10  -21 o 15  253.05   32.36    0.01    0.00    0.01    0.00    0.00    0.00  253.05   32.36       ?       ?      ?      ? 
1 1 1   13   10  -18 f  0  438.14   18.88    0.02    0.00    0.02    0.00    0.00    0.00  438.14   18.88       ?       ?      ?      ? 
1 1 1   13   10  -15 o  4 1291.61   18.02    0.19    0.01    0.19    0.01    0.00    0.00 1291.61   18.02       ?       ?      ?      ? 
1 1 1   13   10  -12 f  0 2134.98   27.06    0.52    0.01    0.52    0.01    0.00    0.00 2134.98   27.06       ?       ?      ?      ? 
1 1 1   13   10   -9 o 18 1238.41   16.54    0.18    0.00    0.18    0.00    0.00    0.00 1238.41   16.54       ?       ?      ?      ? 
1 1 1   13   10   -6 o 15  860.26   14.56    0.08    0.00    0.08    0.00    0.00    0.00  860.26   14.56       ?       ?      ?      ? 
1 1 1   13   10   -3 o  3  918.17   15.46    0.10    0.00    0.10    0.00    0.00    0.00  918.17   15.46       ?       ?      ?      ? 
1 1 1   13   10    0 o 17  928.23   14.66    0.10    0.00    0.10    0.00    0.00    0.00  928.23   14.66       ?       ?      ?      ? 
1 1 1   13   10    3 o 15 1587.28   20.50    0.29    0.01    0.29    0.01    0.00    0.00 1587.28   20.50       ?       ?      ?      ? 
1 1 1   13   10    6 o  6  966.52   15.25    0.11    0.00    0.11    0.00    0.00    0.00  966.52   15.25       ?       ?      ?      ? 
1 1 1   13   10    9 o 17 1472.13   18.74    0.25    0.01    0.25    0.01    0.00    0.00 1472.13   18.74       ?       ?      ?      ? 
1 1 1   13   10   12 o  8 1416.08   19.22    0.23    0.01    0.23    0.01    0.00    0.00 1416.08   19.22       ?       ?      ?      ? 
1 1 1   13   10   15 o  3  840.72   14.67    0.08    0.00    0.08    0.00    0.00    0.00  840.72   14.67       ?       ?      ?      ? 
1 1 1   13   10   18 o 19  352.60   23.48    0.01    0.00    0.01    0.00    0.00    0.00  352.60   23.48       ?       ?      ?      ? 
1 1 1   13   10   21 o 10  410.14   19.02    0.02    0.00    0.02    0.00    0.00    0.00  410.14   19.02       ?       ?      ?      ? 
1 1 1   13   10   24 o  4  417.30   18.71    0.02    0.00    0.02    0.00    0.00    0.00  417.30   18.71       ?       ?      ?      ? 
1 1 1   13   10   27 o 19   84.98   38.53    0.00    0.00    0.00    0.00    0.00    0.00   84.98   38.53       ?       ?      ?      ? 
1 1 1   13   11  -25 o  4  142.12   57.08    0.00    0.00    0.00    0.00    0.00    0.00  142.12   57.08       ?       ?      ?      ? 
1 1 1   13   11  -22 o 15  425.05   37.20    0.02    0.00    0.02    0.00    0.00    0.00  425.05   37.20       ?       ?      ?      ? 
1 1 1   13   11  -19 o  4  186.09   64.53    0.00    0.00    0.00    0.00    0.00    0.00  186.09   64.53       ?       ?      ?      ? 
1 1 1   13   11  -16 o  8  664.84   33.79    0.05    0.01    0.05    0.01    0.00    0.00  664.84   33.79       ?       ?      ?      ? 
1 1 1   13   11  -13 o 15  303.50   78.20    0.01    0.01    0.01    0.01    0.00    0.00  303.50   78.20       ?       ?      ?      ? 
1 1 1   13   11  -10 o 10 2339.18   47.72    0.63    0.03    0.63    0.03    0.00    0.00 2339.18   47.72       ?       ?      ?      ? 
1 1 1   13   11   -7 o 14 1585.39   37.20    0.29    0.01    0.29    0.01    0.00    0.00 1585.39   37.20       ?       ?      ?      ? 
1 1 1   13   11   -4 o  1  977.37   30.64    0.11    0.01    0.11    0.01    0.00    0.00  977.37   30.64       ?       ?      ?      ? 
1 1 1   13   11   -1 o 17 2657.60   53.03    0.81    0.03    0.81    0.03    0.00    0.00 2657.60   53.03       ?       ?      ?      ? 
1 1 1   13   11    2 o  9  363.43   74.33    0.02    0.01    0.02    0.01    0.00    0.00  363.43   74.33       ?       ?      ?      ? 
1 1 1   13   11    5 f  0  550.54   50.00    0.04    0.01    0.04    0.01    0.00    0.00  550.54   50.00       ?       ?      ?      ? 
1 1 1   13   11    8 o 13 1133.29   32.15    0.15    0.01    0.15    0.01    0.00    0.00 1133.29   32.15       ?       ?      ?      ? 
1 1 1   13   11   11 o  8 1312.83   37.76    0.20    0.01    0.20    0.01    0.00    0.00 1312.83   37.76       ?       ?      ?      ? 
1 1 1   13   11   14 o 14 1472.30   38.37    0.25    0.01    0.25    0.01    0.00    0.00 1472.30   38.37       ?       ?      ?      ? 
1 1 1   13   11   17 o  2  416.93   50.54    0.02    0.00    0.02    0.00    0.00    0.00  416.93   50.54       ?       ?      ?      ? 
1 1 1   13   11   20 o 18  228.83   72.17    0.01    0.00    0.01    0.00    0.00    0.00  228.83   72.17       ?       ?      ?      ? 
1 1 1   13   11   23 o  6  153.86   56.01    0.00    0.00    0.00    0.00    0.00    0.00  153.86   56.01       ?       ?      ?      ? 
1 1 1   13   11   26 o 12  107.74   46.31    0.00    0.00    0.00    0.00    0.00    0.00  107.74   46.31       ?       ?      ?      ? 
1 1 1   13   12  -26 o 17   95.35   40.09    0.00    0.00    0.00    0.00    0.00    0.00   95.35   40.09       ?       ?      ?      ? 
1 1 1   13   12  -23 o 18  474.13   37.01    0.03    0.00    0.03    0.00    0.00    0.00  474.13   37.01       ?       ?      ?      ? 
1 1 1   13   12  -20 o  9  368.29   57.66    0.02    0.00    0.02    0.00    0.00    0.00  368.29   57.66       ?       ?      ?      ? 
1 1 1   13   12  -17 o 19  905.80   28.89    0.09    0.01    0.09    0.01    0.00    0.00  905.80   28.89       ?       ?      ?      ? 
1 1 1   13   12  -14 o 16 1087.48   30.88    0.14    0.01    0.14    0.01    0.00    0.00 1087.48   30.88       ?       ?      ?      ? 
1 1 1   13   12  -11 o  3 1322.92   33.75    0.20    0.01    0.20    0.01    0.00    0.00 1322.92   33.75       ?       ?      ?      ? 
1 1 1   13   12   -8 o 10 2145.40   45.42    0.53    0.02    0.53    0.02    0.00    0.00 2145.40   45.42       ?       ?      ?      ? 
1 1 1   13   12   -5 o  9  909.79   32.57    0.10    0.01    0.10    0.01    0.00    0.00  909.79   32.57       ?       ?      ?      ? 
1 1 1   13   12   -2 o  5  645.57   40.53    0.05    0.01    0.05    0.01    0.00    0.00  645.57   40.53       ?       ?      ?      ? 
1 1 1   13   12    1 o  1 1126.48   31.92    0.15    0.01    0.15    0.01    0.00    0.00 1126.48   31.92       ?       ?      ?      ? 
1 1 1   13   12    4 o 15 1991.41   42.15    0.46    0.02    0.46    0.02    0.00    0.00 1991.41   42.15       ?       ?      ?      ? 
1 1 1   13   12    7 o  2  738.46   33.56    0.06    0.01    0.06    0.01    0.00    0.00  738.46   33.56       ?       ?      ?      ? 
1 1 1   13   12   10 o 13 2297.50   46.84    0.61    0.02    0.61    0.02    0.00    0.00 2297.50   46.84       ?       ?      ?      ? 
1 1 1   13   12   13 o 15  563.71   44.35    0.04    0.01    0.04    0.01    0.00    0.00  563.71   44.35       ?       ?      ?      ? 
1 1 1   13   12   16 o  1  704.89   33.82    0.06    0.01    0.06    0.01    0.00    0.00  704.89   33.82       ?       ?      ?      ? 
1 1 1   13   12   19 f  0  721.58   28.74    0.06    0.00    0.06    0.00    0.00    0.00  721.58   28.74       ?       ?      ?      ? 
1 1 1   13   12   22 o  7  172.36   61.42    0.00    0.00    0.00    0.00    0.00    0.00  172.36   61.42       ?       ?      ?      ? 
1 1 1   13   12   25 o  6  157.99   63.27    0.00    0.00    0.00    0.00    0.00    0.00  157.99   63.27       ?       ?      ?      ? 
1 1 1   13   13    0 o 11 3286.92   46.75    1.24    0.04    1.24    0.04    0.00    0.00 3286.92   46.75       ?       ?      ?      ? 
1 1 1   13   13    3 o  7 1161.35   16.48    0.15    0.00    0.15    0.00    0.00    0.00 1161.35   16.48       ?       ?      ?      ? 
1 1 1   13   13    6 o 19 1115.01   15.39    0.14    0.00    0.14    0.00    0.00    0.00 1115.01   15.39       ?       ?      ?      ? 
1 1 1   13   13    9 o 10 2296.27   28.12    0.61    0.01    0.61    0.01    0.00    0.00 2296.27   28.12       ?       ?      ?      ? 
1 1 1   13   13   12 o 18 2672.02   32.25    0.82    0.02    0.82    0.02    0.00    0.00 2672.02   32.25       ?       ?      ?      ? 
1 1 1   13   13   15 o  3 1452.87   19.28    0.24    0.01    0.24    0.01    0.00    0.00 1452.87   19.28       ?       ?      ?      ? 
1 1 1   13   13   18 o  2  695.35   15.01    0.06    0.00    0.06    0.00    0.00    0.00  695.35   15.01       ?       ?      ?      ? 
1 1 1   13   13   21 o 15  761.76   15.33    0.07    0.00    0.07    0.00    0.00    0.00  761.76   15.33       ?       ?      ?      ? 
1 1 1   13   13   24 o 11  484.82   19.04    0.03    0.00    0.03    0.00    0.00    0.00  484.82   19.04       ?       ?      ?      ? 
1 1 1   13   13   27 o  6   65.02   29.00    0.00    0.00    0.00    0.00    0.00    0.00   65.02   29.00       ?       ?      ?      ? 
1 1 1   14    0  -28 f  0   45.83   32.19    0.00    0.00    0.00    0.00    0.00    0.00   45.83   32.19   45.83   32.19  -0.00   0.00 
1 1 1   14    0  -25 o  2   81.99   49.71    0.00    0.00    0.00    0.00    0.00    0.00   81.99   49.71   81.99   49.71   0.00   0.00 
1 1 1   14    0  -22 o  3  508.47   44.57    0.03    0.01    0.03    0.01    0.03    0.01  508.47   44.57  508.47   44.57   0.00   0.00 
1 1 1   14    0  -19 o 15  462.64   59.22    0.03    0.01    0.03    0.01    0.03    0.01  462.64   59.22  462.64   59.22  -0.00   0.00 
1 1 1   14    0  -16 o  1  883.82   34.04    0.09    0.01    0.09    0.01    0.09    0.01  883.82   34.04  883.82   34.04   0.00   0.00 
1 1 1   14    0  -13 o  5 1119.23   40.64    0.14    0.01    0.14    0.01    0.14    0.01 1119.23   40.64 1119.23   40.64  -0.00   0.00 
1 1 1   14    0  -10 o  6  505.58   56.79    0.03    0.01    0.03    0.01    0.03    0.01  505.58   56.79  505.58   56.79   0.00   0.00 
1 1 1   14    0   -7 o 10 1056.20   38.23    0.13    0.01    0.13    0.01    0.13    0.01 1056.20   38.23 1056.20   38.23   0.00   0.00 
1 1 1   14    0   -4 o  9 1126.95   39.61    0.15    0.01    0.15    0.01    0.15    0.01 1126.95   39.61 1126.95   39.61  -0.00   0.00 
1 1 1   14    0   -1 o 11  851.68   38.43    0.08    0.01    0.08    0.01    0.08    0.01  851.68   38.43  851.68   38.43  -0.00   0.00 
1 1 1   14    0    2 o 10 1174.21   37.86    0.16    0.01    0.16    0.01    0.16    0.01 1174.21   37.86 1174.21   37.86   0.00   0.00 
1 1 1   14    0    5 o  1 3019.56   74.91    1.05    0.05    1.05    0.05    1.05    0.05 3019.56   74.91 3019.56   74.91   0.00   0.00 
1 1 1   14    0    8 o 11  798.02   42.14    0.07    0.01    0.07    0.01    0.07    0.01  798.02   42.14  798.02   42.14  -0.00   0.00 
1 1 1   14    0   11 o  4 2848.32   64.63    0.93    0.04    0.93    0.04    0.93    0.04 2848.32   64.63 2848.32   64.63  -0.00   0.00 
1 1 1   14    0   14 o 19 1181.60   35.47    0.16    0.01    0.16    0.01    0.16    0.01 1181.60   35.47 1181.60   35.47   0.00   0.00 
1 1 1   14    0   17 o 15  781.00   35.40    0.07    0.01    0.07    0.01    0.07    0.01  781.00   35.40  781.00   35.40  -0.00   0.00 
1 1 1   14    0   20 o  8  983.50   35.42    0.11    0.01    0.11    0.01    0.11    0.01  983.50   35.42  983.50   35.42   0.00   0.00 
1 1 1   14    0   23 o 19  140.39   81.42    0.00    0.00    0.00    0.00    0.00    0.00  140.39   81.42  140.39   81.42  -0.00   0.00 
1 1 1   14    0   26 o  6   96.53   60.12    0.00    0.00    0.00    0.00    0.00    0.00   96.53   60.12   96.53   60.12   0.00   0.00 
1 1 1   14    1  -26 o  9  153.77   62.84    0.00    0.00    0.00    0.00    0.00    0.00  153.77   62.84       ?       ?      ?      ? 
1 1 1   14    1  -23 o 14  594.66   27.78    0.04    0.00    0.04    0.00    0.00    0.00  594.66   27.78       ?       ?      ?      ? 
1 1 1   14    1  -20 o 19  359.44   47.00    0.02    0.00    0.02    0.00    0.00    0.00  359.44   47.00       ?       ?      ?      ? 
1 1 1   14    1  -17 o 16  322.88   57.81    0.01    0.00    0.01    0.00    0.00    0.00  322.88   57.81       ?       ?      ?      ? 
1 1 1   14    1  -14 o 11  460.12   44.88    0.02    0.00    0.02    0.00    0.00    0.00  460.12   44.88       ?       ?      ?      ? 
1 1 1   14    1  -11 o 13 3679.74   56.71    1.56    0.05    1.56    0.05    0.00    0.00 3679.74   56.71       ?       ?      ?      ? 
1 1 1   14    1   -8 o 13  605.79   34.06    0.04    0.00    0.04    0.00    0.00    0.00  605.79   34.06       ?       ?      ?      ? 
1 1 1   14    1   -5 o  3 2789.38   54.12    0.90    0.03    0.90    0.03    0.00    0.00 2789.38   54.12       ?       ?      ?      ? 
1 1 1   14    1   -2 o 10 2485.32   51.73    0.71    0.03    0.71    0.03    0.00    0.00 2485.32   51.73       ?       ?      ?      ? 
1 1 1   14    1    1 o 17  556.67   38.90    0.04    0.00    0.04    0.00    0.00    0.00  556.67   38.90       ?       ?      ?      ? 
1 1 1   14    1    4 o  6 2936.17   53.81    0.99    0.04    0.99    0.04    0.00    0.00 2936.17   53.81       ?       ?      ?      ? 
1 1 1   14    1    7 o 12 1958.67   42.97    0.44    0.02    0.44    0.02    0.00    0.00 1958.67   42.97       ?       ?      ?      ? 
1 1 1   14    1   10 o 15  836.63   28.86    0.08    0.01    0.08    0.01    0.00    0.00  836.63   28.86       ?       ?      ?      ? 
1 1 1   14    1   13 o  8 2678.30   47.52    0.83    0.03    0.83    0.03    0.00    0.00 2678.30   47.52       ?       ?      ?      ? 
1 1 1   14    1   16 o 18 1541.13   31.71    0.27    0.01    0.27    0.01    0.00    0.00 1541.13   31.71       ?       ?      ?      ? 
1 1 1   14    1   19 o  9  719.79   26.97    0.06    0.00    0.06    0.00    0.00    0.00  719.79   26.97       ?       ?      ?      ? 
1 1 1   14    1   22 o  7  280.63   54.06    0.01    0.00    0.01    0.00    0.00    0.00  280.63   54.06       ?       ?      ?      ? 
1 1 1   14    1   25 o  8  195.35   64.78    0.01    0.00    0.01    0.00    0.00    0.00  195.35   64.78       ?       ?      ?      ? 
1 1 1   14    1   28 o  9   50.84   24.72    0.00    0.00    0.00    0.00    0.00    0.00   50.84   24.72       ?       ?      ?      ? 
1 1 1   14    2  -27 f  0  102.28   44.36    0.00    0.00    0.00    0.00    0.00    0.00  102.28   44.36       ?       ?      ?      ? 
1 1 1   14    2  -24 o  3  393.82   19.79    0.02    0.00    0.02    0.00    0.00    0.00  393.82   19.79       ?       ?      ?      ? 
1 1 1   14    2  -21 o 12  665.75   14.23    0.05    0.00    0.05    0.00    0.00    0.00  665.75   14.23       ?       ?      ?      ? 
1 1 1   14    2  -18 o 15 1058.79   15.10    0.13    0.00    0.13    0.00    0.00    0.00 1058.79   15.10       ?       ?      ?      ? 
1 1 1   14    2  -15 o 13 1804.36   23.20    0.37    0.01    0.37    0.01    0.00    0.00 1804.36   23.20       ?       ?      ?      ? 
1 1 1   14    2  -12 o 19  543.52   17.20    0.03    0.00    0.03    0.00    0.00    0.00  543.52   17.20       ?       ?      ?      ? 
1 1 1   14    2   -9 o 11 1245.40   17.77    0.18    0.01    0.18    0.01    0.00    0.00 1245.40   17.77       ?       ?      ?      ? 
1 1 1   14    2   -6 o  4 2580.13   32.47    0.76    0.02    0.76    0.02    0.00    0.00 2580.13   32.47       ?       ?      ?      ? 
1 1 1   14    2   -3 o  5 2668.64   32.51    0.82    0.02    0.82    0.02    0.00    0.00 2668.64   32.51       ?       ?      ?      ? 
1 1 1   14    2    0 o 18 2897.74   36.53    0.96    0.02    0.96    0.02    0.00    0.00 2897.74   36.53       ?       ?      ?      ? 
1 1 1   14    2    3 o 12 2218.59   26.67    0.56    0.01    0.56    0.01    0.00    0.00 2218.59   26.67       ?       ?      ?      ? 
1 1 1   14    2    6 o 15 1106.93   22.05    0.14    0.01    0.14    0.01    0.00    0.00 1106.93   22.05       ?       ?      ?      ? 
1 1 1   14    2    9 o 17 2051.00   25.02    0.48    0.01    0.48    0.01    0.00    0.00 2051.00   25.02       ?       ?      ?      ? 
1 1 1   14    2   12 o 16  776.17   14.68    0.07    0.00    0.07    0.00    0.00    0.00  776.17   14.68       ?       ?      ?      ? 
1 1 1   14    2   15 o 11 1019.57   17.49    0.12    0.00    0.12    0.00    0.00    0.00 1019.57   17.49       ?       ?      ?      ? 
1 1 1   14    2   18 o  2  935.23   13.93    0.10    0.00    0.10    0.00    0.00    0.00  935.23   13.93       ?       ?      ?      ? 
1 1 1   14    2   21 o 11  486.30   16.28    0.03    0.00    0.03    0.00    0.00    0.00  486.30   16.28       ?       ?      ?      ? 
1 1 1   14    2   24 o 17  220.70   36.00    0.01    0.00    0.01    0.00    0.00    0.00  220.70   36.00       ?       ?      ?      ? 
1 1 1   14    2   27 o  9   88.17   36.91    0.00    0.00    0.00    0.00    0.00    0.00   88.17   36.91       ?       ?      ?      ? 
1 1 1   14    3  -28 o  6   45.14   23.11    0.00    0.00    0.00    0.00    0.00    0.00   45.14   23.11       ?       ?      ?      ? 
1 1 1   14    3  -25 o  9  208.37   69.24    0.01    0.00    0.01    0.00    0.00    0.00  208.37   69.24       ?       ?      ?      ? 
1 1 1   14    3  -22 o  2  405.25   45.64    0.02    0.00    0.02    0.00    0.00    0.00  405.25   45.64       ?       ?      ?      ? 
1 1 1   14    3  -19 o  9  780.25   24.59    0.07    0.00    0.07    0.00    0.00    0.00  780.25   24.59       ?       ?      ?      ? 
1 1 1   14    3  -16 o  6  476.10   38.95    0.03    0.00    0.03    0.00    0.00    0.00  476.10   38.95       ?       ?      ?      ? 
1 1 1   14    3  -13 o 11 1633.76   32.66    0.31    0.01    0.31    0.01    0.00    0.00 1633.76   32.66       ?       ?      ?      ? 
1 1 1   14    3  -10 o 17 1632.13   32.21    0.31    0.01    0.31    0.01    0.00    0.00 1632.13   32.21       ?       ?      ?      ? 
1 1 1   14    3   -7 o  3 3093.41   62.35    1.10    0.04    1.10    0.04    0.00    0.00 3093.41   62.35       ?       ?      ?      ? 
1 1 1   14    3   -4 o 15 2335.45   44.33    0.63    0.02    0.63    0.02    0.00    0.00 2335.45   44.33       ?       ?      ?      ? 
1 1 1   14    3   -1 o  1 2609.45   48.84    0.78    0.03    0.78    0.03    0.00    0.00 2609.45   48.84       ?       ?      ?      ? 
1 1 1   14    3    2 o  9 1066.87   30.16    0.13    0.01    0.13    0.01    0.00    0.00 1066.87   30.16       ?       ?      ?      ? 
1 1 1   14    3    5 o  8 1717.02   35.01    0.34    0.01    0.34    0.01    0.00    0.00 1717.02   35.01       ?       ?      ?      ? 
1 1 1   14    3    8 o 12  541.14   39.22    0.03    0.00    0.03    0.00    0.00    0.00  541.14   39.22       ?       ?      ?      ? 
1 1 1   14    3   11 o 13  595.19   35.47    0.04    0.00    0.04    0.00    0.00    0.00  595.19   35.47       ?       ?      ?      ? 
1 1 1   14    3   14 o 16 1283.30   28.77    0.19    0.01    0.19    0.01    0.00    0.00 1283.30   28.77       ?       ?      ?      ? 
1 1 1   14    3   17 o 14  405.91   39.25    0.02    0.00    0.02    0.00    0.00    0.00  405.91   39.25       ?       ?      ?      ? 
1 1 1   14    3   20 o  6  702.55   27.56    0.06    0.00    0.06    0.00    0.00    0.00  702.55   27.56       ?       ?      ?      ? 
1 1 1   14    3   23 o  4  200.77   61.79    0.01    0.00    0.01    0.00    0.00    0.00  200.77   61.79       ?       ?      ?      ? 
1 1 1   14    3   26 o 17  141.32   57.64    0.00    0.00    0.00    0.00    0.00    0.00  141.32   57.64       ?       ?      ?      ? 
1 1 1   14    4  -26 o  3  113.12   46.27    0.00    0.00    0.00    0.00    0.00    0.00  113.12   46.27       ?       ?      ?      ? 
1 1 1   14    4  -23 o  6  567.40   34.79    0.04    0.00    0.04    0.00    0.00    0.00  567.40   34.79       ?       ?      ?      ? 
1 1 1   14    4  -20 o  6  494.63   30.63    0.03    0.00    0.03    0.00    0.00    0.00  494.63   30.63       ?       ?      ?      ? 
1 1 1   14    4  -17 o  5 1256.87   27.57    0.18    0.01    0.18    0.01    0.00    0.00 1256.87   27.57       ?       ?      ?      ? 
1 1 1   14    4  -14 o 10 1323.43   28.54    0.20    0.01    0.20    0.01    0.00    0.00 1323.43   28.54       ?       ?      ?      ? 
1 1 1   14    4  -11 o  2 2683.58   49.00    0.83    0.03    0.83    0.03    0.00    0.00 2683.58   49.00       ?       ?      ?      ? 
1 1 1   14    4   -8 o  4  235.65   75.67    0.01    0.00    0.01    0.00    0.00    0.00  235.65   75.67       ?       ?      ?      ? 
1 1 1   14    4   -5 o 16 1745.89   34.91    0.35    0.01    0.35    0.01    0.00    0.00 1745.89   34.91       ?       ?      ?      ? 
1 1 1   14    4   -2 f  0 2321.44   45.26    0.62    0.02    0.62    0.02    0.00    0.00 2321.44   45.26       ?       ?      ?      ? 
1 1 1   14    4    1 o 12 1779.30   40.08    0.36    0.02    0.36    0.02    0.00    0.00 1779.30   40.08       ?       ?      ?      ? 
1 1 1   14    4    4 o  6 1520.83   36.12    0.27    0.01    0.27    0.01    0.00    0.00 1520.83   36.12       ?       ?      ?      ? 
1 1 1   14    4    7 o  7 1763.89   37.84    0.36    0.02    0.36    0.02    0.00    0.00 1763.89   37.84       ?       ?      ?      ? 
1 1 1   14    4   10 o  4 2032.02   39.44    0.47    0.02    0.47    0.02    0.00    0.00 2032.02   39.44       ?       ?      ?      ? 
1 1 1   14    4   13 o  2 1095.28   29.94    0.14    0.01    0.14    0.01    0.00    0.00 1095.28   29.94       ?       ?      ?      ? 
1 1 1   14    4   16 o  7 1154.95   25.64    0.15    0.01    0.15    0.01    0.00    0.00 1154.95   25.64       ?       ?      ?      ? 
1 1 1   14    4   19 f  0  379.60   46.76    0.02    0.00    0.02    0.00    0.00    0.00  379.60   46.76       ?       ?      ?      ? 
1 1 1   14    4   22 o 18  285.79   50.95    0.01    0.00    0.01    0.00    0.00    0.00  285.79   50.95       ?       ?      ?      ? 
1 1 1   14    4   25 o  3  140.40   55.32    0.00    0.00    0.00    0.00    0.00    0.00  140.40   55.32       ?       ?      ?      ? 
1 1 1   14    4   28 o 10   40.23   20.82    0.00    0.00    0.00    0.00    0.00    0.00   40.23   20.82       ?       ?      ?      ? 
1 1 1   14    5  -27 f  0  118.02   50.24    0.00    0.00    0.00    0.00    0.00    0.00  118.02   50.24       ?       ?      ?      ? 
1 1 1   14    5  -24 o 13  275.77   29.05    0.01    0.00    0.01    0.00    0.00    0.00  275.77   29.05       ?       ?      ?      ? 
1 1 1   14    5  -21 o  2  493.92   16.06    0.03    0.00    0.03    0.00    0.00    0.00  493.92   16.06       ?       ?      ?      ? 
1 1 1   14    5  -18 o 17 1370.75   18.54    0.22    0.01    0.22    0.01    0.00    0.00 1370.75   18.54       ?       ?      ?      ? 
1 1 1   14    5  -15 o 11  892.19   21.24    0.09    0.00    0.09    0.00    0.00    0.00  892.19   21.24       ?       ?      ?      ? 
1 1 1   14    5  -12 f  0  681.05   19.43    0.05    0.00    0.05    0.00    0.00    0.00  681.05   19.43       ?       ?      ?      ? 
1 1 1   14    5   -9 o  5 1778.01   21.63    0.36    0.01    0.36    0.01    0.00    0.00 1778.01   21.63       ?       ?      ?      ? 
1 1 1   14    5   -6 o 12 2192.96   27.03    0.55    0.01    0.55    0.01    0.00    0.00 2192.96   27.03       ?       ?      ?      ? 
1 1 1   14    5   -3 o 14 1575.45   23.58    0.28    0.01    0.28    0.01    0.00    0.00 1575.45   23.58       ?       ?      ?      ? 
1 1 1   14    5    0 o 17 3280.93   42.16    1.24    0.03    1.24    0.03    0.00    0.00 3280.93   42.16       ?       ?      ?      ? 
1 1 1   14    5    3 o 18 3021.56   37.50    1.05    0.03    1.05    0.03    0.00    0.00 3021.56   37.50       ?       ?      ?      ? 
1 1 1   14    5    6 o 18 2405.76   29.64    0.66    0.02    0.66    0.02    0.00    0.00 2405.76   29.64       ?       ?      ?      ? 
1 1 1   14    5    9 o  6 2101.21   25.12    0.51    0.01    0.51    0.01    0.00    0.00 2101.21   25.12       ?       ?      ?      ? 
1 1 1   14    5   12 o 15 1614.69   21.09    0.30    0.01    0.30    0.01    0.00    0.00 1614.69   21.09       ?       ?      ?      ? 
1 1 1   14    5   15 o 12 1978.18   25.28    0.45    0.01    0.45    0.01    0.00    0.00 1978.18   25.28       ?       ?      ?      ? 
1 1 1   14    5   18 o 17 1175.13   16.50    0.16    0.00    0.16    0.00    0.00    0.00 1175.13   16.50       ?       ?      ?      ? 
1 1 1   14    5   21 o 12  423.38   18.45    0.02    0.00    0.02    0.00    0.00    0.00  423.38   18.45       ?       ?      ?      ? 
1 1 1   14    5   24 o  3  181.19   44.27    0.00    0.00    0.00    0.00    0.00    0.00  181.19   44.27       ?       ?      ?      ? 
1 1 1   14    5   27 o  4  177.53   51.20    0.01    0.00    0.01    0.00    0.00    0.00  177.53   51.20       ?       ?      ?      ? 
1 1 1   14    6  -28 f  0   32.02   16.39    0.00    0.00    0.00    0.00    0.00    0.00   32.02   16.39       ?       ?      ?      ? 
1 1 1   14    6  -25 o  6  144.10   56.11    0.00    0.00    0.00    0.00    0.00    0.00  144.10   56.11       ?       ?      ?      ? 
1 1 1   14    6  -22 o  6  261.48   64.95    0.01    0.00    0.01    0.00    0.00    0.00  261.48   64.95       ?       ?      ?      ? 
1 1 1   14    6  -19 o 16  452.27   40.17    0.02    0.00    0.02    0.00    0.00    0.00  452.27   40.17       ?       ?      ?      ? 
1 1 1   14    6  -16 o 15  842.73   25.11    0.08    0.00    0.08    0.00    0.00    0.00  842.73   25.11       ?       ?      ?      ? 
1 1 1   14    6  -13 o  7  799.04   31.16    0.07    0.01    0.07    0.01    0.00    0.00  799.04   31.16       ?       ?      ?      ? 
1 1 1   14    6  -10 o 11 1665.68   34.43    0.32    0.01    0.32    0.01    0.00    0.00 1665.68   34.43       ?       ?      ?      ? 
1 1 1   14    6   -7 o 16 1583.11   33.72    0.29    0.01    0.29    0.01    0.00    0.00 1583.11   33.72       ?       ?      ?      ? 
1 1 1   14    6   -4 o 16 1224.17   29.99    0.17    0.01    0.17    0.01    0.00    0.00 1224.17   29.99       ?       ?      ?      ? 
1 1 1   14    6   -1 o 10 3289.63   61.43    1.25    0.05    1.25    0.05    0.00    0.00 3289.63   61.43       ?       ?      ?      ? 
1 1 1   14    6    2 o 18 1077.47   29.93    0.13    0.01    0.13    0.01    0.00    0.00 1077.47   29.93       ?       ?      ?      ? 
1 1 1   14    6    5 o  2  648.52   33.93    0.05    0.01    0.05    0.01    0.00    0.00  648.52   33.93       ?       ?      ?      ? 
1 1 1   14    6    8 o 17 1563.76   32.20    0.28    0.01    0.28    0.01    0.00    0.00 1563.76   32.20       ?       ?      ?      ? 
1 1 1   14    6   11 o  8  862.61   30.62    0.09    0.01    0.09    0.01    0.00    0.00  862.61   30.62       ?       ?      ?      ? 
1 1 1   14    6   14 o  4 1804.00   37.78    0.37    0.02    0.37    0.02    0.00    0.00 1804.00   37.78       ?       ?      ?      ? 
1 1 1   14    6   17 o 13  354.95   55.88    0.01    0.00    0.01    0.00    0.00    0.00  354.95   55.88       ?       ?      ?      ? 
1 1 1   14    6   20 o 12  413.11   39.68    0.02    0.00    0.02    0.00    0.00    0.00  413.11   39.68       ?       ?      ?      ? 
1 1 1   14    6   23 o 19  185.60   64.00    0.00    0.00    0.00    0.00    0.00    0.00  185.60   64.00       ?       ?      ?      ? 
1 1 1   14    6   26 o  9  113.60   47.31    0.00    0.00    0.00    0.00    0.00    0.00  113.60   47.31       ?       ?      ?      ? 
1 1 1   14    7  -26 o 14   87.93   35.16    0.00    0.00    0.00    0.00    0.00    0.00   87.93   35.16       ?       ?      ?      ? 
1 1 1   14    7  -23 o 14  125.10   46.74    0.00    0.00    0.00    0.00    0.00    0.00  125.10   46.74       ?       ?      ?      ? 
1 1 1   14    7  -20 o  2  634.45   28.23    0.05    0.00    0.05    0.00    0.00    0.00  634.45   28.23       ?       ?      ?      ? 
1 1 1   14    7  -17 o 16 1170.72   26.46    0.16    0.01    0.16    0.01    0.00    0.00 1170.72   26.46       ?       ?      ?      ? 
1 1 1   14    7  -14 o  7 1360.36   31.01    0.21    0.01    0.21    0.01    0.00    0.00 1360.36   31.01       ?       ?      ?      ? 
1 1 1   14    7  -11 o  4  888.18   32.31    0.09    0.01    0.09    0.01    0.00    0.00  888.18   32.31       ?       ?      ?      ? 
1 1 1   14    7   -8 o 17  586.49   40.83    0.04    0.01    0.04    0.01    0.00    0.00  586.49   40.83       ?       ?      ?      ? 
1 1 1   14    7   -5 o  5  839.81   30.84    0.08    0.01    0.08    0.01    0.00    0.00  839.81   30.84       ?       ?      ?      ? 
1 1 1   14    7   -2 o  4 1907.88   37.92    0.42    0.02    0.42    0.02    0.00    0.00 1907.88   37.92       ?       ?      ?      ? 
1 1 1   14    7    1 f  0 3322.19   59.29    1.27    0.05    1.27    0.05    0.00    0.00 3322.19   59.29       ?       ?      ?      ? 
1 1 1   14    7    4 o 17  668.11   37.06    0.05    0.01    0.05    0.01    0.00    0.00  668.11   37.06       ?       ?      ?      ? 
1 1 1   14    7    7 o  3 1063.18   29.85    0.13    0.01    0.13    0.01    0.00    0.00 1063.18   29.85       ?       ?      ?      ? 
1 1 1   14    7   10 o  9 1005.11   31.22    0.12    0.01    0.12    0.01    0.00    0.00 1005.11   31.22       ?       ?      ?      ? 
1 1 1   14    7   13 o  5  831.59   30.06    0.08    0.01    0.08    0.01    0.00    0.00  831.59   30.06       ?       ?      ?      ? 
1 1 1   14    7   16 o 19 1168.42   30.34    0.16    0.01    0.16    0.01    0.00    0.00 1168.42   30.34       ?       ?      ?      ? 
1 1 1   14    7   19 o 17  306.33   59.61    0.01    0.00    0.01    0.00    0.00    0.00  306.33   59.61       ?       ?      ?      ? 
1 1 1   14    7   22 o  4  368.21   41.20    0.02    0.00    0.02    0.00    0.00    0.00  368.21   41.20       ?       ?      ?      ? 
1 1 1   14    7   25 o 14  153.05   59.15    0.00    0.00    0.00    0.00    0.00    0.00  153.05   59.15       ?       ?      ?      ? 
1 1 1   14    7   28 o  1   26.39   12.59    0.00    0.00    0.00    0.00    0.00    0.00   26.39   12.59       ?       ?      ?      ? 
1 1 1   14    8  -27 o 18  154.36   53.67    0.01    0.00    0.01    0.00    0.00    0.00  154.36   53.67       ?       ?      ?      ? 
1 1 1   14    8  -24 o  3  275.98   30.89    0.01    0.00    0.01    0.00    0.00    0.00  275.98   30.89       ?       ?      ?      ? 
1 1 1   14    8  -21 o  8  348.27   22.43    0.01    0.00    0.01    0.00    0.00    0.00  348.27   22.43       ?       ?      ?      ? 
1 1 1   14    8  -18 o 12  568.83   19.60    0.04    0.00    0.04    0.00    0.00    0.00  568.83   19.60       ?       ?      ?      ? 
1 1 1   14    8  -15 o 11 1881.36   24.31    0.41    0.01    0.41    0.01    0.00    0.00 1881.36   24.31       ?       ?      ?      ? 
1 1 1   14    8  -12 o 14  697.03   15.55    0.06    0.00    0.06    0.00    0.00    0.00  697.03   15.55       ?       ?      ?      ? 
1 1 1   14    8   -9 o 11 1108.54   15.67    0.14    0.00    0.14    0.00    0.00    0.00 1108.54   15.67       ?       ?      ?      ? 
1 1 1   14    8   -6 o  2 1749.93   22.27    0.35    0.01    0.35    0.01    0.00    0.00 1749.93   22.27       ?       ?      ?      ? 
1 1 1   14    8   -3 o 18 1139.00   15.68    0.15    0.00    0.15    0.00    0.00    0.00 1139.00   15.68       ?       ?      ?      ? 
1 1 1   14    8    0 o  9  403.56   21.58    0.02    0.00    0.02    0.00    0.00    0.00  403.56   21.58       ?       ?      ?      ? 
1 1 1   14    8    3 o  8  901.07   14.38    0.09    0.00    0.09    0.00    0.00    0.00  901.07   14.38       ?       ?      ?      ? 
1 1 1   14    8    6 o  7 1569.44   19.76    0.28    0.01    0.28    0.01    0.00    0.00 1569.44   19.76       ?       ?      ?      ? 
1 1 1   14    8    9 o 15  519.50   18.71    0.03    0.00    0.03    0.00    0.00    0.00  519.50   18.71       ?       ?      ?      ? 
1 1 1   14    8   12 o  7  864.43   15.37    0.09    0.00    0.09    0.00    0.00    0.00  864.43   15.37       ?       ?      ?      ? 
1 1 1   14    8   15 o  8 1426.74   19.03    0.23    0.01    0.23    0.01    0.00    0.00 1426.74   19.03       ?       ?      ?      ? 
1 1 1   14    8   18 o 16 1281.49   18.77    0.19    0.01    0.19    0.01    0.00    0.00 1281.49   18.77       ?       ?      ?      ? 
1 1 1   14    8   21 o 15  437.50   17.89    0.02    0.00    0.02    0.00    0.00    0.00  437.50   17.89       ?       ?      ?      ? 
1 1 1   14    8   24 o  9  458.15   18.12    0.02    0.00    0.02    0.00    0.00    0.00  458.15   18.12       ?       ?      ?      ? 
1 1 1   14    8   27 o 12   77.31   33.45    0.00    0.00    0.00    0.00    0.00    0.00   77.31   33.45       ?       ?      ?      ? 
1 1 1   14    9  -28 o  6   23.37   11.95    0.00    0.00    0.00    0.00    0.00    0.00   23.37   11.95       ?       ?      ?      ? 
1 1 1   14    9  -25 o 14  219.29   72.39    0.01    0.00    0.01    0.00    0.00    0.00  219.29   72.39       ?       ?      ?      ? 
1 1 1   14    9  -22 f  0  160.18   58.26    0.00    0.00    0.00    0.00    0.00    0.00  160.18   58.26       ?       ?      ?      ? 
1 1 1   14    9  -19 o  3  356.45   50.71    0.02    0.00    0.02    0.00    0.00    0.00  356.45   50.71       ?       ?      ?      ? 
1 1 1   14    9  -16 o  1 1566.12   36.76    0.28    0.01    0.28    0.01    0.00    0.00 1566.12   36.76       ?       ?      ?      ? 
1 1 1   14    9  -13 o 19  612.90   38.20    0.04    0.01    0.04    0.01    0.00    0.00  612.90   38.20       ?       ?      ?      ? 
1 1 1   14    9  -10 o  4  348.54   74.61    0.01    0.01    0.01    0.01    0.00    0.00  348.54   74.61       ?       ?      ?      ? 
1 1 1   14    9   -7 o 19 2615.72   50.26    0.79    0.03    0.79    0.03    0.00    0.00 2615.72   50.26       ?       ?      ?      ? 
1 1 1   14    9   -4 o  2 1788.94   39.06    0.37    0.02    0.37    0.02    0.00    0.00 1788.94   39.06       ?       ?      ?      ? 
1 1 1   14    9   -1 o  3 1510.63   32.84    0.26    0.01    0.26    0.01    0.00    0.00 1510.63   32.84       ?       ?      ?      ? 
1 1 1   14    9    2 o  6  538.18   44.85    0.03    0.01    0.03    0.01    0.00    0.00  538.18   44.85       ?       ?      ?      ? 
1 1 1   14    9    5 o 11 2260.43   51.81    0.59    0.03    0.59    0.03    0.00    0.00 2260.43   51.81       ?       ?      ?      ? 
1 1 1   14    9    8 o  3 1399.41   33.62    0.23    0.01    0.23    0.01    0.00    0.00 1399.41   33.62       ?       ?      ?      ? 
1 1 1   14    9   11 o 15 1413.65   33.40    0.23    0.01    0.23    0.01    0.00    0.00 1413.65   33.40       ?       ?      ?      ? 
1 1 1   14    9   14 o  9 1210.91   30.93    0.17    0.01    0.17    0.01    0.00    0.00 1210.91   30.93       ?       ?      ?      ? 
1 1 1   14    9   17 o  9  712.05   32.22    0.06    0.01    0.06    0.01    0.00    0.00  712.05   32.22       ?       ?      ?      ? 
1 1 1   14    9   20 o 14  591.10   30.25    0.04    0.00    0.04    0.00    0.00    0.00  591.10   30.25       ?       ?      ?      ? 
1 1 1   14    9   23 o 15  395.89   36.51    0.02    0.00    0.02    0.00    0.00    0.00  395.89   36.51       ?       ?      ?      ? 
1 1 1   14    9   26 o 15   97.59   40.32    0.00    0.00    0.00    0.00    0.00    0.00   97.59   40.32       ?       ?      ?      ? 
1 1 1   14   10  -26 o 14   81.82   33.00    0.00    0.00    0.00    0.00    0.00    0.00   81.82   33.00       ?       ?      ?      ? 
1 1 1   14   10  -23 o 10  245.92   69.70    0.01    0.00    0.01    0.00    0.00    0.00  245.92   69.70       ?       ?      ?      ? 
1 1 1   14   10  -20 o  6  893.58   30.20    0.09    0.01    0.09    0.01    0.00    0.00  893.58   30.20       ?       ?      ?      ? 
1 1 1   14   10  -17 o 19  963.09   28.81    0.11    0.01    0.11    0.01    0.00    0.00  963.09   28.81       ?       ?      ?      ? 
1 1 1   14   10  -14 o  2  306.87   79.02    0.01    0.01    0.01    0.01    0.00    0.00  306.87   79.02       ?       ?      ?      ? 
1 1 1   14   10  -11 o  2 1483.70   36.18    0.25    0.01    0.25    0.01    0.00    0.00 1483.70   36.18       ?       ?      ?      ? 
1 1 1   14   10   -8 o 18 1062.22   31.46    0.13    0.01    0.13    0.01    0.00    0.00 1062.22   31.46       ?       ?      ?      ? 
1 1 1   14   10   -5 o 17 1035.26   35.86    0.12    0.01    0.12    0.01    0.00    0.00 1035.26   35.86       ?       ?      ?      ? 
1 1 1   14   10   -2 o 12  880.21   36.60    0.09    0.01    0.09    0.01    0.00    0.00  880.21   36.60       ?       ?      ?      ? 
1 1 1   14   10    1 o  9  600.86   42.16    0.04    0.01    0.04    0.01    0.00    0.00  600.86   42.16       ?       ?      ?      ? 
1 1 1   14   10    4 o 19 1097.18   31.05    0.14    0.01    0.14    0.01    0.00    0.00 1097.18   31.05       ?       ?      ?      ? 
1 1 1   14   10    7 o  5 1401.62   34.46    0.23    0.01    0.23    0.01    0.00    0.00 1401.62   34.46       ?       ?      ?      ? 
1 1 1   14   10   10 o 15 1892.27   39.08    0.41    0.02    0.41    0.02    0.00    0.00 1892.27   39.08       ?       ?      ?      ? 
1 1 1   14   10   13 o 16  852.65   31.98    0.08    0.01    0.08    0.01    0.00    0.00  852.65   31.98       ?       ?      ?      ? 
1 1 1   14   10   16 o 14 1235.52   31.50    0.18    0.01    0.18    0.01    0.00    0.00 1235.52   31.50       ?       ?      ?      ? 
1 1 1   14   10   19 o 11  527.64   33.06    0.03    0.00    0.03    0.00    0.00    0.00  527.64   33.06       ?       ?      ?      ? 
1 1 1   14   10   22 o  3  142.76   52.34    0.00    0.00    0.00    0.00    0.00    0.00  142.76   52.34       ?       ?      ?      ? 
1 1 1   14   10   25 o  8  170.58   67.52    0.01    0.00    0.01    0.00    0.00    0.00  170.58   67.52       ?       ?      ?      ? 
1 1 1   14   11  -27 o  7   64.05   27.50    0.00    0.00    0.00    0.00    0.00    0.00   64.05   27.50       ?       ?      ?      ? 
1 1 1   14   11  -24 o 12  119.82   43.34    0.00    0.00    0.00    0.00    0.00    0.00  119.82   43.34       ?       ?      ?      ? 
1 1 1   14   11  -21 o  1  506.84   16.56    0.03    0.00    0.03    0.00    0.00    0.00  506.84   16.56       ?       ?      ?      ? 
1 1 1   14   11  -18 o 19  723.73   14.68    0.06    0.00    0.06    0.00    0.00    0.00  723.73   14.68       ?       ?      ?      ? 
1 1 1   14   11  -15 o  5 1047.29   15.41    0.13    0.00    0.13    0.00    0.00    0.00 1047.29   15.41       ?       ?      ?      ? 
1 1 1   14   11  -12 o  4 1468.61   19.11    0.25    0.01    0.25    0.01    0.00    0.00 1468.61   19.11       ?       ?      ?      ? 
1 1 1   14   11   -9 o  7 1712.03   21.22    0.34    0.01    0.34    0.01    0.00    0.00 1712.03   21.22       ?       ?      ?      ? 
1 1 1   14   11   -6 o 14 2463.77   30.30    0.70    0.02    0.70    0.02    0.00    0.00 2463.77   30.30       ?       ?      ?      ? 
1 1 1   14   11   -3 o 12 1432.30   18.64    0.24    0.01    0.24    0.01    0.00    0.00 1432.30   18.64       ?       ?      ?      ? 
1 1 1   14   11    0 o  6  558.60   16.82    0.04    0.00    0.04    0.00    0.00    0.00  558.60   16.82       ?       ?      ?      ? 
1 1 1   14   11    3 o 10 1489.56   18.98    0.25    0.01    0.25    0.01    0.00    0.00 1489.56   18.98       ?       ?      ?      ? 
1 1 1   14   11    6 o  7  933.17   23.69    0.10    0.01    0.10    0.01    0.00    0.00  933.17   23.69       ?       ?      ?      ? 
1 1 1   14   11    9 o 11 1617.00   20.92    0.30    0.01    0.30    0.01    0.00    0.00 1617.00   20.92       ?       ?      ?      ? 
1 1 1   14   11   12 o  8 1665.41   21.22    0.32    0.01    0.32    0.01    0.00    0.00 1665.41   21.22       ?       ?      ?      ? 
1 1 1   14   11   15 f  0 1071.49   15.69    0.13    0.00    0.13    0.00    0.00    0.00 1071.49   15.69       ?       ?      ?      ? 
1 1 1   14   11   18 o  4  581.84   15.57    0.04    0.00    0.04    0.00    0.00    0.00  581.84   15.57       ?       ?      ?      ? 
1 1 1   14   11   21 o  5  569.45   15.83    0.04    0.00    0.04    0.00    0.00    0.00  569.45   15.83       ?       ?      ?      ? 
1 1 1   14   11   24 o  5  125.16   44.30    0.00    0.00    0.00    0.00    0.00    0.00  125.16   44.30       ?       ?      ?      ? 
1 1 1   14   11   27 o  7   59.99   25.29    0.00    0.00    0.00    0.00    0.00    0.00   59.99   25.29       ?       ?      ?      ? 
1 1 1   14   12  -25 o  6   97.51   38.32    0.00    0.00    0.00    0.00    0.00    0.00   97.51   38.32       ?       ?      ?      ? 
1 1 1   14   12  -22 o 13  155.83   57.05    0.00    0.00    0.00    0.00    0.00    0.00  155.83   57.05       ?       ?      ?      ? 
1 1 1   14   12  -19 o  9  877.60   31.68    0.09    0.01    0.09    0.01    0.00    0.00  877.60   31.68       ?       ?      ?      ? 
1 1 1   14   12  -16 o 18  332.97   70.34    0.01    0.01    0.01    0.01    0.00    0.00  332.97   70.34       ?       ?      ?      ? 
1 1 1   14   12  -13 o  3 1025.21   32.82    0.12    0.01    0.12    0.01    0.00    0.00 1025.21   32.82       ?       ?      ?      ? 
1 1 1   14   12  -10 o  1 1880.86   41.94    0.41    0.02    0.41    0.02    0.00    0.00 1880.86   41.94       ?       ?      ?      ? 
1 1 1   14   12   -7 o 18 1064.39   33.42    0.13    0.01    0.13    0.01    0.00    0.00 1064.39   33.42       ?       ?      ?      ? 
1 1 1   14   12   -4 o  4 1338.95   35.33    0.21    0.01    0.21    0.01    0.00    0.00 1338.95   35.33       ?       ?      ?      ? 
1 1 1   14   12   -1 o  8 1053.78   32.08    0.13    0.01    0.13    0.01    0.00    0.00 1053.78   32.08       ?       ?      ?      ? 
1 1 1   14   12    2 o  5  954.50   32.61    0.10    0.01    0.10    0.01    0.00    0.00  954.50   32.61       ?       ?      ?      ? 
1 1 1   14   12    5 o 11  793.03   37.03    0.07    0.01    0.07    0.01    0.00    0.00  793.03   37.03       ?       ?      ?      ? 
1 1 1   14   12    8 o  1  486.02   52.59    0.03    0.01    0.03    0.01    0.00    0.00  486.02   52.59       ?       ?      ?      ? 
1 1 1   14   12   11 o  2 1169.76   33.17    0.16    0.01    0.16    0.01    0.00    0.00 1169.76   33.17       ?       ?      ?      ? 
1 1 1   14   12   14 o  3 1303.96   32.20    0.20    0.01    0.20    0.01    0.00    0.00 1303.96   32.20       ?       ?      ?      ? 
1 1 1   14   12   17 o 17  978.66   31.05    0.11    0.01    0.11    0.01    0.00    0.00  978.66   31.05       ?       ?      ?      ? 
1 1 1   14   12   20 o  4  361.91   51.21    0.02    0.00    0.02    0.00    0.00    0.00  361.91   51.21       ?       ?      ?      ? 
1 1 1   14   12   23 o 11  219.00   66.41    0.01    0.00    0.01    0.00    0.00    0.00  219.00   66.41       ?       ?      ?      ? 
1 1 1   14   12   26 o 15  101.91   44.47    0.00    0.00    0.00    0.00    0.00    0.00  101.91   44.47       ?       ?      ?      ? 
1 1 1   14   13  -26 f  0  108.28   49.26    0.00    0.00    0.00    0.00    0.00    0.00  108.28   49.26       ?       ?      ?      ? 
1 1 1   14   13  -23 o 18  203.97   68.54    0.01    0.00    0.01    0.00    0.00    0.00  203.97   68.54       ?       ?      ?      ? 
1 1 1   14   13  -20 o  3  642.20   32.84    0.05    0.00    0.05    0.00    0.00    0.00  642.20   32.84       ?       ?      ?      ? 
1 1 1   14   13  -17 o 16  233.09   74.64    0.01    0.00    0.01    0.00    0.00    0.00  233.09   74.64       ?       ?      ?      ? 
1 1 1   14   13  -14 o  5  971.66   31.24    0.11    0.01    0.11    0.01    0.00    0.00  971.66   31.24       ?       ?      ?      ? 
1 1 1   14   13  -11 o 10 1260.48   35.34    0.18    0.01    0.18    0.01    0.00    0.00 1260.48   35.34       ?       ?      ?      ? 
1 1 1   14   13   -8 f  0  349.19   82.52    0.01    0.01    0.01    0.01    0.00    0.00  349.19   82.52       ?       ?      ?      ? 
1 1 1   14   13   -5 o  5  466.78   58.75    0.03    0.01    0.03    0.01    0.00    0.00  466.78   58.75       ?       ?      ?      ? 
1 1 1   14   13   -2 o 13 2153.60   46.05    0.53    0.02    0.53    0.02    0.00    0.00 2153.60   46.05       ?       ?      ?      ? 
1 1 1   14   13    1 o 18  886.84   32.85    0.09    0.01    0.09    0.01    0.00    0.00  886.84   32.85       ?       ?      ?      ? 
1 1 1   14   13    4 o 13  327.43   86.67    0.01    0.01    0.01    0.01    0.00    0.00  327.43   86.67       ?       ?      ?      ? 
1 1 1   14   13    7 o 11  829.50   32.78    0.08    0.01    0.08    0.01    0.00    0.00  829.50   32.78       ?       ?      ?      ? 
1 1 1   14   13   10 o 14 1064.14   36.24    0.13    0.01    0.13    0.01    0.00    0.00 1064.14   36.24       ?       ?      ?      ? 
1 1 1   14   13   13 o 17  585.02   40.92    0.04    0.01    0.04    0.01    0.00    0.00  585.02   40.92       ?       ?      ?      ? 
1 1 1   14   13   16 f  0  820.03   31.52    0.08    0.01    0.08    0.01    0.00    0.00  820.03   31.52       ?       ?      ?      ? 
1 1 1   14   13   19 o 17  312.77   68.24    0.01    0.00    0.01    0.00    0.00    0.00  312.77   68.24       ?       ?      ?      ? 
1 1 1   14   13   22 o  2  306.78   62.59    0.01    0.00    0.01    0.00    0.00    0.00  306.78   62.59       ?       ?      ?      ? 
1 1 1   14   13   25 o  8   97.01   38.30    0.00    0.00    0.00    0.00    0.00    0.00   97.01   38.30       ?       ?      ?      ? 
1 1 1   14   14    0 o  4 1339.67   22.46    0.21    0.01    0.21    0.01    0.00    0.00 1339.67   22.46       ?       ?      ?      ? 
1 1 1   14   14    3 o 17 2175.90   27.45    0.54    0.01    0.54    0.01    0.00    0.00 2175.90   27.45       ?       ?      ?      ? 
1 1 1   14   14    6 o  6 1042.69   15.41    0.12    0.00    0.12    0.00    0.00    0.00 1042.69   15.41       ?       ?      ?      ? 
1 1 1   14   14    9 o 13 2038.60   25.21    0.48    0.01    0.48    0.01    0.00    0.00 2038.60   25.21       ?       ?      ?      ? 
1 1 1   14   14   12 f  0 2587.84   31.80    0.77    0.02    0.77    0.02    0.00    0.00 2587.84   31.80       ?       ?      ?      ? 
1 1 1   14   14   15 o  1 1119.47   16.81    0.14    0.00    0.14    0.00    0.00    0.00 1119.47   16.81       ?       ?      ?      ? 
1 1 1   14   14   18 o  4  906.77   15.13    0.09    0.00    0.09    0.00    0.00    0.00  906.77   15.13       ?       ?      ?      ? 
1 1 1   14   14   21 o  1  100.56   36.39    0.00    0.00    0.00    0.00    0.00    0.00  100.56   36.39       ?       ?      ?      ? 
1 1 1   14   14   24 o  1  221.52   43.08    0.01    0.00    0.01    0.00    0.00    0.00  221.52   43.08       ?       ?      ?      ? 
1 1 1   14   14   27 o  1   54.85   26.49    0.00    0.00    0.00    0.00    0.00    0.00   54.85   26.49       ?       ?      ?      ? 
1 1 1   15    0  -27 o 19   98.95   65.19    0.00    0.00    0.00    0.00    0.00    0.00   98.95   65.19   98.95   65.19  -0.00   0.00 
1 1 1   15    0  -24 o  2  235.41   54.58    0.01    0.00    0.01    0.00    0.01    0.00  235.41   54.58  235.41   54.58   0.00   0.00 
1 1 1   15    0  -21 o  8  242.36   55.59    0.01    0.00    0.01    0.00    0.01    0.00  242.36   55.59  242.36   55.59  -0.00   0.00 
1 1 1   15    0  -18 o  9  287.90   40.77    0.01    0.00    0.01    0.00    0.01    0.00  287.90   40.77  287.90   40.77   0.00   0.00 
1 1 1   15    0  -15 o 14 2625.66   37.39    0.79    0.02    0.79    0.02    0.79    0.02 2625.66   37.39 2625.66   37.39   0.00   0.00 
1 1 1   15    0  -12 o 11 1275.40   22.01    0.19    0.01    0.19    0.01    0.19    0.01 1275.40   22.01 1275.40   22.01  -0.00   0.00 
1 1 1   15    0   -9 o 18  352.31   33.87    0.01    0.00    0.01    0.00    0.01    0.00  352.31   33.87  352.31   33.87  -0.00   0.00 
1 1 1   15    0   -6 o 10 2257.32   33.19    0.59    0.02    0.59    0.02    0.59    0.02 2257.32   33.19 2257.32   33.19   0.00   0.00 
1 1 1   15    0   -3 f  0 6376.16   92.00    4.68    0.13    4.68    0.13    4.68    0.13 6376.16   92.00 6376.16   92.00   0.00   0.00 
1 1 1   15    0    0 o  5 1428.45   22.38    0.23    0.01    0.23    0.01    0.23    0.01 1428.45   22.38 1428.45   22.38  -0.00   0.00 
1 1 1   15    0    3 o  3 2937.80   59.28    0.99    0.04    0.99    0.04    0.99    0.04 2937.80   59.28 2937.80   59.28   0.00   0.00 
1 1 1   15    0    6 o  6 1236.56   24.08    0.18    0.01    0.18    0.01    0.18    0.01 1236.56   24.08 1236.56   24.08  -0.00   0.00 
1 1 1   15    0    9 o 18  321.23   36.45    0.01    0.00    0.01    0.00    0.01    0.00  321.23   36.45  321.23   36.45  -0.00   0.00 
1 1 1   15    0   12 o  4 2032.98   28.89    0.47    0.01    0.47    0.01    0.47    0.01 2032.98   28.89 2032.98   28.89   0.00   0.00 
1 1 1   15    0   15 o 10 1801.06   27.47    0.37    0.01    0.37    0.01    0.37    0.01 1801.06   27.47 1801.06   27.47   0.00   0.00 
1 1 1   15    0   18 o 10  412.99   25.77    0.02    0.00    0.02    0.00    0.02    0.00  412.99   25.77  412.99   25.77  -0.00   0.00 
1 1 1   15    0   21 o  9  462.80   22.90    0.02    0.00    0.02    0.00    0.02    0.00  462.80   22.90  462.80   22.90   0.00   0.00 
1 1 1   15    0   24 o  6  406.63   26.19    0.02    0.00    0.02    0.00    0.02    0.00  406.63   26.19  406.63   26.19   0.00   0.00 
1 1 1   15    0   27 o 12  172.88   76.96    0.01    0.00    0.01    0.00    0.01    0.00  172.88   76.96  172.88   76.96  -0.00   0.00 
1 1 1   15    1  -28 o  7   46.32   23.56    0.00    0.00    0.00    0.00    0.00    0.00   46.32   23.56       ?       ?      ?      ? 
1 1 1   15    1  -25 o 14  352.67   44.63    0.02    0.00    0.02    0.00    0.00    0.00  352.67   44.63       ?       ?      ?      ? 
1 1 1   15    1  -22 o  5  203.22   65.31    0.01    0.00    0.01    0.00    0.00    0.00  203.22   65.31       ?       ?      ?      ? 
1 1 1   15    1  -19 o  6  675.62   24.65    0.05    0.00    0.05    0.00    0.00    0.00  675.62   24.65       ?       ?      ?      ? 
1 1 1   15    1  -16 o 10  161.81   57.00    0.00    0.00    0.00    0.00    0.00    0.00  161.81   57.00       ?       ?      ?      ? 
1 1 1   15    1  -13 o  2  130.37   47.85    0.00    0.00    0.00    0.00    0.00    0.00  130.37   47.85       ?       ?      ?      ? 
1 1 1   15    1  -10 o 11 2456.85   41.79    0.69    0.02    0.69    0.02    0.00    0.00 2456.85   41.79       ?       ?      ?      ? 
1 1 1   15    1   -7 o  9  840.86   31.33    0.08    0.01    0.08    0.01    0.00    0.00  840.86   31.33       ?       ?      ?      ? 
1 1 1   15    1   -4 o 12  651.62   33.77    0.05    0.01    0.05    0.01    0.00    0.00  651.62   33.77       ?       ?      ?      ? 
1 1 1   15    1   -1 f  0 4398.87   84.02    2.23    0.08    2.23    0.08    0.00    0.00 4398.87   84.02       ?       ?      ?      ? 
1 1 1   15    1    2 o  4 2083.68   42.05    0.50    0.02    0.50    0.02    0.00    0.00 2083.68   42.05       ?       ?      ?      ? 
1 1 1   15    1    5 o 19 1036.72   28.81    0.12    0.01    0.12    0.01    0.00    0.00 1036.72   28.81       ?       ?      ?      ? 
1 1 1   15    1    8 o  8 2647.06   48.59    0.81    0.03    0.81    0.03    0.00    0.00 2647.06   48.59       ?       ?      ?      ? 
1 1 1   15    1   11 o  1  153.58   55.30    0.00    0.00    0.00    0.00    0.00    0.00  153.58   55.30       ?       ?      ?      ? 
1 1 1   15    1   14 o  2  951.84   28.19    0.10    0.01    0.10    0.01    0.00    0.00  951.84   28.19       ?       ?      ?      ? 
1 1 1   15    1   17 o  9  503.52   36.64    0.03    0.00    0.03    0.00    0.00    0.00  503.52   36.64       ?       ?      ?      ? 
1 1 1   15    1   20 f  0  684.18   25.67    0.05    0.00    0.05    0.00    0.00    0.00  684.18   25.67       ?       ?      ?      ? 
1 1 1   15    1   23 o  1  244.11   65.83    0.01    0.00    0.01    0.00    0.00    0.00  244.11   65.83       ?       ?      ?      ? 
1 1 1   15    1   26 o 16  128.29   52.35    0.00    0.00    0.00    0.00    0.00    0.00  128.29   52.35       ?       ?      ?      ? 
1 1 1   15    2  -26 o 19   93.98   37.41    0.00    0.00    0.00    0.00    0.00    0.00   93.98   37.41       ?       ?      ?      ? 
1 1 1   15    2  -23 o  6  502.54   33.86    0.03    0.00    0.03    0.00    0.00    0.00  502.54   33.86       ?       ?      ?      ? 
1 1 1   15    2  -20 o  2  154.46   54.68    0.00    0.00    0.00    0.00    0.00    0.00  154.46   54.68       ?       ?      ?      ? 
1 1 1   15    2  -17 f  0  643.91   27.83    0.05    0.00    0.05    0.00    0.00    0.00  643.91   27.83       ?       ?      ?      ? 
1 1 1   15    2  -14 o 18  232.33   71.65    0.01    0.00    0.01    0.00    0.00    0.00  232.33   71.65       ?       ?      ?      ? 
1 1 1   15    2  -11 o  5 1526.15   31.36    0.27    0.01    0.27    0.01    0.00    0.00 1526.15   31.36       ?       ?      ?      ? 
1 1 1   15    2   -8 o 18  647.08   34.71    0.05    0.01    0.05    0.01    0.00    0.00  647.08   34.71       ?       ?      ?      ? 
1 1 1   15    2   -5 o 18 2623.27   50.19    0.79    0.03    0.79    0.03    0.00    0.00 2623.27   50.19       ?       ?      ?      ? 
1 1 1   15    2   -2 o 16 1361.18   32.47    0.21    0.01    0.21    0.01    0.00    0.00 1361.18   32.47       ?       ?      ?      ? 
1 1 1   15    2    1 o  3 1189.23   29.23    0.16    0.01    0.16    0.01    0.00    0.00 1189.23   29.23       ?       ?      ?      ? 
1 1 1   15    2    4 o  4 1948.55   38.48    0.44    0.02    0.44    0.02    0.00    0.00 1948.55   38.48       ?       ?      ?      ? 
1 1 1   15    2    7 o 11 2445.13   49.68    0.69    0.03    0.69    0.03    0.00    0.00 2445.13   49.68       ?       ?      ?      ? 
1 1 1   15    2   10 o  2  830.15   29.05    0.08    0.01    0.08    0.01    0.00    0.00  830.15   29.05       ?       ?      ?      ? 
1 1 1   15    2   13 o  9  761.37   29.68    0.07    0.01    0.07    0.01    0.00    0.00  761.37   29.68       ?       ?      ?      ? 
1 1 1   15    2   16 o 17 1346.16   28.27    0.21    0.01    0.21    0.01    0.00    0.00 1346.16   28.27       ?       ?      ?      ? 
1 1 1   15    2   19 o 18  866.08   25.56    0.09    0.01    0.09    0.01    0.00    0.00  866.08   25.56       ?       ?      ?      ? 
1 1 1   15    2   22 f  0  594.17   27.80    0.04    0.00    0.04    0.00    0.00    0.00  594.17   27.80       ?       ?      ?      ? 
1 1 1   15    2   25 o 19  302.06   52.24    0.01    0.00    0.01    0.00    0.00    0.00  302.06   52.24       ?       ?      ?      ? 
1 1 1   15    2   28 o 12   42.01   21.64    0.00    0.00    0.00    0.00    0.00    0.00   42.01   21.64       ?       ?      ?      ? 
1 1 1   15    3  -27 o 11  181.48   54.07    0.01    0.00    0.01    0.00    0.00    0.00  181.48   54.07       ?       ?      ?      ? 
1 1 1   15    3  -24 o 17  390.40   21.14    0.02    0.00    0.02    0.00    0.00    0.00  390.40   21.14       ?       ?      ?      ? 
1 1 1   15    3  -21 o  7  510.22   15.63    0.03    0.00    0.03    0.00    0.00    0.00  510.22   15.63       ?       ?      ?      ? 
1 1 1   15    3  -18 o 12  760.20   13.84    0.07    0.00    0.07    0.00    0.00    0.00  760.20   13.84       ?       ?      ?      ? 
1 1 1   15    3  -15 o 11  966.51   14.56    0.11    0.00    0.11    0.00    0.00    0.00  966.51   14.56       ?       ?      ?      ? 
1 1 1   15    3  -12 o 10 1906.51   23.39    0.42    0.01    0.42    0.01    0.00    0.00 1906.51   23.39       ?       ?      ?      ? 
1 1 1   15    3   -9 o 13  459.85   18.04    0.02    0.00    0.02    0.00    0.00    0.00  459.85   18.04       ?       ?      ?      ? 
1 1 1   15    3   -6 o  4  598.52   15.25    0.04    0.00    0.04    0.00    0.00    0.00  598.52   15.25       ?       ?      ?      ? 
1 1 1   15    3   -3 o 10 2790.93   33.50    0.89    0.02    0.89    0.02    0.00    0.00 2790.93   33.50       ?       ?      ?      ? 
1 1 1   15    3    0 o 15  652.79   14.39    0.05    0.00    0.05    0.00    0.00    0.00  652.79   14.39       ?       ?      ?      ? 
1 1 1   15    3    3 f  0 3837.69   46.03    1.69    0.04    1.69    0.04    0.00    0.00 3837.69   46.03       ?       ?      ?      ? 
1 1 1   15    3    6 o 14  466.67   17.80    0.03    0.00    0.03    0.00    0.00    0.00  466.67   17.80       ?       ?      ?      ? 
1 1 1   15    3    9 o  7  299.07   28.15    0.01    0.00    0.01    0.00    0.00    0.00  299.07   28.15       ?       ?      ?      ? 
1 1 1   15    3   12 o 13 1919.80   23.19    0.42    0.01    0.42    0.01    0.00    0.00 1919.80   23.19       ?       ?      ?      ? 
1 1 1   15    3   15 o  4  926.67   14.30    0.10    0.00    0.10    0.00    0.00    0.00  926.67   14.30       ?       ?      ?      ? 
1 1 1   15    3   18 o 18  532.93   15.88    0.03    0.00    0.03    0.00    0.00    0.00  532.93   15.88       ?       ?      ?      ? 
1 1 1   15    3   21 o 14  466.39   16.88    0.03    0.00    0.03    0.00    0.00    0.00  466.39   16.88       ?       ?      ?      ? 
1 1 1   15    3   24 o 15  156.19   46.68    0.00    0.00    0.00    0.00    0.00    0.00  156.19   46.68       ?       ?      ?      ? 
1 1 1   15    3   27 o  3  117.52   48.71    0.00    0.00    0.00    0.00    0.00    0.00  117.52   48.71       ?       ?      ?      ? 
1 1 1   15    4  -28 o  4   34.69   17.68    0.00    0.00    0.00    0.00    0.00    0.00   34.69   17.68       ?       ?      ?      ? 
1 1 1   15    4  -25 o 15  115.07   44.53    0.00    0.00    0.00    0.00    0.00    0.00  115.07   44.53       ?       ?      ?      ? 
1 1 1   15    4  -22 f  0  155.25   56.13    0.00    0.00    0.00    0.00    0.00    0.00  155.25   56.13       ?       ?      ?      ? 
1 1 1   15    4  -19 o 11  215.24   67.15    0.01    0.00    0.01    0.00    0.00    0.00  215.24   67.15       ?       ?      ?      ? 
1 1 1   15    4  -16 o 17  285.59   70.25    0.01    0.00    0.01    0.00    0.00    0.00  285.59   70.25       ?       ?      ?      ? 
1 1 1   15    4  -13 o  4  383.71   56.34    0.02    0.00    0.02    0.00    0.00    0.00  383.71   56.34       ?       ?      ?      ? 
1 1 1   15    4  -10 o 13 1013.82   28.91    0.12    0.01    0.12    0.01    0.00    0.00 1013.82   28.91       ?       ?      ?      ? 
1 1 1   15    4   -7 o 19 2094.63   44.00    0.50    0.02    0.50    0.02    0.00    0.00 2094.63   44.00       ?       ?      ?      ? 
1 1 1   15    4   -4 o 15 2493.52   47.18    0.71    0.03    0.71    0.03    0.00    0.00 2493.52   47.18       ?       ?      ?      ? 
1 1 1   15    4   -1 o 18 4419.25   80.99    2.25    0.08    2.25    0.08    0.00    0.00 4419.25   80.99       ?       ?      ?      ? 
1 1 1   15    4    2 o  9 1877.71   40.51    0.41    0.02    0.41    0.02    0.00    0.00 1877.71   40.51       ?       ?      ?      ? 
1 1 1   15    4    5 o  7 2160.11   49.64    0.54    0.02    0.54    0.02    0.00    0.00 2160.11   49.64       ?       ?      ?      ? 
1 1 1   15    4    8 o 15  622.06   36.87    0.04    0.01    0.04    0.01    0.00    0.00  622.06   36.87       ?       ?      ?      ? 
1 1 1   15    4   11 o  3 1002.27   30.44    0.12    0.01    0.12    0.01    0.00    0.00 1002.27   30.44       ?       ?      ?      ? 
1 1 1   15    4   14 o  1  732.92   33.19    0.06    0.01    0.06    0.01    0.00    0.00  732.92   33.19       ?       ?      ?      ? 
1 1 1   15    4   17 o  8 1890.98   37.70    0.41    0.02    0.41    0.02    0.00    0.00 1890.98   37.70       ?       ?      ?      ? 
1 1 1   15    4   20 o 10  222.34   69.36    0.01    0.00    0.01    0.00    0.00    0.00  222.34   69.36       ?       ?      ?      ? 
1 1 1   15    4   23 o  9  227.43   64.66    0.01    0.00    0.01    0.00    0.00    0.00  227.43   64.66       ?       ?      ?      ? 
1 1 1   15    4   26 o  2  129.85   55.18    0.00    0.00    0.00    0.00    0.00    0.00  129.85   55.18       ?       ?      ?      ? 
1 1 1   15    5  -26 o  4  134.11   56.09    0.00    0.00    0.00    0.00    0.00    0.00  134.11   56.09       ?       ?      ?      ? 
1 1 1   15    5  -23 f  0  331.81   55.33    0.01    0.00    0.01    0.00    0.00    0.00  331.81   55.33       ?       ?      ?      ? 
1 1 1   15    5  -20 f  0  289.43   59.72    0.01    0.00    0.01    0.00    0.00    0.00  289.43   59.72       ?       ?      ?      ? 
1 1 1   15    5  -17 o 14 1012.34   26.88    0.12    0.01    0.12    0.01    0.00    0.00 1012.34   26.88       ?       ?      ?      ? 
1 1 1   15    5  -14 f  0  374.08   64.46    0.02    0.01    0.02    0.01    0.00    0.00  374.08   64.46       ?       ?      ?      ? 
1 1 1   15    5  -11 o  1 2431.65   44.96    0.68    0.03    0.68    0.03    0.00    0.00 2431.65   44.96       ?       ?      ?      ? 
1 1 1   15    5   -8 o 13 1204.11   31.40    0.17    0.01    0.17    0.01    0.00    0.00 1204.11   31.40       ?       ?      ?      ? 
1 1 1   15    5   -5 o  4 1623.84   35.16    0.30    0.01    0.30    0.01    0.00    0.00 1623.84   35.16       ?       ?      ?      ? 
1 1 1   15    5   -2 o 13 2824.21   53.93    0.92    0.03    0.92    0.03    0.00    0.00 2824.21   53.93       ?       ?      ?      ? 
1 1 1   15    5    1 o  2 1835.50   40.62    0.39    0.02    0.39    0.02    0.00    0.00 1835.50   40.62       ?       ?      ?      ? 
1 1 1   15    5    4 o  9  958.33   30.70    0.11    0.01    0.11    0.01    0.00    0.00  958.33   30.70       ?       ?      ?      ? 
1 1 1   15    5    7 o  9 1354.53   33.17    0.21    0.01    0.21    0.01    0.00    0.00 1354.53   33.17       ?       ?      ?      ? 
1 1 1   15    5   10 o  7  714.79   32.10    0.06    0.01    0.06    0.01    0.00    0.00  714.79   32.10       ?       ?      ?      ? 
1 1 1   15    5   13 o 16  260.77   82.16    0.01    0.01    0.01    0.01    0.00    0.00  260.77   82.16       ?       ?      ?      ? 
1 1 1   15    5   16 o  2  482.59   40.42    0.03    0.00    0.03    0.00    0.00    0.00  482.59   40.42       ?       ?      ?      ? 
1 1 1   15    5   19 o 19  255.04   69.89    0.01    0.00    0.01    0.00    0.00    0.00  255.04   69.89       ?       ?      ?      ? 
1 1 1   15    5   22 o  6  579.28   27.71    0.04    0.00    0.04    0.00    0.00    0.00  579.28   27.71       ?       ?      ?      ? 
1 1 1   15    5   25 o  1  288.06   55.12    0.01    0.00    0.01    0.00    0.00    0.00  288.06   55.12       ?       ?      ?      ? 
1 1 1   15    5   28 o  8   29.76   15.53    0.00    0.00    0.00    0.00    0.00    0.00   29.76   15.53       ?       ?      ?      ? 
1 1 1   15    6  -27 f  0   92.10   41.09    0.00    0.00    0.00    0.00    0.00    0.00   92.10   41.09       ?       ?      ?      ? 
1 1 1   15    6  -24 o 14  114.80   41.29    0.00    0.00    0.00    0.00    0.00    0.00  114.80   41.29       ?       ?      ?      ? 
1 1 1   15    6  -21 o 17  284.63   28.02    0.01    0.00    0.01    0.00    0.00    0.00  284.63   28.02       ?       ?      ?      ? 
1 1 1   15    6  -18 o  7  151.59   47.24    0.00    0.00    0.00    0.00    0.00    0.00  151.59   47.24       ?       ?      ?      ? 
1 1 1   15    6  -15 o  7 1073.32   15.39    0.13    0.00    0.13    0.00    0.00    0.00 1073.32   15.39       ?       ?      ?      ? 
1 1 1   15    6  -12 o 11 1859.84   23.80    0.40    0.01    0.40    0.01    0.00    0.00 1859.84   23.80       ?       ?      ?      ? 
1 1 1   15    6   -9 f  0  668.07   15.38    0.05    0.00    0.05    0.00    0.00    0.00  668.07   15.38       ?       ?      ?      ? 
1 1 1   15    6   -6 o  2 2396.04   30.61    0.66    0.02    0.66    0.02    0.00    0.00 2396.04   30.61       ?       ?      ?      ? 
1 1 1   15    6   -3 o 17 3866.34   47.26    1.72    0.04    1.72    0.04    0.00    0.00 3866.34   47.26       ?       ?      ?      ? 
1 1 1   15    6    0 o  6 2143.80   27.47    0.53    0.01    0.53    0.01    0.00    0.00 2143.80   27.47       ?       ?      ?      ? 
1 1 1   15    6    3 o 11 1545.67   33.92    0.27    0.01    0.27    0.01    0.00    0.00 1545.67   33.92       ?       ?      ?      ? 
1 1 1   15    6    6 o 10 1507.69   21.15    0.26    0.01    0.26    0.01    0.00    0.00 1507.69   21.15       ?       ?      ?      ? 
1 1 1   15    6    9 o 12  989.87   14.86    0.11    0.00    0.11    0.00    0.00    0.00  989.87   14.86       ?       ?      ?      ? 
1 1 1   15    6   12 o  3 1240.20   17.52    0.18    0.00    0.18    0.00    0.00    0.00 1240.20   17.52       ?       ?      ?      ? 
1 1 1   15    6   15 o  7  938.74   14.63    0.10    0.00    0.10    0.00    0.00    0.00  938.74   14.63       ?       ?      ?      ? 
1 1 1   15    6   18 o  7  354.43   23.35    0.01    0.00    0.01    0.00    0.00    0.00  354.43   23.35       ?       ?      ?      ? 
1 1 1   15    6   21 o  5  506.72   16.57    0.03    0.00    0.03    0.00    0.00    0.00  506.72   16.57       ?       ?      ?      ? 
1 1 1   15    6   24 o 19  197.72   43.54    0.01    0.00    0.01    0.00    0.00    0.00  197.72   43.54       ?       ?      ?      ? 
1 1 1   15    6   27 o 18   91.02   40.76    0.00    0.00    0.00    0.00    0.00    0.00   91.02   40.76       ?       ?      ?      ? 
1 1 1   15    7  -28 o 16   25.35   12.99    0.00    0.00    0.00    0.00    0.00    0.00   25.35   12.99       ?       ?      ?      ? 
1 1 1   15    7  -25 o 19  214.98   73.36    0.01    0.00    0.01    0.00    0.00    0.00  214.98   73.36       ?       ?      ?      ? 
1 1 1   15    7  -22 o  8  366.32   53.27    0.02    0.00    0.02    0.00    0.00    0.00  366.32   53.27       ?       ?      ?      ? 
1 1 1   15    7  -19 o  1  183.09   63.18    0.00    0.00    0.00    0.00    0.00    0.00  183.09   63.18       ?       ?      ?      ? 
1 1 1   15    7  -16 o 13  895.98   28.67    0.09    0.01    0.09    0.01    0.00    0.00  895.98   28.67       ?       ?      ?      ? 
1 1 1   15    7  -13 o  8 2984.95   64.20    1.03    0.04    1.03    0.04    0.00    0.00 2984.95   64.20       ?       ?      ?      ? 
1 1 1   15    7  -10 o 17  538.05   44.89    0.03    0.01    0.03    0.01    0.00    0.00  538.05   44.89       ?       ?      ?      ? 
1 1 1   15    7   -7 o 10 1569.09   35.15    0.28    0.01    0.28    0.01    0.00    0.00 1569.09   35.15       ?       ?      ?      ? 
1 1 1   15    7   -4 o  6 1672.91   34.35    0.32    0.01    0.32    0.01    0.00    0.00 1672.91   34.35       ?       ?      ?      ? 
1 1 1   15    7   -1 o 11  531.96   45.43    0.03    0.01    0.03    0.01    0.00    0.00  531.96   45.43       ?       ?      ?      ? 
1 1 1   15    7    2 o 14  814.97   33.31    0.08    0.01    0.08    0.01    0.00    0.00  814.97   33.31       ?       ?      ?      ? 
1 1 1   15    7    5 o 14 1339.15   32.53    0.21    0.01    0.21    0.01    0.00    0.00 1339.15   32.53       ?       ?      ?      ? 
1 1 1   15    7    8 o 14  929.40   31.05    0.10    0.01    0.10    0.01    0.00    0.00  929.40   31.05       ?       ?      ?      ? 
1 1 1   15    7   11 o 16 1665.61   49.20    0.32    0.02    0.32    0.02    0.00    0.00 1665.61   49.20       ?       ?      ?      ? 
1 1 1   15    7   14 o 19 1017.78   29.24    0.12    0.01    0.12    0.01    0.00    0.00 1017.78   29.24       ?       ?      ?      ? 
1 1 1   15    7   17 o  9  892.11   31.21    0.09    0.01    0.09    0.01    0.00    0.00  892.11   31.21       ?       ?      ?      ? 
1 1 1   15    7   20 o 16  451.55   34.78    0.02    0.00    0.02    0.00    0.00    0.00  451.55   34.78       ?       ?      ?      ? 
1 1 1   15    7   23 o 11  212.86   66.27    0.01    0.00    0.01    0.00    0.00    0.00  212.86   66.27       ?       ?      ?      ? 
1 1 1   15    7   26 o 12  100.43   41.48    0.00    0.00    0.00    0.00    0.00    0.00  100.43   41.48       ?       ?      ?      ? 
1 1 1   15    8  -26 o 13  113.71   48.93    0.00    0.00    0.00    0.00    0.00    0.00  113.71   48.93       ?       ?      ?      ? 
1 1 1   15    8  -23 f  0  155.42   56.84    0.00    0.00    0.00    0.00    0.00    0.00  155.42   56.84       ?       ?      ?      ? 
1 1 1   15    8  -20 f  0  217.52   69.08    0.01    0.00    0.01    0.00    0.00    0.00  217.52   69.08       ?       ?      ?      ? 
1 1 1   15    8  -17 o  6  783.89   28.91    0.07    0.01    0.07    0.01    0.00    0.00  783.89   28.91       ?       ?      ?      ? 
1 1 1   15    8  -14 o  1 1480.19   39.33    0.25    0.01    0.25    0.01    0.00    0.00 1480.19   39.33       ?       ?      ?      ? 
1 1 1   15    8  -11 o 15  970.08   34.85    0.11    0.01    0.11    0.01    0.00    0.00  970.08   34.85       ?       ?      ?      ? 
1 1 1   15    8   -8 o  1 1428.00   34.04    0.23    0.01    0.23    0.01    0.00    0.00 1428.00   34.04       ?       ?      ?      ? 
1 1 1   15    8   -5 o 19 1656.86   38.37    0.32    0.01    0.32    0.01    0.00    0.00 1656.86   38.37       ?       ?      ?      ? 
1 1 1   15    8   -2 o 12 1618.33   36.72    0.30    0.01    0.30    0.01    0.00    0.00 1618.33   36.72       ?       ?      ?      ? 
1 1 1   15    8    1 o  9  187.56   66.40    0.00    0.00    0.00    0.00    0.00    0.00  187.56   66.40       ?       ?      ?      ? 
1 1 1   15    8    4 o 16 1470.61   31.50    0.25    0.01    0.25    0.01    0.00    0.00 1470.61   31.50       ?       ?      ?      ? 
1 1 1   15    8    7 o 13  460.94   52.66    0.02    0.01    0.02    0.01    0.00    0.00  460.94   52.66       ?       ?      ?      ? 
1 1 1   15    8   10 o  1 1332.80   32.64    0.20    0.01    0.20    0.01    0.00    0.00 1332.80   32.64       ?       ?      ?      ? 
1 1 1   15    8   13 o  6 1971.66   41.00    0.45    0.02    0.45    0.02    0.00    0.00 1971.66   41.00       ?       ?      ?      ? 
1 1 1   15    8   16 o 16  902.38   28.98    0.09    0.01    0.09    0.01    0.00    0.00  902.38   28.98       ?       ?      ?      ? 
1 1 1   15    8   19 o  6  921.46   27.10    0.10    0.01    0.10    0.01    0.00    0.00  921.46   27.10       ?       ?      ?      ? 
1 1 1   15    8   22 o 18  435.14   39.62    0.02    0.00    0.02    0.00    0.00    0.00  435.14   39.62       ?       ?      ?      ? 
1 1 1   15    8   25 o  4  136.56   53.98    0.00    0.00    0.00    0.00    0.00    0.00  136.56   53.98       ?       ?      ?      ? 
1 1 1   15    8   28 o 10   22.89   11.88    0.00    0.00    0.00    0.00    0.00    0.00   22.89   11.88       ?       ?      ?      ? 
1 1 1   15    9  -27 f  0   95.60   45.10    0.00    0.00    0.00    0.00    0.00    0.00   95.60   45.10       ?       ?      ?      ? 
1 1 1   15    9  -24 o  7  153.56   49.46    0.00    0.00    0.00    0.00    0.00    0.00  153.56   49.46       ?       ?      ?      ? 
1 1 1   15    9  -21 o 13  559.43   16.05    0.04    0.00    0.04    0.00    0.00    0.00  559.43   16.05       ?       ?      ?      ? 
1 1 1   15    9  -18 o  9  468.62   17.73    0.03    0.00    0.03    0.00    0.00    0.00  468.62   17.73       ?       ?      ?      ? 
1 1 1   15    9  -15 o 10  963.69   17.49    0.11    0.00    0.11    0.00    0.00    0.00  963.69   17.49       ?       ?      ?      ? 
1 1 1   15    9  -12 o 17 1429.66   18.83    0.23    0.01    0.23    0.01    0.00    0.00 1429.66   18.83       ?       ?      ?      ? 
1 1 1   15    9   -9 o  2 2556.96   31.58    0.75    0.02    0.75    0.02    0.00    0.00 2556.96   31.58       ?       ?      ?      ? 
1 1 1   15    9   -6 o 17  553.49   17.72    0.04    0.00    0.04    0.00    0.00    0.00  553.49   17.72       ?       ?      ?      ? 
1 1 1   15    9   -3 o  2 2762.78   34.12    0.88    0.02    0.88    0.02    0.00    0.00 2762.78   34.12       ?       ?      ?      ? 
1 1 1   15    9    0 o 17  915.82   14.70    0.10    0.00    0.10    0.00    0.00    0.00  915.82   14.70       ?       ?      ?      ? 
1 1 1   15    9    3 o  3 1654.46   22.05    0.31    0.01    0.31    0.01    0.00    0.00 1654.46   22.05       ?       ?      ?      ? 
1 1 1   15    9    6 o  8  719.44   14.72    0.06    0.00    0.06    0.00    0.00    0.00  719.44   14.72       ?       ?      ?      ? 
1 1 1   15    9    9 o 10 1461.14   20.73    0.25    0.01    0.25    0.01    0.00    0.00 1461.14   20.73       ?       ?      ?      ? 
1 1 1   15    9   12 o  1 1656.27   21.36    0.31    0.01    0.31    0.01    0.00    0.00 1656.27   21.36       ?       ?      ?      ? 
1 1 1   15    9   15 o 15 1628.60   22.01    0.30    0.01    0.30    0.01    0.00    0.00 1628.60   22.01       ?       ?      ?      ? 
1 1 1   15    9   18 o 10  848.81   15.05    0.08    0.00    0.08    0.00    0.00    0.00  848.81   15.05       ?       ?      ?      ? 
1 1 1   15    9   21 o  2  759.04   14.85    0.07    0.00    0.07    0.00    0.00    0.00  759.04   14.85       ?       ?      ?      ? 
1 1 1   15    9   24 o  3  360.13   24.26    0.02    0.00    0.02    0.00    0.00    0.00  360.13   24.26       ?       ?      ?      ? 
1 1 1   15    9   27 o 14   71.64   31.30    0.00    0.00    0.00    0.00    0.00    0.00   71.64   31.30       ?       ?      ?      ? 
1 1 1   15   10  -25 o  1  206.25   72.30    0.01    0.00    0.01    0.00    0.00    0.00  206.25   72.30       ?       ?      ?      ? 
1 1 1   15   10  -22 o  9  145.37   53.77    0.00    0.00    0.00    0.00    0.00    0.00  145.37   53.77       ?       ?      ?      ? 
1 1 1   15   10  -19 o 12  351.91   49.93    0.01    0.00    0.01    0.00    0.00    0.00  351.91   49.93       ?       ?      ?      ? 
1 1 1   15   10  -16 o  7 1803.33   41.55    0.38    0.02    0.38    0.02    0.00    0.00 1803.33   41.55       ?       ?      ?      ? 
1 1 1   15   10  -13 o  5  729.22   35.23    0.06    0.01    0.06    0.01    0.00    0.00  729.22   35.23       ?       ?      ?      ? 
1 1 1   15   10  -10 o  4 1790.19   39.71    0.37    0.02    0.37    0.02    0.00    0.00 1790.19   39.71       ?       ?      ?      ? 
1 1 1   15   10   -7 o  5  379.82   72.12    0.02    0.01    0.02    0.01    0.00    0.00  379.82   72.12       ?       ?      ?      ? 
1 1 1   15   10   -4 o 14 1682.16   42.12    0.33    0.02    0.33    0.02    0.00    0.00 1682.16   42.12       ?       ?      ?      ? 
1 1 1   15   10   -1 o 14 1802.06   35.87    0.37    0.01    0.37    0.01    0.00    0.00 1802.06   35.87       ?       ?      ?      ? 
1 1 1   15   10    2 o 14  951.76   34.52    0.10    0.01    0.10    0.01    0.00    0.00  951.76   34.52       ?       ?      ?      ? 
1 1 1   15   10    5 o 10 1944.53   44.40    0.44    0.02    0.44    0.02    0.00    0.00 1944.53   44.40       ?       ?      ?      ? 
1 1 1   15   10    8 o  8 1959.36   41.55    0.44    0.02    0.44    0.02    0.00    0.00 1959.36   41.55       ?       ?      ?      ? 
1 1 1   15   10   11 o 16 1217.91   32.85    0.17    0.01    0.17    0.01    0.00    0.00 1217.91   32.85       ?       ?      ?      ? 
1 1 1   15   10   14 o  8 1108.84   29.67    0.14    0.01    0.14    0.01    0.00    0.00 1108.84   29.67       ?       ?      ?      ? 
1 1 1   15   10   17 o 15  245.38   74.89    0.01    0.00    0.01    0.00    0.00    0.00  245.38   74.89       ?       ?      ?      ? 
1 1 1   15   10   20 o  2  428.80   46.29    0.02    0.00    0.02    0.00    0.00    0.00  428.80   46.29       ?       ?      ?      ? 
1 1 1   15   10   23 o  7  466.54   35.63    0.03    0.00    0.03    0.00    0.00    0.00  466.54   35.63       ?       ?      ?      ? 
1 1 1   15   10   26 o 13  107.79   47.44    0.00    0.00    0.00    0.00    0.00    0.00  107.79   47.44       ?       ?      ?      ? 
1 1 1   15   11  -26 o  1  104.52   46.25    0.00    0.00    0.00    0.00    0.00    0.00  104.52   46.25       ?       ?      ?      ? 
1 1 1   15   11  -23 o 17  109.37   41.03    0.00    0.00    0.00    0.00    0.00    0.00  109.37   41.03       ?       ?      ?      ? 
1 1 1   15   11  -20 o  7  218.80   70.67    0.01    0.00    0.01    0.00    0.00    0.00  218.80   70.67       ?       ?      ?      ? 
1 1 1   15   11  -17 o  6  570.93   38.69    0.04    0.01    0.04    0.01    0.00    0.00  570.93   38.69       ?       ?      ?      ? 
1 1 1   15   11  -14 o  7  658.69   35.47    0.05    0.01    0.05    0.01    0.00    0.00  658.69   35.47       ?       ?      ?      ? 
1 1 1   15   11  -11 o 16 2684.16   51.65    0.83    0.03    0.83    0.03    0.00    0.00 2684.16   51.65       ?       ?      ?      ? 
1 1 1   15   11   -8 o 15 1994.81   44.10    0.46    0.02    0.46    0.02    0.00    0.00 1994.81   44.10       ?       ?      ?      ? 
1 1 1   15   11   -5 o 16 1512.70   35.73    0.26    0.01    0.26    0.01    0.00    0.00 1512.70   35.73       ?       ?      ?      ? 
1 1 1   15   11   -2 o 12 2244.03   44.70    0.58    0.02    0.58    0.02    0.00    0.00 2244.03   44.70       ?       ?      ?      ? 
1 1 1   15   11    1 o  6 1208.98   29.92    0.17    0.01    0.17    0.01    0.00    0.00 1208.98   29.92       ?       ?      ?      ? 
1 1 1   15   11    4 o  9 1023.23   34.98    0.12    0.01    0.12    0.01    0.00    0.00 1023.23   34.98       ?       ?      ?      ? 
1 1 1   15   11    7 o  9 1186.10   32.10    0.16    0.01    0.16    0.01    0.00    0.00 1186.10   32.10       ?       ?      ?      ? 
1 1 1   15   11   10 o  6 2208.69   52.06    0.56    0.03    0.56    0.03    0.00    0.00 2208.69   52.06       ?       ?      ?      ? 
1 1 1   15   11   13 o  2 1375.15   36.16    0.22    0.01    0.22    0.01    0.00    0.00 1375.15   36.16       ?       ?      ?      ? 
1 1 1   15   11   16 o 11 1290.52   31.18    0.19    0.01    0.19    0.01    0.00    0.00 1290.52   31.18       ?       ?      ?      ? 
1 1 1   15   11   19 o 16  921.20   31.31    0.10    0.01    0.10    0.01    0.00    0.00  921.20   31.31       ?       ?      ?      ? 
1 1 1   15   11   22 o 11  533.20   33.59    0.03    0.00    0.03    0.00    0.00    0.00  533.20   33.59       ?       ?      ?      ? 
1 1 1   15   11   25 o 19  180.78   69.91    0.01    0.00    0.01    0.00    0.00    0.00  180.78   69.91       ?       ?      ?      ? 
1 1 1   15   12  -27 o  6   74.13   37.28    0.01    0.00    0.01    0.00    0.00    0.00   74.13   37.28       ?       ?      ?      ? 
1 1 1   15   12  -24 o 16  239.18   39.26    0.01    0.00    0.01    0.00    0.00    0.00  239.18   39.26       ?       ?      ?      ? 
1 1 1   15   12  -21 o  6  495.37   18.65    0.03    0.00    0.03    0.00    0.00    0.00  495.37   18.65       ?       ?      ?      ? 
1 1 1   15   12  -18 o  4  944.80   15.71    0.10    0.00    0.10    0.00    0.00    0.00  944.80   15.71       ?       ?      ?      ? 
1 1 1   15   12  -15 o  8  662.20   19.88    0.05    0.00    0.05    0.00    0.00    0.00  662.20   19.88       ?       ?      ?      ? 
1 1 1   15   12  -12 f  0  864.28   20.76    0.09    0.00    0.09    0.00    0.00    0.00  864.28   20.76       ?       ?      ?      ? 
1 1 1   15   12   -9 o 13 2632.24   32.76    0.80    0.02    0.80    0.02    0.00    0.00 2632.24   32.76       ?       ?      ?      ? 
1 1 1   15   12   -6 o 19 1997.94   24.30    0.46    0.01    0.46    0.01    0.00    0.00 1997.94   24.30       ?       ?      ?      ? 
1 1 1   15   12   -3 o  1  689.31   16.24    0.05    0.00    0.05    0.00    0.00    0.00  689.31   16.24       ?       ?      ?      ? 
1 1 1   15   12    0 o  3  679.89   15.21    0.05    0.00    0.05    0.00    0.00    0.00  679.89   15.21       ?       ?      ?      ? 
1 1 1   15   12    3 o  7  338.70   28.82    0.01    0.00    0.01    0.00    0.00    0.00  338.70   28.82       ?       ?      ?      ? 
1 1 1   15   12    6 o  7 2047.74   25.13    0.48    0.01    0.48    0.01    0.00    0.00 2047.74   25.13       ?       ?      ?      ? 
1 1 1   15   12    9 o 18 1771.30   23.11    0.36    0.01    0.36    0.01    0.00    0.00 1771.30   23.11       ?       ?      ?      ? 
1 1 1   15   12   12 o  1 1920.45   25.13    0.42    0.01    0.42    0.01    0.00    0.00 1920.45   25.13       ?       ?      ?      ? 
1 1 1   15   12   15 o 12 1526.23   23.04    0.27    0.01    0.27    0.01    0.00    0.00 1526.23   23.04       ?       ?      ?      ? 
1 1 1   15   12   18 o  7  521.95   17.81    0.03    0.00    0.03    0.00    0.00    0.00  521.95   17.81       ?       ?      ?      ? 
1 1 1   15   12   21 o  5  883.14   16.95    0.09    0.00    0.09    0.00    0.00    0.00  883.14   16.95       ?       ?      ?      ? 
1 1 1   15   12   24 f  0  186.71   49.73    0.00    0.00    0.00    0.00    0.00    0.00  186.71   49.73       ?       ?      ?      ? 
1 1 1   15   12   27 o  2   67.88   33.86    0.00    0.00    0.00    0.00    0.00    0.00   67.88   33.86       ?       ?      ?      ? 
1 1 1   15   13  -25 o  1   99.53   39.72    0.00    0.00    0.00    0.00    0.00    0.00   99.53   39.72       ?       ?      ?      ? 
1 1 1   15   13  -22 o 10  236.73   72.31    0.01    0.00    0.01    0.00    0.00    0.00  236.73   72.31       ?       ?      ?      ? 
1 1 1   15   13  -19 o  5  317.32   65.67    0.01    0.00    0.01    0.00    0.00    0.00  317.32   65.67       ?       ?      ?      ? 
1 1 1   15   13  -16 o 12 1189.15   36.33    0.16    0.01    0.16    0.01    0.00    0.00 1189.15   36.33       ?       ?      ?      ? 
1 1 1   15   13  -13 o 17  384.95   69.49    0.02    0.01    0.02    0.01    0.00    0.00  384.95   69.49       ?       ?      ?      ? 
1 1 1   15   13  -10 o  5 1764.06   45.18    0.36    0.02    0.36    0.02    0.00    0.00 1764.06   45.18       ?       ?      ?      ? 
1 1 1   15   13   -7 o  9 2191.04   44.21    0.55    0.02    0.55    0.02    0.00    0.00 2191.04   44.21       ?       ?      ?      ? 
1 1 1   15   13   -4 o 15 1366.40   32.39    0.21    0.01    0.21    0.01    0.00    0.00 1366.40   32.39       ?       ?      ?      ? 
1 1 1   15   13   -1 o  9 1023.93   30.75    0.12    0.01    0.12    0.01    0.00    0.00 1023.93   30.75       ?       ?      ?      ? 
1 1 1   15   13    2 o  5  650.73   40.22    0.05    0.01    0.05    0.01    0.00    0.00  650.73   40.22       ?       ?      ?      ? 
1 1 1   15   13    5 o 17 1243.79   33.00    0.18    0.01    0.18    0.01    0.00    0.00 1243.79   33.00       ?       ?      ?      ? 
1 1 1   15   13    8 o  3  204.53   71.89    0.00    0.00    0.00    0.00    0.00    0.00  204.53   71.89       ?       ?      ?      ? 
1 1 1   15   13   11 o 13 2537.13   55.32    0.74    0.03    0.74    0.03    0.00    0.00 2537.13   55.32       ?       ?      ?      ? 
1 1 1   15   13   14 o  8 1038.49   29.19    0.12    0.01    0.12    0.01    0.00    0.00 1038.49   29.19       ?       ?      ?      ? 
1 1 1   15   13   17 o 13  275.04   81.21    0.01    0.01    0.01    0.01    0.00    0.00  275.04   81.21       ?       ?      ?      ? 
1 1 1   15   13   20 o 16  602.44   35.01    0.04    0.00    0.04    0.00    0.00    0.00  602.44   35.01       ?       ?      ?      ? 
1 1 1   15   13   23 o  4  439.57   42.54    0.02    0.00    0.02    0.00    0.00    0.00  439.57   42.54       ?       ?      ?      ? 
1 1 1   15   13   26 o 14   87.60   37.60    0.00    0.00    0.00    0.00    0.00    0.00   87.60   37.60       ?       ?      ?      ? 
1 1 1   15   14  -26 o 12   96.14   43.96    0.00    0.00    0.00    0.00    0.00    0.00   96.14   43.96       ?       ?      ?      ? 
1 1 1   15   14  -23 o 17  293.98   63.28    0.01    0.00    0.01    0.00    0.00    0.00  293.98   63.28       ?       ?      ?      ? 
1 1 1   15   14  -20 o  2  869.57   34.48    0.09    0.01    0.09    0.01    0.00    0.00  869.57   34.48       ?       ?      ?      ? 
1 1 1   15   14  -17 o 10  171.19   61.65    0.00    0.00    0.00    0.00    0.00    0.00  171.19   61.65       ?       ?      ?      ? 
1 1 1   15   14  -14 o  6 1454.50   36.13    0.24    0.01    0.24    0.01    0.00    0.00 1454.50   36.13       ?       ?      ?      ? 
1 1 1   15   14  -11 o  7  405.04   70.76    0.02    0.01    0.02    0.01    0.00    0.00  405.04   70.76       ?       ?      ?      ? 
1 1 1   15   14   -8 o 11 1813.45   41.82    0.38    0.02    0.38    0.02    0.00    0.00 1813.45   41.82       ?       ?      ?      ? 
1 1 1   15   14   -5 o 10 1230.74   33.95    0.17    0.01    0.17    0.01    0.00    0.00 1230.74   33.95       ?       ?      ?      ? 
1 1 1   15   14   -2 o 18 1663.25   37.56    0.32    0.01    0.32    0.01    0.00    0.00 1663.25   37.56       ?       ?      ?      ? 
1 1 1   15   14    1 o  4  664.98   39.33    0.05    0.01    0.05    0.01    0.00    0.00  664.98   39.33       ?       ?      ?      ? 
1 1 1   15   14    4 o 11 1943.45   41.14    0.43    0.02    0.43    0.02    0.00    0.00 1943.45   41.14       ?       ?      ?      ? 
1 1 1   15   14    7 o 10  259.99   85.25    0.01    0.01    0.01    0.01    0.00    0.00  259.99   85.25       ?       ?      ?      ? 
1 1 1   15   14   10 o 14 2135.53   45.73    0.52    0.02    0.52    0.02    0.00    0.00 2135.53   45.73       ?       ?      ?      ? 
1 1 1   15   14   13 o 11 1973.75   45.60    0.45    0.02    0.45    0.02    0.00    0.00 1973.75   45.60       ?       ?      ?      ? 
1 1 1   15   14   16 o 16 1510.01   40.73    0.26    0.01    0.26    0.01    0.00    0.00 1510.01   40.73       ?       ?      ?      ? 
1 1 1   15   14   19 o  1  200.92   69.35    0.00    0.00    0.00    0.00    0.00    0.00  200.92   69.35       ?       ?      ?      ? 
1 1 1   15   14   22 o 19  196.24   68.84    0.00    0.00    0.00    0.00    0.00    0.00  196.24   68.84       ?       ?      ?      ? 
1 1 1   15   14   25 o  1   99.90   40.15    0.00    0.00    0.00    0.00    0.00    0.00   99.90   40.15       ?       ?      ?      ? 
1 1 1   15   15    0 o 17  161.47   55.74    0.00    0.00    0.00    0.00    0.00    0.00  161.47   55.74       ?       ?      ?      ? 
1 1 1   15   15    3 o  7 2103.42   25.96    0.51    0.01    0.51    0.01    0.00    0.00 2103.42   25.96       ?       ?      ?      ? 
1 1 1   15   15    6 o  7 3243.96   39.33    1.21    0.03    1.21    0.03    0.00    0.00 3243.96   39.33       ?       ?      ?      ? 
1 1 1   15   15    9 o  9 2387.10   30.01    0.65    0.02    0.65    0.02    0.00    0.00 2387.10   30.01       ?       ?      ?      ? 
1 1 1   15   15   12 o  5  836.02   16.48    0.08    0.00    0.08    0.00    0.00    0.00  836.02   16.48       ?       ?      ?      ? 
1 1 1   15   15   15 o 19 1070.69   16.93    0.13    0.00    0.13    0.00    0.00    0.00 1070.69   16.93       ?       ?      ?      ? 
1 1 1   15   15   18 o 18  166.79   50.40    0.00    0.00    0.00    0.00    0.00    0.00  166.79   50.40       ?       ?      ?      ? 
1 1 1   15   15   21 o 14  788.95   16.04    0.07    0.00    0.07    0.00    0.00    0.00  788.95   16.04       ?       ?      ?      ? 
1 1 1   15   15   24 o 13  407.72   23.62    0.02    0.00    0.02    0.00    0.00    0.00  407.72   23.62       ?       ?      ?      ? 
1 1 1   15   15   27 o  9   38.03   19.59    0.00    0.00    0.00    0.00    0.00    0.00   38.03   19.59       ?       ?      ?      ? 
1 1 1   16    0  -26 o 13   72.65   45.05    0.00    0.00    0.00    0.00    0.00    0.00   72.65   45.05   72.65   45.05   0.00   0.00 
1 1 1   16    0  -23 o  3  231.13  103.93    0.01    0.01    0.01    0.01    0.01    0.01  231.13  103.93  231.13  103.93  -0.00   0.00 
1 1 1   16    0  -20 o 18  651.92   41.16    0.05    0.01    0.05    0.01    0.05    0.01  651.92   41.16  651.92   41.16   0.00   0.00 
1 1 1   16    0  -17 o  4 2113.31   58.72    0.52    0.03    0.52    0.03    0.52    0.03 2113.31   58.72 2113.31   58.72  -0.00   0.00 
1 1 1   16    0  -14 o  5 2442.91   62.08    0.69    0.03    0.69    0.03    0.69    0.03 2442.91   62.08 2442.91   62.08  -0.00   0.00 
1 1 1   16    0  -11 o 10 2262.70   53.83    0.59    0.03    0.59    0.03    0.59    0.03 2262.70   53.83 2262.70   53.83  -0.00   0.00 
1 1 1   16    0   -8 o 15 2332.17   55.40    0.63    0.03    0.63    0.03    0.63    0.03 2332.17   55.40 2332.17   55.40  -0.00   0.00 
1 1 1   16    0   -5 o  1  529.51   57.63    0.03    0.01    0.03    0.01    0.03    0.01  529.51   57.63  529.51   57.63   0.00   0.00 
1 1 1   16    0   -2 o  2  117.30   69.07    0.00    0.00    0.00    0.00    0.00    0.00  117.30   69.07  117.30   69.07  -0.00   0.00 
1 1 1   16    0    1 o  4 1308.94   38.25    0.20    0.01    0.20    0.01    0.20    0.01 1308.94   38.25 1308.94   38.25  -0.00   0.00 
1 1 1   16    0    4 o  8 1125.11   37.33    0.15    0.01    0.15    0.01    0.15    0.01 1125.11   37.33 1125.11   37.33  -0.00   0.00 
1 1 1   16    0    7 o 17 1264.04   43.79    0.18    0.01    0.18    0.01    0.18    0.01 1264.04   43.79 1264.04   43.79   0.00   0.00 
1 1 1   16    0   10 o  4  487.30   66.41    0.03    0.01    0.03    0.01    0.03    0.01  487.30   66.41  487.30   66.41  -0.00   0.00 
1 1 1   16    0   13 o  1  733.54   48.02    0.06    0.01    0.06    0.01    0.06    0.01  733.54   48.02  733.54   48.02   0.00   0.00 
1 1 1   16    0   16 o 15 1112.44   34.60    0.14    0.01    0.14    0.01    0.14    0.01 1112.44   34.60 1112.44   34.60   0.00   0.00 
1 1 1   16    0   19 o 11   86.43   51.31    0.00    0.00    0.00    0.00    0.00    0.00   86.43   51.31   86.43   51.31  -0.00   0.00 
1 1 1   16    0   22 o 15  250.61  102.61    0.01    0.01    0.01    0.01    0.01    0.01  250.61  102.61  250.61  102.61   0.00   0.00 
1 1 1   16    0   25 o 15   97.98   59.93    0.00    0.00    0.00    0.00    0.00    0.00   97.98   59.93   97.98   59.93  -0.00   0.00 
1 1 1   16    0   28 o 16   37.79   28.25    0.00    0.00    0.00    0.00    0.00    0.00   37.79   28.25   37.79   28.25  -0.00   0.00 
1 1 1   16    1  -27 o 13   75.29   31.10    0.00    0.00    0.00    0.00    0.00    0.00   75.29   31.10       ?       ?      ?      ? 
1 1 1   16    1  -24 o 17  421.94   18.51    0.02    0.00    0.02    0.00    0.00    0.00  421.94   18.51       ?       ?      ?      ? 
1 1 1   16    1  -21 o  4  662.95   14.86    0.05    0.00    0.05    0.00    0.00    0.00  662.95   14.86       ?       ?      ?      ? 
1 1 1   16    1  -18 o  1  652.72   15.00    0.05    0.00    0.05    0.00    0.00    0.00  652.72   15.00       ?       ?      ?      ? 
1 1 1   16    1  -15 o 19  570.10   15.81    0.04    0.00    0.04    0.00    0.00    0.00  570.10   15.81       ?       ?      ?      ? 
1 1 1   16    1  -12 o 19 1673.42   21.25    0.32    0.01    0.32    0.01    0.00    0.00 1673.42   21.25       ?       ?      ?      ? 
1 1 1   16    1   -9 o 14  746.89   15.48    0.06    0.00    0.06    0.00    0.00    0.00  746.89   15.48       ?       ?      ?      ? 
1 1 1   16    1   -6 o  4 2227.49   27.74    0.57    0.01    0.57    0.01    0.00    0.00 2227.49   27.74       ?       ?      ?      ? 
1 1 1   16    1   -3 o 14 1386.66   28.65    0.22    0.01    0.22    0.01    0.00    0.00 1386.66   28.65       ?       ?      ?      ? 
1 1 1   16    1    0 o 18 3655.34   44.97    1.54    0.04    1.54    0.04    0.00    0.00 3655.34   44.97       ?       ?      ?      ? 
1 1 1   16    1    3 f  0 3425.22   42.71    1.35    0.03    1.35    0.03    0.00    0.00 3425.22   42.71       ?       ?      ?      ? 
1 1 1   16    1    6 o  4 1314.54   18.26    0.20    0.01    0.20    0.01    0.00    0.00 1314.54   18.26       ?       ?      ?      ? 
1 1 1   16    1    9 o 16 1441.69   18.47    0.24    0.01    0.24    0.01    0.00    0.00 1441.69   18.47       ?       ?      ?      ? 
1 1 1   16    1   12 o 19 1360.64   17.67    0.21    0.01    0.21    0.01    0.00    0.00 1360.64   17.67       ?       ?      ?      ? 
1 1 1   16    1   15 f  0  608.72   14.38    0.04    0.00    0.04    0.00    0.00    0.00  608.72   14.38       ?       ?      ?      ? 
1 1 1   16    1   18 o  3 1000.34   14.84    0.11    0.00    0.11    0.00    0.00    0.00 1000.34   14.84       ?       ?      ?      ? 
1 1 1   16    1   21 o 14  432.31   18.09    0.02    0.00    0.02    0.00    0.00    0.00  432.31   18.09       ?       ?      ?      ? 
1 1 1   16    1   24 o  8  212.15   40.45    0.01    0.00    0.01    0.00    0.00    0.00  212.15   40.45       ?       ?      ?      ? 
1 1 1   16    1   27 o  8   74.49   30.76    0.00    0.00    0.00    0.00    0.00    0.00   74.49   30.76       ?       ?      ?      ? 
1 1 1   16    2  -28 o 16   35.19   17.10    0.00    0.00    0.00    0.00    0.00    0.00   35.19   17.10       ?       ?      ?      ? 
1 1 1   16    2  -25 o 11  160.87   60.67    0.00    0.00    0.00    0.00    0.00    0.00  160.87   60.67       ?       ?      ?      ? 
1 1 1   16    2  -22 o  8  706.63   31.21    0.06    0.01    0.06    0.01    0.00    0.00  706.63   31.21       ?       ?      ?      ? 
1 1 1   16    2  -19 o 13 1019.75   26.75    0.12    0.01    0.12    0.01    0.00    0.00 1019.75   26.75       ?       ?      ?      ? 
1 1 1   16    2  -16 o 10  637.28   31.67    0.05    0.00    0.05    0.00    0.00    0.00  637.28   31.67       ?       ?      ?      ? 
1 1 1   16    2  -13 o 16 2095.66   41.95    0.50    0.02    0.50    0.02    0.00    0.00 2095.66   41.95       ?       ?      ?      ? 
1 1 1   16    2  -10 o  1 2088.27   40.55    0.50    0.02    0.50    0.02    0.00    0.00 2088.27   40.55       ?       ?      ?      ? 
1 1 1   16    2   -7 o  3 1827.92   39.44    0.38    0.02    0.38    0.02    0.00    0.00 1827.92   39.44       ?       ?      ?      ? 
1 1 1   16    2   -4 o  3 2872.45   55.38    0.95    0.04    0.95    0.04    0.00    0.00 2872.45   55.38       ?       ?      ?      ? 
1 1 1   16    2   -1 o 12 3469.03   64.77    1.39    0.05    1.39    0.05    0.00    0.00 3469.03   64.77       ?       ?      ?      ? 
1 1 1   16    2    2 o 18 2037.03   40.86    0.48    0.02    0.48    0.02    0.00    0.00 2037.03   40.86       ?       ?      ?      ? 
1 1 1   16    2    5 o  3 1777.54   36.77    0.36    0.01    0.36    0.01    0.00    0.00 1777.54   36.77       ?       ?      ?      ? 
1 1 1   16    2    8 o 14  630.16   35.65    0.05    0.01    0.05    0.01    0.00    0.00  630.16   35.65       ?       ?      ?      ? 
1 1 1   16    2   11 o 13 2344.70   46.36    0.63    0.02    0.63    0.02    0.00    0.00 2344.70   46.36       ?       ?      ?      ? 
1 1 1   16    2   14 o  4 1214.88   27.49    0.17    0.01    0.17    0.01    0.00    0.00 1214.88   27.49       ?       ?      ?      ? 
1 1 1   16    2   17 o 16 1532.98   36.76    0.27    0.01    0.27    0.01    0.00    0.00 1532.98   36.76       ?       ?      ?      ? 
1 1 1   16    2   20 o  4  329.36   49.24    0.01    0.00    0.01    0.00    0.00    0.00  329.36   49.24       ?       ?      ?      ? 
1 1 1   16    2   23 o  8  232.09   62.84    0.01    0.00    0.01    0.00    0.00    0.00  232.09   62.84       ?       ?      ?      ? 
1 1 1   16    2   26 o  2  142.87   59.18    0.00    0.00    0.00    0.00    0.00    0.00  142.87   59.18       ?       ?      ?      ? 
1 1 1   16    3  -26 o 10   98.72   39.76    0.00    0.00    0.00    0.00    0.00    0.00   98.72   39.76       ?       ?      ?      ? 
1 1 1   16    3  -23 o 19  435.40   43.03    0.02    0.00    0.02    0.00    0.00    0.00  435.40   43.03       ?       ?      ?      ? 
1 1 1   16    3  -20 o 13  168.64   58.69    0.00    0.00    0.00    0.00    0.00    0.00  168.64   58.69       ?       ?      ?      ? 
1 1 1   16    3  -17 o 19  301.94   73.29    0.01    0.01    0.01    0.01    0.00    0.00  301.94   73.29       ?       ?      ?      ? 
1 1 1   16    3  -14 o 14 1667.62   33.25    0.32    0.01    0.32    0.01    0.00    0.00 1667.62   33.25       ?       ?      ?      ? 
1 1 1   16    3  -11 o 19  721.17   34.33    0.06    0.01    0.06    0.01    0.00    0.00  721.17   34.33       ?       ?      ?      ? 
1 1 1   16    3   -8 o  7 1276.66   29.18    0.19    0.01    0.19    0.01    0.00    0.00 1276.66   29.18       ?       ?      ?      ? 
1 1 1   16    3   -5 o  1 2807.84   55.05    0.91    0.04    0.91    0.04    0.00    0.00 2807.84   55.05       ?       ?      ?      ? 
1 1 1   16    3   -2 o 11 2593.66   49.56    0.77    0.03    0.77    0.03    0.00    0.00 2593.66   49.56       ?       ?      ?      ? 
1 1 1   16    3    1 o 13 2156.64   43.12    0.53    0.02    0.53    0.02    0.00    0.00 2156.64   43.12       ?       ?      ?      ? 
1 1 1   16    3    4 o  4 2369.51   45.31    0.65    0.02    0.65    0.02    0.00    0.00 2369.51   45.31       ?       ?      ?      ? 
1 1 1   16    3    7 o 13  863.12   29.10    0.09    0.01    0.09    0.01    0.00    0.00  863.12   29.10       ?       ?      ?      ? 
1 1 1   16    3   10 o  7  698.02   34.81    0.06    0.01    0.06    0.01    0.00    0.00  698.02   34.81       ?       ?      ?      ? 
1 1 1   16    3   13 o 12 2007.28   43.34    0.46    0.02    0.46    0.02    0.00    0.00 2007.28   43.34       ?       ?      ?      ? 
1 1 1   16    3   16 o 11  514.98   41.38    0.03    0.00    0.03    0.00    0.00    0.00  514.98   41.38       ?       ?      ?      ? 
1 1 1   16    3   19 o 19  692.65   27.28    0.06    0.00    0.06    0.00    0.00    0.00  692.65   27.28       ?       ?      ?      ? 
1 1 1   16    3   22 o  5  320.12   54.53    0.01    0.00    0.01    0.00    0.00    0.00  320.12   54.53       ?       ?      ?      ? 
1 1 1   16    3   25 o 17  103.24   39.99    0.00    0.00    0.00    0.00    0.00    0.00  103.24   39.99       ?       ?      ?      ? 
1 1 1   16    3   28 o 17   32.42   16.79    0.00    0.00    0.00    0.00    0.00    0.00   32.42   16.79       ?       ?      ?      ? 
1 1 1   16    4  -27 o  2  104.34   46.62    0.00    0.00    0.00    0.00    0.00    0.00  104.34   46.62       ?       ?      ?      ? 
1 1 1   16    4  -24 o  6  185.43   47.97    0.00    0.00    0.00    0.00    0.00    0.00  185.43   47.97       ?       ?      ?      ? 
1 1 1   16    4  -21 o 12  445.56   17.59    0.02    0.00    0.02    0.00    0.00    0.00  445.56   17.59       ?       ?      ?      ? 
1 1 1   16    4  -18 o  2  709.38   14.29    0.06    0.00    0.06    0.00    0.00    0.00  709.38   14.29       ?       ?      ?      ? 
1 1 1   16    4  -15 o 14 1695.16   21.64    0.33    0.01    0.33    0.01    0.00    0.00 1695.16   21.64       ?       ?      ?      ? 
1 1 1   16    4  -12 o 18 2703.90   33.80    0.84    0.02    0.84    0.02    0.00    0.00 2703.90   33.80       ?       ?      ?      ? 
1 1 1   16    4   -9 o  9 1362.93   17.47    0.21    0.01    0.21    0.01    0.00    0.00 1362.93   17.47       ?       ?      ?      ? 
1 1 1   16    4   -6 o 17 1018.29   21.96    0.12    0.01    0.12    0.01    0.00    0.00 1018.29   21.96       ?       ?      ?      ? 
1 1 1   16    4   -3 o  7 1617.45   20.41    0.30    0.01    0.30    0.01    0.00    0.00 1617.45   20.41       ?       ?      ?      ? 
1 1 1   16    4    0 o 13  430.89   19.18    0.02    0.00    0.02    0.00    0.00    0.00  430.89   19.18       ?       ?      ?      ? 
1 1 1   16    4    3 o 18 1827.23   22.96    0.38    0.01    0.38    0.01    0.00    0.00 1827.23   22.96       ?       ?      ?      ? 
1 1 1   16    4    6 f  0 2273.97   30.20    0.59    0.02    0.59    0.02    0.00    0.00 2273.97   30.20       ?       ?      ?      ? 
1 1 1   16    4    9 o 13 1782.43   22.22    0.36    0.01    0.36    0.01    0.00    0.00 1782.43   22.22       ?       ?      ?      ? 
1 1 1   16    4   12 o 15 1259.55   21.79    0.18    0.01    0.18    0.01    0.00    0.00 1259.55   21.79       ?       ?      ?      ? 
1 1 1   16    4   15 o 15 2220.89   27.85    0.57    0.01    0.57    0.01    0.00    0.00 2220.89   27.85       ?       ?      ?      ? 
1 1 1   16    4   18 o  3  915.32   14.71    0.10    0.00    0.10    0.00    0.00    0.00  915.32   14.71       ?       ?      ?      ? 
1 1 1   16    4   21 o  5  313.94   25.08    0.01    0.00    0.01    0.00    0.00    0.00  313.94   25.08       ?       ?      ?      ? 
1 1 1   16    4   24 o  1  220.59   35.97    0.01    0.00    0.01    0.00    0.00    0.00  220.59   35.97       ?       ?      ?      ? 
1 1 1   16    4   27 o 10   85.10   37.20    0.00    0.00    0.00    0.00    0.00    0.00   85.10   37.20       ?       ?      ?      ? 
1 1 1   16    5  -28 o 11   26.34   13.12    0.00    0.00    0.00    0.00    0.00    0.00   26.34   13.12       ?       ?      ?      ? 
1 1 1   16    5  -25 o 12  127.04   50.12    0.00    0.00    0.00    0.00    0.00    0.00  127.04   50.12       ?       ?      ?      ? 
1 1 1   16    5  -22 o  9  158.23   56.66    0.00    0.00    0.00    0.00    0.00    0.00  158.23   56.66       ?       ?      ?      ? 
1 1 1   16    5  -19 o 12  409.62   46.37    0.02    0.00    0.02    0.00    0.00    0.00  409.62   46.37       ?       ?      ?      ? 
1 1 1   16    5  -16 o 11 1024.15   27.87    0.12    0.01    0.12    0.01    0.00    0.00 1024.15   27.87       ?       ?      ?      ? 
1 1 1   16    5  -13 o  4 1368.74   32.06    0.22    0.01    0.22    0.01    0.00    0.00 1368.74   32.06       ?       ?      ?      ? 
1 1 1   16    5  -10 o 19  381.43   62.84    0.02    0.01    0.02    0.01    0.00    0.00  381.43   62.84       ?       ?      ?      ? 
1 1 1   16    5   -7 o 16  790.89   31.46    0.07    0.01    0.07    0.01    0.00    0.00  790.89   31.46       ?       ?      ?      ? 
1 1 1   16    5   -4 o 15 2306.83   44.10    0.61    0.02    0.61    0.02    0.00    0.00 2306.83   44.10       ?       ?      ?      ? 
1 1 1   16    5   -1 f  0 2390.12   48.65    0.66    0.03    0.66    0.03    0.00    0.00 2390.12   48.65       ?       ?      ?      ? 
1 1 1   16    5    2 o 15  238.78   78.29    0.01    0.00    0.01    0.00    0.00    0.00  238.78   78.29       ?       ?      ?      ? 
1 1 1   16    5    5 o  3 1027.60   30.25    0.12    0.01    0.12    0.01    0.00    0.00 1027.60   30.25       ?       ?      ?      ? 
1 1 1   16    5    8 o 14  575.75   39.15    0.04    0.01    0.04    0.01    0.00    0.00  575.75   39.15       ?       ?      ?      ? 
1 1 1   16    5   11 o 10 1656.01   35.95    0.32    0.01    0.32    0.01    0.00    0.00 1656.01   35.95       ?       ?      ?      ? 
1 1 1   16    5   14 o  2  853.15   31.95    0.08    0.01    0.08    0.01    0.00    0.00  853.15   31.95       ?       ?      ?      ? 
1 1 1   16    5   17 o 18  427.38   45.31    0.02    0.00    0.02    0.00    0.00    0.00  427.38   45.31       ?       ?      ?      ? 
1 1 1   16    5   20 o 18 1593.32   46.86    0.30    0.02    0.30    0.02    0.00    0.00 1593.32   46.86       ?       ?      ?      ? 
1 1 1   16    5   23 o 14  199.39   62.87    0.01    0.00    0.01    0.00    0.00    0.00  199.39   62.87       ?       ?      ?      ? 
1 1 1   16    5   26 o 13   91.52   37.01    0.00    0.00    0.00    0.00    0.00    0.00   91.52   37.01       ?       ?      ?      ? 
1 1 1   16    6  -26 o 10  117.53   50.40    0.00    0.00    0.00    0.00    0.00    0.00  117.53   50.40       ?       ?      ?      ? 
1 1 1   16    6  -23 f  0  832.40   30.09    0.08    0.01    0.08    0.01    0.00    0.00  832.40   30.09       ?       ?      ?      ? 
1 1 1   16    6  -20 o 11  484.62   36.18    0.03    0.00    0.03    0.00    0.00    0.00  484.62   36.18       ?       ?      ?      ? 
1 1 1   16    6  -17 o  7  165.71   59.16    0.00    0.00    0.00    0.00    0.00    0.00  165.71   59.16       ?       ?      ?      ? 
1 1 1   16    6  -14 f  0 1927.81   42.98    0.43    0.02    0.43    0.02    0.00    0.00 1927.81   42.98       ?       ?      ?      ? 
1 1 1   16    6  -11 o 14  511.63   48.49    0.03    0.01    0.03    0.01    0.00    0.00  511.63   48.49       ?       ?      ?      ? 
1 1 1   16    6   -8 o 19  531.01   42.76    0.03    0.01    0.03    0.01    0.00    0.00  531.01   42.76       ?       ?      ?      ? 
1 1 1   16    6   -5 o  9 1844.77   43.32    0.39    0.02    0.39    0.02    0.00    0.00 1844.77   43.32       ?       ?      ?      ? 
1 1 1   16    6   -2 o 10 2663.15   58.39    0.82    0.04    0.82    0.04    0.00    0.00 2663.15   58.39       ?       ?      ?      ? 
1 1 1   16    6    1 o 10 1445.15   32.64    0.24    0.01    0.24    0.01    0.00    0.00 1445.15   32.64       ?       ?      ?      ? 
1 1 1   16    6    4 o  2 1955.68   41.79    0.44    0.02    0.44    0.02    0.00    0.00 1955.68   41.79       ?       ?      ?      ? 
1 1 1   16    6    7 o  6  327.43   78.56    0.01    0.01    0.01    0.01    0.00    0.00  327.43   78.56       ?       ?      ?      ? 
1 1 1   16    6   10 o 12 1375.10   30.51    0.22    0.01    0.22    0.01    0.00    0.00 1375.10   30.51       ?       ?      ?      ? 
1 1 1   16    6   13 o 12  709.34   40.06    0.06    0.01    0.06    0.01    0.00    0.00  709.34   40.06       ?       ?      ?      ? 
1 1 1   16    6   16 o 17  329.73   66.37    0.01    0.00    0.01    0.00    0.00    0.00  329.73   66.37       ?       ?      ?      ? 
1 1 1   16    6   19 o  5  707.75   28.64    0.06    0.00    0.06    0.00    0.00    0.00  707.75   28.64       ?       ?      ?      ? 
1 1 1   16    6   22 o 11  494.15   32.54    0.03    0.00    0.03    0.00    0.00    0.00  494.15   32.54       ?       ?      ?      ? 
1 1 1   16    6   25 o 10  125.41   49.24    0.00    0.00    0.00    0.00    0.00    0.00  125.41   49.24       ?       ?      ?      ? 
1 1 1   16    6   28 o  6   24.30   12.59    0.00    0.00    0.00    0.00    0.00    0.00   24.30   12.59       ?       ?      ?      ? 
1 1 1   16    7  -27 o  8   73.17   31.72    0.00    0.00    0.00    0.00    0.00    0.00   73.17   31.72       ?       ?      ?      ? 
1 1 1   16    7  -24 o 13  366.11   23.85    0.02    0.00    0.02    0.00    0.00    0.00  366.11   23.85       ?       ?      ?      ? 
1 1 1   16    7  -21 o  3  502.47   16.69    0.03    0.00    0.03    0.00    0.00    0.00  502.47   16.69       ?       ?      ?      ? 
1 1 1   16    7  -18 o 19  912.30   14.72    0.10    0.00    0.10    0.00    0.00    0.00  912.30   14.72       ?       ?      ?      ? 
1 1 1   16    7  -15 o  2 1520.48   20.18    0.27    0.01    0.27    0.01    0.00    0.00 1520.48   20.18       ?       ?      ?      ? 
1 1 1   16    7  -12 o 12  934.95   16.92    0.10    0.00    0.10    0.00    0.00    0.00  934.95   16.92       ?       ?      ?      ? 
1 1 1   16    7   -9 o  8 1305.68   17.79    0.20    0.01    0.20    0.01    0.00    0.00 1305.68   17.79       ?       ?      ?      ? 
1 1 1   16    7   -6 o  3 1535.16   19.83    0.27    0.01    0.27    0.01    0.00    0.00 1535.16   19.83       ?       ?      ?      ? 
1 1 1   16    7   -3 o 11 1388.07   18.55    0.22    0.01    0.22    0.01    0.00    0.00 1388.07   18.55       ?       ?      ?      ? 
1 1 1   16    7    0 o 13 1651.35   21.18    0.31    0.01    0.31    0.01    0.00    0.00 1651.35   21.18       ?       ?      ?      ? 
1 1 1   16    7    3 o 16 2005.58   25.09    0.46    0.01    0.46    0.01    0.00    0.00 2005.58   25.09       ?       ?      ?      ? 
1 1 1   16    7    6 o  4 1197.33   16.49    0.16    0.00    0.16    0.00    0.00    0.00 1197.33   16.49       ?       ?      ?      ? 
1 1 1   16    7    9 o 10  872.98   14.90    0.09    0.00    0.09    0.00    0.00    0.00  872.98   14.90       ?       ?      ?      ? 
1 1 1   16    7   12 o  1 1607.00   20.90    0.30    0.01    0.30    0.01    0.00    0.00 1607.00   20.90       ?       ?      ?      ? 
1 1 1   16    7   15 o  2 1223.76   17.02    0.17    0.00    0.17    0.00    0.00    0.00 1223.76   17.02       ?       ?      ?      ? 
1 1 1   16    7   18 o  7  689.21   15.09    0.05    0.00    0.05    0.00    0.00    0.00  689.21   15.09       ?       ?      ?      ? 
1 1 1   16    7   21 f  0  224.04   37.97    0.01    0.00    0.01    0.00    0.00    0.00  224.04   37.97       ?       ?      ?      ? 
1 1 1   16    7   24 o  9  261.92   30.90    0.01    0.00    0.01    0.00    0.00    0.00  261.92   30.90       ?       ?      ?      ? 
1 1 1   16    7   27 o  7   96.62   44.59    0.00    0.00    0.00    0.00    0.00    0.00   96.62   44.59       ?       ?      ?      ? 
1 1 1   16    8  -25 o  2  356.13   55.71    0.02    0.00    0.02    0.00    0.00    0.00  356.13   55.71       ?       ?      ?      ? 
1 1 1   16    8  -22 o  8  130.77   48.23    0.00    0.00    0.00    0.00    0.00    0.00  130.77   48.23       ?       ?      ?      ? 
1 1 1   16    8  -19 f  0  660.71   31.24    0.05    0.00    0.05    0.00    0.00    0.00  660.71   31.24       ?       ?      ?      ? 
1 1 1   16    8  -16 o  5  714.60   29.62    0.06    0.00    0.06    0.00    0.00    0.00  714.60   29.62       ?       ?      ?      ? 
1 1 1   16    8  -13 o 18  532.62   47.21    0.03    0.01    0.03    0.01    0.00    0.00  532.62   47.21       ?       ?      ?      ? 
1 1 1   16    8  -10 o  1 1319.58   31.93    0.20    0.01    0.20    0.01    0.00    0.00 1319.58   31.93       ?       ?      ?      ? 
1 1 1   16    8   -7 o 18 1459.17   38.35    0.25    0.01    0.25    0.01    0.00    0.00 1459.17   38.35       ?       ?      ?      ? 
1 1 1   16    8   -4 o 10 1051.41   30.91    0.13    0.01    0.13    0.01    0.00    0.00 1051.41   30.91       ?       ?      ?      ? 
1 1 1   16    8   -1 o  5 2149.52   43.57    0.53    0.02    0.53    0.02    0.00    0.00 2149.52   43.57       ?       ?      ?      ? 
1 1 1   16    8    2 o  8 2088.43   45.38    0.50    0.02    0.50    0.02    0.00    0.00 2088.43   45.38       ?       ?      ?      ? 
1 1 1   16    8    5 o  7 1489.82   35.55    0.26    0.01    0.26    0.01    0.00    0.00 1489.82   35.55       ?       ?      ?      ? 
1 1 1   16    8    8 o  9  773.77   32.09    0.07    0.01    0.07    0.01    0.00    0.00  773.77   32.09       ?       ?      ?      ? 
1 1 1   16    8   11 o 17 1695.44   44.31    0.33    0.02    0.33    0.02    0.00    0.00 1695.44   44.31       ?       ?      ?      ? 
1 1 1   16    8   14 f  0 1485.25   34.53    0.25    0.01    0.25    0.01    0.00    0.00 1485.25   34.53       ?       ?      ?      ? 
1 1 1   16    8   17 o 19  362.98   63.68    0.02    0.01    0.02    0.01    0.00    0.00  362.98   63.68       ?       ?      ?      ? 
1 1 1   16    8   20 o 10  722.84   27.48    0.06    0.00    0.06    0.00    0.00    0.00  722.84   27.48       ?       ?      ?      ? 
1 1 1   16    8   23 f  0  198.86   65.55    0.01    0.00    0.01    0.00    0.00    0.00  198.86   65.55       ?       ?      ?      ? 
1 1 1   16    8   26 o 13   99.22   41.91    0.00    0.00    0.00    0.00    0.00    0.00   99.22   41.91       ?       ?      ?      ? 
1 1 1   16    9  -26 o  2  101.76   43.73    0.00    0.00    0.00    0.00    0.00    0.00  101.76   43.73       ?       ?      ?      ? 
1 1 1   16    9  -23 o  4  171.85   63.51    0.00    0.00    0.00    0.00    0.00    0.00  171.85   63.51       ?       ?      ?      ? 
1 1 1   16    9  -20 o 14  745.99   30.85    0.06    0.01    0.06    0.01    0.00    0.00  745.99   30.85       ?       ?      ?      ? 
1 1 1   16    9  -17 o  3  870.13   30.40    0.09    0.01    0.09    0.01    0.00    0.00  870.13   30.40       ?       ?      ?      ? 
1 1 1   16    9  -14 o 12 1757.79   44.35    0.36    0.02    0.36    0.02    0.00    0.00 1757.79   44.35       ?       ?      ?      ? 
1 1 1   16    9  -11 o  2 2177.60   44.15    0.55    0.02    0.55    0.02    0.00    0.00 2177.60   44.15       ?       ?      ?      ? 
1 1 1   16    9   -8 o  8 1573.59   36.60    0.28    0.01    0.28    0.01    0.00    0.00 1573.59   36.60       ?       ?      ?      ? 
1 1 1   16    9   -5 o 12 1797.42   37.65    0.37    0.02    0.37    0.02    0.00    0.00 1797.42   37.65       ?       ?      ?      ? 
1 1 1   16    9   -2 o 14  348.67   76.03    0.01    0.01    0.01    0.01    0.00    0.00  348.67   76.03       ?       ?      ?      ? 
1 1 1   16    9    1 o  9 1179.65   31.18    0.16    0.01    0.16    0.01    0.00    0.00 1179.65   31.18       ?       ?      ?      ? 
1 1 1   16    9    4 o  1 2417.39   50.28    0.67    0.03    0.67    0.03    0.00    0.00 2417.39   50.28       ?       ?      ?      ? 
1 1 1   16    9    7 o 13 1091.46   30.79    0.14    0.01    0.14    0.01    0.00    0.00 1091.46   30.79       ?       ?      ?      ? 
1 1 1   16    9   10 o 12  853.13   35.06    0.08    0.01    0.08    0.01    0.00    0.00  853.13   35.06       ?       ?      ?      ? 
1 1 1   16    9   13 f  0  241.89   79.67    0.01    0.01    0.01    0.01    0.00    0.00  241.89   79.67       ?       ?      ?      ? 
1 1 1   16    9   16 o 10 1836.32   43.28    0.39    0.02    0.39    0.02    0.00    0.00 1836.32   43.28       ?       ?      ?      ? 
1 1 1   16    9   19 o  8  680.81   33.65    0.05    0.01    0.05    0.01    0.00    0.00  680.81   33.65       ?       ?      ?      ? 
1 1 1   16    9   22 f  0  139.17   51.20    0.00    0.00    0.00    0.00    0.00    0.00  139.17   51.20       ?       ?      ?      ? 
1 1 1   16    9   25 o 10  112.03   44.54    0.00    0.00    0.00    0.00    0.00    0.00  112.03   44.54       ?       ?      ?      ? 
1 1 1   16   10  -27 o 11   74.90   36.85    0.00    0.00    0.00    0.00    0.00    0.00   74.90   36.85       ?       ?      ?      ? 
1 1 1   16   10  -24 o 17  306.84   30.54    0.01    0.00    0.01    0.00    0.00    0.00  306.84   30.54       ?       ?      ?      ? 
1 1 1   16   10  -21 o  8  390.37   21.14    0.02    0.00    0.02    0.00    0.00    0.00  390.37   21.14       ?       ?      ?      ? 
1 1 1   16   10  -18 o 14  558.45   16.06    0.04    0.00    0.04    0.00    0.00    0.00  558.45   16.06       ?       ?      ?      ? 
1 1 1   16   10  -15 o  2 1628.15   22.38    0.30    0.01    0.30    0.01    0.00    0.00 1628.15   22.38       ?       ?      ?      ? 
1 1 1   16   10  -12 o 17 2754.64   34.37    0.87    0.02    0.87    0.02    0.00    0.00 2754.64   34.37       ?       ?      ?      ? 
1 1 1   16   10   -9 o  4 2134.98   26.44    0.52    0.01    0.52    0.01    0.00    0.00 2134.98   26.44       ?       ?      ?      ? 
1 1 1   16   10   -6 o  5  557.63   17.61    0.04    0.00    0.04    0.00    0.00    0.00  557.63   17.61       ?       ?      ?      ? 
1 1 1   16   10   -3 o 14  678.98   16.41    0.05    0.00    0.05    0.00    0.00    0.00  678.98   16.41       ?       ?      ?      ? 
1 1 1   16   10    0 o 19 1141.63   15.68    0.15    0.00    0.15    0.00    0.00    0.00 1141.63   15.68       ?       ?      ?      ? 
1 1 1   16   10    3 o  2  295.14   33.91    0.01    0.00    0.01    0.00    0.00    0.00  295.14   33.91       ?       ?      ?      ? 
1 1 1   16   10    6 o  5  749.25   14.93    0.06    0.00    0.06    0.00    0.00    0.00  749.25   14.93       ?       ?      ?      ? 
1 1 1   16   10    9 o 12 1816.47   22.64    0.38    0.01    0.38    0.01    0.00    0.00 1816.47   22.64       ?       ?      ?      ? 
1 1 1   16   10   12 o  1 2014.83   26.34    0.47    0.01    0.47    0.01    0.00    0.00 2014.83   26.34       ?       ?      ?      ? 
1 1 1   16   10   15 o  1  752.00   18.06    0.06    0.00    0.06    0.00    0.00    0.00  752.00   18.06       ?       ?      ?      ? 
1 1 1   16   10   18 f  0  626.87   15.41    0.05    0.00    0.05    0.00    0.00    0.00  626.87   15.41       ?       ?      ?      ? 
1 1 1   16   10   21 o 16  452.51   18.32    0.02    0.00    0.02    0.00    0.00    0.00  452.51   18.32       ?       ?      ?      ? 
1 1 1   16   10   24 o  8  496.06   18.64    0.03    0.00    0.03    0.00    0.00    0.00  496.06   18.64       ?       ?      ?      ? 
1 1 1   16   10   27 o  4   67.15   30.88    0.00    0.00    0.00    0.00    0.00    0.00   67.15   30.88       ?       ?      ?      ? 
1 1 1   16   11  -25 o  7  128.43   53.59    0.00    0.00    0.00    0.00    0.00    0.00  128.43   53.59       ?       ?      ?      ? 
1 1 1   16   11  -22 o  5  280.40   67.89    0.01    0.00    0.01    0.00    0.00    0.00  280.40   67.89       ?       ?      ?      ? 
1 1 1   16   11  -19 o 19  384.80   55.95    0.02    0.00    0.02    0.00    0.00    0.00  384.80   55.95       ?       ?      ?      ? 
1 1 1   16   11  -16 o  2 1086.88   32.86    0.14    0.01    0.14    0.01    0.00    0.00 1086.88   32.86       ?       ?      ?      ? 
1 1 1   16   11  -13 o  8  573.68   44.32    0.04    0.01    0.04    0.01    0.00    0.00  573.68   44.32       ?       ?      ?      ? 
1 1 1   16   11  -10 o 12 2379.84   60.42    0.65    0.03    0.65    0.03    0.00    0.00 2379.84   60.42       ?       ?      ?      ? 
1 1 1   16   11   -7 o 11 1393.93   37.30    0.22    0.01    0.22    0.01    0.00    0.00 1393.93   37.30       ?       ?      ?      ? 
1 1 1   16   11   -4 f  0 2259.24   46.08    0.59    0.02    0.59    0.02    0.00    0.00 2259.24   46.08       ?       ?      ?      ? 
1 1 1   16   11   -1 o  6 2727.28   52.10    0.86    0.03    0.86    0.03    0.00    0.00 2727.28   52.10       ?       ?      ?      ? 
1 1 1   16   11    2 o  2 1241.86   33.05    0.18    0.01    0.18    0.01    0.00    0.00 1241.86   33.05       ?       ?      ?      ? 
1 1 1   16   11    5 o 15  755.47   37.62    0.07    0.01    0.07    0.01    0.00    0.00  755.47   37.62       ?       ?      ?      ? 
1 1 1   16   11    8 o 19 1821.22   39.32    0.38    0.02    0.38    0.02    0.00    0.00 1821.22   39.32       ?       ?      ?      ? 
1 1 1   16   11   11 o 18 1277.79   33.00    0.19    0.01    0.19    0.01    0.00    0.00 1277.79   33.00       ?       ?      ?      ? 
1 1 1   16   11   14 o  9  868.43   33.48    0.09    0.01    0.09    0.01    0.00    0.00  868.43   33.48       ?       ?      ?      ? 
1 1 1   16   11   17 o  4 1123.56   31.62    0.15    0.01    0.15    0.01    0.00    0.00 1123.56   31.62       ?       ?      ?      ? 
1 1 1   16   11   20 o 18  180.65   64.06    0.00    0.00    0.00    0.00    0.00    0.00  180.65   64.06       ?       ?      ?      ? 
1 1 1   16   11   23 o 19  109.65   41.23    0.00    0.00    0.00    0.00    0.00    0.00  109.65   41.23       ?       ?      ?      ? 
1 1 1   16   11   26 o 15   94.03   40.52    0.00    0.00    0.00    0.00    0.00    0.00   94.03   40.52       ?       ?      ?      ? 
1 1 1   16   12  -26 o  7   88.30   38.02    0.00    0.00    0.00    0.00    0.00    0.00   88.30   38.02       ?       ?      ?      ? 
1 1 1   16   12  -23 o 15  146.61   54.95    0.00    0.00    0.00    0.00    0.00    0.00  146.61   54.95       ?       ?      ?      ? 
1 1 1   16   12  -20 o  2  644.67   34.85    0.05    0.01    0.05    0.01    0.00    0.00  644.67   34.85       ?       ?      ?      ? 
1 1 1   16   12  -17 o 11  252.50   77.53    0.01    0.00    0.01    0.00    0.00    0.00  252.50   77.53       ?       ?      ?      ? 
1 1 1   16   12  -14 o  1 1230.44   32.94    0.17    0.01    0.17    0.01    0.00    0.00 1230.44   32.94       ?       ?      ?      ? 
1 1 1   16   12  -11 o 13  718.28   40.20    0.06    0.01    0.06    0.01    0.00    0.00  718.28   40.20       ?       ?      ?      ? 
1 1 1   16   12   -8 o  8 1055.66   34.06    0.13    0.01    0.13    0.01    0.00    0.00 1055.66   34.06       ?       ?      ?      ? 
1 1 1   16   12   -5 o  9 1620.67   38.17    0.30    0.01    0.30    0.01    0.00    0.00 1620.67   38.17       ?       ?      ?      ? 
1 1 1   16   12   -2 o  4 1453.38   45.14    0.24    0.02    0.24    0.02    0.00    0.00 1453.38   45.14       ?       ?      ?      ? 
1 1 1   16   12    1 o 16 3104.35   64.86    1.11    0.05    1.11    0.05    0.00    0.00 3104.35   64.86       ?       ?      ?      ? 
1 1 1   16   12    4 o  5  472.05   62.58    0.03    0.01    0.03    0.01    0.00    0.00  472.05   62.58       ?       ?      ?      ? 
1 1 1   16   12    7 o  3  549.61   52.87    0.04    0.01    0.04    0.01    0.00    0.00  549.61   52.87       ?       ?      ?      ? 
1 1 1   16   12   10 o 12  414.08   87.39    0.02    0.01    0.02    0.01    0.00    0.00  414.08   87.39       ?       ?      ?      ? 
1 1 1   16   12   13 f  0  471.34   52.37    0.03    0.01    0.03    0.01    0.00    0.00  471.34   52.37       ?       ?      ?      ? 
1 1 1   16   12   16 o 12  699.61   35.37    0.06    0.01    0.06    0.01    0.00    0.00  699.61   35.37       ?       ?      ?      ? 
1 1 1   16   12   19 o  3  482.50   41.42    0.03    0.00    0.03    0.00    0.00    0.00  482.50   41.42       ?       ?      ?      ? 
1 1 1   16   12   22 o  1  205.91   69.45    0.01    0.00    0.01    0.00    0.00    0.00  205.91   69.45       ?       ?      ?      ? 
1 1 1   16   12   25 o  6   91.54   36.16    0.00    0.00    0.00    0.00    0.00    0.00   91.54   36.16       ?       ?      ?      ? 
1 1 1   16   13  -27 o 11   46.86   23.51    0.00    0.00    0.00    0.00    0.00    0.00   46.86   23.51       ?       ?      ?      ? 
1 1 1   16   13  -24 f  0   93.54   35.27    0.00    0.00    0.00    0.00    0.00    0.00   93.54   35.27       ?       ?      ?      ? 
1 1 1   16   13  -21 o  4  381.54   21.62    0.02    0.00    0.02    0.00    0.00    0.00  381.54   21.62       ?       ?      ?      ? 
1 1 1   16   13  -18 o 12  451.77   19.33    0.02    0.00    0.02    0.00    0.00    0.00  451.77   19.33       ?       ?      ?      ? 
1 1 1   16   13  -15 o  4  373.39   25.89    0.02    0.00    0.02    0.00    0.00    0.00  373.39   25.89       ?       ?      ?      ? 
1 1 1   16   13  -12 o 12 3279.11   40.64    1.24    0.03    1.24    0.03    0.00    0.00 3279.11   40.64       ?       ?      ?      ? 
1 1 1   16   13   -9 o 16  604.46   21.47    0.04    0.00    0.04    0.00    0.00    0.00  604.46   21.47       ?       ?      ?      ? 
1 1 1   16   13   -6 o 14 1611.00   20.91    0.30    0.01    0.30    0.01    0.00    0.00 1611.00   20.91       ?       ?      ?      ? 
1 1 1   16   13   -3 o 10 1188.15   17.28    0.16    0.00    0.16    0.00    0.00    0.00 1188.15   17.28       ?       ?      ?      ? 
1 1 1   16   13    0 o 16 1575.04   19.95    0.28    0.01    0.28    0.01    0.00    0.00 1575.04   19.95       ?       ?      ?      ? 
1 1 1   16   13    3 o 17 1809.43   23.21    0.38    0.01    0.38    0.01    0.00    0.00 1809.43   23.21       ?       ?      ?      ? 
1 1 1   16   13    6 o 18 1154.25   16.49    0.15    0.00    0.15    0.00    0.00    0.00 1154.25   16.49       ?       ?      ?      ? 
1 1 1   16   13    9 o  5 1329.89   19.20    0.20    0.01    0.20    0.01    0.00    0.00 1329.89   19.20       ?       ?      ?      ? 
1 1 1   16   13   12 o  6 3205.75   38.85    1.18    0.03    1.18    0.03    0.00    0.00 3205.75   38.85       ?       ?      ?      ? 
1 1 1   16   13   15 o  8  458.54   22.00    0.02    0.00    0.02    0.00    0.00    0.00  458.54   22.00       ?       ?      ?      ? 
1 1 1   16   13   18 o 15  383.77   22.72    0.02    0.00    0.02    0.00    0.00    0.00  383.77   22.72       ?       ?      ?      ? 
1 1 1   16   13   21 o  7  200.95   45.43    0.01    0.00    0.01    0.00    0.00    0.00  200.95   45.43       ?       ?      ?      ? 
1 1 1   16   13   24 o 17  124.88   46.10    0.00    0.00    0.00    0.00    0.00    0.00  124.88   46.10       ?       ?      ?      ? 
1 1 1   16   13   27 o  2   47.18   23.98    0.00    0.00    0.00    0.00    0.00    0.00   47.18   23.98       ?       ?      ?      ? 
1 1 1   16   14  -25 o  9  104.72   43.01    0.00    0.00    0.00    0.00    0.00    0.00  104.72   43.01       ?       ?      ?      ? 
1 1 1   16   14  -22 o 13  295.11   68.20    0.01    0.00    0.01    0.00    0.00    0.00  295.11   68.20       ?       ?      ?      ? 
1 1 1   16   14  -19 o 10  415.77   50.62    0.02    0.00    0.02    0.00    0.00    0.00  415.77   50.62       ?       ?      ?      ? 
1 1 1   16   14  -16 o  5  306.26   80.28    0.01    0.01    0.01    0.01    0.00    0.00  306.26   80.28       ?       ?      ?      ? 
1 1 1   16   14  -13 o 13  858.95   34.84    0.08    0.01    0.08    0.01    0.00    0.00  858.95   34.84       ?       ?      ?      ? 
1 1 1   16   14  -10 o 15 1161.50   36.63    0.16    0.01    0.16    0.01    0.00    0.00 1161.50   36.63       ?       ?      ?      ? 
1 1 1   16   14   -7 o  6 1797.11   35.93    0.37    0.01    0.37    0.01    0.00    0.00 1797.11   35.93       ?       ?      ?      ? 
1 1 1   16   14   -4 o  4 1546.13   34.70    0.27    0.01    0.27    0.01    0.00    0.00 1546.13   34.70       ?       ?      ?      ? 
1 1 1   16   14   -1 o 11  843.26   36.51    0.08    0.01    0.08    0.01    0.00    0.00  843.26   36.51       ?       ?      ?      ? 
1 1 1   16   14    2 o  7 1257.20   31.76    0.18    0.01    0.18    0.01    0.00    0.00 1257.20   31.76       ?       ?      ?      ? 
1 1 1   16   14    5 o 18 1220.39   34.51    0.17    0.01    0.17    0.01    0.00    0.00 1220.39   34.51       ?       ?      ?      ? 
1 1 1   16   14    8 o 18  861.65   35.25    0.09    0.01    0.09    0.01    0.00    0.00  861.65   35.25       ?       ?      ?      ? 
1 1 1   16   14   11 o  3 1621.35   39.15    0.30    0.01    0.30    0.01    0.00    0.00 1621.35   39.15       ?       ?      ?      ? 
1 1 1   16   14   14 o  2  266.17   80.77    0.01    0.01    0.01    0.01    0.00    0.00  266.17   80.77       ?       ?      ?      ? 
1 1 1   16   14   17 o  5  576.25   39.95    0.04    0.01    0.04    0.01    0.00    0.00  576.25   39.95       ?       ?      ?      ? 
1 1 1   16   14   20 o 14  147.73   54.36    0.00    0.00    0.00    0.00    0.00    0.00  147.73   54.36       ?       ?      ?      ? 
1 1 1   16   14   23 o  1  199.81   74.42    0.01    0.00    0.01    0.00    0.00    0.00  199.81   74.42       ?       ?      ?      ? 
1 1 1   16   14   26 o 10   74.39   31.36    0.00    0.00    0.00    0.00    0.00    0.00   74.39   31.36       ?       ?      ?      ? 
1 1 1   16   15  -26 o 13   85.05   38.57    0.00    0.00    0.00    0.00    0.00    0.00   85.05   38.57       ?       ?      ?      ? 
1 1 1   16   15  -23 o 12  205.40   73.34    0.01    0.00    0.01    0.00    0.00    0.00  205.40   73.34       ?       ?      ?      ? 
1 1 1   16   15  -20 o  3  314.13   62.86    0.01    0.00    0.01    0.00    0.00    0.00  314.13   62.86       ?       ?      ?      ? 
1 1 1   16   15  -17 o 10  564.29   40.02    0.04    0.01    0.04    0.01    0.00    0.00  564.29   40.02       ?       ?      ?      ? 
1 1 1   16   15  -14 o  1  717.61   36.39    0.06    0.01    0.06    0.01    0.00    0.00  717.61   36.39       ?       ?      ?      ? 
1 1 1   16   15  -11 o 14 1113.30   36.04    0.14    0.01    0.14    0.01    0.00    0.00 1113.30   36.04       ?       ?      ?      ? 
1 1 1   16   15   -8 o 10 1846.99   40.90    0.39    0.02    0.39    0.02    0.00    0.00 1846.99   40.90       ?       ?      ?      ? 
1 1 1   16   15   -5 o 12  760.17   38.60    0.07    0.01    0.07    0.01    0.00    0.00  760.17   38.60       ?       ?      ?      ? 
1 1 1   16   15   -2 o  5 1110.33   33.81    0.14    0.01    0.14    0.01    0.00    0.00 1110.33   33.81       ?       ?      ?      ? 
1 1 1   16   15    1 o  8  231.78   78.71    0.01    0.00    0.01    0.00    0.00    0.00  231.78   78.71       ?       ?      ?      ? 
1 1 1   16   15    4 o 11 2383.70   47.76    0.65    0.03    0.65    0.03    0.00    0.00 2383.70   47.76       ?       ?      ?      ? 
1 1 1   16   15    7 o  1 1559.10   36.07    0.28    0.01    0.28    0.01    0.00    0.00 1559.10   36.07       ?       ?      ?      ? 
1 1 1   16   15   10 o  2 1193.10   36.20    0.16    0.01    0.16    0.01    0.00    0.00 1193.10   36.20       ?       ?      ?      ? 
1 1 1   16   15   13 o 13  659.99   39.63    0.05    0.01    0.05    0.01    0.00    0.00  659.99   39.63       ?       ?      ?      ? 
1 1 1   16   15   16 o  5 1106.48   35.48    0.14    0.01    0.14    0.01    0.00    0.00 1106.48   35.48       ?       ?      ?      ? 
1 1 1   16   15   19 o  5  334.24   66.70    0.01    0.00    0.01    0.00    0.00    0.00  334.24   66.70       ?       ?      ?      ? 
1 1 1   16   15   22 o 16  441.93   44.57    0.02    0.00    0.02    0.00    0.00    0.00  441.93   44.57       ?       ?      ?      ? 
1 1 1   16   15   25 o 13   92.41   37.50    0.00    0.00    0.00    0.00    0.00    0.00   92.41   37.50       ?       ?      ?      ? 
1 1 1   16   16    0 o 13 1808.78   28.17    0.38    0.01    0.38    0.01    0.00    0.00 1808.78   28.17       ?       ?      ?      ? 
1 1 1   16   16    3 o  1 1454.62   19.48    0.24    0.01    0.24    0.01    0.00    0.00 1454.62   19.48       ?       ?      ?      ? 
1 1 1   16   16    6 o 13 1432.29   18.84    0.24    0.01    0.24    0.01    0.00    0.00 1432.29   18.84       ?       ?      ?      ? 
1 1 1   16   16    9 o 18 1841.55   23.75    0.39    0.01    0.39    0.01    0.00    0.00 1841.55   23.75       ?       ?      ?      ? 
1 1 1   16   16   12 o 15 2120.66   27.28    0.52    0.01    0.52    0.01    0.00    0.00 2120.66   27.28       ?       ?      ?      ? 
1 1 1   16   16   15 o 15 1339.80   19.20    0.21    0.01    0.21    0.01    0.00    0.00 1339.80   19.20       ?       ?      ?      ? 
1 1 1   16   16   18 o 18  560.42   17.54    0.04    0.00    0.04    0.00    0.00    0.00  560.42   17.54       ?       ?      ?      ? 
1 1 1   16   16   21 o  2  413.19   21.07    0.02    0.00    0.02    0.00    0.00    0.00  413.19   21.07       ?       ?      ?      ? 
1 1 1   16   16   24 o  7  134.62   50.31    0.00    0.00    0.00    0.00    0.00    0.00  134.62   50.31       ?       ?      ?      ? 
1 1 1   16   16   27 o  5   25.66   13.11    0.00    0.00    0.00    0.00    0.00    0.00   25.66   13.11       ?       ?      ?      ? 
1 1 1   17    0  -28 o  4   31.32   22.51    0.00    0.00    0.00    0.00    0.00    0.00   31.32   22.51   31.32   22.51  -0.00   0.00 
1 1 1   17    0  -25 o  5  141.80   85.45    0.00    0.01    0.00    0.01    0.00    0.01  141.80   85.45  141.80   85.45   0.00   0.00 
1 1 1   17    0  -22 o  3  367.95   83.50    0.02    0.01    0.02    0.01    0.02    0.01  367.95   83.50  367.95   83.50  -0.00   0.00 
1 1 1   17    0  -19 o 19  183.19  100.53    0.01    0.01    0.01    0.01    0.01    0.01  183.19  100.53  183.19  100.53   0.00   0.00 
1 1 1   17    0  -16 o 17  857.08   36.07    0.08    0.01    0.08    0.01    0.08    0.01  857.08   36.07  857.08   36.07   0.00   0.00 
1 1 1   17    0  -13 o 10 2676.02   67.99    0.83    0.04    0.83    0.04    0.83    0.04 2676.02   67.99 2676.02   67.99  -0.00   0.00 
1 1 1   17    0  -10 o 19 2222.96   55.21    0.57    0.03    0.57    0.03    0.57    0.03 2222.96   55.21 2222.96   55.21   0.00   0.00 
1 1 1   17    0   -7 o 10  697.63   41.72    0.06    0.01    0.06    0.01    0.06    0.01  697.63   41.72  697.63   41.72   0.00   0.00 
1 1 1   17    0   -4 o  5 3407.57   80.84    1.34    0.06    1.34    0.06    1.34    0.06 3407.57   80.84 3407.57   80.84   0.00   0.00 
1 1 1   17    0   -1 o  3 2174.74   59.35    0.54    0.03    0.54    0.03    0.54    0.03 2174.74   59.35 2174.74   59.35   0.00   0.00 
1 1 1   17    0    2 o  1  869.29   39.24    0.09    0.01    0.09    0.01    0.09    0.01  869.29   39.24  869.29   39.24  -0.00   0.00 
1 1 1   17    0    5 o 16  171.63   97.80    0.00    0.01    0.00    0.01    0.00    0.01  171.63   97.80  171.63   97.80   0.00   0.00 
1 1 1   17    0    8 o 14 1804.08   53.80    0.38    0.02    0.38    0.02    0.38    0.02 1804.08   53.80 1804.08   53.80   0.00   0.00 
1 1 1   17    0   11 o  7 1375.18   40.79    0.22    0.01    0.22    0.01    0.22    0.01 1375.18   40.79 1375.18   40.79  -0.00   0.00 
1 1 1   17    0   14 o 16 1170.84   38.30    0.16    0.01    0.16    0.01    0.16    0.01 1170.84   38.30 1170.84   38.30   0.00   0.00 
1 1 1   17    0   17 o  9  866.14   33.13    0.09    0.01    0.09    0.01    0.09    0.01  866.14   33.13  866.14   33.13   0.00   0.00 
1 1 1   17    0   20 o 12  360.47   71.73    0.02    0.01    0.02    0.01    0.02    0.01  360.47   71.73  360.47   71.73  -0.00   0.00 
1 1 1   17    0   23 o  8   87.89   52.38    0.00    0.00    0.00    0.00    0.00    0.00   87.89   52.38   87.89   52.38  -0.00   0.00 
1 1 1   17    0   26 o 14  110.05   71.21    0.00    0.00    0.00    0.00    0.00    0.00  110.05   71.21  110.05   71.21   0.00   0.00 
1 1 1   17    1  -26 o  8  101.91   41.44    0.00    0.00    0.00    0.00    0.00    0.00  101.91   41.44       ?       ?      ?      ? 
1 1 1   17    1  -23 o 13  287.50   58.01    0.01    0.00    0.01    0.00    0.00    0.00  287.50   58.01       ?       ?      ?      ? 
1 1 1   17    1  -20 o 16  120.45   44.27    0.00    0.00    0.00    0.00    0.00    0.00  120.45   44.27       ?       ?      ?      ? 
1 1 1   17    1  -17 o 10  759.96   26.27    0.07    0.00    0.07    0.00    0.00    0.00  759.96   26.27       ?       ?      ?      ? 
1 1 1   17    1  -14 o 18  978.34   28.44    0.11    0.01    0.11    0.01    0.00    0.00  978.34   28.44       ?       ?      ?      ? 
1 1 1   17    1  -11 o  7  579.58   41.34    0.04    0.01    0.04    0.01    0.00    0.00  579.58   41.34       ?       ?      ?      ? 
1 1 1   17    1   -8 o  4 1261.40   27.82    0.18    0.01    0.18    0.01    0.00    0.00 1261.40   27.82       ?       ?      ?      ? 
1 1 1   17    1   -5 o 10 1691.47   35.07    0.33    0.01    0.33    0.01    0.00    0.00 1691.47   35.07       ?       ?      ?      ? 
1 1 1   17    1   -2 o  6 1042.93   29.90    0.12    0.01    0.12    0.01    0.00    0.00 1042.93   29.90       ?       ?      ?      ? 
1 1 1   17    1    1 o  6 3057.50   57.35    1.08    0.04    1.08    0.04    0.00    0.00 3057.50   57.35       ?       ?      ?      ? 
1 1 1   17    1    4 o 12 1416.31   29.98    0.23    0.01    0.23    0.01    0.00    0.00 1416.31   29.98       ?       ?      ?      ? 
1 1 1   17    1    7 o 15 1666.26   37.03    0.32    0.01    0.32    0.01    0.00    0.00 1666.26   37.03       ?       ?      ?      ? 
1 1 1   17    1   10 o  1 2070.54   38.71    0.49    0.02    0.49    0.02    0.00    0.00 2070.54   38.71       ?       ?      ?      ? 
1 1 1   17    1   13 o  4 2495.64   55.25    0.72    0.03    0.72    0.03    0.00    0.00 2495.64   55.25       ?       ?      ?      ? 
1 1 1   17    1   16 o 12  750.06   28.33    0.06    0.00    0.06    0.00    0.00    0.00  750.06   28.33       ?       ?      ?      ? 
1 1 1   17    1   19 o 19  880.07   28.15    0.09    0.01    0.09    0.01    0.00    0.00  880.07   28.15       ?       ?      ?      ? 
1 1 1   17    1   22 o 14  231.40   66.84    0.01    0.00    0.01    0.00    0.00    0.00  231.40   66.84       ?       ?      ?      ? 
1 1 1   17    1   25 o 10  201.01   68.17    0.01    0.00    0.01    0.00    0.00    0.00  201.01   68.17       ?       ?      ?      ? 
1 1 1   17    1   28 o  2   33.47   17.16    0.00    0.00    0.00    0.00    0.00    0.00   33.47   17.16       ?       ?      ?      ? 
1 1 1   17    2  -27 o 15   79.09   33.74    0.00    0.00    0.00    0.00    0.00    0.00   79.09   33.74       ?       ?      ?      ? 
1 1 1   17    2  -24 o  5  196.54   43.79    0.00    0.00    0.00    0.00    0.00    0.00  196.54   43.79       ?       ?      ?      ? 
1 1 1   17    2  -21 o  9  356.12   21.92    0.01    0.00    0.01    0.00    0.00    0.00  356.12   21.92       ?       ?      ?      ? 
1 1 1   17    2  -18 o  4  648.00   14.45    0.05    0.00    0.05    0.00    0.00    0.00  648.00   14.45       ?       ?      ?      ? 
1 1 1   17    2  -15 o 10  508.59   17.36    0.03    0.00    0.03    0.00    0.00    0.00  508.59   17.36       ?       ?      ?      ? 
1 1 1   17    2  -12 o  1  678.63   20.74    0.05    0.00    0.05    0.00    0.00    0.00  678.63   20.74       ?       ?      ?      ? 
1 1 1   17    2   -9 o  8 1216.53   17.01    0.17    0.00    0.17    0.00    0.00    0.00 1216.53   17.01       ?       ?      ?      ? 
1 1 1   17    2   -6 o 18  529.55   18.41    0.03    0.00    0.03    0.00    0.00    0.00  529.55   18.41       ?       ?      ?      ? 
1 1 1   17    2   -3 o  7 2806.67   34.02    0.90    0.02    0.90    0.02    0.00    0.00 2806.67   34.02       ?       ?      ?      ? 
1 1 1   17    2    0 o  7 2485.39   31.21    0.71    0.02    0.71    0.02    0.00    0.00 2485.39   31.21       ?       ?      ?      ? 
1 1 1   17    2    3 o  2 4052.09   48.77    1.89    0.05    1.89    0.05    0.00    0.00 4052.09   48.77       ?       ?      ?      ? 
1 1 1   17    2    6 o  1  813.04   14.86    0.08    0.00    0.08    0.00    0.00    0.00  813.04   14.86       ?       ?      ?      ? 
1 1 1   17    2    9 o 13 1806.04   22.17    0.37    0.01    0.37    0.01    0.00    0.00 1806.04   22.17       ?       ?      ?      ? 
1 1 1   17    2   12 o 14 1605.23   21.25    0.30    0.01    0.30    0.01    0.00    0.00 1605.23   21.25       ?       ?      ?      ? 
1 1 1   17    2   15 o 16  849.00   14.61    0.08    0.00    0.08    0.00    0.00    0.00  849.00   14.61       ?       ?      ?      ? 
1 1 1   17    2   18 f  0  889.97   14.42    0.09    0.00    0.09    0.00    0.00    0.00  889.97   14.42       ?       ?      ?      ? 
1 1 1   17    2   21 o  1  401.84   18.28    0.02    0.00    0.02    0.00    0.00    0.00  401.84   18.28       ?       ?      ?      ? 
1 1 1   17    2   24 o 12  112.56   40.27    0.00    0.00    0.00    0.00    0.00    0.00  112.56   40.27       ?       ?      ?      ? 
1 1 1   17    2   27 o 15  119.65   50.64    0.00    0.00    0.00    0.00    0.00    0.00  119.65   50.64       ?       ?      ?      ? 
1 1 1   17    3  -28 o 16   26.86   13.84    0.00    0.00    0.00    0.00    0.00    0.00   26.86   13.84       ?       ?      ?      ? 
1 1 1   17    3  -25 o  1  124.70   48.92    0.00    0.00    0.00    0.00    0.00    0.00  124.70   48.92       ?       ?      ?      ? 
1 1 1   17    3  -22 o 16  268.31   60.36    0.01    0.00    0.01    0.00    0.00    0.00  268.31   60.36       ?       ?      ?      ? 
1 1 1   17    3  -19 o 19  414.32   40.76    0.02    0.00    0.02    0.00    0.00    0.00  414.32   40.76       ?       ?      ?      ? 
1 1 1   17    3  -16 o 12 1462.31   33.50    0.25    0.01    0.25    0.01    0.00    0.00 1462.31   33.50       ?       ?      ?      ? 
1 1 1   17    3  -13 o 12  892.53   28.29    0.09    0.01    0.09    0.01    0.00    0.00  892.53   28.29       ?       ?      ?      ? 
1 1 1   17    3  -10 o  3 1322.93   28.85    0.20    0.01    0.20    0.01    0.00    0.00 1322.93   28.85       ?       ?      ?      ? 
1 1 1   17    3   -7 o 16 1322.44   32.50    0.20    0.01    0.20    0.01    0.00    0.00 1322.44   32.50       ?       ?      ?      ? 
1 1 1   17    3   -4 o  2 1482.29   31.09    0.25    0.01    0.25    0.01    0.00    0.00 1482.29   31.09       ?       ?      ?      ? 
1 1 1   17    3   -1 o 13 2698.89   67.01    0.84    0.04    0.84    0.04    0.00    0.00 2698.89   67.01       ?       ?      ?      ? 
1 1 1   17    3    2 o 18  862.07   31.66    0.09    0.01    0.09    0.01    0.00    0.00  862.07   31.66       ?       ?      ?      ? 
1 1 1   17    3    5 o  2 1170.08   28.52    0.16    0.01    0.16    0.01    0.00    0.00 1170.08   28.52       ?       ?      ?      ? 
1 1 1   17    3    8 o 15 1500.91   35.90    0.26    0.01    0.26    0.01    0.00    0.00 1500.91   35.90       ?       ?      ?      ? 
1 1 1   17    3   11 f  0 1488.10   31.81    0.25    0.01    0.25    0.01    0.00    0.00 1488.10   31.81       ?       ?      ?      ? 
1 1 1   17    3   14 o 16 1117.61   28.75    0.14    0.01    0.14    0.01    0.00    0.00 1117.61   28.75       ?       ?      ?      ? 
1 1 1   17    3   17 f  0  308.47   64.43    0.01    0.00    0.01    0.00    0.00    0.00  308.47   64.43       ?       ?      ?      ? 
1 1 1   17    3   20 o 16  200.80   67.41    0.00    0.00    0.00    0.00    0.00    0.00  200.80   67.41       ?       ?      ?      ? 
1 1 1   17    3   23 f  0  182.06   62.38    0.00    0.00    0.00    0.00    0.00    0.00  182.06   62.38       ?       ?      ?      ? 
1 1 1   17    3   26 o  4  104.27   43.15    0.00    0.00    0.00    0.00    0.00    0.00  104.27   43.15       ?       ?      ?      ? 
1 1 1   17    4  -26 f  0   99.71   40.98    0.00    0.00    0.00    0.00    0.00    0.00   99.71   40.98       ?       ?      ?      ? 
1 1 1   17    4  -23 o  1  219.96   69.32    0.01    0.00    0.01    0.00    0.00    0.00  219.96   69.32       ?       ?      ?      ? 
1 1 1   17    4  -20 o  6  582.64   31.46    0.04    0.00    0.04    0.00    0.00    0.00  582.64   31.46       ?       ?      ?      ? 
1 1 1   17    4  -17 o  7 1234.59   30.17    0.18    0.01    0.18    0.01    0.00    0.00 1234.59   30.17       ?       ?      ?      ? 
1 1 1   17    4  -14 o 15 1875.15   40.54    0.40    0.02    0.40    0.02    0.00    0.00 1875.15   40.54       ?       ?      ?      ? 
1 1 1   17    4  -11 o 14 1398.85   34.22    0.22    0.01    0.22    0.01    0.00    0.00 1398.85   34.22       ?       ?      ?      ? 
1 1 1   17    4   -8 o 18  571.40   41.15    0.04    0.01    0.04    0.01    0.00    0.00  571.40   41.15       ?       ?      ?      ? 
1 1 1   17    4   -5 o  7 1169.52   30.66    0.16    0.01    0.16    0.01    0.00    0.00 1169.52   30.66       ?       ?      ?      ? 
1 1 1   17    4   -2 o 16 1952.35   41.44    0.44    0.02    0.44    0.02    0.00    0.00 1952.35   41.44       ?       ?      ?      ? 
1 1 1   17    4    1 o 15 1390.01   35.27    0.22    0.01    0.22    0.01    0.00    0.00 1390.01   35.27       ?       ?      ?      ? 
1 1 1   17    4    4 o 19 1919.52   41.44    0.42    0.02    0.42    0.02    0.00    0.00 1919.52   41.44       ?       ?      ?      ? 
1 1 1   17    4    7 o  8 1017.45   29.66    0.12    0.01    0.12    0.01    0.00    0.00 1017.45   29.66       ?       ?      ?      ? 
1 1 1   17    4   10 o  3  468.92   52.68    0.03    0.01    0.03    0.01    0.00    0.00  468.92   52.68       ?       ?      ?      ? 
1 1 1   17    4   13 o 10  329.44   80.75    0.01    0.01    0.01    0.01    0.00    0.00  329.44   80.75       ?       ?      ?      ? 
1 1 1   17    4   16 o  8 1051.24   28.12    0.13    0.01    0.13    0.01    0.00    0.00 1051.24   28.12       ?       ?      ?      ? 
1 1 1   17    4   19 o  3  392.98   43.40    0.02    0.00    0.02    0.00    0.00    0.00  392.98   43.40       ?       ?      ?      ? 
1 1 1   17    4   22 o 17  519.27   30.03    0.03    0.00    0.03    0.00    0.00    0.00  519.27   30.03       ?       ?      ?      ? 
1 1 1   17    4   25 o  3  131.14   51.56    0.00    0.00    0.00    0.00    0.00    0.00  131.14   51.56       ?       ?      ?      ? 
1 1 1   17    4   28 o 10   25.71   12.99    0.00    0.00    0.00    0.00    0.00    0.00   25.71   12.99       ?       ?      ?      ? 
1 1 1   17    5  -27 o  1   99.11   44.90    0.00    0.00    0.00    0.00    0.00    0.00   99.11   44.90       ?       ?      ?      ? 
1 1 1   17    5  -24 o 17  404.84   21.51    0.02    0.00    0.02    0.00    0.00    0.00  404.84   21.51       ?       ?      ?      ? 
1 1 1   17    5  -21 o  4  562.30   15.24    0.04    0.00    0.04    0.00    0.00    0.00  562.30   15.24       ?       ?      ?      ? 
1 1 1   17    5  -18 o 13  682.47   14.60    0.05    0.00    0.05    0.00    0.00    0.00  682.47   14.60       ?       ?      ?      ? 
1 1 1   17    5  -15 o  2 1487.47   19.74    0.25    0.01    0.25    0.01    0.00    0.00 1487.47   19.74       ?       ?      ?      ? 
1 1 1   17    5  -12 o 17  356.66   27.22    0.01    0.00    0.01    0.00    0.00    0.00  356.66   27.22       ?       ?      ?      ? 
1 1 1   17    5   -9 o  8 1197.66   16.75    0.16    0.00    0.16    0.00    0.00    0.00 1197.66   16.75       ?       ?      ?      ? 
1 1 1   17    5   -6 o 10 1678.21   21.92    0.32    0.01    0.32    0.01    0.00    0.00 1678.21   21.92       ?       ?      ?      ? 
1 1 1   17    5   -3 o 14  946.02   23.90    0.10    0.01    0.10    0.01    0.00    0.00  946.02   23.90       ?       ?      ?      ? 
1 1 1   17    5    0 o 11 3383.74   41.42    1.32    0.03    1.32    0.03    0.00    0.00 3383.74   41.42       ?       ?      ?      ? 
1 1 1   17    5    3 o 14 2644.42   33.60    0.80    0.02    0.80    0.02    0.00    0.00 2644.42   33.60       ?       ?      ?      ? 
1 1 1   17    5    6 o  7  697.24   19.08    0.06    0.00    0.06    0.00    0.00    0.00  697.24   19.08       ?       ?      ?      ? 
1 1 1   17    5    9 o  6 1644.74   20.35    0.31    0.01    0.31    0.01    0.00    0.00 1644.74   20.35       ?       ?      ?      ? 
1 1 1   17    5   12 o 17  427.93   23.56    0.02    0.00    0.02    0.00    0.00    0.00  427.93   23.56       ?       ?      ?      ? 
1 1 1   17    5   15 o 16  752.99   16.45    0.07    0.00    0.07    0.00    0.00    0.00  752.99   16.45       ?       ?      ?      ? 
1 1 1   17    5   18 o  9  628.76   14.73    0.05    0.00    0.05    0.00    0.00    0.00  628.76   14.73       ?       ?      ?      ? 
1 1 1   17    5   21 o  8  539.22   15.74    0.03    0.00    0.03    0.00    0.00    0.00  539.22   15.74       ?       ?      ?      ? 
1 1 1   17    5   24 o 10  298.62   26.50    0.01    0.00    0.01    0.00    0.00    0.00  298.62   26.50       ?       ?      ?      ? 
1 1 1   17    5   27 o  5   88.60   40.92    0.00    0.00    0.00    0.00    0.00    0.00   88.60   40.92       ?       ?      ?      ? 
1 1 1   17    6  -28 o 15       ?       ?    0.00    0.00    0.00    0.00    0.00    0.00       ?       ?       ?       ?      ?      ? 
1 1 1   17    6  -25 o  2  134.35   54.19    0.00    0.00    0.00    0.00    0.00    0.00  134.35   54.19       ?       ?      ?      ? 
1 1 1   17    6  -22 o  3  397.46   44.06    0.02    0.00    0.02    0.00    0.00    0.00  397.46   44.06       ?       ?      ?      ? 
1 1 1   17    6  -19 o 10  447.58   42.91    0.02    0.00    0.02    0.00    0.00    0.00  447.58   42.91       ?       ?      ?      ? 
1 1 1   17    6  -16 o  7  352.70   64.43    0.01    0.01    0.01    0.01    0.00    0.00  352.70   64.43       ?       ?      ?      ? 
1 1 1   17    6  -13 o  4  880.40   32.06    0.09    0.01    0.09    0.01    0.00    0.00  880.40   32.06       ?       ?      ?      ? 
1 1 1   17    6  -10 o  7 1866.38   35.07    0.40    0.02    0.40    0.02    0.00    0.00 1866.38   35.07       ?       ?      ?      ? 
1 1 1   17    6   -7 o  9 1185.81   31.41    0.16    0.01    0.16    0.01    0.00    0.00 1185.81   31.41       ?       ?      ?      ? 
1 1 1   17    6   -4 o  7 2336.96   44.17    0.63    0.02    0.63    0.02    0.00    0.00 2336.96   44.17       ?       ?      ?      ? 
1 1 1   17    6   -1 o 10 1385.27   30.65    0.22    0.01    0.22    0.01    0.00    0.00 1385.27   30.65       ?       ?      ?      ? 
1 1 1   17    6    2 o 14  710.68   36.75    0.06    0.01    0.06    0.01    0.00    0.00  710.68   36.75       ?       ?      ?      ? 
1 1 1   17    6    5 o 16  615.85   48.10    0.04    0.01    0.04    0.01    0.00    0.00  615.85   48.10       ?       ?      ?      ? 
1 1 1   17    6    8 f  0 1329.65   31.77    0.20    0.01    0.20    0.01    0.00    0.00 1329.65   31.77       ?       ?      ?      ? 
1 1 1   17    6   11 o 17  334.54   83.63    0.01    0.01    0.01    0.01    0.00    0.00  334.54   83.63       ?       ?      ?      ? 
1 1 1   17    6   14 o  7 1281.32   37.20    0.19    0.01    0.19    0.01    0.00    0.00 1281.32   37.20       ?       ?      ?      ? 
1 1 1   17    6   17 o 18  720.59   30.00    0.06    0.00    0.06    0.00    0.00    0.00  720.59   30.00       ?       ?      ?      ? 
1 1 1   17    6   20 o  7 1047.91   30.62    0.13    0.01    0.13    0.01    0.00    0.00 1047.91   30.62       ?       ?      ?      ? 
1 1 1   17    6   23 o  4  306.68   60.76    0.01    0.00    0.01    0.00    0.00    0.00  306.68   60.76       ?       ?      ?      ? 
1 1 1   17    6   26 o 12  130.31   57.84    0.00    0.00    0.00    0.00    0.00    0.00  130.31   57.84       ?       ?      ?      ? 
1 1 1   17    7  -26 o  4  123.34   56.66    0.00    0.00    0.00    0.00    0.00    0.00  123.34   56.66       ?       ?      ?      ? 
1 1 1   17    7  -23 o  9  170.24   61.53    0.00    0.00    0.00    0.00    0.00    0.00  170.24   61.53       ?       ?      ?      ? 
1 1 1   17    7  -20 o  7  551.05   35.88    0.04    0.00    0.04    0.00    0.00    0.00  551.05   35.88       ?       ?      ?      ? 
1 1 1   17    7  -17 o 16  896.25   33.03    0.09    0.01    0.09    0.01    0.00    0.00  896.25   33.03       ?       ?      ?      ? 
1 1 1   17    7  -14 o  3 1232.44   33.22    0.17    0.01    0.17    0.01    0.00    0.00 1232.44   33.22       ?       ?      ?      ? 
1 1 1   17    7  -11 f  0 1470.38   32.30    0.25    0.01    0.25    0.01    0.00    0.00 1470.38   32.30       ?       ?      ?      ? 
1 1 1   17    7   -8 o 18 3115.55   57.27    1.12    0.04    1.12    0.04    0.00    0.00 3115.55   57.27       ?       ?      ?      ? 
1 1 1   17    7   -5 o 17 1319.93   31.32    0.20    0.01    0.20    0.01    0.00    0.00 1319.93   31.32       ?       ?      ?      ? 
1 1 1   17    7   -2 o  6 1594.73   34.55    0.29    0.01    0.29    0.01    0.00    0.00 1594.73   34.55       ?       ?      ?      ? 
1 1 1   17    7    1 o 13 2148.88   43.57    0.53    0.02    0.53    0.02    0.00    0.00 2148.88   43.57       ?       ?      ?      ? 
1 1 1   17    7    4 o  3 2244.29   46.76    0.58    0.02    0.58    0.02    0.00    0.00 2244.29   46.76       ?       ?      ?      ? 
1 1 1   17    7    7 o 11 1846.70   37.30    0.39    0.02    0.39    0.02    0.00    0.00 1846.70   37.30       ?       ?      ?      ? 
1 1 1   17    7   10 o 15  587.88   44.00    0.04    0.01    0.04    0.01    0.00    0.00  587.88   44.00       ?       ?      ?      ? 
1 1 1   17    7   13 o 13 1946.67   48.12    0.44    0.02    0.44    0.02    0.00    0.00 1946.67   48.12       ?       ?      ?      ? 
1 1 1   17    7   16 o 19 1144.45   32.65    0.15    0.01    0.15    0.01    0.00    0.00 1144.45   32.65       ?       ?      ?      ? 
1 1 1   17    7   19 o  4  569.32   35.49    0.04    0.00    0.04    0.00    0.00    0.00  569.32   35.49       ?       ?      ?      ? 
1 1 1   17    7   22 o  9  277.30   65.33    0.01    0.00    0.01    0.00    0.00    0.00  277.30   65.33       ?       ?      ?      ? 
1 1 1   17    7   25 o 15  160.86   62.35    0.00    0.00    0.00    0.00    0.00    0.00  160.86   62.35       ?       ?      ?      ? 
1 1 1   17    8  -27 o 10   75.69   35.62    0.00    0.00    0.00    0.00    0.00    0.00   75.69   35.62       ?       ?      ?      ? 
1 1 1   17    8  -24 o  3  277.01   32.62    0.01    0.00    0.01    0.00    0.00    0.00  277.01   32.62       ?       ?      ?      ? 
1 1 1   17    8  -21 o  7  394.59   20.91    0.02    0.00    0.02    0.00    0.00    0.00  394.59   20.91       ?       ?      ?      ? 
1 1 1   17    8  -18 o  6 1345.40   19.45    0.21    0.01    0.21    0.01    0.00    0.00 1345.40   19.45       ?       ?      ?      ? 
1 1 1   17    8  -15 o 16 1244.95   17.27    0.18    0.00    0.18    0.00    0.00    0.00 1244.95   17.27       ?       ?      ?      ? 
1 1 1   17    8  -12 o  1 1257.89   17.52    0.18    0.01    0.18    0.01    0.00    0.00 1257.89   17.52       ?       ?      ?      ? 
1 1 1   17    8   -9 o  9 1827.07   22.82    0.38    0.01    0.38    0.01    0.00    0.00 1827.07   22.82       ?       ?      ?      ? 
1 1 1   17    8   -6 o 17 3293.32   40.39    1.25    0.03    1.25    0.03    0.00    0.00 3293.32   40.39       ?       ?      ?      ? 
1 1 1   17    8   -3 o 19 1081.09   15.68    0.13    0.00    0.13    0.00    0.00    0.00 1081.09   15.68       ?       ?      ?      ? 
1 1 1   17    8    0 o 19  916.69   14.70    0.10    0.00    0.10    0.00    0.00    0.00  916.69   14.70       ?       ?      ?      ? 
1 1 1   17    8    3 o 16  782.34   15.11    0.07    0.00    0.07    0.00    0.00    0.00  782.34   15.11       ?       ?      ?      ? 
1 1 1   17    8    6 o 18 1609.91   27.35    0.30    0.01    0.30    0.01    0.00    0.00 1609.91   27.35       ?       ?      ?      ? 
1 1 1   17    8    9 o  1 1735.93   21.61    0.35    0.01    0.35    0.01    0.00    0.00 1735.93   21.61       ?       ?      ?      ? 
1 1 1   17    8   12 o 16 1486.01   19.53    0.25    0.01    0.25    0.01    0.00    0.00 1486.01   19.53       ?       ?      ?      ? 
1 1 1   17    8   15 o  6 1189.51   16.49    0.16    0.00    0.16    0.00    0.00    0.00 1189.51   16.49       ?       ?      ?      ? 
1 1 1   17    8   18 o 19  925.39   15.81    0.10    0.00    0.10    0.00    0.00    0.00  925.39   15.81       ?       ?      ?      ?
[truncated: 2,916,889 more chars]
