# Supplementary material for: Serial macromolecular crystallography at ALBA Synchrotron Light Source
Source: J Synchrotron Radiat. 2022 Apr 4;29(Pt 3):896–907. doi: 10.1107/S1600577522002508 (PMC9070724; doi:10.1107/S1600577522002508)
Supplement: Supplementary file 5 [file s-29-00896-sup5.hkl]

data_rxxxxsf
# 
_audit.revision_id     1_0 
_audit.creation_date   ? 
_audit.update_record   'Initial release' 
# 
_cell.entry_id      xxxx 
_cell.length_a      81.600 
_cell.length_b      81.600 
_cell.length_c      33.600 
_cell.angle_alpha   90.000 
_cell.angle_beta    90.000 
_cell.angle_gamma   120.000 
# 
_diffrn_radiation_wavelength.id           1 
_diffrn_radiation_wavelength.wavelength   1.2782 
# 
_entry.id   xxxx 
# 
_exptl_crystal.id   1 
# 
_reflns_scale.group_code   1 
# 
_symmetry.entry_id               xxxx 
_symmetry.space_group_name_H-M   'H 3' 
_symmetry.Int_Tables_number      146 
# 
#
loop_
_refln.crystal_id
_refln.wavelength_id
_refln.scale_group_code
_refln.index_h
_refln.index_k
_refln.index_l
_refln.status
_refln.pdbx_r_free_flag
_refln.F_meas_au
_refln.F_meas_sigma_au
_refln.intensity_meas
_refln.intensity_sigma
_refln.pdbx_I_plus
_refln.pdbx_I_plus_sigma
_refln.pdbx_I_minus
_refln.pdbx_I_minus_sigma
_refln.pdbx_F_plus
_refln.pdbx_F_plus_sigma
_refln.pdbx_F_minus
_refln.pdbx_F_minus_sigma
_refln.pdbx_anom_difference
_refln.pdbx_anom_difference_sigma
1 1 1    0    0    3 o  2  568.98   21.65   24.39    1.85   24.39    1.85    0.00    0.00  568.98   21.65       ?       ?      ?      ? 
1 1 1    0    0    6 o 19  166.60   11.70    2.10    0.29    2.10    0.29    0.00    0.00  166.60   11.70       ?       ?      ?      ? 
1 1 1    0    0    9 o 19  691.80   38.58   36.35    3.99   36.35    3.99    0.00    0.00  691.80   38.58       ?       ?      ?      ? 
1 1 1    0    0   12 o  9  198.88   11.64    2.99    0.35    2.99    0.35    0.00    0.00  198.88   11.64       ?       ?      ?      ? 
1 1 1    0    0   15 o  3  165.90    9.82    2.09    0.24    2.09    0.24    0.00    0.00  165.90    9.82       ?       ?      ?      ? 
1 1 1    0    0   18 o  4   54.76   17.70    0.31    0.17    0.31    0.17    0.00    0.00   54.76   17.70       ?       ?      ?      ? 
1 1 1    0    1  -19 o  6   15.92    7.28    0.04    0.04    0.04    0.04    0.00    0.00   15.92    7.28       ?       ?      ?      ? 
1 1 1    0    1  -16 o  8   95.69    7.38    0.70    0.11    0.70    0.11    0.00    0.00   95.69    7.38       ?       ?      ?      ? 
1 1 1    0    1  -13 o 14  229.29   22.64    4.19    0.77    4.19    0.77    0.00    0.00  229.29   22.64       ?       ?      ?      ? 
1 1 1    0    1  -10 o  5  545.11   26.49   22.76    2.16   22.76    2.16    0.00    0.00  545.11   26.49       ?       ?      ?      ? 
1 1 1    0    1   -7 o 11  209.87   16.85    3.34    0.53    3.34    0.53    0.00    0.00  209.87   16.85       ?       ?      ?      ? 
1 1 1    0    1   -4 o  2  292.90   15.90    6.49    0.70    6.49    0.70    0.00    0.00  292.90   15.90       ?       ?      ?      ? 
1 1 1    0    1   -1 x 16       ?       ?       ?       ?       ?       ?       ?       ?       ?       ?       ?       ?      ?      ? 
1 1 1    0    1    2 o  8  180.51   13.02    2.46    0.35    2.46    0.35    0.00    0.00  180.51   13.02       ?       ?      ?      ? 
1 1 1    0    1    5 o  1   85.32    6.69    0.55    0.08    0.55    0.08    0.00    0.00   85.32    6.69       ?       ?      ?      ? 
1 1 1    0    1    8 f  0  676.93   30.05   34.88    3.05   34.88    3.05    0.00    0.00  676.93   30.05       ?       ?      ?      ? 
1 1 1    0    1   11 o  7   40.17    5.60    0.12    0.03    0.12    0.03    0.00    0.00   40.17    5.60       ?       ?      ?      ? 
1 1 1    0    1   14 o  6  282.25   19.52    6.36    0.82    6.36    0.82    0.00    0.00  282.25   19.52       ?       ?      ?      ? 
1 1 1    0    1   17 o 15  140.31   14.54    1.74    0.30    1.74    0.30    0.00    0.00  140.31   14.54       ?       ?      ?      ? 
1 1 1    0    2  -17 o  5  103.71   13.36    0.93    0.20    0.93    0.20    0.00    0.00  103.71   13.36       ?       ?      ?      ? 
1 1 1    0    2  -14 o 17  239.30   15.65    4.48    0.56    4.48    0.56    0.00    0.00  239.30   15.65       ?       ?      ?      ? 
1 1 1    0    2  -11 o 16  313.69   17.04    7.50    0.80    7.50    0.80    0.00    0.00  313.69   17.04       ?       ?      ?      ? 
1 1 1    0    2   -8 o 18  135.18    8.06    1.38    0.16    1.38    0.16    0.00    0.00  135.18    8.06       ?       ?      ?      ? 
1 1 1    0    2   -5 o 11  420.83   20.75   13.48    1.31   13.48    1.31    0.00    0.00  420.83   20.75       ?       ?      ?      ? 
1 1 1    0    2   -2 o 15  582.30   16.65   25.57    1.45   25.57    1.45    0.00    0.00  582.30   16.65       ?       ?      ?      ? 
1 1 1    0    2    1 o 15  331.48   19.99    8.32    0.99    8.32    0.99    0.00    0.00  331.48   19.99       ?       ?      ?      ? 
1 1 1    0    2    4 o 11  540.24   19.85   22.09    1.61   22.09    1.61    0.00    0.00  540.24   19.85       ?       ?      ?      ? 
1 1 1    0    2    7 o  3  402.18   27.99   12.33    1.68   12.33    1.68    0.00    0.00  402.18   27.99       ?       ?      ?      ? 
1 1 1    0    2   10 o 12   87.28    7.57    0.58    0.10    0.58    0.10    0.00    0.00   87.28    7.57       ?       ?      ?      ? 
1 1 1    0    2   13 f  0  214.30   10.97    3.50    0.35    3.50    0.35    0.00    0.00  214.30   10.97       ?       ?      ?      ? 
1 1 1    0    2   16 o 11   46.45    4.94    0.17    0.03    0.17    0.03    0.00    0.00   46.45    4.94       ?       ?      ?      ? 
1 1 1    0    2   19 o  1   11.28    4.55    0.01    0.01    0.01    0.01    0.00    0.00   11.28    4.55       ?       ?      ?      ? 
1 1 1    0    3  -18 o  9   76.30    6.58    0.50    0.07    0.50    0.07    0.00    0.00   76.30    6.58       ?       ?      ?      ? 
1 1 1    0    3  -15 o  5  109.06    6.22    0.90    0.10    0.90    0.10    0.00    0.00  109.06    6.22       ?       ?      ?      ? 
1 1 1    0    3  -12 o 10  254.26   11.08    4.91    0.42    4.91    0.42    0.00    0.00  254.26   11.08       ?       ?      ?      ? 
1 1 1    0    3   -9 o 14  409.64   14.88   12.67    0.91   12.67    0.91    0.00    0.00  409.64   14.88       ?       ?      ?      ? 
1 1 1    0    3   -6 o 19  602.74   20.17   27.55    1.82   27.55    1.82    0.00    0.00  602.74   20.17       ?       ?      ?      ? 
1 1 1    0    3   -3 o 14  477.08   13.66   17.15    0.98   17.15    0.98    0.00    0.00  477.08   13.66       ?       ?      ?      ? 
1 1 1    0    3    0 o 17  473.32   12.40   16.87    0.88   16.87    0.88    0.00    0.00  473.32   12.40       ?       ?      ?      ? 
1 1 1    0    3    3 o 15  439.17   13.48   14.53    0.89   14.53    0.89    0.00    0.00  439.17   13.48       ?       ?      ?      ? 
1 1 1    0    3    6 o 10  501.46   16.72   19.02    1.26   19.02    1.26    0.00    0.00  501.46   16.72       ?       ?      ?      ? 
1 1 1    0    3    9 o  9  475.39   17.93   17.09    1.28   17.09    1.28    0.00    0.00  475.39   17.93       ?       ?      ?      ? 
1 1 1    0    3   12 o 19  247.73    9.92    4.65    0.37    4.65    0.37    0.00    0.00  247.73    9.92       ?       ?      ?      ? 
1 1 1    0    3   15 o 16  111.68    5.94    0.95    0.10    0.95    0.10    0.00    0.00  111.68    5.94       ?       ?      ?      ? 
1 1 1    0    3   18 o  3   92.11    5.69    0.71    0.08    0.71    0.08    0.00    0.00   92.11    5.69       ?       ?      ?      ? 
1 1 1    0    4  -19 o  9   11.69    4.80    0.01    0.01    0.01    0.01    0.00    0.00   11.69    4.80       ?       ?      ?      ? 
1 1 1    0    4  -16 o 11  169.26   10.60    2.25    0.27    2.25    0.27    0.00    0.00  169.26   10.60       ?       ?      ?      ? 
1 1 1    0    4  -13 o 15   38.02    6.14    0.11    0.03    0.11    0.03    0.00    0.00   38.02    6.14       ?       ?      ?      ? 
1 1 1    0    4  -10 o  5  227.24   11.24    3.90    0.38    3.90    0.38    0.00    0.00  227.24   11.24       ?       ?      ?      ? 
1 1 1    0    4   -7 o 19  403.72   20.16   12.33    1.22   12.33    1.22    0.00    0.00  403.72   20.16       ?       ?      ?      ? 
1 1 1    0    4   -4 o  7  303.37   14.42    6.95    0.66    6.95    0.66    0.00    0.00  303.37   14.42       ?       ?      ?      ? 
1 1 1    0    4   -1 o 11  570.45   17.98   24.56    1.54   24.56    1.54    0.00    0.00  570.45   17.98       ?       ?      ?      ? 
1 1 1    0    4    2 f  0  315.35   16.33    7.51    0.77    7.51    0.77    0.00    0.00  315.35   16.33       ?       ?      ?      ? 
1 1 1    0    4    5 f  0  350.81   17.90    9.35    0.94    9.35    0.94    0.00    0.00  350.81   17.90       ?       ?      ?      ? 
1 1 1    0    4    8 o 15  837.14   34.60   53.57    4.34   53.57    4.34    0.00    0.00  837.14   34.60       ?       ?      ?      ? 
1 1 1    0    4   11 o 14  242.41   15.86    4.48    0.57    4.48    0.57    0.00    0.00  242.41   15.86       ?       ?      ?      ? 
1 1 1    0    4   14 o  4   84.90    6.02    0.55    0.08    0.55    0.08    0.00    0.00   84.90    6.02       ?       ?      ?      ? 
1 1 1    0    4   17 o  8   46.04    7.74    0.17    0.05    0.17    0.05    0.00    0.00   46.04    7.74       ?       ?      ?      ? 
1 1 1    0    5  -17 o  1  128.21   12.04    1.41    0.23    1.41    0.23    0.00    0.00  128.21   12.04       ?       ?      ?      ? 
1 1 1    0    5  -14 o 12  248.77   14.60    4.83    0.54    4.83    0.54    0.00    0.00  248.77   14.60       ?       ?      ?      ? 
1 1 1    0    5  -11 o 18  473.31   25.22   17.38    1.79   17.38    1.79    0.00    0.00  473.31   25.22       ?       ?      ?      ? 
1 1 1    0    5   -8 f  0  508.38   24.55   19.62    1.87   19.62    1.87    0.00    0.00  508.38   24.55       ?       ?      ?      ? 
1 1 1    0    5   -5 o  8  407.03   22.96   12.65    1.40   12.65    1.40    0.00    0.00  407.03   22.96       ?       ?      ?      ? 
1 1 1    0    5   -2 o 13  656.45   21.22   32.58    2.09   32.58    2.09    0.00    0.00  656.45   21.22       ?       ?      ?      ? 
1 1 1    0    5    1 o 13  657.80   19.66   32.68    1.94   32.68    1.94    0.00    0.00  657.80   19.66       ?       ?      ?      ? 
1 1 1    0    5    4 o 11  533.48   20.95   21.60    1.68   21.60    1.68    0.00    0.00  533.48   20.95       ?       ?      ?      ? 
1 1 1    0    5    7 o  6  516.50   24.67   20.23    1.91   20.23    1.91    0.00    0.00  516.50   24.67       ?       ?      ?      ? 
1 1 1    0    5   10 o 12  162.63   10.08    2.00    0.25    2.00    0.25    0.00    0.00  162.63   10.08       ?       ?      ?      ? 
1 1 1    0    5   13 o  6  105.47    7.65    0.85    0.12    0.85    0.12    0.00    0.00  105.47    7.65       ?       ?      ?      ? 
1 1 1    0    5   16 o 17   74.28    7.44    0.43    0.08    0.43    0.08    0.00    0.00   74.28    7.44       ?       ?      ?      ? 
1 1 1    0    5   19 o  8   11.95    5.13    0.01    0.02    0.01    0.02    0.00    0.00   11.95    5.13       ?       ?      ?      ? 
1 1 1    0    6  -18 o 14   33.29    4.89    0.10    0.02    0.10    0.02    0.00    0.00   33.29    4.89       ?       ?      ?      ? 
1 1 1    0    6  -15 o  1  100.97    4.60    0.77    0.07    0.77    0.07    0.00    0.00  100.97    4.60       ?       ?      ?      ? 
1 1 1    0    6  -12 o 14  180.17    7.42    2.45    0.20    2.45    0.20    0.00    0.00  180.17    7.42       ?       ?      ?      ? 
1 1 1    0    6   -9 o 13  548.17   19.94   22.77    1.64   22.77    1.64    0.00    0.00  548.17   19.94       ?       ?      ?      ? 
1 1 1    0    6   -6 o 17  433.21   16.34   14.18    1.06   14.18    1.06    0.00    0.00  433.21   16.34       ?       ?      ?      ? 
1 1 1    0    6   -3 o  3  619.60   14.69   28.93    1.37   28.93    1.37    0.00    0.00  619.60   14.69       ?       ?      ?      ? 
1 1 1    0    6    0 o 15  568.85   12.04   24.34    1.03   24.34    1.03    0.00    0.00  568.85   12.04       ?       ?      ?      ? 
1 1 1    0    6    3 f  0  592.84   15.23   26.51    1.36   26.51    1.36    0.00    0.00  592.84   15.23       ?       ?      ?      ? 
1 1 1    0    6    6 o  6  416.73   19.18   13.15    1.20   13.15    1.20    0.00    0.00  416.73   19.18       ?       ?      ?      ? 
1 1 1    0    6    9 o  5  545.94   19.17   22.57    1.57   22.57    1.57    0.00    0.00  545.94   19.17       ?       ?      ?      ? 
1 1 1    0    6   12 o  1  218.96    9.55    3.63    0.31    3.63    0.31    0.00    0.00  218.96    9.55       ?       ?      ?      ? 
1 1 1    0    6   15 o  6  113.84    5.02    0.98    0.09    0.98    0.09    0.00    0.00  113.84    5.02       ?       ?      ?      ? 
1 1 1    0    6   18 o  8   34.66    4.85    0.10    0.02    0.10    0.02    0.00    0.00   34.66    4.85       ?       ?      ?      ? 
1 1 1    0    7  -19 o  4    9.30    3.99    0.01    0.01    0.01    0.01    0.00    0.00    9.30    3.99       ?       ?      ?      ? 
1 1 1    0    7  -16 o  9   32.93    6.41    0.09    0.03    0.09    0.03    0.00    0.00   32.93    6.41       ?       ?      ?      ? 
1 1 1    0    7  -13 o  2  139.42    8.08    1.48    0.17    1.48    0.17    0.00    0.00  139.42    8.08       ?       ?      ?      ? 
1 1 1    0    7  -10 o 12  310.20   18.87    7.34    0.88    7.34    0.88    0.00    0.00  310.20   18.87       ?       ?      ?      ? 
1 1 1    0    7   -7 o 11  447.06   21.06   15.12    1.41   15.12    1.41    0.00    0.00  447.06   21.06       ?       ?      ?      ? 
1 1 1    0    7   -4 o 14  484.37   23.75   17.92    1.72   17.92    1.72    0.00    0.00  484.37   23.75       ?       ?      ?      ? 
1 1 1    0    7   -1 o  1  647.97   21.02   31.75    2.04   31.75    2.04    0.00    0.00  647.97   21.02       ?       ?      ?      ? 
1 1 1    0    7    2 o  7  437.35   19.70   14.48    1.29   14.48    1.29    0.00    0.00  437.35   19.70       ?       ?      ?      ? 
1 1 1    0    7    5 o 17  427.31   27.99   14.02    1.79   14.02    1.79    0.00    0.00  427.31   27.99       ?       ?      ?      ? 
1 1 1    0    7    8 o 12  344.57   23.29    9.03    1.20    9.03    1.20    0.00    0.00  344.57   23.29       ?       ?      ?      ? 
1 1 1    0    7   11 o 14   86.84    5.19    0.57    0.07    0.57    0.07    0.00    0.00   86.84    5.19       ?       ?      ?      ? 
1 1 1    0    7   14 o  5  154.94    8.42    1.83    0.20    1.83    0.20    0.00    0.00  154.94    8.42       ?       ?      ?      ? 
1 1 1    0    7   17 o 10   48.78    7.95    0.19    0.06    0.19    0.06    0.00    0.00   48.78    7.95       ?       ?      ?      ? 
1 1 1    0    8  -17 o 16   83.03   11.13    0.60    0.14    0.60    0.14    0.00    0.00   83.03   11.13       ?       ?      ?      ? 
1 1 1    0    8  -14 o  9  153.02   10.10    1.80    0.23    1.80    0.23    0.00    0.00  153.02   10.10       ?       ?      ?      ? 
1 1 1    0    8  -11 o  9  284.74   18.28    6.23    0.78    6.23    0.78    0.00    0.00  284.74   18.28       ?       ?      ?      ? 
1 1 1    0    8   -8 o  7  800.13   37.96   49.29    4.55   49.29    4.55    0.00    0.00  800.13   37.96       ?       ?      ?      ? 
1 1 1    0    8   -5 o 18  394.42   21.57   11.83    1.27   11.83    1.27    0.00    0.00  394.42   21.57       ?       ?      ?      ? 
1 1 1    0    8   -2 o 16  798.74   25.34   48.51    3.04   48.51    3.04    0.00    0.00  798.74   25.34       ?       ?      ?      ? 
1 1 1    0    8    1 o  4  181.64   10.55    2.49    0.29    2.49    0.29    0.00    0.00  181.64   10.55       ?       ?      ?      ? 
1 1 1    0    8    4 o 18  452.18   23.84   15.63    1.61   15.63    1.61    0.00    0.00  452.18   23.84       ?       ?      ?      ? 
1 1 1    0    8    7 o  6  627.80   30.07   30.01    2.83   30.01    2.83    0.00    0.00  627.80   30.07       ?       ?      ?      ? 
1 1 1    0    8   10 o  8  291.15   18.22    6.47    0.79    6.47    0.79    0.00    0.00  291.15   18.22       ?       ?      ?      ? 
1 1 1    0    8   13 o 18  181.26   11.78    2.52    0.32    2.52    0.32    0.00    0.00  181.26   11.78       ?       ?      ?      ? 
1 1 1    0    8   16 o 12  129.81    9.48    1.33    0.18    1.33    0.18    0.00    0.00  129.81    9.48       ?       ?      ?      ? 
1 1 1    0    8   19 o 18    9.63    4.53    0.02    0.02    0.02    0.02    0.00    0.00    9.63    4.53       ?       ?      ?      ? 
1 1 1    0    9  -18 o  7   55.08    6.63    0.36    0.05    0.36    0.05    0.00    0.00   55.08    6.63       ?       ?      ?      ? 
1 1 1    0    9  -15 o 12  163.47    8.23    2.05    0.20    2.05    0.20    0.00    0.00  163.47    8.23       ?       ?      ?      ? 
1 1 1    0    9  -12 f  0  235.50   11.28    4.22    0.40    4.22    0.40    0.00    0.00  235.50   11.28       ?       ?      ?      ? 
1 1 1    0    9   -9 o 17  302.94   10.17    6.92    0.46    6.92    0.46    0.00    0.00  302.94   10.17       ?       ?      ?      ? 
1 1 1    0    9   -6 o  7  395.32   13.95   11.78    0.83   11.78    0.83    0.00    0.00  395.32   13.95       ?       ?      ?      ? 
1 1 1    0    9   -3 o  3  537.59   14.98   21.85    1.21   21.85    1.21    0.00    0.00  537.59   14.98       ?       ?      ?      ? 
1 1 1    0    9    0 o 18  481.27   11.01   17.43    0.80   17.43    0.80    0.00    0.00  481.27   11.01       ?       ?      ?      ? 
1 1 1    0    9    3 o 10  492.29   15.27   18.33    1.13   18.33    1.13    0.00    0.00  492.29   15.27       ?       ?      ?      ? 
1 1 1    0    9    6 o 14  446.36   15.39   15.02    1.03   15.02    1.03    0.00    0.00  446.36   15.39       ?       ?      ?      ? 
1 1 1    0    9    9 o  7  327.20   13.38    8.09    0.66    8.09    0.66    0.00    0.00  327.20   13.38       ?       ?      ?      ? 
1 1 1    0    9   12 o  3  266.24   10.64    5.39    0.42    5.39    0.42    0.00    0.00  266.24   10.64       ?       ?      ?      ? 
1 1 1    0    9   15 o 13  197.67    9.93    3.02    0.29    3.02    0.29    0.00    0.00  197.67    9.93       ?       ?      ?      ? 
1 1 1    0    9   18 o 15   35.67   13.14    0.45    0.09    0.45    0.09    0.00    0.00   35.67   13.14       ?       ?      ?      ? 
1 1 1    0   10  -19 o  5    4.21    2.18    0.01    0.01    0.01    0.01    0.00    0.00    4.21    2.18       ?       ?      ?      ? 
1 1 1    0   10  -16 o  6   60.67    5.61    0.28    0.05    0.28    0.05    0.00    0.00   60.67    5.61       ?       ?      ?      ? 
1 1 1    0   10  -13 o  9   57.96    4.48    0.25    0.04    0.25    0.04    0.00    0.00   57.96    4.48       ?       ?      ?      ? 
1 1 1    0   10  -10 o 10  137.08    7.39    1.42    0.15    1.42    0.15    0.00    0.00  137.08    7.39       ?       ?      ?      ? 
1 1 1    0   10   -7 f  0  620.81   28.21   29.33    2.62   29.33    2.62    0.00    0.00  620.81   28.21       ?       ?      ?      ? 
1 1 1    0   10   -4 o  9  449.81   23.18   15.41    1.56   15.41    1.56    0.00    0.00  449.81   23.18       ?       ?      ?      ? 
1 1 1    0   10   -1 o  2  312.14   14.85    7.37    0.69    7.37    0.69    0.00    0.00  312.14   14.85       ?       ?      ?      ? 
1 1 1    0   10    2 o 13  549.51   22.57   23.01    1.86   23.01    1.86    0.00    0.00  549.51   22.57       ?       ?      ?      ? 
1 1 1    0   10    5 o 10   80.33    8.27    0.49    0.10    0.49    0.10    0.00    0.00   80.33    8.27       ?       ?      ?      ? 
1 1 1    0   10    8 o 13  292.37   16.49    6.47    0.72    6.47    0.72    0.00    0.00  292.37   16.49       ?       ?      ?      ? 
1 1 1    0   10   11 o 13  286.81   14.41    6.28    0.62    6.28    0.62    0.00    0.00  286.81   14.41       ?       ?      ?      ? 
1 1 1    0   10   14 o 10   17.70    6.19    0.02    0.02    0.02    0.02    0.00    0.00   17.70    6.19       ?       ?      ?      ? 
1 1 1    0   10   17 o  3   58.20    7.78    0.28    0.07    0.28    0.07    0.00    0.00   58.20    7.78       ?       ?      ?      ? 
1 1 1    0   11  -17 o  3   43.07    7.76    0.16    0.05    0.16    0.05    0.00    0.00   43.07    7.76       ?       ?      ?      ? 
1 1 1    0   11  -14 o 12  123.18    9.33    1.17    0.17    1.17    0.17    0.00    0.00  123.18    9.33       ?       ?      ?      ? 
1 1 1    0   11  -11 o  4   44.47    5.72    0.15    0.04    0.15    0.04    0.00    0.00   44.47    5.72       ?       ?      ?      ? 
1 1 1    0   11   -8 o  9  176.03   11.82    2.34    0.31    2.34    0.31    0.00    0.00  176.03   11.82       ?       ?      ?      ? 
1 1 1    0   11   -5 o  3  207.86   17.41    3.28    0.54    3.28    0.54    0.00    0.00  207.86   17.41       ?       ?      ?      ? 
1 1 1    0   11   -2 o  2  250.63   11.60    4.74    0.44    4.74    0.44    0.00    0.00  250.63   11.60       ?       ?      ?      ? 
1 1 1    0   11    1 o  6  403.80   21.64   12.43    1.31   12.43    1.31    0.00    0.00  403.80   21.64       ?       ?      ?      ? 
1 1 1    0   11    4 o  2  561.33   28.78   24.06    2.42   24.06    2.42    0.00    0.00  561.33   28.78       ?       ?      ?      ? 
1 1 1    0   11    7 o  7  205.97   17.09    3.22    0.52    3.22    0.52    0.00    0.00  205.97   17.09       ?       ?      ?      ? 
1 1 1    0   11   10 o 18  255.30   14.97    4.96    0.57    4.96    0.57    0.00    0.00  255.30   14.97       ?       ?      ?      ? 
1 1 1    0   11   13 o  5   93.03    6.16    0.66    0.09    0.66    0.09    0.00    0.00   93.03    6.16       ?       ?      ?      ? 
1 1 1    0   11   16 o 10   91.69   19.45    0.81    0.26    0.81    0.26    0.00    0.00   91.69   19.45       ?       ?      ?      ? 
1 1 1    0   11   19 o 10       ?       ?    0.00    0.01    0.00    0.01    0.00    0.00       ?       ?       ?       ?      ?      ? 
1 1 1    0   12  -18 o 14   21.40    7.59    0.07    0.03    0.07    0.03    0.00    0.00   21.40    7.59       ?       ?      ?      ? 
1 1 1    0   12  -15 o 17  122.53   11.01    1.19    0.20    1.19    0.20    0.00    0.00  122.53   11.01       ?       ?      ?      ? 
1 1 1    0   12  -12 o 13  148.80    6.64    1.67    0.15    1.67    0.15    0.00    0.00  148.80    6.64       ?       ?      ?      ? 
1 1 1    0   12   -9 o 11  357.14   16.47    9.69    0.88    9.69    0.88    0.00    0.00  357.14   16.47       ?       ?      ?      ? 
1 1 1    0   12   -6 o  6  604.99   19.54   27.66    1.77   27.66    1.77    0.00    0.00  604.99   19.54       ?       ?      ?      ? 
1 1 1    0   12   -3 o  8  549.17   15.89   22.77    1.31   22.77    1.31    0.00    0.00  549.17   15.89       ?       ?      ?      ? 
1 1 1    0   12    0 o 19  658.42   16.27   32.78    1.61   32.78    1.61    0.00    0.00  658.42   16.27       ?       ?      ?      ? 
1 1 1    0   12    3 o  5  696.84   18.61   36.72    1.95   36.72    1.95    0.00    0.00  696.84   18.61       ?       ?      ?      ? 
1 1 1    0   12    6 o  9  528.50   17.59   21.09    1.39   21.09    1.39    0.00    0.00  528.50   17.59       ?       ?      ?      ? 
1 1 1    0   12    9 o 19  425.84   16.20   13.76    1.03   13.76    1.03    0.00    0.00  425.84   16.20       ?       ?      ?      ? 
1 1 1    0   12   12 o  7  130.54    5.28    1.29    0.10    1.29    0.10    0.00    0.00  130.54    5.28       ?       ?      ?      ? 
1 1 1    0   12   15 o  5  163.30    7.93    2.05    0.19    2.05    0.19    0.00    0.00  163.30    7.93       ?       ?      ?      ? 
1 1 1    0   12   18 o  8   23.50    9.69    0.15    0.06    0.15    0.06    0.00    0.00   23.50    9.69       ?       ?      ?      ? 
1 1 1    0   13  -16 f  0   45.44    5.32    0.16    0.04    0.16    0.04    0.00    0.00   45.44    5.32       ?       ?      ?      ? 
1 1 1    0   13  -13 o 11  224.50   16.10    3.98    0.54    3.98    0.54    0.00    0.00  224.50   16.10       ?       ?      ?      ? 
1 1 1    0   13  -10 o  6   83.33    5.43    0.52    0.07    0.52    0.07    0.00    0.00   83.33    5.43       ?       ?      ?      ? 
1 1 1    0   13   -7 o  9  280.71   20.11    5.99    0.84    5.99    0.84    0.00    0.00  280.71   20.11       ?       ?      ?      ? 
1 1 1    0   13   -4 o 14  660.46   27.67   33.13    2.74   33.13    2.74    0.00    0.00  660.46   27.67       ?       ?      ?      ? 
1 1 1    0   13   -1 o 11  660.44   25.67   33.25    2.54   33.25    2.54    0.00    0.00  660.44   25.67       ?       ?      ?      ? 
1 1 1    0   13    2 o  1  644.68   28.89   31.74    2.79   31.74    2.79    0.00    0.00  644.68   28.89       ?       ?      ?      ? 
1 1 1    0   13    5 o  5  624.36   31.27   29.71    2.92   29.71    2.92    0.00    0.00  624.36   31.27       ?       ?      ?      ? 
1 1 1    0   13    8 o  1  148.42    7.84    1.66    0.17    1.66    0.17    0.00    0.00  148.42    7.84       ?       ?      ?      ? 
1 1 1    0   13   11 o 14  228.11   21.63    4.10    0.73    4.10    0.73    0.00    0.00  228.11   21.63       ?       ?      ?      ? 
1 1 1    0   13   14 f  0   93.62    8.97    0.68    0.12    0.68    0.12    0.00    0.00   93.62    8.97       ?       ?      ?      ? 
1 1 1    0   13   17 o  1   15.52    5.74    0.02    0.02    0.02    0.02    0.00    0.00   15.52    5.74       ?       ?      ?      ? 
1 1 1    0   14  -17 o  6   18.31    7.42    0.03    0.03    0.03    0.03    0.00    0.00   18.31    7.42       ?       ?      ?      ? 
1 1 1    0   14  -14 o 19  120.58    7.95    1.12    0.14    1.12    0.14    0.00    0.00  120.58    7.95       ?       ?      ?      ? 
1 1 1    0   14  -11 o 18  108.10    6.40    0.88    0.10    0.88    0.10    0.00    0.00  108.10    6.40       ?       ?      ?      ? 
1 1 1    0   14   -8 o  3   55.30    8.76    0.24    0.07    0.24    0.07    0.00    0.00   55.30    8.76       ?       ?      ?      ? 
1 1 1    0   14   -5 o  2  419.56   22.12   13.34    1.39   13.34    1.39    0.00    0.00  419.56   22.12       ?       ?      ?      ? 
1 1 1    0   14   -2 o  8  422.00   25.30   13.54    1.60   13.54    1.60    0.00    0.00  422.00   25.30       ?       ?      ?      ? 
1 1 1    0   14    1 o  7  572.77   23.37   24.89    2.01   24.89    2.01    0.00    0.00  572.77   23.37       ?       ?      ?      ? 
1 1 1    0   14    4 f  0  695.43   29.37   36.77    3.06   36.77    3.06    0.00    0.00  695.43   29.37       ?       ?      ?      ? 
1 1 1    0   14    7 o 11  371.25   25.15   10.54    1.39   10.54    1.39    0.00    0.00  371.25   25.15       ?       ?      ?      ? 
1 1 1    0   14   10 o 13  184.83   10.33    2.59    0.29    2.59    0.29    0.00    0.00  184.83   10.33       ?       ?      ?      ? 
1 1 1    0   14   13 o 14   63.75    4.56    0.31    0.04    0.31    0.04    0.00    0.00   63.75    4.56       ?       ?      ?      ? 
1 1 1    0   14   16 o  3   38.85    6.13    0.12    0.03    0.12    0.03    0.00    0.00   38.85    6.13       ?       ?      ?      ? 
1 1 1    0   15  -18 o 11    9.05    3.89    0.01    0.01    0.01    0.01    0.00    0.00    9.05    3.89       ?       ?      ?      ? 
1 1 1    0   15  -15 o 18   59.98    4.03    0.27    0.04    0.27    0.04    0.00    0.00   59.98    4.03       ?       ?      ?      ? 
1 1 1    0   15  -12 o 18  136.40    5.76    1.41    0.12    1.41    0.12    0.00    0.00  136.40    5.76       ?       ?      ?      ? 
1 1 1    0   15   -9 o  7  131.63    4.65    1.30    0.09    1.30    0.09    0.00    0.00  131.63    4.65       ?       ?      ?      ? 
1 1 1    0   15   -6 o 11  493.43   16.95   18.40    1.25   18.40    1.25    0.00    0.00  493.43   16.95       ?       ?      ?      ? 
1 1 1    0   15   -3 o 19  869.14   19.80   57.00    2.58   57.00    2.58    0.00    0.00  869.14   19.80       ?       ?      ?      ? 
1 1 1    0   15    0 o 19  574.76   16.69   24.92    1.44   24.92    1.44    0.00    0.00  574.76   16.69       ?       ?      ?      ? 
1 1 1    0   15    3 o 14  806.26   19.35   49.04    2.34   49.04    2.34    0.00    0.00  806.26   19.35       ?       ?      ?      ? 
1 1 1    0   15    6 o 18  488.89   14.61   18.04    1.07   18.04    1.07    0.00    0.00  488.89   14.61       ?       ?      ?      ? 
1 1 1    0   15    9 o  9  105.27    4.73    0.83    0.07    0.83    0.07    0.00    0.00  105.27    4.73       ?       ?      ?      ? 
1 1 1    0   15   12 o  3  131.94    4.74    1.31    0.09    1.31    0.09    0.00    0.00  131.94    4.74       ?       ?      ?      ? 
1 1 1    0   15   15 o  8   62.49    3.19    0.30    0.03    0.30    0.03    0.00    0.00   62.49    3.19       ?       ?      ?      ? 
1 1 1    0   15   18 o  4    7.37    3.05    0.00    0.01    0.00    0.01    0.00    0.00    7.37    3.05       ?       ?      ?      ? 
1 1 1    0   16  -16 o 18   15.54    5.54    0.02    0.02    0.02    0.02    0.00    0.00   15.54    5.54       ?       ?      ?      ? 
1 1 1    0   16  -13 o  9  147.54   13.79    1.72    0.30    1.72    0.30    0.00    0.00  147.54   13.79       ?       ?      ?      ? 
1 1 1    0   16  -10 o  7  203.79   10.19    3.15    0.31    3.15    0.31    0.00    0.00  203.79   10.19       ?       ?      ?      ? 
1 1 1    0   16   -7 o 18  319.38   15.03    7.73    0.72    7.73    0.72    0.00    0.00  319.38   15.03       ?       ?      ?      ? 
1 1 1    0   16   -4 o  5  552.69   21.22   23.13    1.76   23.13    1.76    0.00    0.00  552.69   21.22       ?       ?      ?      ? 
1 1 1    0   16   -1 o  2  255.01   19.18    4.93    0.73    4.93    0.73    0.00    0.00  255.01   19.18       ?       ?      ?      ? 
1 1 1    0   16    2 o 17  452.15   21.55   15.48    1.46   15.48    1.46    0.00    0.00  452.15   21.55       ?       ?      ?      ? 
1 1 1    0   16    5 o  3  191.53   11.97    2.77    0.34    2.77    0.34    0.00    0.00  191.53   11.97       ?       ?      ?      ? 
1 1 1    0   16    8 o 12  229.68   16.07    4.02    0.55    4.02    0.55    0.00    0.00  229.68   16.07       ?       ?      ?      ? 
1 1 1    0   16   11 o  5  285.36   15.47    6.31    0.66    6.31    0.66    0.00    0.00  285.36   15.47       ?       ?      ?      ? 
1 1 1    0   16   14 o  2   99.78    7.76    0.77    0.12    0.77    0.12    0.00    0.00   99.78    7.76       ?       ?      ?      ? 
1 1 1    0   16   17 o  1   11.16    4.49    0.01    0.01    0.01    0.01    0.00    0.00   11.16    4.49       ?       ?      ?      ? 
1 1 1    0   17  -17 o 10   15.94    7.09    0.04    0.03    0.04    0.03    0.00    0.00   15.94    7.09       ?       ?      ?      ? 
1 1 1    0   17  -14 o  7  156.60   14.58    2.01    0.34    2.01    0.34    0.00    0.00  156.60   14.58       ?       ?      ?      ? 
1 1 1    0   17  -11 o 15   66.26    4.76    0.33    0.05    0.33    0.05    0.00    0.00   66.26    4.76       ?       ?      ?      ? 
1 1 1    0   17   -8 o  5  328.52   22.70    8.35    1.11    8.35    1.11    0.00    0.00  328.52   22.70       ?       ?      ?      ? 
1 1 1    0   17   -5 o 12  254.32   15.30    4.90    0.58    4.90    0.58    0.00    0.00  254.32   15.30       ?       ?      ?      ? 
1 1 1    0   17   -2 o 13  265.45   12.13    5.31    0.48    5.31    0.48    0.00    0.00  265.45   12.13       ?       ?      ?      ? 
1 1 1    0   17    1 o  2  260.88   16.26    5.15    0.63    5.15    0.63    0.00    0.00  260.88   16.26       ?       ?      ?      ? 
1 1 1    0   17    4 o  5  426.90   24.45   13.87    1.56   13.87    1.56    0.00    0.00  426.90   24.45       ?       ?      ?      ? 
1 1 1    0   17    7 o  6  219.18   14.76    3.65    0.48    3.65    0.48    0.00    0.00  219.18   14.76       ?       ?      ?      ? 
1 1 1    0   17   10 o 12  382.46   45.66   13.28    2.57   13.28    2.57    0.00    0.00  382.46   45.66       ?       ?      ?      ? 
1 1 1    0   17   13 o 10  106.35   14.59    0.91    0.23    0.91    0.23    0.00    0.00  106.35   14.59       ?       ?      ?      ? 
1 1 1    0   17   16 f  0   14.47    5.16    0.02    0.01    0.02    0.01    0.00    0.00   14.47    5.16       ?       ?      ?      ? 
1 1 1    0   18  -15 o 10   31.94    3.12    0.08    0.01    0.08    0.01    0.00    0.00   31.94    3.12       ?       ?      ?      ? 
1 1 1    0   18  -12 o 12  137.04    6.10    1.42    0.13    1.42    0.13    0.00    0.00  137.04    6.10       ?       ?      ?      ? 
1 1 1    0   18   -9 o 15  222.21    7.46    3.73    0.25    3.73    0.25    0.00    0.00  222.21    7.46       ?       ?      ?      ? 
1 1 1    0   18   -6 o  5  616.42   21.17   28.98    1.96   28.98    1.96    0.00    0.00  616.42   21.17       ?       ?      ?      ? 
1 1 1    0   18   -3 o  3  316.36   15.15    7.56    0.72    7.56    0.72    0.00    0.00  316.36   15.15       ?       ?      ?      ? 
1 1 1    0   18    0 o 14  406.06   11.99   12.42    0.73   12.42    0.73    0.00    0.00  406.06   11.99       ?       ?      ?      ? 
1 1 1    0   18    3 f  0  256.35    8.53    4.95    0.33    4.95    0.33    0.00    0.00  256.35    8.53       ?       ?      ?      ? 
1 1 1    0   18    6 o  4  551.61   21.80   23.23    1.80   23.23    1.80    0.00    0.00  551.61   21.80       ?       ?      ?      ? 
1 1 1    0   18    9 o 17  266.69    9.98    5.39    0.40    5.39    0.40    0.00    0.00  266.69    9.98       ?       ?      ?      ? 
1 1 1    0   18   12 o 14  124.92    4.98    1.18    0.09    1.18    0.09    0.00    0.00  124.92    4.98       ?       ?      ?      ? 
1 1 1    0   18   15 o 11   45.40    3.88    0.16    0.03    0.16    0.03    0.00    0.00   45.40    3.88       ?       ?      ?      ? 
1 1 1    0   19  -16 o  9   12.78    5.00    0.01    0.01    0.01    0.01    0.00    0.00   12.78    5.00       ?       ?      ?      ? 
1 1 1    0   19  -13 f  0   35.16    6.33    0.10    0.03    0.10    0.03    0.00    0.00   35.16    6.33       ?       ?      ?      ? 
1 1 1    0   19  -10 o 10   31.19    6.00    0.08    0.03    0.08    0.03    0.00    0.00   31.19    6.00       ?       ?      ?      ? 
1 1 1    0   19   -7 f  0  463.53   26.57   16.78    1.84   16.78    1.84    0.00    0.00  463.53   26.57       ?       ?      ?      ? 
1 1 1    0   19   -4 o 12  313.74   14.23    7.44    0.67    7.44    0.67    0.00    0.00  313.74   14.23       ?       ?      ?      ? 
1 1 1    0   19   -1 o 13  234.77   15.49    4.17    0.54    4.17    0.54    0.00    0.00  234.77   15.49       ?       ?      ?      ? 
1 1 1    0   19    2 f  0  337.00   17.92    8.60    0.90    8.60    0.90    0.00    0.00  337.00   17.92       ?       ?      ?      ? 
1 1 1    0   19    5 o 10  411.81   21.55   12.95    1.33   12.95    1.33    0.00    0.00  411.81   21.55       ?       ?      ?      ? 
1 1 1    0   19    8 o 13  213.19   11.65    3.46    0.37    3.46    0.37    0.00    0.00  213.19   11.65       ?       ?      ?      ? 
1 1 1    0   19   11 o 13  186.84   11.54    2.69    0.32    2.69    0.32    0.00    0.00  186.84   11.54       ?       ?      ?      ? 
1 1 1    0   19   14 o 13   36.85    5.96    0.11    0.03    0.11    0.03    0.00    0.00   36.85    5.96       ?       ?      ?      ? 
1 1 1    0   19   17 o  9   12.43    5.70    0.03    0.02    0.03    0.02    0.00    0.00   12.43    5.70       ?       ?      ?      ? 
1 1 1    0   20  -17 o 12    6.85    3.33    0.01    0.01    0.01    0.01    0.00    0.00    6.85    3.33       ?       ?      ?      ? 
1 1 1    0   20  -14 o 18   35.31    6.04    0.10    0.03    0.10    0.03    0.00    0.00   35.31    6.04       ?       ?      ?      ? 
1 1 1    0   20  -11 o 16  184.38   11.78    2.63    0.32    2.63    0.32    0.00    0.00  184.38   11.78       ?       ?      ?      ? 
1 1 1    0   20   -8 o 11  109.58    7.00    0.91    0.11    0.91    0.11    0.00    0.00  109.58    7.00       ?       ?      ?      ? 
1 1 1    0   20   -5 o 12  121.64    8.47    1.12    0.15    1.12    0.15    0.00    0.00  121.64    8.47       ?       ?      ?      ? 
1 1 1    0   20   -2 o 14  321.74   23.39    7.91    1.12    7.91    1.12    0.00    0.00  321.74   23.39       ?       ?      ?      ? 
1 1 1    0   20    1 o  8  685.55   31.14   36.07    3.20   36.07    3.20    0.00    0.00  685.55   31.14       ?       ?      ?      ? 
1 1 1    0   20    4 o 13  247.50   15.85    4.65    0.59    4.65    0.59    0.00    0.00  247.50   15.85       ?       ?      ?      ? 
1 1 1    0   20    7 o 10  120.80   18.86    1.14    0.33    1.14    0.33    0.00    0.00  120.80   18.86       ?       ?      ?      ? 
1 1 1    0   20   10 o 17  252.89   14.91    4.97    0.56    4.97    0.56    0.00    0.00  252.89   14.91       ?       ?      ?      ? 
1 1 1    0   20   13 o 17   94.50    7.12    0.69    0.10    0.69    0.10    0.00    0.00   94.50    7.12       ?       ?      ?      ? 
1 1 1    0   20   16 o 16   15.43    6.25    0.03    0.02    0.03    0.02    0.00    0.00   15.43    6.25       ?       ?      ?      ? 
1 1 1    0   21  -15 o  9   48.42    4.11    0.19    0.03    0.19    0.03    0.00    0.00   48.42    4.11       ?       ?      ?      ? 
1 1 1    0   21  -12 o  9   59.14    3.26    0.26    0.03    0.26    0.03    0.00    0.00   59.14    3.26       ?       ?      ?      ? 
1 1 1    0   21   -9 o  2  354.75   16.46    9.79    0.87    9.79    0.87    0.00    0.00  354.75   16.46       ?       ?      ?      ? 
1 1 1    0   21   -6 o 10  288.44   10.41    6.30    0.45    6.30    0.45    0.00    0.00  288.44   10.41       ?       ?      ?      ? 
1 1 1    0   21   -3 o 12  315.46   10.60    7.51    0.50    7.51    0.50    0.00    0.00  315.46   10.60       ?       ?      ?      ? 
1 1 1    0   21    0 o  1  545.25   16.42   22.50    1.34   22.50    1.34    0.00    0.00  545.25   16.42       ?       ?      ?      ? 
1 1 1    0   21    3 o  7  323.83   11.65    7.92    0.57    7.92    0.57    0.00    0.00  323.83   11.65       ?       ?      ?      ? 
1 1 1    0   21    6 o  9  232.03   11.02    4.08    0.38    4.08    0.38    0.00    0.00  232.03   11.02       ?       ?      ?      ? 
1 1 1    0   21    9 o  6  236.71   11.65    4.29    0.41    4.29    0.41    0.00    0.00  236.71   11.65       ?       ?      ?      ? 
1 1 1    0   21   12 o 15   61.63    3.79    0.29    0.03    0.29    0.03    0.00    0.00   61.63    3.79       ?       ?      ?      ? 
1 1 1    0   21   15 o  7   59.53    6.63    0.30    0.06    0.30    0.06    0.00    0.00   59.53    6.63       ?       ?      ?      ? 
1 1 1    0   22  -16 o  3   11.56    4.76    0.01    0.01    0.01    0.01    0.00    0.00   11.56    4.76       ?       ?      ?      ? 
1 1 1    0   22  -13 o 16   77.51    6.22    0.46    0.07    0.46    0.07    0.00    0.00   77.51    6.22       ?       ?      ?      ? 
1 1 1    0   22  -10 o  1   62.10    4.43    0.29    0.04    0.29    0.04    0.00    0.00   62.10    4.43       ?       ?      ?      ? 
1 1 1    0   22   -7 o  4  238.83   14.11    4.37    0.50    4.37    0.50    0.00    0.00  238.83   14.11       ?       ?      ?      ? 
1 1 1    0   22   -4 o 19  275.00   15.04    5.76    0.62    5.76    0.62    0.00    0.00  275.00   15.04       ?       ?      ?      ? 
1 1 1    0   22   -1 o 10  204.79   13.64    3.18    0.42    3.18    0.42    0.00    0.00  204.79   13.64       ?       ?      ?      ? 
1 1 1    0   22    2 o  7  297.17   15.72    6.71    0.70    6.71    0.70    0.00    0.00  297.17   15.72       ?       ?      ?      ? 
1 1 1    0   22    5 o  5  217.43   13.83    3.60    0.45    3.60    0.45    0.00    0.00  217.43   13.83       ?       ?      ?      ? 
1 1 1    0   22    8 o  7  135.04    9.59    1.39    0.19    1.39    0.19    0.00    0.00  135.04    9.59       ?       ?      ?      ? 
1 1 1    0   22   11 o  6   86.40    6.31    0.57    0.08    0.57    0.08    0.00    0.00   86.40    6.31       ?       ?      ?      ? 
1 1 1    0   22   14 o 15   48.79    5.10    0.19    0.04    0.19    0.04    0.00    0.00   48.79    5.10       ?       ?      ?      ? 
1 1 1    0   23  -14 o 18   39.01    8.02    0.13    0.05    0.13    0.05    0.00    0.00   39.01    8.02       ?       ?      ?      ? 
1 1 1    0   23  -11 o 18  148.61    8.92    1.70    0.20    1.70    0.20    0.00    0.00  148.61    8.92       ?       ?      ?      ? 
1 1 1    0   23   -8 o  1   67.36    4.31    0.34    0.04    0.34    0.04    0.00    0.00   67.36    4.31       ?       ?      ?      ? 
1 1 1    0   23   -5 o 12  218.46   11.32    3.63    0.37    3.63    0.37    0.00    0.00  218.46   11.32       ?       ?      ?      ? 
1 1 1    0   23   -2 o 15  287.35   39.42    6.72    1.66    6.72    1.66    0.00    0.00  287.35   39.42       ?       ?      ?      ? 
1 1 1    0   23    1 o  4  175.25    9.81    2.32    0.26    2.32    0.26    0.00    0.00  175.25    9.81       ?       ?      ?      ? 
1 1 1    0   23    4 o  2  186.61    9.96    2.64    0.28    2.64    0.28    0.00    0.00  186.61    9.96       ?       ?      ?      ? 
1 1 1    0   23    7 o  3  273.04   14.69    5.74    0.60    5.74    0.60    0.00    0.00  273.04   14.69       ?       ?      ?      ? 
1 1 1    0   23   10 o 12  180.10   16.09    2.58    0.43    2.58    0.43    0.00    0.00  180.10   16.09       ?       ?      ?      ? 
1 1 1    0   23   13 o  2   45.24    5.62    0.16    0.04    0.16    0.04    0.00    0.00   45.24    5.62       ?       ?      ?      ? 
1 1 1    0   23   16 o 15    8.97    4.17    0.01    0.01    0.01    0.01    0.00    0.00    8.97    4.17       ?       ?      ?      ? 
1 1 1    0   24  -15 o  9   11.73    4.45    0.01    0.01    0.01    0.01    0.00    0.00   11.73    4.45       ?       ?      ?      ? 
1 1 1    0   24  -12 o  2   90.62    4.94    0.63    0.07    0.63    0.07    0.00    0.00   90.62    4.94       ?       ?      ?      ? 
1 1 1    0   24   -9 o 18  140.58    5.83    1.50    0.12    1.50    0.12    0.00    0.00  140.58    5.83       ?       ?      ?      ? 
1 1 1    0   24   -6 o  4  269.46   11.11    5.53    0.45    5.53    0.45    0.00    0.00  269.46   11.11       ?       ?      ?      ? 
1 1 1    0   24   -3 o 11  434.70   12.87   14.35    0.84   14.35    0.84    0.00    0.00  434.70   12.87       ?       ?      ?      ? 
1 1 1    0   24    0 o  2  209.68    8.65    3.32    0.27    3.32    0.27    0.00    0.00  209.68    8.65       ?       ?      ?      ? 
1 1 1    0   24    3 o 12  428.75   12.81   13.96    0.82   13.96    0.82    0.00    0.00  428.75   12.81       ?       ?      ?      ? 
1 1 1    0   24    6 o  3  214.20    7.29    3.47    0.23    3.47    0.23    0.00    0.00  214.20    7.29       ?       ?      ?      ? 
1 1 1    0   24    9 f  0  136.04    5.47    1.40    0.11    1.40    0.11    0.00    0.00  136.04    5.47       ?       ?      ?      ? 
1 1 1    0   24   12 o 10   88.12    4.36    0.59    0.06    0.59    0.06    0.00    0.00   88.12    4.36       ?       ?      ?      ? 
1 1 1    0   24   15 o  6   11.48    4.34    0.01    0.01    0.01    0.01    0.00    0.00   11.48    4.34       ?       ?      ?      ? 
1 1 1    0   25  -13 o 13   19.98    6.73    0.03    0.02    0.03    0.02    0.00    0.00   19.98    6.73       ?       ?      ?      ? 
1 1 1    0   25  -10 o 16   64.62    5.63    0.32    0.05    0.32    0.05    0.00    0.00   64.62    5.63       ?       ?      ?      ? 
1 1 1    0   25   -7 o  3   55.42    5.52    0.23    0.05    0.23    0.05    0.00    0.00   55.42    5.52       ?       ?      ?      ? 
1 1 1    0   25   -4 o  7  122.89    6.21    1.14    0.11    1.14    0.11    0.00    0.00  122.89    6.21       ?       ?      ?      ? 
1 1 1    0   25   -1 f  0  164.07    9.23    2.04    0.23    2.04    0.23    0.00    0.00  164.07    9.23       ?       ?      ?      ? 
1 1 1    0   25    2 o 16  164.74    7.66    2.05    0.19    2.05    0.19    0.00    0.00  164.74    7.66       ?       ?      ?      ? 
1 1 1    0   25    5 f  0  111.61    7.09    0.94    0.12    0.94    0.12    0.00    0.00  111.61    7.09       ?       ?      ?      ? 
1 1 1    0   25    8 o 18   63.19    3.85    0.30    0.04    0.30    0.04    0.00    0.00   63.19    3.85       ?       ?      ?      ? 
1 1 1    0   25   11 o 15   86.09    5.47    0.57    0.07    0.57    0.07    0.00    0.00   86.09    5.47       ?       ?      ?      ? 
1 1 1    0   25   14 o 19   17.77    6.74    0.04    0.02    0.04    0.02    0.00    0.00   17.77    6.74       ?       ?      ?      ? 
1 1 1    0   26  -14 o 16   17.47    7.91    0.07    0.04    0.07    0.04    0.00    0.00   17.47    7.91       ?       ?      ?      ? 
1 1 1    0   26  -11 o  2  102.98    8.51    0.83    0.13    0.83    0.13    0.00    0.00  102.98    8.51       ?       ?      ?      ? 
1 1 1    0   26   -8 o 10  212.24   13.71    3.52    0.43    3.52    0.43    0.00    0.00  212.24   13.71       ?       ?      ?      ? 
1 1 1    0   26   -5 o  8  211.37   12.86    3.43    0.41    3.43    0.41    0.00    0.00  211.37   12.86       ?       ?      ?      ? 
1 1 1    0   26   -2 o 18  269.40   15.79    5.58    0.64    5.58    0.64    0.00    0.00  269.40   15.79       ?       ?      ?      ? 
1 1 1    0   26    1 o 14  106.67    6.13    0.86    0.10    0.86    0.10    0.00    0.00  106.67    6.13       ?       ?      ?      ? 
1 1 1    0   26    4 o 10   90.29    4.51    0.61    0.06    0.61    0.06    0.00    0.00   90.29    4.51       ?       ?      ?      ? 
1 1 1    0   26    7 o  8   21.42    6.64    0.03    0.02    0.03    0.02    0.00    0.00   21.42    6.64       ?       ?      ?      ? 
1 1 1    0   26   10 o 11   63.13    7.88    0.31    0.07    0.31    0.07    0.00    0.00   63.13    7.88       ?       ?      ?      ? 
1 1 1    0   26   13 o 14   19.65    6.96    0.03    0.03    0.03    0.03    0.00    0.00   19.65    6.96       ?       ?      ?      ? 
1 1 1    0   27  -15 o 15       ?       ?    0.03    0.02    0.03    0.02    0.00    0.00       ?       ?       ?       ?      ?      ? 
1 1 1    0   27  -12 o  4   23.63    3.94    0.04    0.01    0.04    0.01    0.00    0.00   23.63    3.94       ?       ?      ?      ? 
1 1 1    0   27   -9 o 17  128.15    4.74    1.24    0.09    1.24    0.09    0.00    0.00  128.15    4.74       ?       ?      ?      ? 
1 1 1    0   27   -6 o  6  250.84    9.96    4.81    0.37    4.81    0.37    0.00    0.00  250.84    9.96       ?       ?      ?      ? 
1 1 1    0   27   -3 o  1  138.96    5.39    1.46    0.11    1.46    0.11    0.00    0.00  138.96    5.39       ?       ?      ?      ? 
1 1 1    0   27    0 o 13  201.77    6.56    3.07    0.20    3.07    0.20    0.00    0.00  201.77    6.56       ?       ?      ?      ? 
1 1 1    0   27    3 o 17  100.71    4.33    0.76    0.07    0.76    0.07    0.00    0.00  100.71    4.33       ?       ?      ?      ? 
1 1 1    0   27    6 o  9  210.32    7.05    3.35    0.22    3.35    0.22    0.00    0.00  210.32    7.05       ?       ?      ?      ? 
1 1 1    0   27    9 o  7  115.53    5.08    1.01    0.09    1.01    0.09    0.00    0.00  115.53    5.08       ?       ?      ?      ? 
1 1 1    0   27   12 o 17   37.47    3.34    0.11    0.02    0.11    0.02    0.00    0.00   37.47    3.34       ?       ?      ?      ? 
1 1 1    0   27   15 o 18       ?       ?    0.01    0.01    0.01    0.01    0.00    0.00       ?       ?       ?       ?      ?      ? 
1 1 1    0   28  -13 o  8    9.10    3.59    0.01    0.01    0.01    0.01    0.00    0.00    9.10    3.59       ?       ?      ?      ? 
1 1 1    0   28  -10 o  1   31.72    6.13    0.08    0.03    0.08    0.03    0.00    0.00   31.72    6.13       ?       ?      ?      ? 
1 1 1    0   28   -7 f  0   62.04    4.57    0.29    0.04    0.29    0.04    0.00    0.00   62.04    4.57       ?       ?      ?      ? 
1 1 1    0   28   -4 o  7   81.66    5.01    0.50    0.06    0.50    0.06    0.00    0.00   81.66    5.01       ?       ?      ?      ? 
1 1 1    0   28   -1 o 11  172.09   10.15    2.26    0.26    2.26    0.26    0.00    0.00  172.09   10.15       ?       ?      ?      ? 
1 1 1    0   28    2 o  8  238.32   11.59    4.35    0.41    4.35    0.41    0.00    0.00  238.32   11.59       ?       ?      ?      ? 
1 1 1    0   28    5 o 19   61.18    5.66    0.28    0.05    0.28    0.05    0.00    0.00   61.18    5.66       ?       ?      ?      ? 
1 1 1    0   28    8 o  4   21.08    6.70    0.03    0.02    0.03    0.02    0.00    0.00   21.08    6.70       ?       ?      ?      ? 
1 1 1    0   28   11 o  6   82.80    7.99    0.55    0.10    0.55    0.10    0.00    0.00   82.80    7.99       ?       ?      ?      ? 
1 1 1    0   28   14 o  3    9.47    4.18    0.01    0.01    0.01    0.01    0.00    0.00    9.47    4.18       ?       ?      ?      ? 
1 1 1    0   29  -14 o 14    2.64    1.37    0.01    0.01    0.01    0.01    0.00    0.00    2.64    1.37       ?       ?      ?      ? 
1 1 1    0   29  -11 o 14   42.05    6.81    0.15    0.04    0.15    0.04    0.00    0.00   42.05    6.81       ?       ?      ?      ? 
1 1 1    0   29   -8 o  9   64.28    5.21    0.32    0.05    0.32    0.05    0.00    0.00   64.28    5.21       ?       ?      ?      ? 
1 1 1    0   29   -5 o 18   98.20    6.40    0.73    0.09    0.73    0.09    0.00    0.00   98.20    6.40       ?       ?      ?      ? 
1 1 1    0   29   -2 o 18  288.87   15.40    6.51    0.67    6.51    0.67    0.00    0.00  288.87   15.40       ?       ?      ?      ? 
1 1 1    0   29    1 o  7  117.28    7.16    1.04    0.13    1.04    0.13    0.00    0.00  117.28    7.16       ?       ?      ?      ? 
1 1 1    0   29    4 o 10   94.80    7.87    0.69    0.11    0.69    0.11    0.00    0.00   94.80    7.87       ?       ?      ?      ? 
1 1 1    0   29    7 o  8  126.76    7.67    1.23    0.15    1.23    0.15    0.00    0.00  126.76    7.67       ?       ?      ?      ? 
1 1 1    0   29   10 o  3  104.56   10.88    0.91    0.17    0.91    0.17    0.00    0.00  104.56   10.88       ?       ?      ?      ? 
1 1 1    0   29   13 o  2   14.36    6.04    0.02    0.02    0.02    0.02    0.00    0.00   14.36    6.04       ?       ?      ?      ? 
1 1 1    0   30  -12 o 19   22.23    7.06    0.07    0.03    0.07    0.03    0.00    0.00   22.23    7.06       ?       ?      ?      ? 
1 1 1    0   30   -9 o  7   79.05    3.52    0.47    0.04    0.47    0.04    0.00    0.00   79.05    3.52       ?       ?      ?      ? 
1 1 1    0   30   -6 o  2  153.97    5.27    1.80    0.12    1.80    0.12    0.00    0.00  153.97    5.27       ?       ?      ?      ? 
1 1 1    0   30   -3 o  5  101.99    3.88    0.78    0.06    0.78    0.06    0.00    0.00  101.99    3.88       ?       ?      ?      ? 
1 1 1    0   30    0 o  7  138.18    4.40    1.44    0.09    1.44    0.09    0.00    0.00  138.18    4.40       ?       ?      ?      ? 
1 1 1    0   30    3 o  1   71.91    3.54    0.39    0.04    0.39    0.04    0.00    0.00   71.91    3.54       ?       ?      ?      ? 
1 1 1    0   30    6 o 15  171.56    6.79    2.24    0.17    2.24    0.17    0.00    0.00  171.56    6.79       ?       ?      ?      ? 
1 1 1    0   30    9 o 15   79.94    4.00    0.49    0.05    0.49    0.05    0.00    0.00   79.94    4.00       ?       ?      ?      ? 
1 1 1    0   30   12 o 15   34.74    6.71    0.15    0.03    0.15    0.03    0.00    0.00   34.74    6.71       ?       ?      ?      ? 
1 1 1    0   31  -13 o  8    2.58    1.34    0.00    0.01    0.00    0.01    0.00    0.00    2.58    1.34       ?       ?      ?      ? 
1 1 1    0   31  -10 o 13   24.51    5.73    0.05    0.02    0.05    0.02    0.00    0.00   24.51    5.73       ?       ?      ?      ? 
1 1 1    0   31   -7 o  6   54.50    5.15    0.23    0.04    0.23    0.04    0.00    0.00   54.50    5.15       ?       ?      ?      ? 
1 1 1    0   31   -4 o  2  117.92   11.10    1.08    0.19    1.08    0.19    0.00    0.00  117.92   11.10       ?       ?      ?      ? 
1 1 1    0   31   -1 o 19  148.31   13.51    1.72    0.30    1.72    0.30    0.00    0.00  148.31   13.51       ?       ?      ?      ? 
1 1 1    0   31    2 o  5  180.73   18.89    2.65    0.51    2.65    0.51    0.00    0.00  180.73   18.89       ?       ?      ?      ? 
1 1 1    0   31    5 o 12   45.35    5.65    0.16    0.04    0.16    0.04    0.00    0.00   45.35    5.65       ?       ?      ?      ? 
1 1 1    0   31    8 o  5   81.98    9.15    0.54    0.11    0.54    0.11    0.00    0.00   81.98    9.15       ?       ?      ?      ? 
1 1 1    0   31   11 f  0   17.16    7.13    0.03    0.03    0.03    0.03    0.00    0.00   17.16    7.13       ?       ?      ?      ? 
1 1 1    0   32  -11 o 12   13.32    5.57    0.02    0.02    0.02    0.02    0.00    0.00   13.32    5.57       ?       ?      ?      ? 
1 1 1    0   32   -8 o 15   37.23    5.78    0.11    0.03    0.11    0.03    0.00    0.00   37.23    5.78       ?       ?      ?      ? 
1 1 1    0   32   -5 o 13   68.35    6.24    0.36    0.06    0.36    0.06    0.00    0.00   68.35    6.24       ?       ?      ?      ? 
1 1 1    0   32   -2 o 11   29.79    6.43    0.07    0.03    0.07    0.03    0.00    0.00   29.79    6.43       ?       ?      ?      ? 
1 1 1    0   32    1 o  6   53.87    4.57    0.22    0.04    0.22    0.04    0.00    0.00   53.87    4.57       ?       ?      ?      ? 
1 1 1    0   32    4 o 18  112.28    8.17    0.97    0.14    0.97    0.14    0.00    0.00  112.28    8.17       ?       ?      ?      ? 
1 1 1    0   32    7 o  6   49.21    4.93    0.19    0.04    0.19    0.04    0.00    0.00   49.21    4.93       ?       ?      ?      ? 
1 1 1    0   32   10 o 16   14.28    5.33    0.02    0.02    0.02    0.02    0.00    0.00   14.28    5.33       ?       ?      ?      ? 
1 1 1    0   33  -12 o  1       ?       ?    0.02    0.01    0.02    0.01    0.00    0.00       ?       ?       ?       ?      ?      ? 
1 1 1    0   33   -9 o  7   46.19    4.17    0.17    0.03    0.17    0.03    0.00    0.00   46.19    4.17       ?       ?      ?      ? 
1 1 1    0   33   -6 o 10   49.16    3.20    0.18    0.02    0.18    0.02    0.00    0.00   49.16    3.20       ?       ?      ?      ? 
1 1 1    0   33   -3 o 13   90.91    3.35    0.62    0.05    0.62    0.05    0.00    0.00   90.91    3.35       ?       ?      ?      ? 
1 1 1    0   33    0 o 18  202.81    7.11    3.14    0.22    3.14    0.22    0.00    0.00  202.81    7.11       ?       ?      ?      ? 
1 1 1    0   33    3 o  6   68.59    3.20    0.36    0.03    0.36    0.03    0.00    0.00   68.59    3.20       ?       ?      ?      ? 
1 1 1    0   33    6 o  5   62.99    3.25    0.30    0.03    0.30    0.03    0.00    0.00   62.99    3.25       ?       ?      ?      ? 
1 1 1    0   33    9 o 18   49.79    4.71    0.20    0.03    0.20    0.03    0.00    0.00   49.79    4.71       ?       ?      ?      ? 
1 1 1    0   33   12 o 14       ?       ?    0.02    0.01    0.02    0.01    0.00    0.00       ?       ?       ?       ?      ?      ? 
1 1 1    0   34  -10 o 11    9.76    3.87    0.01    0.01    0.01    0.01    0.00    0.00    9.76    3.87       ?       ?      ?      ? 
1 1 1    0   34   -7 o 15   57.09    7.57    0.27    0.06    0.27    0.06    0.00    0.00   57.09    7.57       ?       ?      ?      ? 
1 1 1    0   34   -4 o 11   46.11    6.05    0.17    0.04    0.17    0.04    0.00    0.00   46.11    6.05       ?       ?      ?      ? 
1 1 1    0   34   -1 o  9  125.83    8.01    1.23    0.15    1.23    0.15    0.00    0.00  125.83    8.01       ?       ?      ?      ? 
1 1 1    0   34    2 o  7   41.16    4.73    0.13    0.03    0.13    0.03    0.00    0.00   41.16    4.73       ?       ?      ?      ? 
1 1 1    0   34    5 o 13   75.35    6.91    0.44    0.08    0.44    0.08    0.00    0.00   75.35    6.91       ?       ?      ?      ? 
1 1 1    0   34    8 o 17   30.86   10.92    0.10    0.06    0.10    0.06    0.00    0.00   30.86   10.92       ?       ?      ?      ? 
1 1 1    0   34   11 o 11    4.85    2.50    0.01    0.01    0.01    0.01    0.00    0.00    4.85    2.50       ?       ?      ?      ? 
1 1 1    0   35   -8 o  6   14.36    5.86    0.02    0.02    0.02    0.02    0.00    0.00   14.36    5.86       ?       ?      ?      ? 
1 1 1    0   35   -5 o 16   44.69    9.04    0.17    0.06    0.17    0.06    0.00    0.00   44.69    9.04       ?       ?      ?      ? 
1 1 1    0   35   -2 o 15   52.63    5.34    0.21    0.04    0.21    0.04    0.00    0.00   52.63    5.34       ?       ?      ?      ? 
1 1 1    0   35    1 o  4   71.86    9.33    0.41    0.10    0.41    0.10    0.00    0.00   71.86    9.33       ?       ?      ?      ? 
1 1 1    0   35    4 o 18   89.77    8.20    0.65    0.11    0.65    0.11    0.00    0.00   89.77    8.20       ?       ?      ?      ? 
1 1 1    0   35    7 o 17   25.32    7.72    0.06    0.03    0.06    0.03    0.00    0.00   25.32    7.72       ?       ?      ?      ? 
1 1 1    0   35   10 o 18    7.77    3.53    0.01    0.01    0.01    0.01    0.00    0.00    7.77    3.53       ?       ?      ?      ? 
1 1 1    0   36   -9 o  9   10.32    4.54    0.02    0.01    0.02    0.01    0.00    0.00   10.32    4.54       ?       ?      ?      ? 
1 1 1    0   36   -6 o 13   40.30    4.20    0.13    0.03    0.13    0.03    0.00    0.00   40.30    4.20       ?       ?      ?      ? 
1 1 1    0   36   -3 o  7   51.38    3.11    0.20    0.02    0.20    0.02    0.00    0.00   51.38    3.11       ?       ?      ?      ? 
1 1 1    0   36    0 f  0   47.56    2.75    0.17    0.02    0.17    0.02    0.00    0.00   47.56    2.75       ?       ?      ?      ? 
1 1 1    0   36    3 o 11   54.74    2.98    0.23    0.02    0.23    0.02    0.00    0.00   54.74    2.98       ?       ?      ?      ? 
1 1 1    0   36    6 o  4   35.43    3.60    0.10    0.02    0.10    0.02    0.00    0.00   35.43    3.60       ?       ?      ?      ? 
1 1 1    0   36    9 o 14   11.79    5.33    0.03    0.02    0.03    0.02    0.00    0.00   11.79    5.33       ?       ?      ?      ? 
1 1 1    0   37   -7 o 13   10.89    4.32    0.01    0.01    0.01    0.01    0.00    0.00   10.89    4.32       ?       ?      ?      ? 
1 1 1    0   37   -4 o 10   13.15    4.89    0.01    0.01    0.01    0.01    0.00    0.00   13.15    4.89       ?       ?      ?      ? 
1 1 1    0   37   -1 o  8   31.30    7.22    0.08    0.03    0.08    0.03    0.00    0.00   31.30    7.22       ?       ?      ?      ? 
1 1 1    0   37    2 o  5   36.25    9.08    0.12    0.05    0.12    0.05    0.00    0.00   36.25    9.08       ?       ?      ?      ? 
1 1 1    0   37    5 o  5   31.16   12.03    0.20    0.08    0.20    0.08    0.00    0.00   31.16   12.03       ?       ?      ?      ? 
1 1 1    0   37    8 o  4    9.49    4.17    0.01    0.01    0.01    0.01    0.00    0.00    9.49    4.17       ?       ?      ?      ? 
1 1 1    0   38   -8 o 19       ?       ?    0.01    0.01    0.01    0.01    0.00    0.00       ?       ?       ?       ?      ?      ? 
1 1 1    0   38   -5 o  8   14.97    6.40    0.03    0.03    0.03    0.03    0.00    0.00   14.97    6.40       ?       ?      ?      ? 
1 1 1    0   38   -2 o  8   16.58    6.16    0.02    0.02    0.02    0.02    0.00    0.00   16.58    6.16       ?       ?      ?      ? 
1 1 1    0   38    1 o 12   14.08    5.19    0.01    0.01    0.01    0.01    0.00    0.00   14.08    5.19       ?       ?      ?      ? 
1 1 1    0   38    4 o 14   30.26    7.63    0.12    0.03    0.12    0.03    0.00    0.00   30.26    7.63       ?       ?      ?      ? 
1 1 1    0   38    7 f  0    7.94    3.43    0.01    0.01    0.01    0.01    0.00    0.00    7.94    3.43       ?       ?      ?      ? 
1 1 1    0   39   -6 o 17    6.33    2.94    0.01    0.01    0.01    0.01    0.00    0.00    6.33    2.94       ?       ?      ?      ? 
1 1 1    0   39   -3 o  7   28.57    5.03    0.08    0.02    0.08    0.02    0.00    0.00   28.57    5.03       ?       ?      ?      ? 
1 1 1    0   39    0 o  1   14.68    5.18    0.02    0.01    0.02    0.01    0.00    0.00   14.68    5.18       ?       ?      ?      ? 
1 1 1    0   39    3 o  3   33.36    4.12    0.10    0.02    0.10    0.02    0.00    0.00   33.36    4.12       ?       ?      ?      ? 
1 1 1    0   39    6 o  5    7.04    3.44    0.02    0.01    0.02    0.01    0.00    0.00    7.04    3.44       ?       ?      ?      ? 
1 1 1    0   40   -4 o  9    7.82    3.75    0.01    0.01    0.01    0.01    0.00    0.00    7.82    3.75       ?       ?      ?      ? 
1 1 1    0   40   -1 o 11   10.14    4.04    0.01    0.01    0.01    0.01    0.00    0.00   10.14    4.04       ?       ?      ?      ? 
1 1 1    0   40    2 o 12    8.86    3.52    0.01    0.01    0.01    0.01    0.00    0.00    8.86    3.52       ?       ?      ?      ? 
1 1 1    0   40    5 o  8    2.37    1.23    0.00    0.01    0.00    0.01    0.00    0.00    2.37    1.23       ?       ?      ?      ? 
1 1 1    0   41   -2 o  4    4.00    2.06    0.01    0.01    0.01    0.01    0.00    0.00    4.00    2.06       ?       ?      ?      ? 
1 1 1    0   41    1 o  2    5.32    2.52    0.00    0.01    0.00    0.01    0.00    0.00    5.32    2.52       ?       ?      ?      ? 
1 1 1    1    1  -18 o 14   66.32    4.94    0.36    0.05    0.36    0.05    0.00    0.00   66.32    4.94       ?       ?      ?      ? 
1 1 1    1    1  -15 o 13   64.02    3.54    0.31    0.03    0.31    0.03    0.00    0.00   64.02    3.54       ?       ?      ?      ? 
1 1 1    1    1  -12 o 18  234.81   10.20    4.18    0.36    4.18    0.36    0.00    0.00  234.81   10.20       ?       ?      ?      ? 
1 1 1    1    1   -9 o 10  288.02   10.71    6.25    0.46    6.25    0.46    0.00    0.00  288.02   10.71       ?       ?      ?      ? 
1 1 1    1    1   -6 o  4  411.14   16.16   12.79    1.00   12.79    1.00    0.00    0.00  411.14   16.16       ?       ?      ?      ? 
1 1 1    1    1   -3 o  7  331.02   10.63    8.25    0.53    8.25    0.53    0.00    0.00  331.02   10.63       ?       ?      ?      ? 
1 1 1    1    1    0 x 10       ?       ?       ?       ?       ?       ?       ?       ?       ?       ?       ?       ?      ?      ? 
1 1 1    1    1    3 o  7  347.87   10.46    9.11    0.55    9.11    0.55    0.00    0.00  347.87   10.46       ?       ?      ?      ? 
1 1 1    1    1    6 o  4  350.14   17.82    9.30    0.93    9.30    0.93    0.00    0.00  350.14   17.82       ?       ?      ?      ? 
1 1 1    1    1    9 o 10  353.66   14.75    9.44    0.78    9.44    0.78    0.00    0.00  353.66   14.75       ?       ?      ?      ? 
1 1 1    1    1   12 o 18  223.12    9.33    3.77    0.31    3.77    0.31    0.00    0.00  223.12    9.33       ?       ?      ?      ? 
1 1 1    1    1   15 o 13   71.85    4.04    0.39    0.04    0.39    0.04    0.00    0.00   71.85    4.04       ?       ?      ?      ? 
1 1 1    1    1   18 o 14   53.78    5.05    0.24    0.04    0.24    0.04    0.00    0.00   53.78    5.05       ?       ?      ?      ? 
1 1 1    1    2  -19 o 17   11.62    4.76    0.01    0.01    0.01    0.01    0.00    0.00   11.62    4.76       ?       ?      ?      ? 
1 1 1    1    2  -16 o  1   89.06    7.90    0.61    0.10    0.61    0.10    0.00    0.00   89.06    7.90       ?       ?      ?      ? 
1 1 1    1    2  -13 o  6  211.42   20.55    3.53    0.64    3.53    0.64    0.00    0.00  211.42   20.55       ?       ?      ?      ? 
1 1 1    1    2  -10 o 19  243.96   14.82    4.51    0.54    4.51    0.54    0.00    0.00  243.96   14.82       ?       ?      ?      ? 
1 1 1    1    2   -7 o  5  334.40   20.23    8.47    1.01    8.47    1.01    0.00    0.00  334.40   20.23       ?       ?      ?      ? 
1 1 1    1    2   -4 o  7  192.55    9.68    2.80    0.28    2.80    0.28    0.00    0.00  192.55    9.68       ?       ?      ?      ? 
1 1 1    1    2   -1 o 15  261.11   14.32    5.15    0.56    5.15    0.56    0.00    0.00  261.11   14.32       ?       ?      ?      ? 
1 1 1    1    2    2 f  0  583.22   17.35   25.66    1.52   25.66    1.52    0.00    0.00  583.22   17.35       ?       ?      ?      ? 
1 1 1    1    2    5 o  2  680.90   23.55   35.35    2.40   35.35    2.40    0.00    0.00  680.90   23.55       ?       ?      ?      ? 
1 1 1    1    2    8 o  6  435.22   27.72   14.42    1.80   14.42    1.80    0.00    0.00  435.22   27.72       ?       ?      ?      ? 
1 1 1    1    2   11 o  7  186.67   14.67    2.66    0.41    2.66    0.41    0.00    0.00  186.67   14.67       ?       ?      ?      ? 
1 1 1    1    2   14 o 19  158.66   16.79    1.99    0.39    1.99    0.39    0.00    0.00  158.66   16.79       ?       ?      ?      ? 
1 1 1    1    2   17 o 19  130.73   16.05    1.57    0.31    1.57    0.31    0.00    0.00  130.73   16.05       ?       ?      ?      ? 
1 1 1    1    3  -17 o 10   67.87    6.42    0.36    0.06    0.36    0.06    0.00    0.00   67.87    6.42       ?       ?      ?      ? 
1 1 1    1    3  -14 o 13  158.11    9.33    1.91    0.22    1.91    0.22    0.00    0.00  158.11    9.33       ?       ?      ?      ? 
1 1 1    1    3  -11 o  5  205.47   14.38    3.21    0.44    3.21    0.44    0.00    0.00  205.47   14.38       ?       ?      ?      ? 
1 1 1    1    3   -8 o  1  545.64   24.98   22.59    2.04   22.59    2.04    0.00    0.00  545.64   24.98       ?       ?      ?      ? 
1 1 1    1    3   -5 o 10  511.51   26.64   20.07    2.04   20.07    2.04    0.00    0.00  511.51   26.64       ?       ?      ?      ? 
1 1 1    1    3   -2 o  9  738.88   28.12   41.47    3.11   41.47    3.11    0.00    0.00  738.88   28.12       ?       ?      ?      ? 
1 1 1    1    3    1 o  1  504.33   19.30   19.22    1.46   19.22    1.46    0.00    0.00  504.33   19.30       ?       ?      ?      ? 
1 1 1    1    3    4 o 16  268.39   11.87    5.43    0.48    5.43    0.48    0.00    0.00  268.39   11.87       ?       ?      ?      ? 
1 1 1    1    3    7 o  4  257.78   17.19    5.03    0.66    5.03    0.66    0.00    0.00  257.78   17.19       ?       ?      ?      ? 
1 1 1    1    3   10 o  5  388.72   27.16   11.63    1.58   11.63    1.58    0.00    0.00  388.72   27.16       ?       ?      ?      ? 
1 1 1    1    3   13 o 12  115.69    9.69    1.02    0.17    1.02    0.17    0.00    0.00  115.69    9.69       ?       ?      ?      ? 
1 1 1    1    3   16 o  2  119.31   10.73    1.12    0.19    1.12    0.19    0.00    0.00  119.31   10.73       ?       ?      ?      ? 
1 1 1    1    3   19 f  0   12.49    5.15    0.02    0.02    0.02    0.02    0.00    0.00   12.49    5.15       ?       ?      ?      ? 
1 1 1    1    4  -18 o  6   36.33    5.57    0.11    0.03    0.11    0.03    0.00    0.00   36.33    5.57       ?       ?      ?      ? 
1 1 1    1    4  -15 f  0  200.71    8.72    3.08    0.26    3.08    0.26    0.00    0.00  200.71    8.72       ?       ?      ?      ? 
1 1 1    1    4  -12 o  3  290.22   13.59    6.43    0.59    6.43    0.59    0.00    0.00  290.22   13.59       ?       ?      ?      ? 
1 1 1    1    4   -9 o 17  304.68   11.17    7.00    0.51    7.00    0.51    0.00    0.00  304.68   11.17       ?       ?      ?      ? 
1 1 1    1    4   -6 o  6  418.63   15.87   13.24    1.00   13.24    1.00    0.00    0.00  418.63   15.87       ?       ?      ?      ? 
1 1 1    1    4   -3 o 10  467.31   12.98   16.45    0.91   16.45    0.91    0.00    0.00  467.31   12.98       ?       ?      ?      ? 
1 1 1    1    4    0 o  6  396.07    9.09   11.79    0.54   11.79    0.54    0.00    0.00  396.07    9.09       ?       ?      ?      ? 
1 1 1    1    4    3 o  7  480.89   13.17   17.42    0.95   17.42    0.95    0.00    0.00  480.89   13.17       ?       ?      ?      ? 
1 1 1    1    4    6 o 19  459.72   16.07   15.97    1.11   15.97    1.11    0.00    0.00  459.72   16.07       ?       ?      ?      ? 
1 1 1    1    4    9 f  0  360.84   12.21    9.82    0.66    9.82    0.66    0.00    0.00  360.84   12.21       ?       ?      ?      ? 
1 1 1    1    4   12 o 16  254.14    9.37    4.89    0.36    4.89    0.36    0.00    0.00  254.14    9.37       ?       ?      ?      ? 
1 1 1    1    4   15 o 19  171.30    8.66    2.25    0.22    2.25    0.22    0.00    0.00  171.30    8.66       ?       ?      ?      ? 
1 1 1    1    4   18 o 18   48.57    4.81    0.20    0.03    0.20    0.03    0.00    0.00   48.57    4.81       ?       ?      ?      ? 
1 1 1    1    5  -19 o 12    9.63    3.93    0.01    0.01    0.01    0.01    0.00    0.00    9.63    3.93       ?       ?      ?      ? 
1 1 1    1    5  -16 o 19   99.71   14.55    0.83    0.21    0.83    0.21    0.00    0.00   99.71   14.55       ?       ?      ?      ? 
1 1 1    1    5  -13 o 15  204.72   12.79    3.22    0.39    3.22    0.39    0.00    0.00  204.72   12.79       ?       ?      ?      ? 
1 1 1    1    5  -10 o 11  217.88   12.02    3.59    0.39    3.59    0.39    0.00    0.00  217.88   12.02       ?       ?      ?      ? 
1 1 1    1    5   -7 o 15  408.78   22.65   12.67    1.38   12.67    1.38    0.00    0.00  408.78   22.65       ?       ?      ?      ? 
1 1 1    1    5   -4 o 19  473.56   20.81   17.04    1.48   17.04    1.48    0.00    0.00  473.56   20.81       ?       ?      ?      ? 
1 1 1    1    5   -1 o  9  289.18   12.86    6.31    0.56    6.31    0.56    0.00    0.00  289.18   12.86       ?       ?      ?      ? 
1 1 1    1    5    2 o 11  633.13   23.36   30.36    2.22   30.36    2.22    0.00    0.00  633.13   23.36       ?       ?      ?      ? 
1 1 1    1    5    5 o 15  361.90   17.98    9.94    0.97    9.94    0.97    0.00    0.00  361.90   17.98       ?       ?      ?      ? 
1 1 1    1    5    8 o  3  661.38   29.33   33.32    2.91   33.32    2.91    0.00    0.00  661.38   29.33       ?       ?      ?      ? 
1 1 1    1    5   11 f  0  218.34   16.08    3.64    0.52    3.64    0.52    0.00    0.00  218.34   16.08       ?       ?      ?      ? 
1 1 1    1    5   14 o 15  125.33    9.80    1.21    0.18    1.21    0.18    0.00    0.00  125.33    9.80       ?       ?      ?      ? 
1 1 1    1    5   17 f  0   36.36    6.69    0.11    0.04    0.11    0.04    0.00    0.00   36.36    6.69       ?       ?      ?      ? 
1 1 1    1    6  -17 o 14   55.58    6.07    0.24    0.05    0.24    0.05    0.00    0.00   55.58    6.07       ?       ?      ?      ? 
1 1 1    1    6  -14 o 11   37.88    6.45    0.11    0.04    0.11    0.04    0.00    0.00   37.88    6.45       ?       ?      ?      ? 
1 1 1    1    6  -11 o 11  262.54   15.43    5.26    0.61    5.26    0.61    0.00    0.00  262.54   15.43       ?       ?      ?      ? 
1 1 1    1    6   -8 o  2  327.74   17.87    8.13    0.88    8.13    0.88    0.00    0.00  327.74   17.87       ?       ?      ?      ? 
1 1 1    1    6   -5 o 15  252.77   24.94    4.92    0.93    4.92    0.93    0.00    0.00  252.77   24.94       ?       ?      ?      ? 
1 1 1    1    6   -2 o  1  751.19   23.55   42.76    2.65   42.76    2.65    0.00    0.00  751.19   23.55       ?       ?      ?      ? 
1 1 1    1    6    1 o  2  497.33   21.67   18.72    1.61   18.72    1.61    0.00    0.00  497.33   21.67       ?       ?      ?      ? 
1 1 1    1    6    4 o 14  286.75   18.09    6.25    0.78    6.25    0.78    0.00    0.00  286.75   18.09       ?       ?      ?      ? 
1 1 1    1    6    7 o  9  658.87   26.98   32.95    2.66   32.95    2.66    0.00    0.00  658.87   26.98       ?       ?      ?      ? 
1 1 1    1    6   10 o  2  259.83   14.01    5.12    0.54    5.12    0.54    0.00    0.00  259.83   14.01       ?       ?      ?      ? 
1 1 1    1    6   13 o 19  202.87   10.87    3.14    0.33    3.14    0.33    0.00    0.00  202.87   10.87       ?       ?      ?      ? 
1 1 1    1    6   16 o 19  109.31   13.14    0.98    0.21    0.98    0.21    0.00    0.00  109.31   13.14       ?       ?      ?      ? 
1 1 1    1    6   19 o 14   11.77    5.31    0.02    0.02    0.02    0.02    0.00    0.00   11.77    5.31       ?       ?      ?      ? 
1 1 1    1    7  -18 o 15   24.97    8.56    0.09    0.04    0.09    0.04    0.00    0.00   24.97    8.56       ?       ?      ?      ? 
1 1 1    1    7  -15 o 18   75.55    3.83    0.43    0.04    0.43    0.04    0.00    0.00   75.55    3.83       ?       ?      ?      ? 
1 1 1    1    7  -12 o  9  189.37    6.61    2.71    0.19    2.71    0.19    0.00    0.00  189.37    6.61       ?       ?      ?      ? 
1 1 1    1    7   -9 o 16  540.36   19.08   22.13    1.55   22.13    1.55    0.00    0.00  540.36   19.08       ?       ?      ?      ? 
1 1 1    1    7   -6 o  3  493.48   15.83   18.37    1.17   18.37    1.17    0.00    0.00  493.48   15.83       ?       ?      ?      ? 
1 1 1    1    7   -3 o  2  385.96   10.73   11.22    0.62   11.22    0.62    0.00    0.00  385.96   10.73       ?       ?      ?      ? 
1 1 1    1    7    0 o 16  746.01   14.36   41.91    1.61   41.91    1.61    0.00    0.00  746.01   14.36       ?       ?      ?      ? 
1 1 1    1    7    3 o  6  340.60   10.05    8.74    0.51    8.74    0.51    0.00    0.00  340.60   10.05       ?       ?      ?      ? 
1 1 1    1    7    6 o 17  598.47   20.26   27.08    1.82   27.08    1.82    0.00    0.00  598.47   20.26       ?       ?      ?      ? 
1 1 1    1    7    9 f  0  439.03   16.89   14.58    1.11   14.58    1.11    0.00    0.00  439.03   16.89       ?       ?      ?      ? 
1 1 1    1    7   12 o 12  203.51   15.36    3.19    0.47    3.19    0.47    0.00    0.00  203.51   15.36       ?       ?      ?      ? 
1 1 1    1    7   15 o 12   75.00    3.44    0.42    0.04    0.42    0.04    0.00    0.00   75.00    3.44       ?       ?      ?      ? 
1 1 1    1    7   18 o 12   35.83    7.21    0.14    0.04    0.14    0.04    0.00    0.00   35.83    7.21       ?       ?      ?      ? 
1 1 1    1    8  -19 o  9    7.30    3.33    0.01    0.01    0.01    0.01    0.00    0.00    7.30    3.33       ?       ?      ?      ? 
1 1 1    1    8  -16 o 19   70.35    7.48    0.39    0.08    0.39    0.08    0.00    0.00   70.35    7.48       ?       ?      ?      ? 
1 1 1    1    8  -13 o  6  132.32    8.76    1.33    0.17    1.33    0.17    0.00    0.00  132.32    8.76       ?       ?      ?      ? 
1 1 1    1    8  -10 o 12  192.93   15.02    2.84    0.43    2.84    0.43    0.00    0.00  192.93   15.02       ?       ?      ?      ? 
1 1 1    1    8   -7 o 10  471.46   28.71   16.93    2.02   16.93    2.02    0.00    0.00  471.46   28.71       ?       ?      ?      ? 
1 1 1    1    8   -4 o 11  318.51   23.13    7.76    1.10    7.76    1.10    0.00    0.00  318.51   23.13       ?       ?      ?      ? 
1 1 1    1    8   -1 o 11  323.38   15.26    7.90    0.74    7.90    0.74    0.00    0.00  323.38   15.26       ?       ?      ?      ? 
1 1 1    1    8    2 o 19  373.48   18.24   10.57    1.02   10.57    1.02    0.00    0.00  373.48   18.24       ?       ?      ?      ? 
1 1 1    1    8    5 o 18  177.89   10.84    2.39    0.29    2.39    0.29    0.00    0.00  177.89   10.84       ?       ?      ?      ? 
1 1 1    1    8    8 f  0  309.25   19.82    7.26    0.92    7.26    0.92    0.00    0.00  309.25   19.82       ?       ?      ?      ? 
1 1 1    1    8   11 o  6  185.03   10.98    2.60    0.30    2.60    0.30    0.00    0.00  185.03   10.98       ?       ?      ?      ? 
1 1 1    1    8   14 o 19  118.48    7.98    1.07    0.14    1.07    0.14    0.00    0.00  118.48    7.98       ?       ?      ?      ? 
1 1 1    1    8   17 o  3   36.55    6.62    0.11    0.03    0.11    0.03    0.00    0.00   36.55    6.62       ?       ?      ?      ? 
1 1 1    1    9  -17 o  3   56.70    7.73    0.27    0.06    0.27    0.06    0.00    0.00   56.70    7.73       ?       ?      ?      ? 
1 1 1    1    9  -14 o 11  203.64   13.47    3.24    0.41    3.24    0.41    0.00    0.00  203.64   13.47       ?       ?      ?      ? 
1 1 1    1    9  -11 o 15  127.43    6.33    1.23    0.12    1.23    0.12    0.00    0.00  127.43    6.33       ?       ?      ?      ? 
1 1 1    1    9   -8 o 10  447.93   33.79   15.46    2.26   15.46    2.26    0.00    0.00  447.93   33.79       ?       ?      ?      ? 
1 1 1    1    9   -5 o  9  418.68   18.92   13.26    1.19   13.26    1.19    0.00    0.00  418.68   18.92       ?       ?      ?      ? 
1 1 1    1    9   -2 o  2  465.08   21.74   16.47    1.51   16.47    1.51    0.00    0.00  465.08   21.74       ?       ?      ?      ? 
1 1 1    1    9    1 o 17  628.47   21.55   29.99    2.03   29.99    2.03    0.00    0.00  628.47   21.55       ?       ?      ?      ? 
1 1 1    1    9    4 o  1  492.70   25.62   18.55    1.89   18.55    1.89    0.00    0.00  492.70   25.62       ?       ?      ?      ? 
1 1 1    1    9    7 o 18  335.07   20.17    8.51    1.01    8.51    1.01    0.00    0.00  335.07   20.17       ?       ?      ?      ? 
1 1 1    1    9   10 o 16  458.23   35.79   16.70    2.44   16.70    2.44    0.00    0.00  458.23   35.79       ?       ?      ?      ? 
1 1 1    1    9   13 o  7   65.46    4.19    0.32    0.04    0.32    0.04    0.00    0.00   65.46    4.19       ?       ?      ?      ? 
1 1 1    1    9   16 o 15   28.45    7.75    0.06    0.03    0.06    0.03    0.00    0.00   28.45    7.75       ?       ?      ?      ? 
1 1 1    1    9   19 o 15    5.28    2.68    0.01    0.01    0.01    0.01    0.00    0.00    5.28    2.68       ?       ?      ?      ? 
1 1 1    1   10  -18 o  1   29.52   10.62    0.23    0.06    0.23    0.06    0.00    0.00   29.52   10.62       ?       ?      ?      ? 
1 1 1    1   10  -15 f  0  128.16    5.48    1.25    0.11    1.25    0.11    0.00    0.00  128.16    5.48       ?       ?      ?      ? 
1 1 1    1   10  -12 o 12  188.58    8.58    2.70    0.24    2.70    0.24    0.00    0.00  188.58    8.58       ?       ?      ?      ? 
1 1 1    1   10   -9 o 17  420.38   18.23   13.42    1.15   13.42    1.15    0.00    0.00  420.38   18.23       ?       ?      ?      ? 
1 1 1    1   10   -6 o 19  666.00   17.96   33.47    1.79   33.47    1.79    0.00    0.00  666.00   17.96       ?       ?      ?      ? 
1 1 1    1   10   -3 o 13  664.98   18.12   33.50    1.81   33.50    1.81    0.00    0.00  664.98   18.12       ?       ?      ?      ? 
1 1 1    1   10    0 o 17  299.84   10.06    6.78    0.45    6.78    0.45    0.00    0.00  299.84   10.06       ?       ?      ?      ? 
1 1 1    1   10    3 o  7  508.23   17.33   19.56    1.32   19.56    1.32    0.00    0.00  508.23   17.33       ?       ?      ?      ? 
1 1 1    1   10    6 o  6  584.29   18.77   25.78    1.65   25.78    1.65    0.00    0.00  584.29   18.77       ?       ?      ?      ? 
1 1 1    1   10    9 o  9  313.86   12.40    7.44    0.58    7.44    0.58    0.00    0.00  313.86   12.40       ?       ?      ?      ? 
1 1 1    1   10   12 o  9  223.49    8.37    3.78    0.28    3.78    0.28    0.00    0.00  223.49    8.37       ?       ?      ?      ? 
1 1 1    1   10   15 o 10  141.37    5.90    1.52    0.12    1.52    0.12    0.00    0.00  141.37    5.90       ?       ?      ?      ? 
1 1 1    1   10   18 f  0   17.59    6.21    0.04    0.02    0.04    0.02    0.00    0.00   17.59    6.21       ?       ?      ?      ? 
1 1 1    1   11  -16 o  5   32.12    6.65    0.08    0.03    0.08    0.03    0.00    0.00   32.12    6.65       ?       ?      ?      ? 
1 1 1    1   11  -13 o 16  211.50   13.50    3.47    0.43    3.47    0.43    0.00    0.00  211.50   13.50       ?       ?      ?      ? 
1 1 1    1   11  -10 o 14  297.31   19.30    6.79    0.86    6.79    0.86    0.00    0.00  297.31   19.30       ?       ?      ?      ? 
1 1 1    1   11   -7 o 19  476.41   36.00   17.50    2.56   17.50    2.56    0.00    0.00  476.41   36.00       ?       ?      ?      ? 
1 1 1    1   11   -4 o 15  529.92   31.12   21.47    2.47   21.47    2.47    0.00    0.00  529.92   31.12       ?       ?      ?      ? 
1 1 1    1   11   -1 o 18  419.28   21.13   13.39    1.33   13.39    1.33    0.00    0.00  419.28   21.13       ?       ?      ?      ? 
1 1 1    1   11    2 o 15  369.48   20.39   10.39    1.13   10.39    1.13    0.00    0.00  369.48   20.39       ?       ?      ?      ? 
1 1 1    1   11    5 o  2  578.67   24.04   25.37    2.09   25.37    2.09    0.00    0.00  578.67   24.04       ?       ?      ?      ? 
1 1 1    1   11    8 o  4  436.01   26.86   14.55    1.75   14.55    1.75    0.00    0.00  436.01   26.86       ?       ?      ?      ? 
1 1 1    1   11   11 o  2  184.04   15.48    2.61    0.42    2.61    0.42    0.00    0.00  184.04   15.48       ?       ?      ?      ? 
1 1 1    1   11   14 o  2  111.91    6.43    0.95    0.11    0.95    0.11    0.00    0.00  111.91    6.43       ?       ?      ?      ? 
1 1 1    1   11   17 o  9   33.15    6.68    0.09    0.03    0.09    0.03    0.00    0.00   33.15    6.68       ?       ?      ?      ? 
1 1 1    1   12  -17 o  7   39.77    5.67    0.13    0.03    0.13    0.03    0.00    0.00   39.77    5.67       ?       ?      ?      ? 
1 1 1    1   12  -14 o  9   58.42    5.73    0.26    0.05    0.26    0.05    0.00    0.00   58.42    5.73       ?       ?      ?      ? 
1 1 1    1   12  -11 f  0  138.67    7.26    1.45    0.15    1.45    0.15    0.00    0.00  138.67    7.26       ?       ?      ?      ? 
1 1 1    1   12   -8 o  4  330.19   17.98    8.28    0.89    8.28    0.89    0.00    0.00  330.19   17.98       ?       ?      ?      ? 
1 1 1    1   12   -5 o 18  412.32   30.88   12.99    1.90   12.99    1.90    0.00    0.00  412.32   30.88       ?       ?      ?      ? 
1 1 1    1   12   -2 o 13  561.14   26.37   24.03    2.22   24.03    2.22    0.00    0.00  561.14   26.37       ?       ?      ?      ? 
1 1 1    1   12    1 o 19  512.79   28.42   20.17    2.18   20.17    2.18    0.00    0.00  512.79   28.42       ?       ?      ?      ? 
1 1 1    1   12    4 o  4  234.58   12.83    4.15    0.45    4.15    0.45    0.00    0.00  234.58   12.83       ?       ?      ?      ? 
1 1 1    1   12    7 o 12  445.57   25.98   15.14    1.73   15.14    1.73    0.00    0.00  445.57   25.98       ?       ?      ?      ? 
1 1 1    1   12   10 o  9  289.87   21.30    6.51    0.92    6.51    0.92    0.00    0.00  289.87   21.30       ?       ?      ?      ? 
1 1 1    1   12   13 o  8   87.24    6.25    0.58    0.08    0.58    0.08    0.00    0.00   87.24    6.25       ?       ?      ?      ? 
1 1 1    1   12   16 o  4   88.79   16.30    0.74    0.21    0.74    0.21    0.00    0.00   88.79   16.30       ?       ?      ?      ? 
1 1 1    1   13  -18 o 17   14.30    5.50    0.02    0.02    0.02    0.02    0.00    0.00   14.30    5.50       ?       ?      ?      ? 
1 1 1    1   13  -15 o 13   99.72    7.19    0.77    0.11    0.77    0.11    0.00    0.00   99.72    7.19       ?       ?      ?      ? 
1 1 1    1   13  -12 o  1  163.75    8.12    2.04    0.20    2.04    0.20    0.00    0.00  163.75    8.12       ?       ?      ?      ? 
1 1 1    1   13   -9 o 11  362.75   12.55    9.96    0.68    9.96    0.68    0.00    0.00  362.75   12.55       ?       ?      ?      ? 
1 1 1    1   13   -6 o 15  369.44   14.33   10.30    0.79   10.30    0.79    0.00    0.00  369.44   14.33       ?       ?      ?      ? 
1 1 1    1   13   -3 o 12  629.06   16.45   29.84    1.55   29.84    1.55    0.00    0.00  629.06   16.45       ?       ?      ?      ? 
1 1 1    1   13    0 o  9  574.46   16.65   24.93    1.44   24.93    1.44    0.00    0.00  574.46   16.65       ?       ?      ?      ? 
1 1 1    1   13    3 o 16  710.50   18.91   38.12    2.02   38.12    2.02    0.00    0.00  710.50   18.91       ?       ?      ?      ? 
1 1 1    1   13    6 o  1  538.49   18.68   21.92    1.51   21.92    1.51    0.00    0.00  538.49   18.68       ?       ?      ?      ? 
1 1 1    1   13    9 o  4  316.58   10.92    7.57    0.52    7.57    0.52    0.00    0.00  316.58   10.92       ?       ?      ?      ? 
1 1 1    1   13   12 o 17  176.67    6.93    2.36    0.18    2.36    0.18    0.00    0.00  176.67    6.93       ?       ?      ?      ? 
1 1 1    1   13   15 o  7  128.04    7.54    1.27    0.14    1.27    0.14    0.00    0.00  128.04    7.54       ?       ?      ?      ? 
1 1 1    1   13   18 o  3   16.69    5.90    0.04    0.02    0.04    0.02    0.00    0.00   16.69    5.90       ?       ?      ?      ? 
1 1 1    1   14  -16 o 10   46.16    8.65    0.18    0.06    0.18    0.06    0.00    0.00   46.16    8.65       ?       ?      ?      ? 
1 1 1    1   14  -13 o 16  148.02   13.50    1.72    0.30    1.72    0.30    0.00    0.00  148.02   13.50       ?       ?      ?      ? 
1 1 1    1   14  -10 f  0  231.65   13.86    4.10    0.48    4.10    0.48    0.00    0.00  231.65   13.86       ?       ?      ?      ? 
1 1 1    1   14   -7 o 18  330.88   20.73    8.33    1.02    8.33    1.02    0.00    0.00  330.88   20.73       ?       ?      ?      ? 
1 1 1    1   14   -4 o  5  287.18   14.39    6.23    0.62    6.23    0.62    0.00    0.00  287.18   14.39       ?       ?      ?      ? 
1 1 1    1   14   -1 o  8  247.49   13.98    4.63    0.52    4.63    0.52    0.00    0.00  247.49   13.98       ?       ?      ?      ? 
1 1 1    1   14    2 o 18  725.28   26.51   39.92    2.88   39.92    2.88    0.00    0.00  725.28   26.51       ?       ?      ?      ? 
1 1 1    1   14    5 o 18  397.96   21.99   12.01    1.31   12.01    1.31    0.00    0.00  397.96   21.99       ?       ?      ?      ? 
1 1 1    1   14    8 o 13  324.40   23.98    8.10    1.16    8.10    1.16    0.00    0.00  324.40   23.98       ?       ?      ?      ? 
1 1 1    1   14   11 o  2  172.56   14.78    2.30    0.38    2.30    0.38    0.00    0.00  172.56   14.78       ?       ?      ?      ? 
1 1 1    1   14   14 o  4  127.69   14.19    1.31    0.27    1.31    0.27    0.00    0.00  127.69   14.19       ?       ?      ?      ? 
1 1 1    1   14   17 o 10   23.38    7.91    0.07    0.03    0.07    0.03    0.00    0.00   23.38    7.91       ?       ?      ?      ? 
1 1 1    1   15  -17 o  7   14.06    5.88    0.02    0.02    0.02    0.02    0.00    0.00   14.06    5.88       ?       ?      ?      ? 
1 1 1    1   15  -14 o  7  154.60   12.77    1.90    0.29    1.90    0.29    0.00    0.00  154.60   12.77       ?       ?      ?      ? 
1 1 1    1   15  -11 o 14  171.33   11.02    2.24    0.28    2.24    0.28    0.00    0.00  171.33   11.02       ?       ?      ?      ? 
1 1 1    1   15   -8 o 14  247.81   21.21    4.73    0.78    4.73    0.78    0.00    0.00  247.81   21.21       ?       ?      ?      ? 
1 1 1    1   15   -5 o 19  280.23   18.94    5.96    0.79    5.96    0.79    0.00    0.00  280.23   18.94       ?       ?      ?      ? 
1 1 1    1   15   -2 o  2  454.83   21.49   15.66    1.46   15.66    1.46    0.00    0.00  454.83   21.49       ?       ?      ?      ? 
1 1 1    1   15    1 o 10  404.64   25.16   12.44    1.52   12.44    1.52    0.00    0.00  404.64   25.16       ?       ?      ?      ? 
1 1 1    1   15    4 o 13  650.23   30.97   32.25    3.02   32.25    3.02    0.00    0.00  650.23   30.97       ?       ?      ?      ? 
1 1 1    1   15    7 o 19  318.19   15.72    7.67    0.75    7.67    0.75    0.00    0.00  318.19   15.72       ?       ?      ?      ? 
1 1 1    1   15   10 o 14  139.46   10.36    1.48    0.22    1.48    0.22    0.00    0.00  139.46   10.36       ?       ?      ?      ? 
1 1 1    1   15   13 o  9  141.21   11.13    1.55    0.23    1.55    0.23    0.00    0.00  141.21   11.13       ?       ?      ?      ? 
1 1 1    1   15   16 o 14   41.56    5.76    0.14    0.04    0.14    0.04    0.00    0.00   41.56    5.76       ?       ?      ?      ? 
1 1 1    1   16  -18 o 16    2.91    1.52    0.01    0.01    0.01    0.01    0.00    0.00    2.91    1.52       ?       ?      ?      ? 
1 1 1    1   16  -15 o  5   98.30    5.34    0.74    0.08    0.74    0.08    0.00    0.00   98.30    5.34       ?       ?      ?      ? 
1 1 1    1   16  -12 o 11  142.96    5.49    1.55    0.12    1.55    0.12    0.00    0.00  142.96    5.49       ?       ?      ?      ? 
1 1 1    1   16   -9 o  9  292.67    8.88    6.47    0.39    6.47    0.39    0.00    0.00  292.67    8.88       ?       ?      ?      ? 
1 1 1    1   16   -6 o 13  680.40   19.53   35.11    1.99   35.11    1.99    0.00    0.00  680.40   19.53       ?       ?      ?      ? 
1 1 1    1   16   -3 o  7  615.47   16.75   28.58    1.55   28.58    1.55    0.00    0.00  615.47   16.75       ?       ?      ?      ? 
1 1 1    1   16    0 o  7  503.77   16.29   19.14    1.23   19.14    1.23    0.00    0.00  503.77   16.29       ?       ?      ?      ? 
1 1 1    1   16    3 o  4  590.09   16.94   26.28    1.50   26.28    1.50    0.00    0.00  590.09   16.94       ?       ?      ?      ? 
1 1 1    1   16    6 o 11  571.97   15.83   24.73    1.36   24.73    1.36    0.00    0.00  571.97   15.83       ?       ?      ?      ? 
1 1 1    1   16    9 o  4  377.01   15.51   10.86    0.88   10.86    0.88    0.00    0.00  377.01   15.51       ?       ?      ?      ? 
1 1 1    1   16   12 o 13  144.26    7.07    1.58    0.15    1.58    0.15    0.00    0.00  144.26    7.07       ?       ?      ?      ? 
1 1 1    1   16   15 o 14   87.07    4.66    0.58    0.06    0.58    0.06    0.00    0.00   87.07    4.66       ?       ?      ?      ? 
1 1 1    1   16   18 o 18    2.91    1.52    0.01    0.01    0.01    0.01    0.00    0.00    2.91    1.52       ?       ?      ?      ? 
1 1 1    1   17  -16 o 15   24.36    8.22    0.05    0.04    0.05    0.04    0.00    0.00   24.36    8.22       ?       ?      ?      ? 
1 1 1    1   17  -13 o 11  126.19    9.07    1.23    0.17    1.23    0.17    0.00    0.00  126.19    9.07       ?       ?      ?      ? 
1 1 1    1   17  -10 o 17  206.04   10.11    3.23    0.31    3.23    0.31    0.00    0.00  206.04   10.11       ?       ?      ?      ? 
1 1 1    1   17   -7 o  6  369.31   26.41   10.58    1.46   10.58    1.46    0.00    0.00  369.31   26.41       ?       ?      ?      ? 
1 1 1    1   17   -4 o  9  307.26   17.98    7.16    0.83    7.16    0.83    0.00    0.00  307.26   17.98       ?       ?      ?      ? 
1 1 1    1   17   -1 o 17  445.24   23.74   15.05    1.58   15.05    1.58    0.00    0.00  445.24   23.74       ?       ?      ?      ? 
1 1 1    1   17    2 o 14  463.94   23.02   16.33    1.60   16.33    1.60    0.00    0.00  463.94   23.02       ?       ?      ?      ? 
1 1 1    1   17    5 f  0  192.41    9.47    2.79    0.27    2.79    0.27    0.00    0.00  192.41    9.47       ?       ?      ?      ? 
1 1 1    1   17    8 o 10  340.30   22.75    8.98    1.16    8.98    1.16    0.00    0.00  340.30   22.75       ?       ?      ?      ? 
1 1 1    1   17   11 f  0  194.77   18.75    3.02    0.54    3.02    0.54    0.00    0.00  194.77   18.75       ?       ?      ?      ? 
1 1 1    1   17   14 o  3  102.82    8.39    0.82    0.13    0.82    0.13    0.00    0.00  102.82    8.39       ?       ?      ?      ? 
1 1 1    1   17   17 o 10   11.30    4.49    0.01    0.01    0.01    0.01    0.00    0.00   11.30    4.49       ?       ?      ?      ? 
1 1 1    1   18  -17 o 10   10.35    4.25    0.01    0.01    0.01    0.01    0.00    0.00   10.35    4.25       ?       ?      ?      ? 
1 1 1    1   18  -14 o  5   88.35   15.08    0.67    0.19    0.67    0.19    0.00    0.00   88.35   15.08       ?       ?      ?      ? 
1 1 1    1   18  -11 o 11   40.79    5.14    0.13    0.03    0.13    0.03    0.00    0.00   40.79    5.14       ?       ?      ?      ? 
1 1 1    1   18   -8 o  9  243.06   12.63    4.49    0.46    4.49    0.46    0.00    0.00  243.06   12.63       ?       ?      ?      ? 
1 1 1    1   18   -5 o 15  323.99   18.51    7.98    0.90    7.98    0.90    0.00    0.00  323.99   18.51       ?       ?      ?      ? 
1 1 1    1   18   -2 o 11  658.59   32.49   33.24    3.20   33.24    3.20    0.00    0.00  658.59   32.49       ?       ?      ?      ? 
1 1 1    1   18    1 o 11  563.80   28.27   24.24    2.39   24.24    2.39    0.00    0.00  563.80   28.27       ?       ?      ?      ? 
1 1 1    1   18    4 o  5  383.37   31.81   11.35    1.81   11.35    1.81    0.00    0.00  383.37   31.81       ?       ?      ?      ? 
1 1 1    1   18    7 o  1  334.53   21.39    8.62    1.07    8.62    1.07    0.00    0.00  334.53   21.39       ?       ?      ?      ? 
1 1 1    1   18   10 o  8  206.47   11.50    3.26    0.36    3.26    0.36    0.00    0.00  206.47   11.50       ?       ?      ?      ? 
1 1 1    1   18   13 o 14   78.27    7.03    0.47    0.08    0.47    0.08    0.00    0.00   78.27    7.03       ?       ?      ?      ? 
1 1 1    1   18   16 o  6   15.69    5.76    0.02    0.02    0.02    0.02    0.00    0.00   15.69    5.76       ?       ?      ?      ? 
1 1 1    1   19  -15 o 13   55.14    3.94    0.24    0.03    0.24    0.03    0.00    0.00   55.14    3.94       ?       ?      ?      ? 
1 1 1    1   19  -12 o  8   83.93    4.81    0.53    0.06    0.53    0.06    0.00    0.00   83.93    4.81       ?       ?      ?      ? 
1 1 1    1   19   -9 o 13  190.30    7.58    2.74    0.22    2.74    0.22    0.00    0.00  190.30    7.58       ?       ?      ?      ? 
1 1 1    1   19   -6 o 17  492.56   17.51   18.48    1.29   18.48    1.29    0.00    0.00  492.56   17.51       ?       ?      ?      ? 
1 1 1    1   19   -3 o  3  589.05   18.68   26.29    1.65   26.29    1.65    0.00    0.00  589.05   18.68       ?       ?      ?      ? 
1 1 1    1   19    0 o 16  543.61   14.74   22.30    1.20   22.30    1.20    0.00    0.00  543.61   14.74       ?       ?      ?      ? 
1 1 1    1   19    3 o  7  457.27   16.42   15.82    1.13   15.82    1.13    0.00    0.00  457.27   16.42       ?       ?      ?      ? 
1 1 1    1   19    6 o  2  362.78   15.61   10.00    0.85   10.00    0.85    0.00    0.00  362.78   15.61       ?       ?      ?      ? 
1 1 1    1   19    9 o 10  209.13    8.96    3.32    0.28    3.32    0.28    0.00    0.00  209.13    8.96       ?       ?      ?      ? 
1 1 1    1   19   12 o  1   85.49    3.64    0.55    0.05    0.55    0.05    0.00    0.00   85.49    3.64       ?       ?      ?      ? 
1 1 1    1   19   15 o  3   61.35    4.13    0.29    0.04    0.29    0.04    0.00    0.00   61.35    4.13       ?       ?      ?      ? 
1 1 1    1   20  -16 o 12   17.46    7.36    0.05    0.03    0.05    0.03    0.00    0.00   17.46    7.36       ?       ?      ?      ? 
1 1 1    1   20  -13 o  6   69.69    8.45    0.38    0.09    0.38    0.09    0.00    0.00   69.69    8.45       ?       ?      ?      ? 
1 1 1    1   20  -10 o 15  120.45    6.74    1.10    0.12    1.10    0.12    0.00    0.00  120.45    6.74       ?       ?      ?      ? 
1 1 1    1   20   -7 o 12  221.99   13.86    3.76    0.46    3.76    0.46    0.00    0.00  221.99   13.86       ?       ?      ?      ? 
1 1 1    1   20   -4 f  0  159.26    8.84    1.92    0.21    1.92    0.21    0.00    0.00  159.26    8.84       ?       ?      ?      ? 
1 1 1    1   20   -1 o 13  502.55   28.52   19.38    2.14   19.38    2.14    0.00    0.00  502.55   28.52       ?       ?      ?      ? 
1 1 1    1   20    2 o  7  300.68   20.02    6.89    0.90    6.89    0.90    0.00    0.00  300.68   20.02       ?       ?      ?      ? 
1 1 1    1   20    5 o  9  202.22   19.13    3.14    0.57    3.14    0.57    0.00    0.00  202.22   19.13       ?       ?      ?      ? 
1 1 1    1   20    8 o  8  219.00   16.04    3.70    0.52    3.70    0.52    0.00    0.00  219.00   16.04       ?       ?      ?      ? 
1 1 1    1   20   11 o 13  126.89   10.23    1.24    0.19    1.24    0.19    0.00    0.00  126.89   10.23       ?       ?      ?      ? 
1 1 1    1   20   14 o 13   71.32    9.02    0.41    0.09    0.41    0.09    0.00    0.00   71.32    9.02       ?       ?      ?      ? 
1 1 1    1   20   17 o  3    3.80    1.98    0.01    0.01    0.01    0.01    0.00    0.00    3.80    1.98       ?       ?      ?      ? 
1 1 1    1   21  -14 o 10   66.56    7.51    0.36    0.07    0.36    0.07    0.00    0.00   66.56    7.51       ?       ?      ?      ? 
1 1 1    1   21  -11 o  6  132.64    9.00    1.35    0.18    1.35    0.18    0.00    0.00  132.64    9.00       ?       ?      ?      ? 
1 1 1    1   21   -8 o  6  208.88   16.73    3.39    0.52    3.39    0.52    0.00    0.00  208.88   16.73       ?       ?      ?      ? 
1 1 1    1   21   -5 o 13  166.11   12.43    2.10    0.31    2.10    0.31    0.00    0.00  166.11   12.43       ?       ?      ?      ? 
1 1 1    1   21   -2 o  3  244.84   12.80    4.54    0.47    4.54    0.47    0.00    0.00  244.84   12.80       ?       ?      ?      ? 
1 1 1    1   21    1 o 10  297.16   17.02    6.71    0.76    6.71    0.76    0.00    0.00  297.16   17.02       ?       ?      ?      ? 
1 1 1    1   21    4 o 12  372.40   22.32   10.67    1.24   10.67    1.24    0.00    0.00  372.40   22.32       ?       ?      ?      ? 
1 1 1    1   21    7 o 16  171.76    8.12    2.23    0.21    2.23    0.21    0.00    0.00  171.76    8.12       ?       ?      ?      ? 
1 1 1    1   21   10 o  8  112.47    6.73    0.96    0.11    0.96    0.11    0.00    0.00  112.47    6.73       ?       ?      ?      ? 
1 1 1    1   21   13 o 17   46.87    9.39    0.18    0.06    0.18    0.06    0.00    0.00   46.87    9.39       ?       ?      ?      ? 
1 1 1    1   21   16 o  1   12.37    5.01    0.01    0.01    0.01    0.01    0.00    0.00   12.37    5.01       ?       ?      ?      ? 
1 1 1    1   22  -15 o 11   14.88    5.54    0.02    0.02    0.02    0.02    0.00    0.00   14.88    5.54       ?       ?      ?      ? 
1 1 1    1   22  -12 o 19  165.77    6.75    2.10    0.17    2.10    0.17    0.00    0.00  165.77    6.75       ?       ?      ?      ? 
1 1 1    1   22   -9 o  7  319.94   12.74    7.89    0.61    7.89    0.61    0.00    0.00  319.94   12.74       ?       ?      ?      ? 
1 1 1    1   22   -6 f  0  235.10    8.35    4.18    0.29    4.18    0.29    0.00    0.00  235.10    8.35       ?       ?      ?      ? 
1 1 1    1   22   -3 o 12  250.86   13.64    4.78    0.51    4.78    0.51    0.00    0.00  250.86   13.64       ?       ?      ?      ? 
1 1 1    1   22    0 o  9  372.07   12.37   10.47    0.69   10.47    0.69    0.00    0.00  372.07   12.37       ?       ?      ?      ? 
1 1 1    1   22    3 o 18  160.53    7.13    1.94    0.17    1.94    0.17    0.00    0.00  160.53    7.13       ?       ?      ?      ? 
1 1 1    1   22    6 o  7  319.55   15.26    7.82    0.73    7.82    0.73    0.00    0.00  319.55   15.26       ?       ?      ?      ? 
1 1 1    1   22    9 o 18  218.93    8.84    3.65    0.29    3.65    0.29    0.00    0.00  218.93    8.84       ?       ?      ?      ? 
1 1 1    1   22   12 o  5  181.68    7.63    2.54    0.21    2.54    0.21    0.00    0.00  181.68    7.63       ?       ?      ?      ? 
1 1 1    1   22   15 o 17   34.90    6.67    0.14    0.03    0.14    0.03    0.00    0.00   34.90    6.67       ?       ?      ?      ? 
1 1 1    1   23  -16 o  7    5.61    2.80    0.01    0.01    0.01    0.01    0.00    0.00    5.61    2.80       ?       ?      ?      ? 
1 1 1    1   23  -13 o 18   21.64    7.16    0.04    0.03    0.04    0.03    0.00    0.00   21.64    7.16       ?       ?      ?      ? 
1 1 1    1   23  -10 o  8  132.37    8.41    1.34    0.17    1.34    0.17    0.00    0.00  132.37    8.41       ?       ?      ?      ? 
1 1 1    1   23   -7 o 18  151.71    7.89    1.75    0.18    1.75    0.18    0.00    0.00  151.71    7.89       ?       ?      ?      ? 
1 1 1    1   23   -4 o  7  195.91   11.65    2.92    0.34    2.92    0.34    0.00    0.00  195.91   11.65       ?       ?      ?      ? 
1 1 1    1   23   -1 o  9   92.93    7.42    0.65    0.10    0.65    0.10    0.00    0.00   92.93    7.42       ?       ?      ?      ? 
1 1 1    1   23    2 o  2  220.99   21.65    3.79    0.71    3.79    0.71    0.00    0.00  220.99   21.65       ?       ?      ?      ? 
1 1 1    1   23    5 o  4  125.38    7.70    1.19    0.14    1.19    0.14    0.00    0.00  125.38    7.70       ?       ?      ?      ? 
1 1 1    1   23    8 o 16  114.63   15.12    1.03    0.25    1.03    0.25    0.00    0.00  114.63   15.12       ?       ?      ?      ? 
1 1 1    1   23   11 o 12  127.42   10.74    1.27    0.20    1.27    0.20    0.00    0.00  127.42   10.74       ?       ?      ?      ? 
1 1 1    1   23   14 o  3   37.26    8.17    0.13    0.04    0.13    0.04    0.00    0.00   37.26    8.17       ?       ?      ?      ? 
1 1 1    1   24  -14 f  0   17.57    6.93    0.03    0.03    0.03    0.03    0.00    0.00   17.57    6.93       ?       ?      ?      ? 
1 1 1    1   24  -11 o  8  111.23    7.60    0.95    0.13    0.95    0.13    0.00    0.00  111.23    7.60       ?       ?      ?      ? 
1 1 1    1   24   -8 o 13   87.92    7.63    0.59    0.10    0.59    0.10    0.00    0.00   87.92    7.63       ?       ?      ?      ? 
1 1 1    1   24   -5 o  2  118.54    6.76    1.06    0.12    1.06    0.12    0.00    0.00  118.54    6.76       ?       ?      ?      ? 
1 1 1    1   24   -2 o  6  322.69   16.87    7.98    0.81    7.98    0.81    0.00    0.00  322.69   16.87       ?       ?      ?      ? 
1 1 1    1   24    1 o 17  229.57   22.24    4.11    0.76    4.11    0.76    0.00    0.00  229.57   22.24       ?       ?      ?      ? 
1 1 1    1   24    4 o 14  151.55    9.86    1.75    0.22    1.75    0.22    0.00    0.00  151.55    9.86       ?       ?      ?      ? 
1 1 1    1   24    7 o  5  113.71   11.42    1.00    0.19    1.00    0.19    0.00    0.00  113.71   11.42       ?       ?      ?      ? 
1 1 1    1   24   10 o  3  104.50    9.21    0.84    0.14    0.84    0.14    0.00    0.00  104.50    9.21       ?       ?      ?      ? 
1 1 1    1   24   13 o 11   45.11   14.92    0.20    0.12    0.20    0.12    0.00    0.00   45.11   14.92       ?       ?      ?      ? 
1 1 1    1   25  -15 o  2   16.45    6.06    0.05    0.02    0.05    0.02    0.00    0.00   16.45    6.06       ?       ?      ?      ? 
1 1 1    1   25  -12 o 15   71.32    4.48    0.39    0.05    0.39    0.05    0.00    0.00   71.32    4.48       ?       ?      ?      ? 
1 1 1    1   25   -9 f  0   96.16    6.22    0.70    0.09    0.70    0.09    0.00    0.00   96.16    6.22       ?       ?      ?      ? 
1 1 1    1   25   -6 o  8  218.69    8.79    3.63    0.29    3.63    0.29    0.00    0.00  218.69    8.79       ?       ?      ?      ? 
1 1 1    1   25   -3 o 10  153.79    5.22    1.78    0.12    1.78    0.12    0.00    0.00  153.79    5.22       ?       ?      ?      ? 
1 1 1    1   25    0 o 10  195.75    7.51    2.89    0.22    2.89    0.22    0.00    0.00  195.75    7.51       ?       ?      ?      ? 
1 1 1    1   25    3 o  9  135.62    4.68    1.39    0.10    1.39    0.10    0.00    0.00  135.62    4.68       ?       ?      ?      ? 
1 1 1    1   25    6 o 13  234.88    9.18    4.19    0.32    4.19    0.32    0.00    0.00  234.88    9.18       ?       ?      ?      ? 
1 1 1    1   25    9 o  5  138.19    7.18    1.45    0.15    1.45    0.15    0.00    0.00  138.19    7.18       ?       ?      ?      ? 
1 1 1    1   25   12 o  7   84.09    4.35    0.54    0.05    0.54    0.05    0.00    0.00   84.09    4.35       ?       ?      ?      ? 
1 1 1    1   25   15 o  2   12.88    5.43    0.03    0.02    0.03    0.02    0.00    0.00   12.88    5.43       ?       ?      ?      ? 
1 1 1    1   26  -13 o 15   12.20    4.60    0.01    0.01    0.01    0.01    0.00    0.00   12.20    4.60       ?       ?      ?      ? 
1 1 1    1   26  -10 o 18   75.61   14.18    0.47    0.16    0.47    0.16    0.00    0.00   75.61   14.18       ?       ?      ?      ? 
1 1 1    1   26   -7 o 18  182.32    9.63    2.54    0.26    2.54    0.26    0.00    0.00  182.32    9.63       ?       ?      ?      ? 
1 1 1    1   26   -4 o 15  132.54    7.49    1.33    0.15    1.33    0.15    0.00    0.00  132.54    7.49       ?       ?      ?      ? 
1 1 1    1   26   -1 o  8   95.81    8.19    0.70    0.12    0.70    0.12    0.00    0.00   95.81    8.19       ?       ?      ?      ? 
1 1 1    1   26    2 o  2  292.68   16.50    6.62    0.72    6.62    0.72    0.00    0.00  292.68   16.50       ?       ?      ?      ? 
1 1 1    1   26    5 o  9  220.25   30.97    4.15    1.00    4.15    1.00    0.00    0.00  220.25   30.97       ?       ?      ?      ? 
1 1 1    1   26    8 o  5  178.87   11.45    2.48    0.31    2.48    0.31    0.00    0.00  178.87   11.45       ?       ?      ?      ? 
1 1 1    1   26   11 o 16   76.00   14.57    0.50    0.16    0.50    0.16    0.00    0.00   76.00   14.57       ?       ?      ?      ? 
1 1 1    1   26   14 o 15   12.21    4.96    0.01    0.01    0.01    0.01    0.00    0.00   12.21    4.96       ?       ?      ?      ? 
1 1 1    1   27  -14 o 15   11.09    4.69    0.01    0.01    0.01    0.01    0.00    0.00   11.09    4.69       ?       ?      ?      ? 
1 1 1    1   27  -11 o 13   72.68    9.36    0.43    0.10    0.43    0.10    0.00    0.00   72.68    9.36       ?       ?      ?      ? 
1 1 1    1   27   -8 o  8   47.85    4.92    0.17    0.03    0.17    0.03    0.00    0.00   47.85    4.92       ?       ?      ?      ? 
1 1 1    1   27   -5 o  6  133.49   10.51    1.37    0.21    1.37    0.21    0.00    0.00  133.49   10.51       ?       ?      ?      ? 
1 1 1    1   27   -2 o 15  140.32   11.05    1.51    0.23    1.51    0.23    0.00    0.00  140.32   11.05       ?       ?      ?      ? 
1 1 1    1   27    1 o 14  218.50   15.12    3.69    0.49    3.69    0.49    0.00    0.00  218.50   15.12       ?       ?      ?      ? 
1 1 1    1   27    4 o  1  104.59   11.67    0.85    0.18    0.85    0.18    0.00    0.00  104.59   11.67       ?       ?      ?      ? 
1 1 1    1   27    7 o 17  135.07    8.42    1.39    0.17    1.39    0.17    0.00    0.00  135.07    8.42       ?       ?      ?      ? 
1 1 1    1   27   10 o  5   72.24    9.86    0.42    0.10    0.42    0.10    0.00    0.00   72.24    9.86       ?       ?      ?      ? 
1 1 1    1   27   13 o 13   14.72    6.15    0.02    0.02    0.02    0.02    0.00    0.00   14.72    6.15       ?       ?      ?      ? 
1 1 1    1   28  -12 o 15   19.86    5.01    0.03    0.01    0.03    0.01    0.00    0.00   19.86    5.01       ?       ?      ?      ? 
1 1 1    1   28   -9 o 14  223.50   10.84    3.96    0.36    3.96    0.36    0.00    0.00  223.50   10.84       ?       ?      ?      ? 
1 1 1    1   28   -6 o 10  145.68    5.99    1.61    0.13    1.61    0.13    0.00    0.00  145.68    5.99       ?       ?      ?      ? 
1 1 1    1   28   -3 f  0  141.40    5.54    1.51    0.12    1.51    0.12    0.00    0.00  141.40    5.54       ?       ?      ?      ? 
1 1 1    1   28    0 f  0  141.86    4.97    1.52    0.11    1.52    0.11    0.00    0.00  141.86    4.97       ?       ?      ?      ? 
1 1 1    1   28    3 o 16  171.67    6.32    2.23    0.16    2.23    0.16    0.00    0.00  171.67    6.32       ?       ?      ?      ? 
1 1 1    1   28    6 o  9  177.62    7.78    2.40    0.21    2.40    0.21    0.00    0.00  177.62    7.78       ?       ?      ?      ? 
1 1 1    1   28    9 o 13  163.09    8.89    2.07    0.22    2.07    0.22    0.00    0.00  163.09    8.89       ?       ?      ?      ? 
1 1 1    1   28   12 o 11   27.59    3.30    0.06    0.01    0.06    0.01    0.00    0.00   27.59    3.30       ?       ?      ?      ? 
1 1 1    1   29  -13 o 14   10.03    4.06    0.01    0.01    0.01    0.01    0.00    0.00   10.03    4.06       ?       ?      ?      ? 
1 1 1    1   29  -10 o  7   36.59    6.62    0.11    0.04    0.11    0.04    0.00    0.00   36.59    6.62       ?       ?      ?      ? 
1 1 1    1   29   -7 o  8   78.19    7.11    0.47    0.08    0.47    0.08    0.00    0.00   78.19    7.11       ?       ?      ?      ? 
1 1 1    1   29   -4 o 10  107.46    7.90    0.88    0.13    0.88    0.13    0.00    0.00  107.46    7.90       ?       ?      ?      ? 
1 1 1    1   29   -1 o 19  148.68   11.66    1.71    0.26    1.71    0.26    0.00    0.00  148.68   11.66       ?       ?      ?      ? 
1 1 1    1   29    2 o  5  112.78   10.28    0.98    0.17    0.98    0.17    0.00    0.00  112.78   10.28       ?       ?      ?      ? 
1 1 1    1   29    5 o  2  255.67   23.81    5.51    0.90    5.51    0.90    0.00    0.00  255.67   23.81       ?       ?      ?      ? 
1 1 1    1   29    8 o  8   50.24    6.09    0.20    0.04    0.20    0.04    0.00    0.00   50.24    6.09       ?       ?      ?      ? 
1 1 1    1   29   11 o  8   63.15   11.52    0.39    0.11    0.39    0.11    0.00    0.00   63.15   11.52       ?       ?      ?      ? 
1 1 1    1   30  -11 o 16   25.68    8.16    0.07    0.04    0.07    0.04    0.00    0.00   25.68    8.16       ?       ?      ?      ? 
1 1 1    1   30   -8 o  1   61.53    8.16    0.30    0.07    0.30    0.07    0.00    0.00   61.53    8.16       ?       ?      ?      ? 
1 1 1    1   30   -5 o  8  100.52   11.86    0.80    0.18    0.80    0.18    0.00    0.00  100.52   11.86       ?       ?      ?      ? 
1 1 1    1   30   -2 o  2  120.69    6.76    1.11    0.12    1.11    0.12    0.00    0.00  120.69    6.76       ?       ?      ?      ? 
1 1 1    1   30    1 o 13   80.13    5.28    0.49    0.06    0.49    0.06    0.00    0.00   80.13    5.28       ?       ?      ?      ? 
1 1 1    1   30    4 o 11  128.05    6.90    1.25    0.13    1.25    0.13    0.00    0.00  128.05    6.90       ?       ?      ?      ? 
1 1 1    1   30    7 o 11   95.92    7.90    0.71    0.11    0.71    0.11    0.00    0.00   95.92    7.90       ?       ?      ?      ? 
1 1 1    1   30   10 o 19   27.00    7.51    0.06    0.03    0.06    0.03    0.00    0.00   27.00    7.51       ?       ?      ?      ? 
1 1 1    1   30   13 o  7    6.41    2.98    0.01    0.01    0.01    0.01    0.00    0.00    6.41    2.98       ?       ?      ?      ? 
1 1 1    1   31  -12 o 13   10.88    4.49    0.01    0.01    0.01    0.01    0.00    0.00   10.88    4.49       ?       ?      ?      ? 
1 1 1    1   31   -9 o 13   28.31    6.62    0.07    0.03    0.07    0.03    0.00    0.00   28.31    6.62       ?       ?      ?      ? 
1 1 1    1   31   -6 o  5   52.55    3.34    0.21    0.03    0.21    0.03    0.00    0.00   52.55    3.34       ?       ?      ?      ? 
1 1 1    1   31   -3 o 16  134.31    4.87    1.36    0.10    1.36    0.10    0.00    0.00  134.31    4.87       ?       ?      ?      ? 
1 1 1    1   31    0 o 14  193.90    6.97    2.86    0.20    2.86    0.20    0.00    0.00  193.90    6.97       ?       ?      ?      ? 
1 1 1    1   31    3 o  1  127.20    5.89    1.23    0.11    1.23    0.11    0.00    0.00  127.20    5.89       ?       ?      ?      ? 
1 1 1    1   31    6 o 13   45.47    3.16    0.16    0.02    0.16    0.02    0.00    0.00   45.47    3.16       ?       ?      ?      ? 
1 1 1    1   31    9 o 16   27.06    3.64    0.06    0.01    0.06    0.01    0.00    0.00   27.06    3.64       ?       ?      ?      ? 
1 1 1    1   31   12 o 18   11.30    4.72    0.01    0.01    0.01    0.01    0.00    0.00   11.30    4.72       ?       ?      ?      ? 
1 1 1    1   32  -10 o 19   18.12    7.38    0.04    0.03    0.04    0.03    0.00    0.00   18.12    7.38       ?       ?      ?      ? 
1 1 1    1   32   -7 o  9   19.83    6.36    0.03    0.02    0.03    0.02    0.00    0.00   19.83    6.36       ?       ?      ?      ? 
1 1 1    1   32   -4 o  4   67.09    8.14    0.35    0.08    0.35    0.08    0.00    0.00   67.09    8.14       ?       ?      ?      ? 
1 1 1    1   32   -1 o  5  100.43    9.75    0.78    0.15    0.78    0.15    0.00    0.00  100.43    9.75       ?       ?      ?      ? 
1 1 1    1   32    2 o 19   74.95    5.43    0.43    0.06    0.43    0.06    0.00    0.00   74.95    5.43       ?       ?      ?      ? 
1 1 1    1   32    5 o 14   29.66    6.70    0.07    0.03    0.07    0.03    0.00    0.00   29.66    6.70       ?       ?      ?      ? 
1 1 1    1   32    8 o 13   16.99    6.08    0.02    0.02    0.02    0.02    0.00    0.00   16.99    6.08       ?       ?      ?      ? 
1 1 1    1   32   11 o  2   15.19    6.21    0.03    0.02    0.03    0.02    0.00    0.00   15.19    6.21       ?       ?      ?      ? 
1 1 1    1   33  -11 o  7    9.28    4.21    0.01    0.01    0.01    0.01    0.00    0.00    9.28    4.21       ?       ?      ?      ? 
1 1 1    1   33   -8 o  2   19.69    6.57    0.03    0.02    0.03    0.02    0.00    0.00   19.69    6.57       ?       ?      ?      ? 
1 1 1    1   33   -5 o 16   39.94    4.41    0.12    0.03    0.12    0.03    0.00    0.00   39.94    4.41       ?       ?      ?      ? 
1 1 1    1   33   -2 o  3   55.47    4.87    0.23    0.04    0.23    0.04    0.00    0.00   55.47    4.87       ?       ?      ?      ? 
1 1 1    1   33    1 f  0  125.29    8.85    1.22    0.17    1.22    0.17    0.00    0.00  125.29    8.85       ?       ?      ?      ? 
1 1 1    1   33    4 o  4   78.16    5.93    0.47    0.07    0.47    0.07    0.00    0.00   78.16    5.93       ?       ?      ?      ? 
1 1 1    1   33    7 o  3   41.15    8.30    0.14    0.05    0.14    0.05    0.00    0.00   41.15    8.30       ?       ?      ?      ? 
1 1 1    1   33   10 o 11   14.25    6.12    0.02    0.02    0.02    0.02    0.00    0.00   14.25    6.12       ?       ?      ?      ? 
1 1 1    1   34   -9 o 16   30.08    4.54    0.09    0.02    0.09    0.02    0.00    0.00   30.08    4.54       ?       ?      ?      ? 
1 1 1    1   34   -6 o 19   81.01    7.84    0.54    0.09    0.54    0.09    0.00    0.00   81.01    7.84       ?       ?      ?      ? 
1 1 1    1   34   -3 o 15   66.34    3.66    0.33    0.04    0.33    0.04    0.00    0.00   66.34    3.66       ?       ?      ?      ? 
1 1 1    1   34    0 o 15   36.65    2.77    0.10    0.02    0.10    0.02    0.00    0.00   36.65    2.77       ?       ?      ?      ? 
1 1 1    1   34    3 o  4   90.58    4.19    0.62    0.06    0.62    0.06    0.00    0.00   90.58    4.19       ?       ?      ?      ? 
1 1 1    1   34    6 o 19   53.10    3.97    0.22    0.03    0.22    0.03    0.00    0.00   53.10    3.97       ?       ?      ?      ? 
1 1 1    1   34    9 o  3   13.50    5.07    0.02    0.01    0.02    0.01    0.00    0.00   13.50    5.07       ?       ?      ?      ? 
1 1 1    1   35  -10 o  4    3.33    1.74    0.01    0.01    0.01    0.01    0.00    0.00    3.33    1.74       ?       ?      ?      ? 
1 1 1    1   35   -7 o  4   20.73    7.16    0.05    0.03    0.05    0.03    0.00    0.00   20.73    7.16       ?       ?      ?      ? 
1 1 1    1   35   -4 o  5   18.08    5.94    0.02    0.02    0.02    0.02    0.00    0.00   18.08    5.94       ?       ?      ?      ? 
1 1 1    1   35   -1 o 17   90.35    9.27    0.66    0.12    0.66    0.12    0.00    0.00   90.35    9.27       ?       ?      ?      ? 
1 1 1    1   35    2 o 14   51.91    5.05    0.21    0.04    0.21    0.04    0.00    0.00   51.91    5.05       ?       ?      ?      ? 
1 1 1    1   35    5 o  4   16.32    5.65    0.02    0.02    0.02    0.02    0.00    0.00   16.32    5.65       ?       ?      ?      ? 
1 1 1    1   35    8 o 18   13.46    5.63    0.02    0.02    0.02    0.02    0.00    0.00   13.46    5.63       ?       ?      ?      ? 
1 1 1    1   36   -8 o  8    9.86    3.98    0.01    0.01    0.01    0.01    0.00    0.00    9.86    3.98       ?       ?      ?      ? 
1 1 1    1   36   -5 o  1   14.66    5.47    0.02    0.02    0.02    0.02    0.00    0.00   14.66    5.47       ?       ?      ?      ? 
1 1 1    1   36   -2 o 18   60.58    7.81    0.30    0.07    0.30    0.07    0.00    0.00   60.58    7.81       ?       ?      ?      ? 
1 1 1    1   36    1 o  1   48.79   11.46    0.21    0.08    0.21    0.08    0.00    0.00   48.79   11.46       ?       ?      ?      ? 
1 1 1    1   36    4 o 16   39.10    6.97    0.13    0.04    0.13    0.04    0.00    0.00   39.10    6.97       ?       ?      ?      ? 
1 1 1    1   36    7 o  4   15.52    6.59    0.03    0.03    0.03    0.03    0.00    0.00   15.52    6.59       ?       ?      ?      ? 
1 1 1    1   37   -6 o 19   25.16    6.94    0.08    0.03    0.08    0.03    0.00    0.00   25.16    6.94       ?       ?      ?      ? 
1 1 1    1   37   -3 o  3   16.31    5.05    0.02    0.01    0.02    0.01    0.00    0.00   16.31    5.05       ?       ?      ?      ? 
1 1 1    1   37    0 o  1   42.71    3.24    0.14    0.02    0.14    0.02    0.00    0.00   42.71    3.24       ?       ?      ?      ? 
1 1 1    1   37    3 o 16   13.69    4.74    0.01    0.01    0.01    0.01    0.00    0.00   13.69    4.74       ?       ?      ?      ? 
1 1 1    1   37    6 o 12   15.51    5.56    0.03    0.02    0.03    0.02    0.00    0.00   15.51    5.56       ?       ?      ?      ? 
1 1 1    1   38   -7 o  4    3.75    1.94    0.01    0.01    0.01    0.01    0.00    0.00    3.75    1.94       ?       ?      ?      ? 
1 1 1    1   38   -4 o 11   15.58    6.13    0.03    0.02    0.03    0.02    0.00    0.00   15.58    6.13       ?       ?      ?      ? 
1 1 1    1   38   -1 o  3   14.50    5.68    0.02    0.02    0.02    0.02    0.00    0.00   14.50    5.68       ?       ?      ?      ? 
1 1 1    1   38    2 o 16   15.72    6.21    0.03    0.02    0.03    0.02    0.00    0.00   15.72    6.21       ?       ?      ?      ? 
1 1 1    1   38    5 o  9   11.85    4.82    0.01    0.01    0.01    0.01    0.00    0.00   11.85    4.82       ?       ?      ?      ? 
1 1 1    1   39   -5 o 12    7.05    3.19    0.01    0.01    0.01    0.01    0.00    0.00    7.05    3.19       ?       ?      ?      ? 
1 1 1    1   39   -2 o  8   14.63    6.19    0.02    0.02    0.02    0.02    0.00    0.00   14.63    6.19       ?       ?      ?      ? 
1 1 1    1   39    1 o 15   10.54    4.20    0.01    0.01    0.01    0.01    0.00    0.00   10.54    4.20       ?       ?      ?      ? 
1 1 1    1   39    4 o  6   12.47    5.74    0.02    0.02    0.02    0.02    0.00    0.00   12.47    5.74       ?       ?      ?      ? 
1 1 1    1   40   -3 o 14    6.71    3.41    0.02    0.02    0.02    0.02    0.00    0.00    6.71    3.41       ?       ?      ?      ? 
1 1 1    1   40    0 o  3   11.71    4.96    0.02    0.02    0.02    0.02    0.00    0.00   11.71    4.96       ?       ?      ?      ? 
1 1 1    1   40    3 o 17    6.85    3.51    0.04    0.02    0.04    0.02    0.00    0.00    6.85    3.51       ?       ?      ?      ? 
1 1 1    1   41   -1 o  7       ?       ?    0.01    0.01    0.01    0.01    0.00    0.00       ?       ?       ?       ?      ?      ? 
1 1 1    2    1  -17 o 19  122.91   12.88    1.30    0.23    1.30    0.23    0.00    0.00  122.91   12.88       ?       ?      ?      ? 
1 1 1    2    1  -14 o 19  212.89   24.02    3.75    0.75    3.75    0.75    0.00    0.00  212.89   24.02       ?       ?      ?      ? 
1 1 1    2    1  -11 o  7  182.83   11.52    2.53    0.31    2.53    0.31    0.00    0.00  182.83   11.52       ?       ?      ?      ? 
1 1 1    2    1   -8 o  6  414.98   35.73   13.24    2.21   13.24    2.21    0.00    0.00  414.98   35.73       ?       ?      ?      ? 
1 1 1    2    1   -5 o  2  655.62   25.48   32.87    2.50   32.87    2.50    0.00    0.00  655.62   25.48       ?       ?      ?      ? 
1 1 1    2    1   -2 f  0  569.96   18.82   24.53    1.61   24.53    1.61    0.00    0.00  569.96   18.82       ?       ?      ?      ? 
1 1 1    2    1    1 o 15  283.65   15.06    6.08    0.64    6.08    0.64    0.00    0.00  283.65   15.06       ?       ?      ?      ? 
1 1 1    2    1    4 o  7  202.58   12.35    3.10    0.37    3.10    0.37    0.00    0.00  202.58   12.35       ?       ?      ?      ? 
1 1 1    2    1    7 o  5  380.53   22.86   10.99    1.30   10.99    1.30    0.00    0.00  380.53   22.86       ?       ?      ?      ? 
1 1 1    2    1   10 o 19  278.19   19.27    5.90    0.80    5.90    0.80    0.00    0.00  278.19   19.27       ?       ?      ?      ? 
1 1 1    2    1   13 o  6  178.43   11.06    2.43    0.29    2.43    0.29    0.00    0.00  178.43   11.06       ?       ?      ?      ? 
1 1 1    2    1   16 o  1   85.96    7.81    0.57    0.10    0.57    0.10    0.00    0.00   85.96    7.81       ?       ?      ?      ? 
1 1 1    2    1   19 o 17   13.66    5.87    0.02    0.02    0.02    0.02    0.00    0.00   13.66    5.87       ?       ?      ?      ? 
1 1 1    2    2  -18 o 18   64.21    6.07    0.35    0.06    0.35    0.06    0.00    0.00   64.21    6.07       ?       ?      ?      ? 
1 1 1    2    2  -15 o  9  138.78    9.71    1.48    0.20    1.48    0.20    0.00    0.00  138.78    9.71       ?       ?      ?      ? 
1 1 1    2    2  -12 o 15  205.64    9.06    3.20    0.28    3.20    0.28    0.00    0.00  205.64    9.06       ?       ?      ?      ? 
1 1 1    2    2   -9 o  1  359.81   13.37    9.77    0.72    9.77    0.72    0.00    0.00  359.81   13.37       ?       ?      ?      ? 
1 1 1    2    2   -6 o 12  434.89   14.49   14.28    0.95   14.28    0.95    0.00    0.00  434.89   14.49       ?       ?      ?      ? 
1 1 1    2    2   -3 o  7  624.01   15.27   29.33    1.43   29.33    1.43    0.00    0.00  624.01   15.27       ?       ?      ?      ? 
1 1 1    2    2    0 o 12  309.74    7.96    7.21    0.37    7.21    0.37    0.00    0.00  309.74    7.96       ?       ?      ?      ? 
1 1 1    2    2    3 o  7  496.17   14.00   18.55    1.04   18.55    1.04    0.00    0.00  496.17   14.00       ?       ?      ?      ? 
1 1 1    2    2    6 o 12  368.67   14.32   10.27    0.79   10.27    0.79    0.00    0.00  368.67   14.32       ?       ?      ?      ? 
1 1 1    2    2    9 o  1  468.68   19.21   16.63    1.35   16.63    1.35    0.00    0.00  468.68   19.21       ?       ?      ?      ? 
1 1 1    2    2   12 o 15  213.19    8.00    3.43    0.26    3.43    0.26    0.00    0.00  213.19    8.00       ?       ?      ?      ? 
1 1 1    2    2   15 o  9  173.66    9.19    2.31    0.24    2.31    0.24    0.00    0.00  173.66    9.19       ?       ?      ?      ? 
1 1 1    2    2   18 o 18   66.16    4.99    0.36    0.05    0.36    0.05    0.00    0.00   66.16    4.99       ?       ?      ?      ? 
1 1 1    2    3  -19 o 11   13.58    6.05    0.02    0.03    0.02    0.03    0.00    0.00   13.58    6.05       ?       ?      ?      ? 
1 1 1    2    3  -16 o  2  160.53   18.77    2.22    0.44    2.22    0.44    0.00    0.00  160.53   18.77       ?       ?      ?      ? 
1 1 1    2    3  -13 o  1   81.43    7.01    0.50    0.08    0.50    0.08    0.00    0.00   81.43    7.01       ?       ?      ?      ? 
1 1 1    2    3  -10 o  9  259.92   14.14    5.12    0.55    5.12    0.55    0.00    0.00  259.92   14.14       ?       ?      ?      ? 
1 1 1    2    3   -7 o  9  555.07   25.99   23.39    2.16   23.39    2.16    0.00    0.00  555.07   25.99       ?       ?      ?      ? 
1 1 1    2    3   -4 o 13  381.13   19.27   11.02    1.10   11.02    1.10    0.00    0.00  381.13   19.27       ?       ?      ?      ? 
1 1 1    2    3   -1 o  3  482.15   19.67   17.57    1.42   17.57    1.42    0.00    0.00  482.15   19.67       ?       ?      ?      ? 
1 1 1    2    3    2 o 17  418.75   16.65   13.24    1.05   13.24    1.05    0.00    0.00  418.75   16.65       ?       ?      ?      ? 
1 1 1    2    3    5 f  0  355.95   21.92    9.67    1.17    9.67    1.17    0.00    0.00  355.95   21.92       ?       ?      ?      ? 
1 1 1    2    3    8 o  6  436.23   21.75   14.42    1.42   14.42    1.42    0.00    0.00  436.23   21.75       ?       ?      ?      ? 
1 1 1    2    3   11 o 13  249.29   12.66    4.71    0.47    4.71    0.47    0.00    0.00  249.29   12.66       ?       ?      ?      ? 
1 1 1    2    3   14 o 19  130.88    8.43    1.31    0.16    1.31    0.16    0.00    0.00  130.88    8.43       ?       ?      ?      ? 
1 1 1    2    3   17 f  0   88.16   10.70    0.65    0.14    0.65    0.14    0.00    0.00   88.16   10.70       ?       ?      ?      ? 
1 1 1    2    4  -17 o  1   70.78    9.01    0.41    0.09    0.41    0.09    0.00    0.00   70.78    9.01       ?       ?      ?      ? 
1 1 1    2    4  -14 o  2  176.17   11.36    2.39    0.30    2.39    0.30    0.00    0.00  176.17   11.36       ?       ?      ?      ? 
1 1 1    2    4  -11 o  5  404.27   32.89   12.99    1.98   12.99    1.98    0.00    0.00  404.27   32.89       ?       ?      ?      ? 
1 1 1    2    4   -8 o 16  457.57   24.24   15.90    1.66   15.90    1.66    0.00    0.00  457.57   24.24       ?       ?      ?      ? 
1 1 1    2    4   -5 o 19  234.99   18.13    4.21    0.64    4.21    0.64    0.00    0.00  234.99   18.13       ?       ?      ?      ? 
1 1 1    2    4   -2 o  7  427.50   18.34   13.81    1.17   13.81    1.17    0.00    0.00  427.50   18.34       ?       ?      ?      ? 
1 1 1    2    4    1 o 14  601.98   19.50   27.37    1.76   27.37    1.76    0.00    0.00  601.98   19.50       ?       ?      ?      ? 
1 1 1    2    4    4 o 12  373.51   17.99   10.58    1.01   10.58    1.01    0.00    0.00  373.51   17.99       ?       ?      ?      ? 
1 1 1    2    4    7 o  8  326.35   17.10    8.05    0.83    8.05    0.83    0.00    0.00  326.35   17.10       ?       ?      ?      ? 
1 1 1    2    4   10 o 11  322.55   19.12    7.92    0.92    7.92    0.92    0.00    0.00  322.55   19.12       ?       ?      ?      ? 
1 1 1    2    4   13 o 13  105.86    6.34    0.85    0.10    0.85    0.10    0.00    0.00  105.86    6.34       ?       ?      ?      ? 
1 1 1    2    4   16 o  5   94.44   38.23    1.26    0.84    1.26    0.84    0.00    0.00   94.44   38.23       ?       ?      ?      ? 
1 1 1    2    4   19 o 17   10.86    4.48    0.01    0.01    0.01    0.01    0.00    0.00   10.86    4.48       ?       ?      ?      ? 
1 1 1    2    5  -18 o  7   33.55    5.40    0.10    0.03    0.10    0.03    0.00    0.00   33.55    5.40       ?       ?      ?      ? 
1 1 1    2    5  -15 o 17  114.79    4.89    1.00    0.08    1.00    0.08    0.00    0.00  114.79    4.89       ?       ?      ?      ? 
1 1 1    2    5  -12 o  6  269.82   12.79    5.55    0.52    5.55    0.52    0.00    0.00  269.82   12.79       ?       ?      ?      ? 
1 1 1    2    5   -9 o  1  379.79   19.53   10.94    1.11   10.94    1.11    0.00    0.00  379.79   19.53       ?       ?      ?      ? 
1 1 1    2    5   -6 o 15  419.52   13.84   13.27    0.87   13.27    0.87    0.00    0.00  419.52   13.84       ?       ?      ?      ? 
1 1 1    2    5   -3 o  6  329.72   10.03    8.19    0.50    8.19    0.50    0.00    0.00  329.72   10.03       ?       ?      ?      ? 
1 1 1    2    5    0 o 13  799.13   14.25   48.08    1.71   48.08    1.71    0.00    0.00  799.13   14.25       ?       ?      ?      ? 
1 1 1    2    5    3 o  6  329.25   10.12    8.16    0.50    8.16    0.50    0.00    0.00  329.25   10.12       ?       ?      ?      ? 
1 1 1    2    5    6 o 19  457.48   18.14   15.82    1.24   15.82    1.24    0.00    0.00  457.48   18.14       ?       ?      ?      ? 
1 1 1    2    5    9 o 12  379.64   16.61   10.90    0.94   10.90    0.94    0.00    0.00  379.64   16.61       ?       ?      ?      ? 
1 1 1    2    5   12 f  0  205.05    8.16    3.18    0.25    3.18    0.25    0.00    0.00  205.05    8.16       ?       ?      ?      ? 
1 1 1    2    5   15 o 10  139.40    6.29    1.48    0.13    1.48    0.13    0.00    0.00  139.40    6.29       ?       ?      ?      ? 
1 1 1    2    5   18 o 15   40.11    5.37    0.14    0.03    0.14    0.03    0.00    0.00   40.11    5.37       ?       ?      ?      ? 
1 1 1    2    6  -19 o 10   10.08    4.54    0.01    0.01    0.01    0.01    0.00    0.00   10.08    4.54       ?       ?      ?      ? 
1 1 1    2    6  -16 o  4   35.25    6.48    0.10    0.03    0.10    0.03    0.00    0.00   35.25    6.48       ?       ?      ?      ? 
1 1 1    2    6  -13 o  9  230.19   27.00    4.38    0.92    4.38    0.92    0.00    0.00  230.19   27.00       ?       ?      ?      ? 
1 1 1    2    6  -10 o 16  403.86   26.00   12.58    1.57   12.58    1.57    0.00    0.00  403.86   26.00       ?       ?      ?      ? 
1 1 1    2    6   -7 o 10  686.72   30.40   35.89    3.13   35.89    3.13    0.00    0.00  686.72   30.40       ?       ?      ?      ? 
1 1 1    2    6   -4 o  7  307.01   15.99    7.14    0.73    7.14    0.73    0.00    0.00  307.01   15.99       ?       ?      ?      ? 
1 1 1    2    6   -1 o 11  524.31   20.29   20.79    1.59   20.79    1.59    0.00    0.00  524.31   20.29       ?       ?      ?      ? 
1 1 1    2    6    2 o  5  504.99   20.41   19.31    1.54   19.31    1.54    0.00    0.00  504.99   20.41       ?       ?      ?      ? 
1 1 1    2    6    5 o 12  286.54   14.43    6.21    0.62    6.21    0.62    0.00    0.00  286.54   14.43       ?       ?      ?      ? 
1 1 1    2    6    8 o  7  352.76   23.78    9.47    1.25    9.47    1.25    0.00    0.00  352.76   23.78       ?       ?      ?      ? 
1 1 1    2    6   11 o  7  200.33   16.28    3.08    0.49    3.08    0.49    0.00    0.00  200.33   16.28       ?       ?      ?      ? 
1 1 1    2    6   14 o  6   88.98    6.72    0.60    0.09    0.60    0.09    0.00    0.00   88.98    6.72       ?       ?      ?      ? 
1 1 1    2    6   17 o  5   64.25   13.85    0.39    0.13    0.39    0.13    0.00    0.00   64.25   13.85       ?       ?      ?      ? 
1 1 1    2    7  -17 o 19   44.38    9.55    0.17    0.06    0.17    0.06    0.00    0.00   44.38    9.55       ?       ?      ?      ? 
1 1 1    2    7  -14 o  8  167.21   14.17    2.19    0.35    2.19    0.35    0.00    0.00  167.21   14.17       ?       ?      ?      ? 
1 1 1    2    7  -11 o 10  166.39   12.24    2.11    0.30    2.11    0.30    0.00    0.00  166.39   12.24       ?       ?      ?      ? 
1 1 1    2    7   -8 o  6  541.00   41.35   22.71    3.33   22.71    3.33    0.00    0.00  541.00   41.35       ?       ?      ?      ? 
1 1 1    2    7   -5 o 13  232.71   11.95    4.09    0.42    4.09    0.42    0.00    0.00  232.71   11.95       ?       ?      ?      ? 
1 1 1    2    7   -2 o 11  757.98   29.88   43.93    3.39   43.93    3.39    0.00    0.00  757.98   29.88       ?       ?      ?      ? 
1 1 1    2    7    1 o  6  557.87   23.97   23.63    2.00   23.63    2.00    0.00    0.00  557.87   23.97       ?       ?      ?      ? 
1 1 1    2    7    4 o  8  200.96   10.16    3.05    0.31    3.05    0.31    0.00    0.00  200.96   10.16       ?       ?      ?      ? 
1 1 1    2    7    7 o 19  504.56   28.92   19.39    2.18   19.39    2.18    0.00    0.00  504.56   28.92       ?       ?      ?      ? 
1 1 1    2    7   10 f  0  309.26   24.00    7.38    1.11    7.38    1.11    0.00    0.00  309.26   24.00       ?       ?      ?      ? 
1 1 1    2    7   13 o  6  259.12   15.42    5.22    0.60    5.22    0.60    0.00    0.00  259.12   15.42       ?       ?      ?      ? 
1 1 1    2    7   16 o 10   69.05    4.70    0.36    0.05    0.36    0.05    0.00    0.00   69.05    4.70       ?       ?      ?      ? 
1 1 1    2    7   19 o 11    9.03    4.46    0.02    0.02    0.02    0.02    0.00    0.00    9.03    4.46       ?       ?      ?      ? 
1 1 1    2    8  -18 o  5   34.92    4.78    0.12    0.02    0.12    0.02    0.00    0.00   34.92    4.78       ?       ?      ?      ? 
1 1 1    2    8  -15 f  0  131.55    5.95    1.32    0.12    1.32    0.12    0.00    0.00  131.55    5.95       ?       ?      ?      ? 
1 1 1    2    8  -12 o  1  350.77   18.01    9.54    0.95    9.54    0.95    0.00    0.00  350.77   18.01       ?       ?      ?      ? 
1 1 1    2    8   -9 o 13  314.94   12.79    7.49    0.60    7.49    0.60    0.00    0.00  314.94   12.79       ?       ?      ?      ? 
1 1 1    2    8   -6 o 14  487.57   17.55   17.94    1.28   17.94    1.28    0.00    0.00  487.57   17.55       ?       ?      ?      ? 
1 1 1    2    8   -3 o  2  382.07   13.54   11.03    0.78   11.03    0.78    0.00    0.00  382.07   13.54       ?       ?      ?      ? 
1 1 1    2    8    0 o 18  449.43   11.04   15.20    0.75   15.20    0.75    0.00    0.00  449.43   11.04       ?       ?      ?      ? 
1 1 1    2    8    3 o  5  395.87   14.31   11.85    0.85   11.85    0.85    0.00    0.00  395.87   14.31       ?       ?      ?      ? 
1 1 1    2    8    6 o 12  651.58   21.59   32.10    2.11   32.10    2.11    0.00    0.00  651.58   21.59       ?       ?      ?      ? 
1 1 1    2    8    9 o 10  309.93    9.43    7.24    0.44    7.24    0.44    0.00    0.00  309.93    9.43       ?       ?      ?      ? 
1 1 1    2    8   12 o 13  322.37   14.61    7.97    0.71    7.97    0.71    0.00    0.00  322.37   14.61       ?       ?      ?      ? 
1 1 1    2    8   15 o 12  157.53    8.14    1.90    0.19    1.90    0.19    0.00    0.00  157.53    8.14       ?       ?      ?      ? 
1 1 1    2    8   18 o 10   23.79    7.27    0.08    0.03    0.08    0.03    0.00    0.00   23.79    7.27       ?       ?      ?      ? 
1 1 1    2    9  -19 o 18    3.69    1.92    0.01    0.01    0.01    0.01    0.00    0.00    3.69    1.92       ?       ?      ?      ? 
1 1 1    2    9  -16 o  5   49.54    7.86    0.20    0.06    0.20    0.06    0.00    0.00   49.54    7.86       ?       ?      ?      ? 
1 1 1    2    9  -13 o 10  167.42   10.73    2.15    0.27    2.15    0.27    0.00    0.00  167.42   10.73       ?       ?      ?      ? 
1 1 1    2    9  -10 o  8  346.34   25.36    9.31    1.31    9.31    1.31    0.00    0.00  346.34   25.36       ?       ?      ?      ? 
1 1 1    2    9   -7 o 10  460.72   27.30   16.17    1.88   16.17    1.88    0.00    0.00  460.72   27.30       ?       ?      ?      ? 
1 1 1    2    9   -4 o  2  405.78   23.08   12.54    1.40   12.54    1.40    0.00    0.00  405.78   23.08       ?       ?      ?      ? 
1 1 1    2    9   -1 o 18  431.91   19.02   14.16    1.23   14.16    1.23    0.00    0.00  431.91   19.02       ?       ?      ?      ? 
1 1 1    2    9    2 o 10  476.88   20.56   17.30    1.47   17.30    1.47    0.00    0.00  476.88   20.56       ?       ?      ?      ? 
1 1 1    2    9    5 o 14  364.47   26.87   10.13    1.46   10.13    1.46    0.00    0.00  364.47   26.87       ?       ?      ?      ? 
1 1 1    2    9    8 o  9  306.32   17.16    7.11    0.79    7.11    0.79    0.00    0.00  306.32   17.16       ?       ?      ?      ? 
1 1 1    2    9   11 o  7  244.71   15.78    4.59    0.58    4.59    0.58    0.00    0.00  244.71   15.78       ?       ?      ?      ? 
1 1 1    2    9   14 o 10  109.89    7.60    0.92    0.12    0.92    0.12    0.00    0.00  109.89    7.60       ?       ?      ?      ? 
1 1 1    2    9   17 o  9   61.82   11.80    0.36    0.11    0.36    0.11    0.00    0.00   61.82   11.80       ?       ?      ?      ? 
1 1 1    2   10  -17 o 18   19.31    6.71    0.03    0.02    0.03    0.02    0.00    0.00   19.31    6.71       ?       ?      ?      ? 
1 1 1    2   10  -14 o  3   67.06    5.82    0.34    0.06    0.34    0.06    0.00    0.00   67.06    5.82       ?       ?      ?      ? 
1 1 1    2   10  -11 o 14  197.89   17.57    3.03    0.52    3.03    0.52    0.00    0.00  197.89   17.57       ?       ?      ?      ? 
1 1 1    2   10   -8 o  7  227.57   15.90    3.93    0.54    3.93    0.54    0.00    0.00  227.57   15.90       ?       ?      ?      ? 
1 1 1    2   10   -5 o 16  454.10   20.03   15.59    1.36   15.59    1.36    0.00    0.00  454.10   20.03       ?       ?      ?      ? 
1 1 1    2   10   -2 o  9  692.66   25.58   36.69    2.66   36.69    2.66    0.00    0.00  692.66   25.58       ?       ?      ?      ? 
1 1 1    2   10    1 o 17  544.21   31.99   22.92    2.60   22.92    2.60    0.00    0.00  544.21   31.99       ?       ?      ?      ? 
1 1 1    2   10    4 o 18  676.66   33.41   35.11    3.38   35.11    3.38    0.00    0.00  676.66   33.41       ?       ?      ?      ? 
1 1 1    2   10    7 o 13  348.34   21.35    9.21    1.11    9.21    1.11    0.00    0.00  348.34   21.35       ?       ?      ?      ? 
1 1 1    2   10   10 o 17  204.99   14.57    3.20    0.45    3.20    0.45    0.00    0.00  204.99   14.57       ?       ?      ?      ? 
1 1 1    2   10   13 o  3  164.10   13.33    2.09    0.33    2.09    0.33    0.00    0.00  164.10   13.33       ?       ?      ?      ? 
1 1 1    2   10   16 o  7   43.00    5.94    0.14    0.04    0.14    0.04    0.00    0.00   43.00    5.94       ?       ?      ?      ? 
1 1 1    2   10   19 o  1       ?       ?    0.01    0.01    0.01    0.01    0.00    0.00       ?       ?       ?       ?      ?      ? 
1 1 1    2   11  -18 o 10   13.36    5.06    0.02    0.01    0.02    0.01    0.00    0.00   13.36    5.06       ?       ?      ?      ? 
1 1 1    2   11  -15 o 14   92.95    5.82    0.66    0.08    0.66    0.08    0.00    0.00   92.95    5.82       ?       ?      ?      ? 
1 1 1    2   11  -12 o  1  132.91    8.52    1.34    0.17    1.34    0.17    0.00    0.00  132.91    8.52       ?       ?      ?      ? 
1 1 1    2   11   -9 o  3  506.78   21.52   19.64    1.63   19.64    1.63    0.00    0.00  506.78   21.52       ?       ?      ?      ? 
1 1 1    2   11   -6 o 13  523.05   17.03   20.65    1.34   20.65    1.34    0.00    0.00  523.05   17.03       ?       ?      ?      ? 
1 1 1    2   11   -3 f  0  432.77   16.45   14.15    1.07   14.15    1.07    0.00    0.00  432.77   16.45       ?       ?      ?      ? 
1 1 1    2   11    0 f  0  431.28   17.02   14.09    1.10   14.09    1.10    0.00    0.00  431.28   17.02       ?       ?      ?      ? 
1 1 1    2   11    3 o  9  500.31   17.43   18.92    1.31   18.92    1.31    0.00    0.00  500.31   17.43       ?       ?      ?      ? 
1 1 1    2   11    6 o 14  475.89   18.71   17.11    1.33   17.11    1.33    0.00    0.00  475.89   18.71       ?       ?      ?      ? 
1 1 1    2   11    9 f  0  358.04   19.73    9.79    1.06    9.79    1.06    0.00    0.00  358.04   19.73       ?       ?      ?      ? 
1 1 1    2   11   12 o 12  139.17    9.41    1.48    0.20    1.48    0.20    0.00    0.00  139.17    9.41       ?       ?      ?      ? 
1 1 1    2   11   15 o 10  151.70    7.27    1.77    0.17    1.77    0.17    0.00    0.00  151.70    7.27       ?       ?      ?      ? 
1 1 1    2   11   18 o  2   23.57    6.35    0.07    0.02    0.07    0.02    0.00    0.00   23.57    6.35       ?       ?      ?      ? 
1 1 1    2   12  -16 o  2   74.65    6.59    0.44    0.07    0.44    0.07    0.00    0.00   74.65    6.59       ?       ?      ?      ? 
1 1 1    2   12  -13 o  8   45.12    6.37    0.16    0.04    0.16    0.04    0.00    0.00   45.12    6.37       ?       ?      ?      ? 
1 1 1    2   12  -10 o 15  269.26   30.07    5.81    1.20    5.81    1.20    0.00    0.00  269.26   30.07       ?       ?      ?      ? 
1 1 1    2   12   -7 o  3  244.01   15.82    4.51    0.58    4.51    0.58    0.00    0.00  244.01   15.82       ?       ?      ?      ? 
1 1 1    2   12   -4 o 16  685.74   29.79   35.77    3.06   35.77    3.06    0.00    0.00  685.74   29.79       ?       ?      ?      ? 
1 1 1    2   12   -1 f  0  609.90   25.89   28.36    2.37   28.36    2.37    0.00    0.00  609.90   25.89       ?       ?      ?      ? 
1 1 1    2   12    2 o 17  432.37   24.83   14.24    1.61   14.24    1.61    0.00    0.00  432.37   24.83       ?       ?      ?      ? 
1 1 1    2   12    5 o  2  519.61   22.71   20.45    1.77   20.45    1.77    0.00    0.00  519.61   22.71       ?       ?      ?      ? 
1 1 1    2   12    8 o  3  482.34   25.44   17.83    1.84   17.83    1.84    0.00    0.00  482.34   25.44       ?       ?      ?      ? 
1 1 1    2   12   11 o 19  295.01   28.81    7.07    1.26    7.07    1.26    0.00    0.00  295.01   28.81       ?       ?      ?      ? 
1 1 1    2   12   14 o 12   93.05    7.13    0.66    0.10    0.66    0.10    0.00    0.00   93.05    7.13       ?       ?      ?      ? 
1 1 1    2   12   17 o  2   28.44   10.59    0.10    0.06    0.10    0.06    0.00    0.00   28.44   10.59       ?       ?      ?      ? 
1 1 1    2   13  -17 o 16   24.61    9.44    0.09    0.05    0.09    0.05    0.00    0.00   24.61    9.44       ?       ?      ?      ? 
1 1 1    2   13  -14 o 15   52.56    7.75    0.22    0.06    0.22    0.06    0.00    0.00   52.56    7.75       ?       ?      ?      ? 
1 1 1    2   13  -11 o 15  144.48    7.42    1.58    0.16    1.58    0.16    0.00    0.00  144.48    7.42       ?       ?      ?      ? 
1 1 1    2   13   -8 o  8  218.50   12.34    3.61    0.40    3.61    0.40    0.00    0.00  218.50   12.34       ?       ?      ?      ? 
1 1 1    2   13   -5 o  6  267.78   13.09    5.41    0.52    5.41    0.52    0.00    0.00  267.78   13.09       ?       ?      ?      ? 
1 1 1    2   13   -2 o  9  578.98   29.02   25.53    2.52   25.53    2.52    0.00    0.00  578.98   29.02       ?       ?      ?      ? 
1 1 1    2   13    1 o 14  586.65   28.70   26.23    2.52   26.23    2.52    0.00    0.00  586.65   28.70       ?       ?      ?      ? 
1 1 1    2   13    4 o 19  431.48   29.54   14.20    1.90   14.20    1.90    0.00    0.00  431.48   29.54       ?       ?      ?      ? 
1 1 1    2   13    7 o  3  275.27   18.15    5.76    0.75    5.76    0.75    0.00    0.00  275.27   18.15       ?       ?      ?      ? 
1 1 1    2   13   10 o 14  224.28   18.88    3.90    0.63    3.90    0.63    0.00    0.00  224.28   18.88       ?       ?      ?      ? 
1 1 1    2   13   13 o  3  186.38   26.83    3.00    0.73    3.00    0.73    0.00    0.00  186.38   26.83       ?       ?      ?      ? 
1 1 1    2   13   16 o  9   51.78   12.54    0.24    0.10    0.24    0.10    0.00    0.00   51.78   12.54       ?       ?      ?      ? 
1 1 1    2   14  -18 o 11    8.51    3.71    0.01    0.01    0.01    0.01    0.00    0.00    8.51    3.71       ?       ?      ?      ? 
1 1 1    2   14  -15 o 16   93.37    6.14    0.67    0.09    0.67    0.09    0.00    0.00   93.37    6.14       ?       ?      ?      ? 
1 1 1    2   14  -12 o  5  166.80    6.95    2.11    0.17    2.11    0.17    0.00    0.00  166.80    6.95       ?       ?      ?      ? 
1 1 1    2   14   -9 o 12  261.44    9.77    5.17    0.38    5.17    0.38    0.00    0.00  261.44    9.77       ?       ?      ?      ? 
1 1 1    2   14   -6 o 10  324.85   13.20    7.96    0.64    7.96    0.64    0.00    0.00  324.85   13.20       ?       ?      ?      ? 
1 1 1    2   14   -3 o  8  541.93   16.26   22.15    1.32   22.15    1.32    0.00    0.00  541.93   16.26       ?       ?      ?      ? 
1 1 1    2   14    0 o  8  551.09   16.35   22.91    1.35   22.91    1.35    0.00    0.00  551.09   16.35       ?       ?      ?      ? 
1 1 1    2   14    3 o  1  391.91   15.61   11.59    0.92   11.59    0.92    0.00    0.00  391.91   15.61       ?       ?      ?      ? 
1 1 1    2   14    6 o 15  307.92   10.93    7.14    0.50    7.14    0.50    0.00    0.00  307.92   10.93       ?       ?      ?      ? 
1 1 1    2   14    9 o  4  287.89   11.14    6.28    0.48    6.28    0.48    0.00    0.00  287.89   11.14       ?       ?      ?      ? 
1 1 1    2   14   12 o 10  202.36    8.58    3.12    0.26    3.12    0.26    0.00    0.00  202.36    8.58       ?       ?      ?      ? 
1 1 1    2   14   15 o 17   51.56    4.64    0.20    0.04    0.20    0.04    0.00    0.00   51.56    4.64       ?       ?      ?      ? 
1 1 1    2   14   18 o  2    7.04    2.91    0.00    0.00    0.00    0.00    0.00    0.00    7.04    2.91       ?       ?      ?      ? 
1 1 1    2   15  -16 o 15   18.43    6.37    0.03    0.02    0.03    0.02    0.00    0.00   18.43    6.37       ?       ?      ?      ? 
1 1 1    2   15  -13 o  8   69.78    6.65    0.37    0.07    0.37    0.07    0.00    0.00   69.78    6.65       ?       ?      ?      ? 
1 1 1    2   15  -10 o  5  203.82   11.00    3.16    0.34    3.16    0.34    0.00    0.00  203.82   11.00       ?       ?      ?      ? 
1 1 1    2   15   -7 o 14  476.20   29.27   17.54    2.08   17.54    2.08    0.00    0.00  476.20   29.27       ?       ?      ?      ? 
1 1 1    2   15   -4 o 11  375.01   19.96   10.65    1.12   10.65    1.12    0.00    0.00  375.01   19.96       ?       ?      ?      ? 
1 1 1    2   15   -1 o 13  628.01   36.20   30.20    3.40   30.20    3.40    0.00    0.00  628.01   36.20       ?       ?      ?      ? 
1 1 1    2   15    2 o 15  616.75   28.18   28.91    2.60   28.91    2.60    0.00    0.00  616.75   28.18       ?       ?      ?      ? 
1 1 1    2   15    5 o 11  504.86   26.56   19.43    2.01   19.43    2.01    0.00    0.00  504.86   26.56       ?       ?      ?      ? 
1 1 1    2   15    8 o 13  295.44   21.77    6.72    0.96    6.72    0.96    0.00    0.00  295.44   21.77       ?       ?      ?      ? 
1 1 1    2   15   11 o 15  193.98   16.64    2.94    0.48    2.94    0.48    0.00    0.00  193.98   16.64       ?       ?      ?      ? 
1 1 1    2   15   14 o 14  102.61    9.48    0.82    0.14    0.82    0.14    0.00    0.00  102.61    9.48       ?       ?      ?      ? 
1 1 1    2   15   17 o 19   18.05    8.39    0.10    0.05    0.10    0.05    0.00    0.00   18.05    8.39       ?       ?      ?      ? 
1 1 1    2   16  -17 o  6   11.75    4.78    0.01    0.01    0.01    0.01    0.00    0.00   11.75    4.78       ?       ?      ?      ? 
1 1 1    2   16  -14 o  8   76.62   19.79    0.53    0.23    0.53    0.23    0.00    0.00   76.62   19.79       ?       ?      ?      ? 
1 1 1    2   16  -11 o  3   84.32    7.54    0.54    0.09    0.54    0.09    0.00    0.00   84.32    7.54       ?       ?      ?      ? 
1 1 1    2   16   -8 o 12  115.27    5.77    1.00    0.10    1.00    0.10    0.00    0.00  115.27    5.77       ?       ?      ?      ? 
1 1 1    2   16   -5 o 14  103.85   10.00    0.82    0.15    0.82    0.15    0.00    0.00  103.85   10.00       ?       ?      ?      ? 
1 1 1    2   16   -2 o 14  511.10   31.54   19.96    2.41   19.96    2.41    0.00    0.00  511.10   31.54       ?       ?      ?      ? 
1 1 1    2   16    1 o  7  637.06   30.41   30.92    2.90   30.92    2.90    0.00    0.00  637.06   30.41       ?       ?      ?      ? 
1 1 1    2   16    4 o 19  423.95   19.74   13.62    1.25   13.62    1.25    0.00    0.00  423.95   19.74       ?       ?      ?      ? 
1 1 1    2   16    7 o  8  262.45   26.75    5.36    1.04    5.36    1.04    0.00    0.00  262.45   26.75       ?       ?      ?      ? 
1 1 1    2   16   10 o  6  288.38   18.08    6.47    0.78    6.47    0.78    0.00    0.00  288.38   18.08       ?       ?      ?      ? 
1 1 1    2   16   13 o  3  144.37   11.23    1.62    0.24    1.62    0.24    0.00    0.00  144.37   11.23       ?       ?      ?      ? 
1 1 1    2   16   16 o  5   32.86   13.82    0.13    0.12    0.13    0.12    0.00    0.00   32.86   13.82       ?       ?      ?      ? 
1 1 1    2   17  -15 o  1   55.90    3.40    0.24    0.03    0.24    0.03    0.00    0.00   55.90    3.40       ?       ?      ?      ? 
1 1 1    2   17  -12 o 10  184.40    7.08    2.58    0.20    2.58    0.20    0.00    0.00  184.40    7.08       ?       ?      ?      ? 
1 1 1    2   17   -9 o 14  204.79    6.83    3.16    0.21    3.16    0.21    0.00    0.00  204.79    6.83       ?       ?      ?      ? 
1 1 1    2   17   -6 f  0  463.32   17.16   16.30    1.19   16.30    1.19    0.00    0.00  463.32   17.16       ?       ?      ?      ? 
1 1 1    2   17   -3 o  3  368.58   15.15   10.26    0.84   10.26    0.84    0.00    0.00  368.58   15.15       ?       ?      ?      ? 
1 1 1    2   17    0 o  5  456.75   14.29   15.73    0.98   15.73    0.98    0.00    0.00  456.75   14.29       ?       ?      ?      ? 
1 1 1    2   17    3 o  3  398.55   15.08   11.99    0.90   11.99    0.90    0.00    0.00  398.55   15.08       ?       ?      ?      ? 
1 1 1    2   17    6 o 13  543.29   17.88   22.42    1.46   22.42    1.46    0.00    0.00  543.29   17.88       ?       ?      ?      ? 
1 1 1    2   17    9 f  0  191.60    6.35    2.77    0.18    2.77    0.18    0.00    0.00  191.60    6.35       ?       ?      ?      ? 
1 1 1    2   17   12 o  8  133.29    6.39    1.35    0.13    1.35    0.13    0.00    0.00  133.29    6.39       ?       ?      ?      ? 
1 1 1    2   17   15 o 15   59.79    4.48    0.28    0.04    0.28    0.04    0.00    0.00   59.79    4.48       ?       ?      ?      ? 
1 1 1    2   18  -16 o 15   18.18    8.11    0.05    0.04    0.05    0.04    0.00    0.00   18.18    8.11       ?       ?      ?      ? 
1 1 1    2   18  -13 o  6   92.96    6.61    0.66    0.09    0.66    0.09    0.00    0.00   92.96    6.61       ?       ?      ?      ? 
1 1 1    2   18  -10 o 13   76.40    5.45    0.44    0.06    0.44    0.06    0.00    0.00   76.40    5.45       ?       ?      ?      ? 
1 1 1    2   18   -7 o  7  391.99   28.86   12.10    1.69   12.10    1.69    0.00    0.00  391.99   28.86       ?       ?      ?      ? 
1 1 1    2   18   -4 o 13  320.18   31.51    7.95    1.50    7.95    1.50    0.00    0.00  320.18   31.51       ?       ?      ?      ? 
1 1 1    2   18   -1 o 17  429.28   33.76   14.20    2.16   14.20    2.16    0.00    0.00  429.28   33.76       ?       ?      ?      ? 
1 1 1    2   18    2 o  5  426.07   28.85   13.91    1.84   13.91    1.84    0.00    0.00  426.07   28.85       ?       ?      ?      ? 
1 1 1    2   18    5 o  6  387.59   37.98   11.87    2.18   11.87    2.18    0.00    0.00  387.59   37.98       ?       ?      ?      ? 
1 1 1    2   18    8 o 10  146.18   10.57    1.63    0.23    1.63    0.23    0.00    0.00  146.18   10.57       ?       ?      ?      ? 
1 1 1    2   18   11 o  7  135.35   15.44    1.45    0.31    1.45    0.31    0.00    0.00  135.35   15.44       ?       ?      ?      ? 
1 1 1    2   18   14 o 15   53.37    5.79    0.22    0.05    0.22    0.05    0.00    0.00   53.37    5.79       ?       ?      ?      ? 
1 1 1    2   18   17 o 10   11.14    5.03    0.02    0.02    0.02    0.02    0.00    0.00   11.14    5.03       ?       ?      ?      ? 
1 1 1    2   19  -17 o 16    6.04    2.87    0.01    0.01    0.01    0.01    0.00    0.00    6.04    2.87       ?       ?      ?      ? 
1 1 1    2   19  -14 o  1   79.52   12.54    0.54    0.14    0.54    0.14    0.00    0.00   79.52   12.54       ?       ?      ?      ? 
1 1 1    2   19  -11 o 12   94.46    7.10    0.68    0.10    0.68    0.10    0.00    0.00   94.46    7.10       ?       ?      ?      ? 
1 1 1    2   19   -8 f  0  165.35    7.78    2.07    0.19    2.07    0.19    0.00    0.00  165.35    7.78       ?       ?      ?      ? 
1 1 1    2   19   -5 o 15  240.70   12.00    4.38    0.43    4.38    0.43    0.00    0.00  240.70   12.00       ?       ?      ?      ? 
1 1 1    2   19   -2 o  9  405.28   20.04   12.48    1.22   12.48    1.22    0.00    0.00  405.28   20.04       ?       ?      ?      ? 
1 1 1    2   19    1 o  7  313.67   14.49    7.44    0.68    7.44    0.68    0.00    0.00  313.67   14.49       ?       ?      ?      ? 
1 1 1    2   19    4 o  7  314.94   18.06    7.55    0.85    7.55    0.85    0.00    0.00  314.94   18.06       ?       ?      ?      ? 
1 1 1    2   19    7 o 13  102.97    5.94    0.80    0.09    0.80    0.09    0.00    0.00  102.97    5.94       ?       ?      ?      ? 
1 1 1    2   19   10 f  0  170.12   10.24    2.21    0.26    2.21    0.26    0.00    0.00  170.12   10.24       ?       ?      ?      ? 
1 1 1    2   19   13 o 10   96.72    9.27    0.73    0.13    0.73    0.13    0.00    0.00   96.72    9.27       ?       ?      ?      ? 
1 1 1    2   19   16 o  4   19.81    8.43    0.09    0.04    0.09    0.04    0.00    0.00   19.81    8.43       ?       ?      ?      ? 
1 1 1    2   20  -15 o  8   16.72    5.30    0.02    0.01    0.02    0.01    0.00    0.00   16.72    5.30       ?       ?      ?      ? 
1 1 1    2   20  -12 o  2  223.62   10.33    3.88    0.35    3.88    0.35    0.00    0.00  223.62   10.33       ?       ?      ?      ? 
1 1 1    2   20   -9 o 15  151.22    7.69    1.73    0.17    1.73    0.17    0.00    0.00  151.22    7.69       ?       ?      ?      ? 
1 1 1    2   20   -6 o 14  249.58   10.10    4.71    0.38    4.71    0.38    0.00    0.00  249.58   10.10       ?       ?      ?      ? 
1 1 1    2   20   -3 o 11  245.64   12.74    4.57    0.47    4.57    0.47    0.00    0.00  245.64   12.74       ?       ?      ?      ? 
1 1 1    2   20    0 o  3  471.81   15.90   16.84    1.13   16.84    1.13    0.00    0.00  471.81   15.90       ?       ?      ?      ? 
1 1 1    2   20    3 f  0  384.99   14.06   11.22    0.81   11.22    0.81    0.00    0.00  384.99   14.06       ?       ?      ?      ? 
1 1 1    2   20    6 f  0  169.28    6.76    2.16    0.17    2.16    0.17    0.00    0.00  169.28    6.76       ?       ?      ?      ? 
1 1 1    2   20    9 o 17  185.32    7.55    2.60    0.21    2.60    0.21    0.00    0.00  185.32    7.55       ?       ?      ?      ? 
1 1 1    2   20   12 o 18  153.75    9.42    1.83    0.22    1.83    0.22    0.00    0.00  153.75    9.42       ?       ?      ?      ? 
1 1 1    2   20   15 o  5   14.78    5.10    0.02    0.01    0.02    0.01    0.00    0.00   14.78    5.10       ?       ?      ?      ? 
1 1 1    2   21  -16 o  9    9.51    3.82    0.01    0.01    0.01    0.01    0.00    0.00    9.51    3.82       ?       ?      ?      ? 
1 1 1    2   21  -13 o  6   69.12    6.06    0.37    0.06    0.37    0.06    0.00    0.00   69.12    6.06       ?       ?      ?      ? 
1 1 1    2   21  -10 o 18  143.85    6.74    1.57    0.15    1.57    0.15    0.00    0.00  143.85    6.74       ?       ?      ?      ? 
1 1 1    2   21   -7 o 18  165.05    8.06    2.06    0.20    2.06    0.20    0.00    0.00  165.05    8.06       ?       ?      ?      ? 
1 1 1    2   21   -4 o 11  157.30    9.11    1.87    0.21    1.87    0.21    0.00    0.00  157.30    9.11       ?       ?      ?      ? 
1 1 1    2   21   -1 o 16  387.19   28.67   11.63    1.66   11.63    1.66    0.00    0.00  387.19   28.67       ?       ?      ?      ? 
1 1 1    2   21    2 o  3  505.17   26.62   19.70    2.01   19.70    2.01    0.00    0.00  505.17   26.62       ?       ?      ?      ? 
1 1 1    2   21    5 o 18  255.69   19.55    5.04    0.74    5.04    0.74    0.00    0.00  255.69   19.55       ?       ?      ?      ? 
1 1 1    2   21    8 o 12  270.63   18.55    5.74    0.75    5.74    0.75    0.00    0.00  270.63   18.55       ?       ?      ?      ? 
1 1 1    2   21   11 o 14   32.06    6.87    0.08    0.03    0.08    0.03    0.00    0.00   32.06    6.87       ?       ?      ?      ? 
1 1 1    2   21   14 f  0   42.21    6.63    0.14    0.04    0.14    0.04    0.00    0.00   42.21    6.63       ?       ?      ?      ? 
1 1 1    2   22  -14 o  6   40.45    8.28    0.14    0.05    0.14    0.05    0.00    0.00   40.45    8.28       ?       ?      ?      ? 
1 1 1    2   22  -11 o 18  106.30    8.80    0.87    0.14    0.87    0.14    0.00    0.00  106.30    8.80       ?       ?      ?      ? 
1 1 1    2   22   -8 o  6  135.37   10.08    1.40    0.20    1.40    0.20    0.00    0.00  135.37   10.08       ?       ?      ?      ? 
1 1 1    2   22   -5 o  6  217.32   10.68    3.58    0.35    3.58    0.35    0.00    0.00  217.32   10.68       ?       ?      ?      ? 
1 1 1    2   22   -2 o  1  257.18   22.50    5.12    0.86    5.12    0.86    0.00    0.00  257.18   22.50       ?       ?      ?      ? 
1 1 1    2   22    1 o  9  197.17   52.80    3.38    1.59    3.38    1.59    0.00    0.00  197.17   52.80       ?       ?      ?      ? 
1 1 1    2   22    4 o 12  173.56    8.54    2.28    0.22    2.28    0.22    0.00    0.00  173.56    8.54       ?       ?      ?      ? 
1 1 1    2   22    7 o  5  138.28    8.51    1.45    0.18    1.45    0.18    0.00    0.00  138.28    8.51       ?       ?      ?      ? 
1 1 1    2   22   10 o 12  131.31    7.89    1.32    0.15    1.32    0.15    0.00    0.00  131.31    7.89       ?       ?      ?      ? 
1 1 1    2   22   13 o 19   47.58    5.25    0.18    0.04    0.18    0.04    0.00    0.00   47.58    5.25       ?       ?      ?      ? 
1 1 1    2   22   16 o  6    8.11    3.63    0.01    0.01    0.01    0.01    0.00    0.00    8.11    3.63       ?       ?      ?      ? 
1 1 1    2   23  -15 o  9   11.33    4.46    0.01    0.01    0.01    0.01    0.00    0.00   11.33    4.46       ?       ?      ?      ? 
1 1 1    2   23  -12 o 16   95.63    4.99    0.70    0.07    0.70    0.07    0.00    0.00   95.63    4.99       ?       ?      ?      ? 
1 1 1    2   23   -9 o 10  148.19    5.73    1.66    0.13    1.66    0.13    0.00    0.00  148.19    5.73       ?       ?      ?      ? 
1 1 1    2   23   -6 o 16  181.45    7.45    2.49    0.20    2.49    0.20    0.00    0.00  181.45    7.45       ?       ?      ?      ? 
1 1 1    2   23   -3 o 17  209.27   11.09    3.32    0.35    3.32    0.35    0.00    0.00  209.27   11.09       ?       ?      ?      ? 
1 1 1    2   23    0 o  4  373.36   11.89   10.56    0.67   10.56    0.67    0.00    0.00  373.36   11.89       ?       ?      ?      ? 
1 1 1    2   23    3 o  4  312.72   14.95    7.46    0.70    7.46    0.70    0.00    0.00  312.72   14.95       ?       ?      ?      ? 
1 1 1    2   23    6 o  9  152.36    5.37    1.75    0.12    1.75    0.12    0.00    0.00  152.36    5.37       ?       ?      ?      ? 
1 1 1    2   23    9 o 12  129.62    4.48    1.27    0.09    1.27    0.09    0.00    0.00  129.62    4.48       ?       ?      ?      ? 
1 1 1    2   23   12 o  4   86.16    4.05    0.56    0.05    0.56    0.05    0.00    0.00   86.16    4.05       ?       ?      ?      ? 
1 1 1    2   23   15 o  7   13.58    4.99    0.02    0.01    0.02    0.01    0.00    0.00   13.58    4.99       ?       ?      ?      ? 
1 1 1    2   24  -13 f  0   48.15    9.52    0.20    0.07    0.20    0.07    0.00    0.00   48.15    9.52       ?       ?      ?      ? 
1 1 1    2   24  -10 o  8   43.92    4.94    0.15    0.03    0.15    0.03    0.00    0.00   43.92    4.94       ?       ?      ?      ? 
1 1 1    2   24   -7 o  6   95.36    6.60    0.69    0.09    0.69    0.09    0.00    0.00   95.36    6.60       ?       ?      ?      ? 
1 1 1    2   24   -4 o 10  262.02   17.95    5.32    0.70    5.32    0.70    0.00    0.00  262.02   17.95       ?       ?      ?      ? 
1 1 1    2   24   -1 f  0  236.28   15.40    4.28    0.54    4.28    0.54    0.00    0.00  236.28   15.40       ?       ?      ?      ? 
1 1 1    2   24    2 f  0  321.48   21.47    8.05    1.03    8.05    1.03    0.00    0.00  321.48   21.47       ?       ?      ?      ? 
1 1 1    2   24    5 o 19  227.95   11.28    3.96    0.38    3.96    0.38    0.00    0.00  227.95   11.28       ?       ?      ?      ? 
1 1 1    2   24    8 o 18  100.42    8.09    0.77    0.12    0.77    0.12    0.00    0.00  100.42    8.09       ?       ?      ?      ? 
1 1 1    2   24   11 o 19   91.72    7.66    0.65    0.10    0.65    0.10    0.00    0.00   91.72    7.66       ?       ?      ?      ? 
1 1 1    2   24   14 o  4   13.25    5.22    0.01    0.02    0.01    0.02    0.00    0.00   13.25    5.22       ?       ?      ?      ? 
1 1 1    2   25  -14 o  1   17.70    7.08    0.05    0.03    0.05    0.03    0.00    0.00   17.70    7.08       ?       ?      ?      ? 
1 1 1    2   25  -11 o  8   47.11    6.26    0.17    0.04    0.17    0.04    0.00    0.00   47.11    6.26       ?       ?      ?      ? 
1 1 1    2   25   -8 o 14  146.86   11.61    1.67    0.25    1.67    0.25    0.00    0.00  146.86   11.61       ?       ?      ?      ? 
1 1 1    2   25   -5 o  7  156.37   10.04    1.87    0.23    1.87    0.23    0.00    0.00  156.37   10.04       ?       ?      ?      ? 
1 1 1    2   25   -2 f  0  192.83   10.84    2.83    0.31    2.83    0.31    0.00    0.00  192.83   10.84       ?       ?      ?      ? 
1 1 1    2   25    1 f  0  174.57   11.96    2.33    0.31    2.33    0.31    0.00    0.00  174.57   11.96       ?       ?      ?      ? 
1 1 1    2   25    4 o 14  253.28   15.03    4.95    0.57    4.95    0.57    0.00    0.00  253.28   15.03       ?       ?      ?      ? 
1 1 1    2   25    7 o  6  113.06    8.03    0.97    0.14    0.97    0.14    0.00    0.00  113.06    8.03       ?       ?      ?      ? 
1 1 1    2   25   10 o 17   93.93    7.62    0.68    0.11    0.68    0.11    0.00    0.00   93.93    7.62       ?       ?      ?      ? 
1 1 1    2   25   13 o 19   18.28    6.27    0.03    0.02    0.03    0.02    0.00    0.00   18.28    6.27       ?       ?      ?      ? 
1 1 1    2   26  -15 o 15       ?       ?    0.01    0.01    0.01    0.01    0.00    0.00       ?       ?       ?       ?      ?      ? 
1 1 1    2   26  -12 o 17   63.15    5.75    0.32    0.05    0.32    0.05    0.00    0.00   63.15    5.75       ?       ?      ?      ? 
1 1 1    2   26   -9 o  5  199.49   11.17    3.11    0.33    3.11    0.33    0.00    0.00  199.49   11.17       ?       ?      ?      ? 
1 1 1    2   26   -6 o 13  114.71    4.18    0.99    0.07    0.99    0.07    0.00    0.00  114.71    4.18       ?       ?      ?      ? 
1 1 1    2   26   -3 o 19  201.79    6.68    3.08    0.20    3.08    0.20    0.00    0.00  201.79    6.68       ?       ?      ?      ? 
1 1 1    2   26    0 o  4  156.60    7.33    1.86    0.17    1.86    0.17    0.00    0.00  156.60    7.33       ?       ?      ?      ? 
1 1 1    2   26    3 o 13  232.54   11.02    4.12    0.38    4.12    0.38    0.00    0.00  232.54   11.02       ?       ?      ?      ? 
1 1 1    2   26    6 o 13  140.50    5.13    1.49    0.11    1.49    0.11    0.00    0.00  140.50    5.13       ?       ?      ?      ? 
1 1 1    2   26    9 o  4  138.54    7.93    1.47    0.16    1.47    0.16    0.00    0.00  138.54    7.93       ?       ?      ?      ? 
1 1 1    2   26   12 o  2   44.51    5.27    0.16    0.03    0.16    0.03    0.00    0.00   44.51    5.27       ?       ?      ?      ? 
1 1 1    2   26   15 o  3       ?       ?    0.01    0.01    0.01    0.01    0.00    0.00       ?       ?       ?       ?      ?      ? 
1 1 1    2   27  -13 o 16   13.66    5.53    0.02    0.02    0.02    0.02    0.00    0.00   13.66    5.53       ?       ?      ?      ? 
1 1 1    2   27  -10 o 16   99.06   12.10    0.81    0.18    0.81    0.18    0.00    0.00   99.06   12.10       ?       ?      ?      ? 
1 1 1    2   27   -7 o 19  154.88   11.75    1.87    0.27    1.87    0.27    0.00    0.00  154.88   11.75       ?       ?      ?      ? 
1 1 1    2   27   -4 o  5   92.91    5.88    0.65    0.08    0.65    0.08    0.00    0.00   92.91    5.88       ?       ?      ?      ? 
1 1 1    2   27   -1 o  5  148.69   12.48    1.70    0.28    1.70    0.28    0.00    0.00  148.69   12.48       ?       ?      ?      ? 
1 1 1    2   27    2 o 11  258.93   20.80    5.34    0.80    5.34    0.80    0.00    0.00  258.93   20.80       ?       ?      ?      ? 
1 1 1    2   27    5 o  8  169.10   10.64    2.20    0.27    2.20    0.27    0.00    0.00  169.10   10.64       ?       ?      ?      ? 
1 1 1    2   27    8 o  4  144.68   12.08    1.65    0.26    1.65    0.26    0.00    0.00  144.68   12.08       ?       ?      ?      ? 
1 1 1    2   27   11 o  7   34.75    6.43    0.10    0.03    0.10    0.03    0.00    0.00   34.75    6.43       ?       ?      ?      ? 
1 1 1    2   27   14 o 10   11.04    5.14    0.03    0.02    0.03    0.02    0.00    0.00   11.04    5.14       ?       ?      ?      ? 
1 1 1    2   28  -14 o  4    2.33    1.21    0.00    0.01    0.00    0.01    0.00    0.00    2.33    1.21       ?       ?      ?      ? 
1 1 1    2   28  -11 o 18   29.80    9.29    0.08    0.05    0.08    0.05    0.00    0.00   29.80    9.29       ?       ?      ?      ? 
1 1 1    2   28   -8 o  2  111.49   32.27    1.33    0.57    1.33    0.57    0.00    0.00  111.49   32.27       ?       ?      ?      ? 
1 1 1    2   28   -5 o  9  198.77   11.97    3.06    0.36    3.06    0.36    0.00    0.00  198.77   11.97       ?       ?      ?      ? 
1 1 1    2   28   -2 o  2  194.92   12.13    2.93    0.35    2.93    0.35    0.00    0.00  194.92   12.13       ?       ?      ?      ? 
1 1 1    2   28    1 o 12  131.85    9.95    1.33    0.20    1.33    0.20    0.00    0.00  131.85    9.95       ?       ?      ?      ? 
1 1 1    2   28    4 o  7  114.56    9.99    1.01    0.17    1.01    0.17    0.00    0.00  114.56    9.99       ?       ?      ?      ? 
1 1 1    2   28    7 f  0  100.27    8.67    0.78    0.13    0.78    0.13    0.00    0.00  100.27    8.67       ?       ?      ?      ? 
1 1 1    2   28   10 o  1  105.54   10.88    0.93    0.17    0.93    0.17    0.00    0.00  105.54   10.88       ?       ?      ?      ? 
1 1 1    2   28   13 o 15   12.50    5.08    0.01    0.01    0.01    0.01    0.00    0.00   12.50    5.08       ?       ?      ?      ? 
1 1 1    2   29  -12 o 18   14.48    5.74    0.03    0.02    0.03    0.02    0.00    0.00   14.48    5.74       ?       ?      ?      ? 
1 1 1    2   29   -9 o  2   98.16    4.78    0.74    0.07    0.74    0.07    0.00    0.00   98.16    4.78       ?       ?      ?      ? 
1 1 1    2   29   -6 f  0  177.22    7.59    2.40    0.20    2.40    0.20    0.00    0.00  177.22    7.59       ?       ?      ?      ? 
1 1 1    2   29   -3 o  4  105.98    3.58    0.85    0.06    0.85    0.06    0.00    0.00  105.98    3.58       ?       ?      ?      ? 
1 1 1    2   29    0 o 18  179.83    7.01    2.45    0.19    2.45    0.19    0.00    0.00  179.83    7.01       ?       ?      ?      ? 
1 1 1    2   29    3 o 18   94.18    3.56    0.67    0.05    0.67    0.05    0.00    0.00   94.18    3.56       ?       ?      ?      ? 
1 1 1    2   29    6 o 13  137.16    5.80    1.43    0.12    1.43    0.12    0.00    0.00  137.16    5.80       ?       ?      ?      ? 
1 1 1    2   29    9 o  5   92.16    4.92    0.65    0.07    0.65    0.07    0.00    0.00   92.16    4.92       ?       ?      ?      ? 
1 1 1    2   29   12 o  3   23.33    6.40    0.07    0.02    0.07    0.02    0.00    0.00   23.33    6.40       ?       ?      ?      ? 
1 1 1    2   30  -13 o  7    2.26    1.18    0.01    0.01    0.01    0.01    0.00    0.00    2.26    1.18       ?       ?      ?      ? 
1 1 1    2   30  -10 o 18   33.48    8.43    0.10    0.04    0.10    0.04    0.00    0.00   33.48    8.43       ?       ?      ?      ? 
1 1 1    2   30   -7 o  8   95.07   11.19    0.73    0.16    0.73    0.16    0.00    0.00   95.07   11.19       ?       ?      ?      ? 
1 1 1    2   30   -4 o 15  100.03    6.93    0.76    0.10    0.76    0.10    0.00    0.00  100.03    6.93       ?       ?      ?      ? 
1 1 1    2   30   -1 o 18  166.11   26.67    2.40    0.64    2.40    0.64    0.00    0.00  166.11   26.67       ?       ?      ?      ? 
1 1 1    2   30    2 o 13  107.16    8.08    0.88    0.13    0.88    0.13    0.00    0.00  107.16    8.08       ?       ?      ?      ? 
1 1 1    2   30    5 o  4   88.90    5.85    0.60    0.08    0.60    0.08    0.00    0.00   88.90    5.85       ?       ?      ?      ? 
1 1 1    2   30    8 o  3   78.73    6.97    0.48    0.08    0.48    0.08    0.00    0.00   78.73    6.97       ?       ?      ?      ? 
1 1 1    2   30   11 o  5   19.98    7.48    0.05    0.03    0.05    0.03    0.00    0.00   19.98    7.48       ?       ?      ?      ? 
1 1 1    2   31  -11 o  4   15.67    6.37    0.03    0.02    0.03    0.02    0.00    0.00   15.67    6.37       ?       ?      ?      ? 
1 1 1    2   31   -8 o  5   47.40    6.56    0.18    0.05    0.18    0.05    0.00    0.00   47.40    6.56       ?       ?      ?      ? 
1 1 1    2   31   -5 o  7   68.77    7.23    0.37    0.07    0.37    0.07    0.00    0.00   68.77    7.23       ?       ?      ?      ? 
1 1 1    2   31   -2 o  2   41.02    5.43    0.13    0.03    0.13    0.03    0.00    0.00   41.02    5.43       ?       ?      ?      ? 
1 1 1    2   31    1 o 11   83.20    7.14    0.53    0.09    0.53    0.09    0.00    0.00   83.20    7.14       ?       ?      ?      ? 
1 1 1    2   31    4 o  1   89.29    6.14    0.61    0.08    0.61    0.08    0.00    0.00   89.29    6.14       ?       ?      ?      ? 
1 1 1    2   31    7 o  3   38.25    7.79    0.12    0.04    0.12    0.04    0.00    0.00   38.25    7.79       ?       ?      ?      ? 
1 1 1    2   31   10 o 10   14.73    5.59    0.02    0.02    0.02    0.02    0.00    0.00   14.73    5.59       ?       ?      ?      ? 
1 1 1    2   32   -9 o  4   28.10    5.15    0.07    0.02    0.07    0.02    0.00    0.00   28.10    5.15       ?       ?      ?      ? 
1 1 1    2   32   -6 o 18   59.00    4.19    0.27    0.04    0.27    0.04    0.00    0.00   59.00    4.19       ?       ?      ?      ? 
1 1 1    2   32   -3 o  5   70.66    2.89    0.38    0.03    0.38    0.03    0.00    0.00   70.66    2.89       ?       ?      ?      ? 
1 1 1    2   32    0 o 17  121.25    4.06    1.11    0.07    1.11    0.07    0.00    0.00  121.25    4.06       ?       ?      ?      ? 
1 1 1    2   32    3 f  0   74.64    3.38    0.42    0.04    0.42    0.04    0.00    0.00   74.64    3.38       ?       ?      ?      ? 
1 1 1    2   32    6 o  2   77.09    4.48    0.45    0.05    0.45    0.05    0.00    0.00   77.09    4.48       ?       ?      ?      ? 
1 1 1    2   32    9 o 14   31.66    4.43    0.08    0.02    0.08    0.02    0.00    0.00   31.66    4.43       ?       ?      ?      ? 
1 1 1    2   33  -10 o 11   11.19    4.51    0.01    0.01    0.01    0.01    0.00    0.00   11.19    4.51       ?       ?      ?      ? 
1 1 1    2   33   -7 o  1   31.72    7.88    0.09    0.04    0.09    0.04    0.00    0.00   31.72    7.88       ?       ?      ?      ? 
1 1 1    2   33   -4 o  2   50.65    7.09    0.20    0.05    0.20    0.05    0.00    0.00   50.65    7.09       ?       ?      ?      ? 
1 1 1    2   33   -1 o 11   78.94    6.05    0.48    0.07    0.48    0.07    0.00    0.00   78.94    6.05       ?       ?      ?      ? 
1 1 1    2   33    2 o  4  111.62    7.49    0.96    0.12    0.96    0.12    0.00    0.00  111.62    7.49       ?       ?      ?      ? 
1 1 1    2   33    5 o 12   83.19    7.15    0.54    0.09    0.54    0.09    0.00    0.00   83.19    7.15       ?       ?      ?      ? 
1 1 1    2   33    8 f  0   33.98    9.17    0.12    0.05    0.12    0.05    0.00    0.00   33.98    9.17       ?       ?      ?      ? 
1 1 1    2   33   11 o 19    4.37    2.24    0.01    0.01    0.01    0.01    0.00    0.00    4.37    2.24       ?       ?      ?      ? 
1 1 1    2   34   -8 o  7   14.93    6.13    0.03    0.02    0.03    0.02    0.00    0.00   14.93    6.13       ?       ?      ?      ? 
1 1 1    2   34   -5 o 19   46.72    6.99    0.18    0.05    0.18    0.05    0.00    0.00   46.72    6.99       ?       ?      ?      ? 
1 1 1    2   34   -2 o 19   67.13    5.63    0.35    0.06    0.35    0.06    0.00    0.00   67.13    5.63       ?       ?      ?      ? 
1 1 1    2   34    1 o 11   48.46    6.98    0.18    0.05    0.18    0.05    0.00    0.00   48.46    6.98       ?       ?      ?      ? 
1 1 1    2   34    4 o  1   89.16   13.57    0.70    0.18    0.70    0.18    0.00    0.00   89.16   13.57       ?       ?      ?      ? 
1 1 1    2   34    7 o 10   35.27    6.79    0.11    0.03    0.11    0.03    0.00    0.00   35.27    6.79       ?       ?      ?      ? 
1 1 1    2   34   10 f  0    6.81    2.99    0.00    0.01    0.00    0.01    0.00    0.00    6.81    2.99       ?       ?      ?      ? 
1 1 1    2   35   -9 o  6    7.99    3.35    0.01    0.01    0.01    0.01    0.00    0.00    7.99    3.35       ?       ?      ?      ? 
1 1 1    2   35   -6 o  1   13.83    4.81    0.02    0.01    0.02    0.01    0.00    0.00   13.83    4.81       ?       ?      ?      ? 
1 1 1    2   35   -3 o 16   36.94    2.85    0.10    0.02    0.10    0.02    0.00    0.00   36.94    2.85       ?       ?      ?      ? 
1 1 1    2   35    0 o  7   92.40    4.34    0.65    0.06    0.65    0.06    0.00    0.00   92.40    4.34       ?       ?      ?      ? 
1 1 1    2   35    3 o 13   34.73    2.81    0.09    0.01    0.09    0.01    0.00    0.00   34.73    2.81       ?       ?      ?      ? 
1 1 1    2   35    6 o 11   16.54    4.85    0.02    0.01    0.02    0.01    0.00    0.00   16.54    4.85       ?       ?      ?      ? 
1 1 1    2   35    9 o 12    8.50    3.56    0.01    0.01    0.01    0.01    0.00    0.00    8.50    3.56       ?       ?      ?      ? 
1 1 1    2   36   -7 o  1   12.05    4.96    0.01    0.01    0.01    0.01    0.00    0.00   12.05    4.96       ?       ?      ?      ? 
1 1 1    2   36   -4 o 10   21.08    7.31    0.04    0.03    0.04    0.03    0.00    0.00   21.08    7.31       ?       ?      ?      ? 
1 1 1    2   36   -1 o 15   70.03    9.69    0.43    0.10    0.43    0.10    0.00    0.00   70.03    9.69       ?       ?      ?      ? 
1 1 1    2   36    2 o 15   12.56    4.60    0.01    0.01    0.01    0.01    0.00    0.00   12.56    4.60       ?       ?      ?      ? 
1 1 1    2   36    5 o 16   20.44    7.09    0.05    0.03    0.05    0.03    0.00    0.00   20.44    7.09       ?       ?      ?      ? 
1 1 1    2   36    8 f  0    8.41    3.63    0.01    0.01    0.01    0.01    0.00    0.00    8.41    3.63       ?       ?      ?      ? 
1 1 1    2   37   -5 o  8   11.24    4.53    0.01    0.01    0.01    0.01    0.00    0.00   11.24    4.53       ?       ?      ?      ? 
1 1 1    2   37   -2 o  7   17.11    6.05    0.03    0.02    0.03    0.02    0.00    0.00   17.11    6.05       ?       ?      ?      ? 
1 1 1    2   37    1 o 16   15.11    5.55    0.02    0.02    0.02    0.02    0.00    0.00   15.11    5.55       ?       ?      ?      ? 
1 1 1    2   37    4 o 11   12.78    5.18    0.02    0.02    0.02    0.02    0.00    0.00   12.78    5.18       ?       ?      ?      ? 
1 1 1    2   37    7 o  9    9.22    4.59    0.02    0.03    0.02    0.03    0.00    0.00    9.22    4.59       ?       ?      ?      ? 
1 1 1    2   38   -6 o 16    6.05    2.94    0.01    0.01    0.01    0.01    0.00    0.00    6.05    2.94       ?       ?      ?      ? 
1 1 1    2   38   -3 o  7   23.03    4.31    0.05    0.01    0.05    0.01    0.00    0.00   23.03    4.31       ?       ?      ?      ? 
1 1 1    2   38    0 o 13   41.83    3.63    0.16    0.02    0.16    0.02    0.00    0.00   41.83    3.63       ?       ?      ?      ? 
1 1 1    2   38    3 o 11   28.42    4.93    0.08    0.02    0.08    0.02    0.00    0.00   28.42    4.93       ?       ?      ?      ? 
1 1 1    2   38    6 o  1    5.49    2.50    0.00    0.00    0.00    0.00    0.00    0.00    5.49    2.50       ?       ?      ?      ? 
1 1 1    2   39   -4 o  5    6.69    2.99    0.00    0.01    0.00    0.01    0.00    0.00    6.69    2.99       ?       ?      ?      ? 
1 1 1    2   39   -1 o  1   12.99    5.61    0.02    0.02    0.02    0.02    0.00    0.00   12.99    5.61       ?       ?      ?      ? 
1 1 1    2   39    2 o 13   12.66    5.54    0.02    0.02    0.02    0.02    0.00    0.00   12.66    5.54       ?       ?      ?      ? 
1 1 1    2   39    5 o 18    2.03    1.06    0.00    0.01    0.00    0.01    0.00    0.00    2.03    1.06       ?       ?      ?      ? 
1 1 1    2   40   -2 o 11    3.56    1.82    0.00    0.01    0.00    0.01    0.00    0.00    3.56    1.82       ?       ?      ?      ? 
1 1 1    2   40    1 f  0    4.94    2.33    0.00    0.00    0.00    0.00    0.00    0.00    4.94    2.33       ?       ?      ?      ? 
1 1 1    3    1  -19 f  0   12.65    5.28    0.02    0.02    0.02    0.02    0.00    0.00   12.65    5.28       ?       ?      ?      ? 
1 1 1    3    1  -16 o  2  120.64   10.57    1.15    0.19    1.15    0.19    0.00    0.00  120.64   10.57       ?       ?      ?      ? 
1 1 1    3    1  -13 o 12  112.81    7.87    0.97    0.13    0.97    0.13    0.00    0.00  112.81    7.87       ?       ?      ?      ? 
1 1 1    3    1  -10 o  5  369.15   28.48   10.52    1.57   10.52    1.57    0.00    0.00  369.15   28.48       ?       ?      ?      ? 
1 1 1    3    1   -7 o  4  240.38   13.80    4.36    0.50    4.36    0.50    0.00    0.00  240.38   13.80       ?       ?      ?      ? 
1 1 1    3    1   -4 o 16  279.93   18.04    5.94    0.75    5.94    0.75    0.00    0.00  279.93   18.04       ?       ?      ?      ? 
1 1 1    3    1   -1 o  1  603.28   21.73   27.53    1.97   27.53    1.97    0.00    0.00  603.28   21.73       ?       ?      ?      ? 
1 1 1    3    1    2 o  9  721.15   25.83   39.44    2.79   39.44    2.79    0.00    0.00  721.15   25.83       ?       ?      ?      ? 
1 1 1    3    1    5 o 10  487.17   24.39   18.15    1.78   18.15    1.78    0.00    0.00  487.17   24.39       ?       ?      ?      ? 
1 1 1    3    1    8 o  1  581.20   26.82   25.66    2.33   25.66    2.33    0.00    0.00  581.20   26.82       ?       ?      ?      ? 
1 1 1    3    1   11 o  5  203.36   10.61    3.13    0.32    3.13    0.32    0.00    0.00  203.36   10.61       ?       ?      ?      ? 
1 1 1    3    1   14 o 13  139.26    7.53    1.47    0.16    1.47    0.16    0.00    0.00  139.26    7.53       ?       ?      ?      ? 
1 1 1    3    1   17 o 10   80.88    7.62    0.52    0.09    0.52    0.09    0.00    0.00   80.88    7.62       ?       ?      ?      ? 
1 1 1    3    2  -17 f  0  119.89   13.20    1.26    0.23    1.26    0.23    0.00    0.00  119.89   13.20       ?       ?      ?      ? 
1 1 1    3    2  -14 o 19  106.14    7.44    0.86    0.12    0.86    0.12    0.00    0.00  106.14    7.44       ?       ?      ?      ? 
1 1 1    3    2  -11 o 13  267.79   16.75    5.48    0.67    5.48    0.67    0.00    0.00  267.79   16.75       ?       ?      ?      ? 
1 1 1    3    2   -8 o  6  445.30   33.59   15.20    2.23   15.20    2.23    0.00    0.00  445.30   33.59       ?       ?      ?      ? 
1 1 1    3    2   -5 f  0  392.17   27.31   11.83    1.60   11.83    1.60    0.00    0.00  392.17   27.31       ?       ?      ?      ? 
1 1 1    3    2   -2 o 17  471.48   17.92   16.79    1.27   16.79    1.27    0.00    0.00  471.48   17.92       ?       ?      ?      ? 
1 1 1    3    2    1 o  3  538.88   18.67   21.93    1.51   21.93    1.51    0.00    0.00  538.88   18.67       ?       ?      ?      ? 
1 1 1    3    2    4 o 13  366.80   19.55   10.21    1.07   10.21    1.07    0.00    0.00  366.80   19.55       ?       ?      ?      ? 
1 1 1    3    2    7 o  9  552.92   25.81   23.20    2.14   23.20    2.14    0.00    0.00  552.92   25.81       ?       ?      ?      ? 
1 1 1    3    2   10 o  9  333.07   24.49    8.51    1.22    8.51    1.22    0.00    0.00  333.07   24.49       ?       ?      ?      ? 
1 1 1    3    2   13 o  1   85.90   10.33    0.57    0.13    0.57    0.13    0.00    0.00   85.90   10.33       ?       ?      ?      ? 
1 1 1    3    2   16 o  2  182.78   16.89    2.81    0.46    2.81    0.46    0.00    0.00  182.78   16.89       ?       ?      ?      ? 
1 1 1    3    2   19 o 11   13.26    5.62    0.02    0.02    0.02    0.02    0.00    0.00   13.26    5.62       ?       ?      ?      ? 
1 1 1    3    3  -18 o  3   16.74    5.25    0.02    0.01    0.02    0.01    0.00    0.00   16.74    5.25       ?       ?      ?      ? 
1 1 1    3    3  -15 o 19  113.86    4.66    0.98    0.08    0.98    0.08    0.00    0.00  113.86    4.66       ?       ?      ?      ? 
1 1 1    3    3  -12 o 10  200.29    7.81    3.03    0.23    3.03    0.23    0.00    0.00  200.29    7.81       ?       ?      ?      ? 
1 1 1    3    3   -9 o  5  363.14   14.80    9.96    0.81    9.96    0.81    0.00    0.00  363.14   14.80       ?       ?      ?      ? 
1 1 1    3    3   -6 o  9  506.34   17.22   19.38    1.31   19.38    1.31    0.00    0.00  506.34   17.22       ?       ?      ?      ? 
1 1 1    3    3   -3 o  4  641.15   15.31   30.98    1.47   30.98    1.47    0.00    0.00  641.15   15.31       ?       ?      ?      ? 
1 1 1    3    3    0 o  9  188.30    6.17    2.67    0.17    2.67    0.17    0.00    0.00  188.30    6.17       ?       ?      ?      ? 
1 1 1    3    3    3 o  4  582.42   14.34   25.55    1.25   25.55    1.25    0.00    0.00  582.42   14.34       ?       ?      ?      ? 
1 1 1    3    3    6 o  9  488.28   17.09   18.02    1.25   18.02    1.25    0.00    0.00  488.28   17.09       ?       ?      ?      ? 
1 1 1    3    3    9 o  5  477.82   21.04   17.32    1.51   17.32    1.51    0.00    0.00  477.82   21.04       ?       ?      ?      ? 
1 1 1    3    3   12 o 10  225.87    9.04    3.86    0.31    3.86    0.31    0.00    0.00  225.87    9.04       ?       ?      ?      ? 
1 1 1    3    3   15 o 19  164.62    7.72    2.07    0.19    2.07    0.19    0.00    0.00  164.62    7.72       ?       ?      ?      ? 
1 1 1    3    3   18 o  3   22.47    4.81    0.04    0.02    0.04    0.02    0.00    0.00   22.47    4.81       ?       ?      ?      ? 
1 1 1    3    4  -19 f  0    9.98    4.16    0.01    0.01    0.01    0.01    0.00    0.00    9.98    4.16       ?       ?      ?      ? 
1 1 1    3    4  -16 f  0   82.04    6.49    0.52    0.08    0.52    0.08    0.00    0.00   82.04    6.49       ?       ?      ?      ? 
1 1 1    3    4  -13 o 17  192.64   17.58    2.91    0.50    2.91    0.50    0.00    0.00  192.64   17.58       ?       ?      ?      ? 
1 1 1    3    4  -10 o 10  288.34   20.89    6.36    0.90    6.36    0.90    0.00    0.00  288.34   20.89       ?       ?      ?      ? 
1 1 1    3    4   -7 o 17  399.72   20.26   12.09    1.21   12.09    1.21    0.00    0.00  399.72   20.26       ?       ?      ?      ? 
1 1 1    3    4   -4 o  7  416.54   19.33   13.18    1.21   13.18    1.21    0.00    0.00  416.54   19.33       ?       ?      ?      ? 
1 1 1    3    4   -1 o 19  520.60   18.42   20.47    1.44   20.47    1.44    0.00    0.00  520.60   18.42       ?       ?      ?      ? 
1 1 1    3    4    2 o  8  722.24   23.10   39.50    2.50   39.50    2.50    0.00    0.00  722.24   23.10       ?       ?      ?      ? 
1 1 1    3    4    5 o 16  407.95   21.64   12.68    1.32   12.68    1.32    0.00    0.00  407.95   21.64       ?       ?      ?      ? 
1 1 1    3    4    8 o 13  587.93   27.32   26.30    2.41   26.30    2.41    0.00    0.00  587.93   27.32       ?       ?      ?      ? 
1 1 1    3    4   11 o 18  261.17   14.71    5.19    0.57    5.19    0.57    0.00    0.00  261.17   14.71       ?       ?      ?      ? 
1 1 1    3    4   14 o  3  179.55   10.47    2.47    0.28    2.47    0.28    0.00    0.00  179.55   10.47       ?       ?      ?      ? 
1 1 1    3    4   17 o  5   50.10    9.45    0.21    0.07    0.21    0.07    0.00    0.00   50.10    9.45       ?       ?      ?      ? 
1 1 1    3    5  -17 o 11   39.28    5.34    0.12    0.03    0.12    0.03    0.00    0.00   39.28    5.34       ?       ?      ?      ? 
1 1 1    3    5  -14 o 12   84.30    5.79    0.54    0.07    0.54    0.07    0.00    0.00   84.30    5.79       ?       ?      ?      ? 
1 1 1    3    5  -11 o  6   77.16    4.89    0.45    0.06    0.45    0.06    0.00    0.00   77.16    4.89       ?       ?      ?      ? 
1 1 1    3    5   -8 o 13  428.57   34.07   14.12    2.17   14.12    2.17    0.00    0.00  428.57   34.07       ?       ?      ?      ? 
1 1 1    3    5   -5 o  3  331.97   18.20    8.36    0.90    8.36    0.90    0.00    0.00  331.97   18.20       ?       ?      ?      ? 
1 1 1    3    5   -2 o  6  539.70   22.51   22.08    1.82   22.08    1.82    0.00    0.00  539.70   22.51       ?       ?      ?      ? 
1 1 1    3    5    1 o 11  501.62   18.49   19.01    1.39   19.01    1.39    0.00    0.00  501.62   18.49       ?       ?      ?      ? 
1 1 1    3    5    4 f  0  467.36   24.17   16.70    1.69   16.70    1.69    0.00    0.00  467.36   24.17       ?       ?      ?      ? 
1 1 1    3    5    7 o 10  880.45   33.39   59.11    4.41   59.11    4.41    0.00    0.00  880.45   33.39       ?       ?      ?      ? 
1 1 1    3    5   10 o  7  211.89   10.68    3.39    0.34    3.39    0.34    0.00    0.00  211.89   10.68       ?       ?      ?      ? 
1 1 1    3    5   13 o 19  156.75   12.29    1.89    0.29    1.89    0.29    0.00    0.00  156.75   12.29       ?       ?      ?      ? 
1 1 1    3    5   16 o 17   80.08   24.61    0.65    0.32    0.65    0.32    0.00    0.00   80.08   24.61       ?       ?      ?      ? 
1 1 1    3    5   19 o  5    9.87    4.36    0.01    0.01    0.01    0.01    0.00    0.00    9.87    4.36       ?       ?      ?      ? 
1 1 1    3    6  -18 o 17   40.43    6.37    0.17    0.04    0.17    0.04    0.00    0.00   40.43    6.37       ?       ?      ?      ? 
1 1 1    3    6  -15 o 15  106.40    5.57    0.86    0.09    0.86    0.09    0.00    0.00  106.40    5.57       ?       ?      ?      ? 
1 1 1    3    6  -12 o  1  256.62   12.35    5.02    0.47    5.02    0.47    0.00    0.00  256.62   12.35       ?       ?      ?      ? 
1 1 1    3    6   -9 o  1  452.81   15.08   15.49    1.02   15.49    1.02    0.00    0.00  452.81   15.08       ?       ?      ?      ? 
1 1 1    3    6   -6 o 12  465.34   18.55   16.36    1.29   16.36    1.29    0.00    0.00  465.34   18.55       ?       ?      ?      ? 
1 1 1    3    6   -3 o 13  394.96   12.92   11.77    0.77   11.77    0.77    0.00    0.00  394.96   12.92       ?       ?      ?      ? 
1 1 1    3    6    0 o  4  702.39   14.41   37.16    1.52   37.16    1.52    0.00    0.00  702.39   14.41       ?       ?      ?      ? 
1 1 1    3    6    3 o  9  383.15   11.62   11.07    0.67   11.07    0.67    0.00    0.00  383.15   11.62       ?       ?      ?      ? 
1 1 1    3    6    6 o  1  632.35   20.98   30.24    1.99   30.24    1.99    0.00    0.00  632.35   20.98       ?       ?      ?      ? 
1 1 1    3    6    9 o 16  383.19   12.38   11.08    0.71   11.08    0.71    0.00    0.00  383.19   12.38       ?       ?      ?      ? 
1 1 1    3    6   12 o 11  303.41   11.10    7.00    0.50    7.00    0.50    0.00    0.00  303.41   11.10       ?       ?      ?      ? 
1 1 1    3    6   15 o  1   92.23    4.65    0.64    0.06    0.64    0.06    0.00    0.00   92.23    4.65       ?       ?      ?      ? 
1 1 1    3    6   18 o 12   47.25    5.42    0.22    0.04    0.22    0.04    0.00    0.00   47.25    5.42       ?       ?      ?      ? 
1 1 1    3    7  -19 o 12    6.57    2.98    0.01    0.01    0.01    0.01    0.00    0.00    6.57    2.98       ?       ?      ?      ? 
1 1 1    3    7  -16 o 17   78.90    9.31    0.50    0.11    0.50    0.11    0.00    0.00   78.90    9.31       ?       ?      ?      ? 
1 1 1    3    7  -13 o 12  226.63   11.49    3.94    0.39    3.94    0.39    0.00    0.00  226.63   11.49       ?       ?      ?      ? 
1 1 1    3    7  -10 o 13  317.43   46.49    8.33    2.15    8.33    2.15    0.00    0.00  317.43   46.49       ?       ?      ?      ? 
1 1 1    3    7   -7 o 12  576.56   36.71   25.51    3.16   25.51    3.16    0.00    0.00  576.56   36.71       ?       ?      ?      ? 
1 1 1    3    7   -4 o 11  284.78   14.21    6.14    0.61    6.14    0.61    0.00    0.00  284.78   14.21       ?       ?      ?      ? 
1 1 1    3    7   -1 o 12  358.96   16.74    9.75    0.90    9.75    0.90    0.00    0.00  358.96   16.74       ?       ?      ?      ? 
1 1 1    3    7    2 o 14  592.15   23.90   26.70    2.12   26.70    2.12    0.00    0.00  592.15   23.90       ?       ?      ?      ? 
1 1 1    3    7    5 o  6  383.08   27.10   11.22    1.55   11.22    1.55    0.00    0.00  383.08   27.10       ?       ?      ?      ? 
1 1 1    3    7    8 o  4  195.59   10.59    2.89    0.31    2.89    0.31    0.00    0.00  195.59   10.59       ?       ?      ?      ? 
1 1 1    3    7   11 o  4  359.84   21.54   10.04    1.16   10.04    1.16    0.00    0.00  359.84   21.54       ?       ?      ?      ? 
1 1 1    3    7   14 o 10   77.43    6.95    0.46    0.08    0.46    0.08    0.00    0.00   77.43    6.95       ?       ?      ?      ? 
1 1 1    3    7   17 o 13   79.78    9.99    0.55    0.12    0.55    0.12    0.00    0.00   79.78    9.99       ?       ?      ?      ? 
1 1 1    3    8  -17 o 12   51.54    9.22    0.23    0.07    0.23    0.07    0.00    0.00   51.54    9.22       ?       ?      ?      ? 
1 1 1    3    8  -14 f  0  133.22   49.40    2.16    1.31    2.16    1.31    0.00    0.00  133.22   49.40       ?       ?      ?      ? 
1 1 1    3    8  -11 o 13  291.44   18.70    6.55    0.81    6.55    0.81    0.00    0.00  291.44   18.70       ?       ?      ?      ? 
1 1 1    3    8   -8 o  2  499.43   26.87   19.04    2.01   19.04    2.01    0.00    0.00  499.43   26.87       ?       ?      ?      ? 
1 1 1    3    8   -5 o  9  456.04   23.90   15.79    1.63   15.79    1.63    0.00    0.00  456.04   23.90       ?       ?      ?      ? 
1 1 1    3    8   -2 o  4  383.70   22.53   11.24    1.29   11.24    1.29    0.00    0.00  383.70   22.53       ?       ?      ?      ? 
1 1 1    3    8    1 o 14  398.85   21.31   12.10    1.27   12.10    1.27    0.00    0.00  398.85   21.31       ?       ?      ?      ? 
1 1 1    3    8    4 o  2  490.60   25.85   18.39    1.90   18.39    1.90    0.00    0.00  490.60   25.85       ?       ?      ?      ? 
1 1 1    3    8    7 o  5  835.55   34.78   53.42    4.35   53.42    4.35    0.00    0.00  835.55   34.78       ?       ?      ?      ? 
1 1 1    3    8   10 o 12  148.73   21.50    1.73    0.47    1.73    0.47    0.00    0.00  148.73   21.50       ?       ?      ?      ? 
1 1 1    3    8   13 f  0  206.80   12.91    3.30    0.40    3.30    0.40    0.00    0.00  206.80   12.91       ?       ?      ?      ? 
1 1 1    3    8   16 o  9   69.38    7.00    0.38    0.07    0.38    0.07    0.00    0.00   69.38    7.00       ?       ?      ?      ? 
1 1 1    3    8   19 o 13    4.41    2.22    0.01    0.01    0.01    0.01    0.00    0.00    4.41    2.22       ?       ?      ?      ? 
1 1 1    3    9  -18 o  8   12.40    4.88    0.01    0.01    0.01    0.01    0.00    0.00   12.40    4.88       ?       ?      ?      ? 
1 1 1    3    9  -15 o 19  122.05    5.93    1.13    0.11    1.13    0.11    0.00    0.00  122.05    5.93       ?       ?      ?      ? 
1 1 1    3    9  -12 f  0  307.58   14.83    7.28    0.68    7.28    0.68    0.00    0.00  307.58   14.83       ?       ?      ?      ? 
1 1 1    3    9   -9 o 13  358.36   15.66    9.73    0.84    9.73    0.84    0.00    0.00  358.36   15.66       ?       ?      ?      ? 
1 1 1    3    9   -6 f  0  488.29   16.48   17.99    1.21   17.99    1.21    0.00    0.00  488.29   16.48       ?       ?      ?      ? 
1 1 1    3    9   -3 o 19  339.08   14.27    8.69    0.73    8.69    0.73    0.00    0.00  339.08   14.27       ?       ?      ?      ? 
1 1 1    3    9    0 o 16  463.82   13.29   16.24    0.92   16.24    0.92    0.00    0.00  463.82   13.29       ?       ?      ?      ? 
1 1 1    3    9    3 o 10  559.19   17.70   23.68    1.48   23.68    1.48    0.00    0.00  559.19   17.70       ?       ?      ?      ? 
1 1 1    3    9    6 o  8  518.07   16.19   20.24    1.26   20.24    1.26    0.00    0.00  518.07   16.19       ?       ?      ?      ? 
1 1 1    3    9    9 o 13  254.53   17.44    4.93    0.66    4.93    0.66    0.00    0.00  254.53   17.44       ?       ?      ?      ? 
1 1 1    3    9   12 f  0  211.60   11.50    3.42    0.36    3.42    0.36    0.00    0.00  211.60   11.50       ?       ?      ?      ? 
1 1 1    3    9   15 o 14  124.78    6.76    1.19    0.13    1.19    0.13    0.00    0.00  124.78    6.76       ?       ?      ?      ? 
1 1 1    3    9   18 o  7   28.59    5.22    0.08    0.02    0.08    0.02    0.00    0.00   28.59    5.22       ?       ?      ?      ? 
1 1 1    3   10  -16 o 13   52.71    9.80    0.23    0.07    0.23    0.07    0.00    0.00   52.71    9.80       ?       ?      ?      ? 
1 1 1    3   10  -13 o 16  121.63   12.32    1.15    0.22    1.15    0.22    0.00    0.00  121.63   12.32       ?       ?      ?      ? 
1 1 1    3   10  -10 o 13  164.81   11.12    2.06    0.27    2.06    0.27    0.00    0.00  164.81   11.12       ?       ?      ?      ? 
1 1 1    3   10   -7 o  4  227.99   13.36    3.93    0.46    3.93    0.46    0.00    0.00  227.99   13.36       ?       ?      ?      ? 
1 1 1    3   10   -4 o 17  390.41   20.41   11.55    1.19   11.55    1.19    0.00    0.00  390.41   20.41       ?       ?      ?      ? 
1 1 1    3   10   -1 o 19  588.28   33.95   26.84    2.99   26.84    2.99    0.00    0.00  588.28   33.95       ?       ?      ?      ? 
1 1 1    3   10    2 o 10  586.27   36.48   26.72    3.20   26.72    3.20    0.00    0.00  586.27   36.48       ?       ?      ?      ? 
1 1 1    3   10    5 o  4  366.25   15.20   10.12    0.83   10.12    0.83    0.00    0.00  366.25   15.20       ?       ?      ?      ? 
1 1 1    3   10    8 o 10  429.84   27.20   14.16    1.75   14.16    1.75    0.00    0.00  429.84   27.20       ?       ?      ?      ? 
1 1 1    3   10   11 o 17  206.74   19.85    3.34    0.61    3.34    0.61    0.00    0.00  206.74   19.85       ?       ?      ?      ? 
1 1 1    3   10   14 o  3  131.45    9.41    1.33    0.18    1.33    0.18    0.00    0.00  131.45    9.41       ?       ?      ?      ? 
1 1 1    3   10   17 o  8   23.93    7.88    0.05    0.03    0.05    0.03    0.00    0.00   23.93    7.88       ?       ?      ?      ? 
1 1 1    3   11  -17 o  5   22.95    8.45    0.05    0.04    0.05    0.04    0.00    0.00   22.95    8.45       ?       ?      ?      ? 
1 1 1    3   11  -14 o 16  159.10   15.11    2.02    0.36    2.02    0.36    0.00    0.00  159.10   15.11       ?       ?      ?      ? 
1 1 1    3   11  -11 o 18  131.29   15.13    1.34    0.29    1.34    0.29    0.00    0.00  131.29   15.13       ?       ?      ?      ? 
1 1 1    3   11   -8 o  9  272.36   17.95    5.64    0.73    5.64    0.73    0.00    0.00  272.36   17.95       ?       ?      ?      ? 
1 1 1    3   11   -5 o  6  338.71   21.88    8.70    1.11    8.70    1.11    0.00    0.00  338.71   21.88       ?       ?      ?      ? 
1 1 1    3   11   -2 o 10  295.17   17.70    6.60    0.78    6.60    0.78    0.00    0.00  295.17   17.70       ?       ?      ?      ? 
1 1 1    3   11    1 o  9  345.51   19.95    9.07    1.03    9.07    1.03    0.00    0.00  345.51   19.95       ?       ?      ?      ? 
1 1 1    3   11    4 o  2  516.29   25.49   20.23    1.97   20.23    1.97    0.00    0.00  516.29   25.49       ?       ?      ?      ? 
1 1 1    3   11    7 o 14  415.06   27.66   13.18    1.71   13.18    1.71    0.00    0.00  415.06   27.66       ?       ?      ?      ? 
1 1 1    3   11   10 o  9  148.77    7.52    1.67    0.17    1.67    0.17    0.00    0.00  148.77    7.52       ?       ?      ?      ? 
1 1 1    3   11   13 o 12  135.42    7.53    1.39    0.15    1.39    0.15    0.00    0.00  135.42    7.53       ?       ?      ?      ? 
1 1 1    3   11   16 f  0   52.54    6.76    0.22    0.05    0.22    0.05    0.00    0.00   52.54    6.76       ?       ?      ?      ? 
1 1 1    3   12  -18 o 10   10.83    4.35    0.01    0.01    0.01    0.01    0.00    0.00   10.83    4.35       ?       ?      ?      ? 
1 1 1    3   12  -15 o  7  136.07    7.58    1.43    0.15    1.43    0.15    0.00    0.00  136.07    7.58       ?       ?      ?      ? 
1 1 1    3   12  -12 o 19  143.98    6.12    1.57    0.13    1.57    0.13    0.00    0.00  143.98    6.12       ?       ?      ?      ? 
1 1 1    3   12   -9 o 11  232.73   12.77    4.11    0.44    4.11    0.44    0.00    0.00  232.73   12.77       ?       ?      ?      ? 
1 1 1    3   12   -6 o 19  395.88   15.68   11.83    0.93   11.83    0.93    0.00    0.00  395.88   15.68       ?       ?      ?      ? 
1 1 1    3   12   -3 o 16  749.90   20.73   42.50    2.33   42.50    2.33    0.00    0.00  749.90   20.73       ?       ?      ?      ? 
1 1 1    3   12    0 o 13  656.49   16.85   32.55    1.66   32.55    1.66    0.00    0.00  656.49   16.85       ?       ?      ?      ? 
1 1 1    3   12    3 o 13  594.78   17.74   26.70    1.58   26.70    1.58    0.00    0.00  594.78   17.74       ?       ?      ?      ? 
1 1 1    3   12    6 o 19  428.07   15.42   13.83    0.99   13.83    0.99    0.00    0.00  428.07   15.42       ?       ?      ?      ? 
1 1 1    3   12    9 o 10  324.76   14.44    8.01    0.70    8.01    0.70    0.00    0.00  324.76   14.44       ?       ?      ?      ? 
1 1 1    3   12   12 o 14  139.30    5.09    1.46    0.11    1.46    0.11    0.00    0.00  139.30    5.09       ?       ?      ?      ? 
1 1 1    3   12   15 o 18  135.32   13.59    1.51    0.27    1.51    0.27    0.00    0.00  135.32   13.59       ?       ?      ?      ? 
1 1 1    3   12   18 o  5   15.26    5.75    0.03    0.02    0.03    0.02    0.00    0.00   15.26    5.75       ?       ?      ?      ? 
1 1 1    3   13  -16 o 11   19.49    6.72    0.03    0.02    0.03    0.02    0.00    0.00   19.49    6.72       ?       ?      ?      ? 
1 1 1    3   13  -13 o 10   75.61    8.13    0.44    0.09    0.44    0.09    0.00    0.00   75.61    8.13       ?       ?      ?      ? 
1 1 1    3   13  -10 o 16  186.24   12.06    2.64    0.34    2.64    0.34    0.00    0.00  186.24   12.06       ?       ?      ?      ? 
1 1 1    3   13   -7 o  5  260.80   31.55    5.30    1.21    5.30    1.21    0.00    0.00  260.80   31.55       ?       ?      ?      ? 
1 1 1    3   13   -4 o 18  439.53   27.04   14.70    1.78   14.70    1.78    0.00    0.00  439.53   27.04       ?       ?      ?      ? 
1 1 1    3   13   -1 o 17  133.98    6.97    1.35    0.14    1.35    0.14    0.00    0.00  133.98    6.97       ?       ?      ?      ? 
1 1 1    3   13    2 o 18  737.90   34.80   41.62    3.85   41.62    3.85    0.00    0.00  737.90   34.80       ?       ?      ?      ? 
1 1 1    3   13    5 o  1  492.58   20.72   18.37    1.53   18.37    1.53    0.00    0.00  492.58   20.72       ?       ?      ?      ? 
1 1 1    3   13    8 o  9  406.30   26.96   12.77    1.64   12.77    1.64    0.00    0.00  406.30   26.96       ?       ?      ?      ? 
1 1 1    3   13   11 o  4  221.23   21.14    3.88    0.69    3.88    0.69    0.00    0.00  221.23   21.14       ?       ?      ?      ? 
1 1 1    3   13   14 o 11   65.55    5.21    0.33    0.05    0.33    0.05    0.00    0.00   65.55    5.21       ?       ?      ?      ? 
1 1 1    3   13   17 o 15   17.18    6.89    0.03    0.03    0.03    0.03    0.00    0.00   17.18    6.89       ?       ?      ?      ? 
1 1 1    3   14  -17 o  2   14.69    6.30    0.03    0.02    0.03    0.02    0.00    0.00   14.69    6.30       ?       ?      ?      ? 
1 1 1    3   14  -14 o 15   94.62    6.67    0.69    0.09    0.69    0.09    0.00    0.00   94.62    6.67       ?       ?      ?      ? 
1 1 1    3   14  -11 o 18   78.70    6.51    0.47    0.08    0.47    0.08    0.00    0.00   78.70    6.51       ?       ?      ?      ? 
1 1 1    3   14   -8 o 16  280.02   24.23    6.07    1.01    6.07    1.01    0.00    0.00  280.02   24.23       ?       ?      ?      ? 
1 1 1    3   14   -5 o  9  429.88   21.38   14.02    1.38   14.02    1.38    0.00    0.00  429.88   21.38       ?       ?      ?      ? 
1 1 1    3   14   -2 o 14  338.64   27.66    8.75    1.39    8.75    1.39    0.00    0.00  338.64   27.66       ?       ?      ?      ? 
1 1 1    3   14    1 o  3  221.50   12.07    3.70    0.40    3.70    0.40    0.00    0.00  221.50   12.07       ?       ?      ?      ? 
1 1 1    3   14    4 o 12  362.39   17.56    9.93    0.95    9.93    0.95    0.00    0.00  362.39   17.56       ?       ?      ?      ? 
1 1 1    3   14    7 o 15  315.99   18.91    7.60    0.89    7.60    0.89    0.00    0.00  315.99   18.91       ?       ?      ?      ? 
1 1 1    3   14   10 o 14  148.17    6.98    1.66    0.15    1.66    0.15    0.00    0.00  148.17    6.98       ?       ?      ?      ? 
1 1 1    3   14   13 o  4  177.98   10.50    2.44    0.28    2.44    0.28    0.00    0.00  177.98   10.50       ?       ?      ?      ? 
1 1 1    3   14   16 o 12   63.35    8.04    0.34    0.07    0.34    0.07    0.00    0.00   63.35    8.04       ?       ?      ?      ? 
1 1 1    3   15  -18 o 10    2.22    1.15    0.01    0.01    0.01    0.01    0.00    0.00    2.22    1.15       ?       ?      ?      ? 
1 1 1    3   15  -15 o 13   88.91    6.06    0.61    0.08    0.61    0.08    0.00    0.00   88.91    6.06       ?       ?      ?      ? 
1 1 1    3   15  -12 o 18  185.15    7.20    2.60    0.20    2.60    0.20    0.00    0.00  185.15    7.20       ?       ?      ?      ? 
1 1 1    3   15   -9 o  9  323.78   10.56    7.94    0.51    7.94    0.51    0.00    0.00  323.78   10.56       ?       ?      ?      ? 
1 1 1    3   15   -6 o  7  334.81   13.43    8.47    0.67    8.47    0.67    0.00    0.00  334.81   13.43       ?       ?      ?      ? 
1 1 1    3   15   -3 o 12  510.35   16.83   19.66    1.29   19.66    1.29    0.00    0.00  510.35   16.83       ?       ?      ?      ? 
1 1 1    3   15    0 o 17  365.04   15.50   10.06    0.85   10.06    0.85    0.00    0.00  365.04   15.50       ?       ?      ?      ? 
1 1 1    3   15    3 o  4  663.87   19.36   33.30    1.93   33.30    1.93    0.00    0.00  663.87   19.36       ?       ?      ?      ? 
1 1 1    3   15    6 o  7  490.57   16.71   18.22    1.23   18.22    1.23    0.00    0.00  490.57   16.71       ?       ?      ?      ? 
1 1 1    3   15    9 o 11  292.13   12.37    6.49    0.54    6.49    0.54    0.00    0.00  292.13   12.37       ?       ?      ?      ? 
1 1 1    3   15   12 o 11  193.54    7.23    2.84    0.21    2.84    0.21    0.00    0.00  193.54    7.23       ?       ?      ?      ? 
1 1 1    3   15   15 o 18   86.44    4.65    0.57    0.06    0.57    0.06    0.00    0.00   86.44    4.65       ?       ?      ?      ? 
1 1 1    3   15   18 o 11       ?       ?    0.01    0.01    0.01    0.01    0.00    0.00       ?       ?       ?       ?      ?      ? 
1 1 1    3   16  -16 o 15   38.07   10.12    0.15    0.06    0.15    0.06    0.00    0.00   38.07   10.12       ?       ?      ?      ? 
1 1 1    3   16  -13 o  9  128.40   14.78    1.32    0.28    1.32    0.28    0.00    0.00  128.40   14.78       ?       ?      ?      ? 
1 1 1    3   16  -10 o  6  151.37   16.64    1.79    0.37    1.79    0.37    0.00    0.00  151.37   16.64       ?       ?      ?      ? 
1 1 1    3   16   -7 o 16  377.32   28.00   11.09    1.58   11.09    1.58    0.00    0.00  377.32   28.00       ?       ?      ?      ? 
1 1 1    3   16   -4 o  7  358.07   18.48    9.72    0.99    9.72    0.99    0.00    0.00  358.07   18.48       ?       ?      ?      ? 
1 1 1    3   16   -1 o 17  557.94   28.29   23.71    2.36   23.71    2.36    0.00    0.00  557.94   28.29       ?       ?      ?      ? 
1 1 1    3   16    2 o  9  713.04   30.10   38.78    3.22   38.78    3.22    0.00    0.00  713.04   30.10       ?       ?      ?      ? 
1 1 1    3   16    5 o  4  424.44   31.55   13.91    2.00   13.91    2.00    0.00    0.00  424.44   31.55       ?       ?      ?      ? 
1 1 1    3   16    8 o 13  337.34   26.21    8.93    1.32    8.93    1.32    0.00    0.00  337.34   26.21       ?       ?      ?      ? 
1 1 1    3   16   11 o  2  119.50    8.19    1.09    0.15    1.09    0.15    0.00    0.00  119.50    8.19       ?       ?      ?      ? 
1 1 1    3   16   14 o  2   56.18    8.28    0.25    0.07    0.25    0.07    0.00    0.00   56.18    8.28       ?       ?      ?      ? 
1 1 1    3   16   17 o  9   10.77    4.30    0.01    0.01    0.01    0.01    0.00    0.00   10.77    4.30       ?       ?      ?      ? 
1 1 1    3   17  -17 o 13   12.22    5.40    0.02    0.02    0.02    0.02    0.00    0.00   12.22    5.40       ?       ?      ?      ? 
1 1 1    3   17  -14 o  5   67.16    6.76    0.35    0.07    0.35    0.07    0.00    0.00   67.16    6.76       ?       ?      ?      ? 
1 1 1    3   17  -11 o 10  151.26   10.33    1.76    0.23    1.76    0.23    0.00    0.00  151.26   10.33       ?       ?      ?      ? 
1 1 1    3   17   -8 o 19  267.54   19.32    5.54    0.77    5.54    0.77    0.00    0.00  267.54   19.32       ?       ?      ?      ? 
1 1 1    3   17   -5 o 11  579.13   32.01   25.98    2.77   25.98    2.77    0.00    0.00  579.13   32.01       ?       ?      ?      ? 
1 1 1    3   17   -2 o 10  425.11   28.98   13.83    1.84   13.83    1.84    0.00    0.00  425.11   28.98       ?       ?      ?      ? 
1 1 1    3   17    1 o 17  534.32   27.86   21.77    2.23   21.77    2.23    0.00    0.00  534.32   27.86       ?       ?      ?      ? 
1 1 1    3   17    4 f  0  619.14   35.61   29.69    3.30   29.69    3.30    0.00    0.00  619.14   35.61       ?       ?      ?      ? 
1 1 1    3   17    7 o 15  206.93   14.65    3.27    0.45    3.27    0.45    0.00    0.00  206.93   14.65       ?       ?      ?      ? 
1 1 1    3   17   10 o 13  142.88    8.65    1.55    0.18    1.55    0.18    0.00    0.00  142.88    8.65       ?       ?      ?      ? 
1 1 1    3   17   13 o 12  129.48   10.58    1.31    0.20    1.31    0.20    0.00    0.00  129.48   10.58       ?       ?      ?      ? 
1 1 1    3   17   16 o 17   22.23   10.01    0.09    0.07    0.09    0.07    0.00    0.00   22.23   10.01       ?       ?      ?      ? 
1 1 1    3   18  -15 o 14   52.55    4.15    0.21    0.03    0.21    0.03    0.00    0.00   52.55    4.15       ?       ?      ?      ? 
1 1 1    3   18  -12 o  9  117.56    5.26    1.05    0.09    1.05    0.09    0.00    0.00  117.56    5.26       ?       ?      ?      ? 
1 1 1    3   18   -9 f  0  149.78    6.60    1.70    0.15    1.70    0.15    0.00    0.00  149.78    6.60       ?       ?      ?      ? 
1 1 1    3   18   -6 o 13  311.91   11.14    7.35    0.52    7.35    0.52    0.00    0.00  311.91   11.14       ?       ?      ?      ? 
1 1 1    3   18   -3 o  7  491.02   16.65   18.24    1.23   18.24    1.23    0.00    0.00  491.02   16.65       ?       ?      ?      ? 
1 1 1    3   18    0 o 11  439.59   15.86   14.60    1.05   14.60    1.05    0.00    0.00  439.59   15.86       ?       ?      ?      ? 
1 1 1    3   18    3 o 12  320.91   10.63    7.76    0.51    7.76    0.51    0.00    0.00  320.91   10.63       ?       ?      ?      ? 
1 1 1    3   18    6 o 10  404.99   19.54   12.55    1.18   12.55    1.18    0.00    0.00  404.99   19.54       ?       ?      ?      ? 
1 1 1    3   18    9 o  3  117.40    4.35    1.04    0.08    1.04    0.08    0.00    0.00  117.40    4.35       ?       ?      ?      ? 
1 1 1    3   18   12 o  8  121.64    5.56    1.12    0.10    1.12    0.10    0.00    0.00  121.64    5.56       ?       ?      ?      ? 
1 1 1    3   18   15 o 12   46.77    3.69    0.17    0.03    0.17    0.03    0.00    0.00   46.77    3.69       ?       ?      ?      ? 
1 1 1    3   19  -16 o 16   13.24    5.30    0.02    0.02    0.02    0.02    0.00    0.00   13.24    5.30       ?       ?      ?      ? 
1 1 1    3   19  -13 o 19   62.18    6.49    0.30    0.06    0.30    0.06    0.00    0.00   62.18    6.49       ?       ?      ?      ? 
1 1 1    3   19  -10 o  6   74.82    7.06    0.43    0.08    0.43    0.08    0.00    0.00   74.82    7.06       ?       ?      ?      ? 
1 1 1    3   19   -7 o  7  235.87   26.45    4.43    0.92    4.43    0.92    0.00    0.00  235.87   26.45       ?       ?      ?      ? 
1 1 1    3   19   -4 o 13  233.27   11.05    4.11    0.39    4.11    0.39    0.00    0.00  233.27   11.05       ?       ?      ?      ? 
1 1 1    3   19   -1 o 19  307.95   18.51    7.20    0.85    7.20    0.85    0.00    0.00  307.95   18.51       ?       ?      ?      ? 
1 1 1    3   19    2 o 15  275.36   13.04    5.73    0.54    5.73    0.54    0.00    0.00  275.36   13.04       ?       ?      ?      ? 
1 1 1    3   19    5 o 17  344.35   22.82    9.14    1.17    9.14    1.17    0.00    0.00  344.35   22.82       ?       ?      ?      ? 
1 1 1    3   19    8 o 19  128.09    8.51    1.25    0.16    1.25    0.16    0.00    0.00  128.09    8.51       ?       ?      ?      ? 
1 1 1    3   19   11 o 12  123.52    9.57    1.17    0.18    1.17    0.18    0.00    0.00  123.52    9.57       ?       ?      ?      ? 
1 1 1    3   19   14 o  5   43.55    5.75    0.15    0.04    0.15    0.04    0.00    0.00   43.55    5.75       ?       ?      ?      ? 
1 1 1    3   19   17 o 14    3.15    1.63    0.01    0.01    0.01    0.01    0.00    0.00    3.15    1.63       ?       ?      ?      ? 
1 1 1    3   20  -14 o 11   55.00    9.99    0.26    0.08    0.26    0.08    0.00    0.00   55.00    9.99       ?       ?      ?      ? 
1 1 1    3   20  -11 o 17  182.83   12.52    2.61    0.34    2.61    0.34    0.00    0.00  182.83   12.52       ?       ?      ?      ? 
1 1 1    3   20   -8 o 14  151.51   13.77    1.77    0.31    1.77    0.31    0.00    0.00  151.51   13.77       ?       ?      ?      ? 
1 1 1    3   20   -5 o  4  333.17   31.42    8.83    1.55    8.83    1.55    0.00    0.00  333.17   31.42       ?       ?      ?      ? 
1 1 1    3   20   -2 o  7  223.63   14.09    3.79    0.47    3.79    0.47    0.00    0.00  223.63   14.09       ?       ?      ?      ? 
1 1 1    3   20    1 o  9  284.46   19.64    6.18    0.83    6.18    0.83    0.00    0.00  284.46   19.64       ?       ?      ?      ? 
1 1 1    3   20    4 o  5  144.48    8.40    1.58    0.18    1.58    0.18    0.00    0.00  144.48    8.40       ?       ?      ?      ? 
1 1 1    3   20    7 o 17  114.28    7.41    0.99    0.13    0.99    0.13    0.00    0.00  114.28    7.41       ?       ?      ?      ? 
1 1 1    3   20   10 o 16  129.57   10.87    1.30    0.21    1.30    0.21    0.00    0.00  129.57   10.87       ?       ?      ?      ? 
1 1 1    3   20   13 o  4   95.37    6.59    0.70    0.09    0.70    0.09    0.00    0.00   95.37    6.59       ?       ?      ?      ? 
1 1 1    3   20   16 o  6   14.51    6.44    0.03    0.03    0.03    0.03    0.00    0.00   14.51    6.44       ?       ?      ?      ? 
1 1 1    3   21  -15 o  2   11.39    4.31    0.01    0.01    0.01    0.01    0.00    0.00   11.39    4.31       ?       ?      ?      ? 
1 1 1    3   21  -12 o  4  150.69    6.84    1.74    0.15    1.74    0.15    0.00    0.00  150.69    6.84       ?       ?      ?      ? 
1 1 1    3   21   -9 o 11  186.32    9.52    2.65    0.27    2.65    0.27    0.00    0.00  186.32    9.52       ?       ?      ?      ? 
1 1 1    3   21   -6 o 19  275.24    9.51    5.74    0.39    5.74    0.39    0.00    0.00  275.24    9.51       ?       ?      ?      ? 
1 1 1    3   21   -3 o 10  238.79    8.50    4.30    0.30    4.30    0.30    0.00    0.00  238.79    8.50       ?       ?      ?      ? 
1 1 1    3   21    0 o  8  236.75    9.78    4.23    0.35    4.23    0.35    0.00    0.00  236.75    9.78       ?       ?      ?      ? 
1 1 1    3   21    3 o  3  335.08   16.43    8.56    0.82    8.56    0.82    0.00    0.00  335.08   16.43       ?       ?      ?      ? 
1 1 1    3   21    6 o 12  214.69    7.02    3.48    0.23    3.48    0.23    0.00    0.00  214.69    7.02       ?       ?      ?      ? 
1 1 1    3   21    9 o 15  176.82    9.82    2.39    0.26    2.39    0.26    0.00    0.00  176.82    9.82       ?       ?      ?      ? 
1 1 1    3   21   12 o 13   80.49    6.10    0.50    0.07    0.50    0.07    0.00    0.00   80.49    6.10       ?       ?      ?      ? 
1 1 1    3   21   15 f  0   10.79    4.13    0.01    0.01    0.01    0.01    0.00    0.00   10.79    4.13       ?       ?      ?      ? 
1 1 1    3   22  -16 o  5    4.82    2.40    0.01    0.01    0.01    0.01    0.00    0.00    4.82    2.40       ?       ?      ?      ? 
1 1 1    3   22  -13 o 18   19.76    6.60    0.03    0.02    0.03    0.02    0.00    0.00   19.76    6.60       ?       ?      ?      ? 
1 1 1    3   22  -10 o 12   29.92    7.88    0.07    0.04    0.07    0.04    0.00    0.00   29.92    7.88       ?       ?      ?      ? 
1 1 1    3   22   -7 o 10  119.18    6.70    1.08    0.12    1.08    0.12    0.00    0.00  119.18    6.70       ?       ?      ?      ? 
1 1 1    3   22   -4 o 18  193.42   11.30    2.84    0.33    2.84    0.33    0.00    0.00  193.42   11.30       ?       ?      ?      ? 
1 1 1    3   22   -1 o 18  161.61   11.22    1.98    0.27    1.98    0.27    0.00    0.00  161.61   11.22       ?       ?      ?      ? 
1 1 1    3   22    2 o  6  351.30   16.22    9.41    0.85    9.41    0.85    0.00    0.00  351.30   16.22       ?       ?      ?      ? 
1 1 1    3   22    5 o  8  317.72   22.58    7.92    1.07    7.92    1.07    0.00    0.00  317.72   22.58       ?       ?      ?      ? 
1 1 1    3   22    8 o  3  101.27    6.99    0.78    0.11    0.78    0.11    0.00    0.00  101.27    6.99       ?       ?      ?      ? 
1 1 1    3   22   11 o  3  104.76    9.39    0.85    0.15    0.85    0.15    0.00    0.00  104.76    9.39       ?       ?      ?      ? 
1 1 1    3   22   14 o  7   35.79    9.97    0.13    0.06    0.13    0.06    0.00    0.00   35.79    9.97       ?       ?      ?      ? 
1 1 1    3   23  -14 o  1   13.48    5.15    0.01    0.01    0.01    0.01    0.00    0.00   13.48    5.15       ?       ?      ?      ? 
1 1 1    3   23  -11 o  5   93.98    8.28    0.69    0.12    0.69    0.12    0.00    0.00   93.98    8.28       ?       ?      ?      ? 
1 1 1    3   23   -8 o 10  142.35   12.88    1.58    0.27    1.58    0.27    0.00    0.00  142.35   12.88       ?       ?      ?      ? 
1 1 1    3   23   -5 o  4  174.87   11.15    2.33    0.29    2.33    0.29    0.00    0.00  174.87   11.15       ?       ?      ?      ? 
1 1 1    3   23   -2 o 18  260.38   18.94    5.23    0.74    5.23    0.74    0.00    0.00  260.38   18.94       ?       ?      ?      ? 
1 1 1    3   23    1 o 19  237.24   12.29    4.28    0.44    4.28    0.44    0.00    0.00  237.24   12.29       ?       ?      ?      ? 
1 1 1    3   23    4 o 17  167.30   10.49    2.13    0.26    2.13    0.26    0.00    0.00  167.30   10.49       ?       ?      ?      ? 
1 1 1    3   23    7 o 17  120.67    7.09    1.10    0.13    1.10    0.13    0.00    0.00  120.67    7.09       ?       ?      ?      ? 
1 1 1    3   23   10 o  7  113.94   11.85    1.02    0.20    1.02    0.20    0.00    0.00  113.94   11.85       ?       ?      ?      ? 
1 1 1    3   23   13 o 17   65.51   11.88    0.39    0.11    0.39    0.11    0.00    0.00   65.51   11.88       ?       ?      ?      ? 
1 1 1    3   24  -15 o  5   10.76    4.75    0.02    0.01    0.02    0.01    0.00    0.00   10.76    4.75       ?       ?      ?      ? 
1 1 1    3   24  -12 o  8   78.29    3.56    0.47    0.04    0.47    0.04    0.00    0.00   78.29    3.56       ?       ?      ?      ? 
1 1 1    3   24   -9 o 17   91.95    3.40    0.64    0.05    0.64    0.05    0.00    0.00   91.95    3.40       ?       ?      ?      ? 
1 1 1    3   24   -6 o 13  204.79    6.26    3.17    0.19    3.17    0.19    0.00    0.00  204.79    6.26       ?       ?      ?      ? 
1 1 1    3   24   -3 o  6  269.03    9.60    5.48    0.39    5.48    0.39    0.00    0.00  269.03    9.60       ?       ?      ?      ? 
1 1 1    3   24    0 o 11   93.45    3.68    0.66    0.05    0.66    0.05    0.00    0.00   93.45    3.68       ?       ?      ?      ? 
1 1 1    3   24    3 o 15  222.39    8.80    3.74    0.29    3.74    0.29    0.00    0.00  222.39    8.80       ?       ?      ?      ? 
1 1 1    3   24    6 o  6  270.56    8.52    5.56    0.35    5.56    0.35    0.00    0.00  270.56    8.52       ?       ?      ?      ? 
1 1 1    3   24    9 o  2   80.56    4.23    0.49    0.05    0.49    0.05    0.00    0.00   80.56    4.23       ?       ?      ?      ? 
1 1 1    3   24   12 o 17   68.38    4.10    0.36    0.04    0.36    0.04    0.00    0.00   68.38    4.10       ?       ?      ?      ? 
1 1 1    3   24   15 o  5    7.08    2.85    0.00    0.00    0.00    0.00    0.00    0.00    7.08    2.85       ?       ?      ?      ? 
1 1 1    3   25  -13 o 12   22.25    7.30    0.05    0.03    0.05    0.03    0.00    0.00   22.25    7.30       ?       ?      ?      ? 
1 1 1    3   25  -10 o 10   40.39    5.26    0.13    0.03    0.13    0.03    0.00    0.00   40.39    5.26       ?       ?      ?      ? 
1 1 1    3   25   -7 f  0  204.67   22.53    3.46    0.68    3.46    0.68    0.00    0.00  204.67   22.53       ?       ?      ?      ? 
1 1 1    3   25   -4 o 18   60.20    5.27    0.28    0.05    0.28    0.05    0.00    0.00   60.20    5.27       ?       ?      ?      ? 
1 1 1    3   25   -1 o 18  144.68    9.19    1.59    0.20    1.59    0.20    0.00    0.00  144.68    9.19       ?       ?      ?      ? 
1 1 1    3   25    2 o  7  239.58   14.08    4.41    0.50    4.41    0.50    0.00    0.00  239.58   14.08       ?       ?      ?      ? 
1 1 1    3   25    5 o 13  167.31   17.92    2.21    0.44    2.21    0.44    0.00    0.00  167.31   17.92       ?       ?      ?      ? 
1 1 1    3   25    8 o 11  179.71   11.49    2.50    0.31    2.50    0.31    0.00    0.00  179.71   11.49       ?       ?      ?      ? 
1 1 1    3   25   11 o  6   57.01    8.20    0.26    0.07    0.26    0.07    0.00    0.00   57.01    8.20       ?       ?      ?      ? 
1 1 1    3   25   14 o 17   13.40    5.48    0.02    0.02    0.02    0.02    0.00    0.00   13.40    5.48       ?       ?      ?      ? 
1 1 1    3   26  -14 o 13   13.02    5.94    0.03    0.03    0.03    0.03    0.00    0.00   13.02    5.94       ?       ?      ?      ? 
1 1 1    3   26  -11 o  7   44.32    7.71    0.16    0.05    0.16    0.05    0.00    0.00   44.32    7.71       ?       ?      ?      ? 
1 1 1    3   26   -8 o 13  115.30    8.89    1.02    0.15    1.02    0.15    0.00    0.00  115.30    8.89       ?       ?      ?      ? 
1 1 1    3   26   -5 o 15  201.26   14.06    3.15    0.42    3.15    0.42    0.00    0.00  201.26   14.06       ?       ?      ?      ? 
1 1 1    3   26   -2 o 14  294.37   22.09    6.91    0.97    6.91    0.97    0.00    0.00  294.37   22.09       ?       ?      ?      ? 
1 1 1    3   26    1 o 10  181.31    8.42    2.49    0.23    2.49    0.23    0.00    0.00  181.31    8.42       ?       ?      ?      ? 
1 1 1    3   26    4 o 13   62.05    6.42    0.29    0.06    0.29    0.06    0.00    0.00   62.05    6.42       ?       ?      ?      ? 
1 1 1    3   26    7 o 13  138.42   10.09    1.48    0.21    1.48    0.21    0.00    0.00  138.42   10.09       ?       ?      ?      ? 
1 1 1    3   26   10 o  4  101.30   10.62    0.82    0.16    0.82    0.16    0.00    0.00  101.30   10.62       ?       ?      ?      ? 
1 1 1    3   26   13 o  9   11.88    4.70    0.01    0.01    0.01    0.01    0.00    0.00   11.88    4.70       ?       ?      ?      ? 
1 1 1    3   27  -12 o  2   22.37    5.92    0.04    0.02    0.04    0.02    0.00    0.00   22.37    5.92       ?       ?      ?      ? 
1 1 1    3   27   -9 o 12   83.55    4.20    0.53    0.05    0.53    0.05    0.00    0.00   83.55    4.20       ?       ?      ?      ? 
1 1 1    3   27   -6 o 11  119.82    4.35    1.08    0.08    1.08    0.08    0.00    0.00  119.82    4.35       ?       ?      ?      ? 
1 1 1    3   27   -3 o  2  121.25    4.51    1.11    0.08    1.11    0.08    0.00    0.00  121.25    4.51       ?       ?      ?      ? 
1 1 1    3   27    0 o 11  291.41   10.66    6.48    0.47    6.48    0.47    0.00    0.00  291.41   10.66       ?       ?      ?      ? 
1 1 1    3   27    3 o 14  173.40    7.33    2.28    0.19    2.28    0.19    0.00    0.00  173.40    7.33       ?       ?      ?      ? 
1 1 1    3   27    6 o 18  170.27    6.98    2.20    0.18    2.20    0.18    0.00    0.00  170.27    6.98       ?       ?      ?      ? 
1 1 1    3   27    9 o  5  112.38    4.99    0.96    0.08    0.96    0.08    0.00    0.00  112.38    4.99       ?       ?      ?      ? 
1 1 1    3   27   12 o 14   32.01    6.82    0.09    0.03    0.09    0.03    0.00    0.00   32.01    6.82       ?       ?      ?      ? 
1 1 1    3   28  -13 o 10    9.44    3.83    0.01    0.01    0.01    0.01    0.00    0.00    9.44    3.83       ?       ?      ?      ? 
1 1 1    3   28  -10 o 12   49.07    7.64    0.20    0.05    0.20    0.05    0.00    0.00   49.07    7.64       ?       ?      ?      ? 
1 1 1    3   28   -7 o 11   62.57    6.86    0.30    0.06    0.30    0.06    0.00    0.00   62.57    6.86       ?       ?      ?      ? 
1 1 1    3   28   -4 o  1   97.29   10.62    0.73    0.15    0.73    0.15    0.00    0.00   97.29   10.62       ?       ?      ?      ? 
1 1 1    3   28   -1 o 11   69.20    5.92    0.36    0.06    0.36    0.06    0.00    0.00   69.20    5.92       ?       ?      ?      ? 
1 1 1    3   28    2 o  9  144.64   13.70    1.63    0.29    1.63    0.29    0.00    0.00  144.64   13.70       ?       ?      ?      ? 
1 1 1    3   28    5 o  8  170.01   10.83    2.23    0.28    2.23    0.28    0.00    0.00  170.01   10.83       ?       ?      ?      ? 
1 1 1    3   28    8 o  7  142.29   12.58    1.63    0.27    1.63    0.27    0.00    0.00  142.29   12.58       ?       ?      ?      ? 
1 1 1    3   28   11 o  4   43.05    7.48    0.16    0.05    0.16    0.05    0.00    0.00   43.05    7.48       ?       ?      ?      ? 
1 1 1    3   29  -11 o 13   23.71    9.25    0.07    0.05    0.07    0.05    0.00    0.00   23.71    9.25       ?       ?      ?      ? 
1 1 1    3   29   -8 o 14  113.67   19.75    1.20    0.32    1.20    0.32    0.00    0.00  113.67   19.75       ?       ?      ?      ? 
1 1 1    3   29   -5 o 11  103.46   10.71    0.84    0.16    0.84    0.16    0.00    0.00  103.46   10.71       ?       ?      ?      ? 
1 1 1    3   29   -2 o 13  126.37   10.08    1.23    0.19    1.23    0.19    0.00    0.00  126.37   10.08       ?       ?      ?      ? 
1 1 1    3   29    1 o  6  110.97   10.73    0.95    0.18    0.95    0.18    0.00    0.00  110.97   10.73       ?       ?      ?      ? 
1 1 1    3   29    4 o  5  194.72   13.11    2.97    0.38    2.97    0.38    0.00    0.00  194.72   13.11       ?       ?      ?      ? 
1 1 1    3   29    7 o 15   60.68    5.36    0.28    0.05    0.28    0.05    0.00    0.00   60.68    5.36       ?       ?      ?      ? 
1 1 1    3   29   10 o  1   18.03    6.20    0.02    0.02    0.02    0.02    0.00    0.00   18.03    6.20       ?       ?      ?      ? 
1 1 1    3   29   13 o 18    5.74    2.90    0.01    0.01    0.01    0.01    0.00    0.00    5.74    2.90       ?       ?      ?      ? 
1 1 1    3   30  -12 o  8   11.90    4.77    0.02    0.01    0.02    0.01    0.00    0.00   11.90    4.77       ?       ?      ?      ? 
1 1 1    3   30   -9 o 14   61.53    3.59    0.29    0.03    0.29    0.03    0.00    0.00   61.53    3.59       ?       ?      ?      ? 
1 1 1    3   30   -6 o  9  132.39    5.73    1.34    0.11    1.34    0.11    0.00    0.00  132.39    5.73       ?       ?      ?      ? 
1 1 1    3   30   -3 o  4  123.72    4.15    1.16    0.08    1.16    0.08    0.00    0.00  123.72    4.15       ?       ?      ?      ? 
1 1 1    3   30    0 o 14   98.54    7.19    0.74    0.11    0.74    0.11    0.00    0.00   98.54    7.19       ?       ?      ?      ? 
1 1 1    3   30    3 o 15  104.16    4.40    0.82    0.07    0.82    0.07    0.00    0.00  104.16    4.40       ?       ?      ?      ? 
1 1 1    3   30    6 o 13  164.93    6.33    2.08    0.16    2.08    0.16    0.00    0.00  164.93    6.33       ?       ?      ?      ? 
1 1 1    3   30    9 o  6   44.32    3.81    0.15    0.03    0.15    0.03    0.00    0.00   44.32    3.81       ?       ?      ?      ? 
1 1 1    3   30   12 o  5   13.57    4.97    0.02    0.01    0.02    0.01    0.00    0.00   13.57    4.97       ?       ?      ?      ? 
1 1 1    3   31  -10 o 19   13.26    5.31    0.02    0.02    0.02    0.02    0.00    0.00   13.26    5.31       ?       ?      ?      ? 
1 1 1    3   31   -7 o  6   53.34    8.11    0.23    0.06    0.23    0.06    0.00    0.00   53.34    8.11       ?       ?      ?      ? 
1 1 1    3   31   -4 o 13   58.56    7.01    0.27    0.06    0.27    0.06    0.00    0.00   58.56    7.01       ?       ?      ?      ? 
1 1 1    3   31   -1 o  2  138.95   12.26    1.52    0.25    1.52    0.25    0.00    0.00  138.95   12.26       ?       ?      ?      ? 
1 1 1    3   31    2 o  3  126.68    8.58    1.24    0.16    1.24    0.16    0.00    0.00  126.68    8.58       ?       ?      ?      ? 
1 1 1    3   31    5 o 17   34.51    4.86    0.09    0.02    0.09    0.02    0.00    0.00   34.51    4.86       ?       ?      ?      ? 
1 1 1    3   31    8 o 13   35.23    7.56    0.10    0.04    0.10    0.04    0.00    0.00   35.23    7.56       ?       ?      ?      ? 
1 1 1    3   31   11 o 10   15.69    6.52    0.03    0.03    0.03    0.03    0.00    0.00   15.69    6.52       ?       ?      ?      ? 
1 1 1    3   32  -11 o  5    8.17    3.65    0.01    0.01    0.01    0.01    0.00    0.00    8.17    3.65       ?       ?      ?      ? 
1 1 1    3   32   -8 o  1   25.96    7.37    0.06    0.03    0.06    0.03    0.00    0.00   25.96    7.37       ?       ?      ?      ? 
1 1 1    3   32   -5 o  6   48.30    5.01    0.18    0.04    0.18    0.04    0.00    0.00   48.30    5.01       ?       ?      ?      ? 
1 1 1    3   32   -2 o  4  109.78    8.37    0.93    0.14    0.93    0.14    0.00    0.00  109.78    8.37       ?       ?      ?      ? 
1 1 1    3   32    1 o 12  145.81   16.45    1.77    0.35    1.77    0.35    0.00    0.00  145.81   16.45       ?       ?      ?      ? 
1 1 1    3   32    4 o 16   93.76    9.19    0.69    0.13    0.69    0.13    0.00    0.00   93.76    9.19       ?       ?      ?      ? 
1 1 1    3   32    7 o 11   39.66    6.37    0.13    0.04    0.13    0.04    0.00    0.00   39.66    6.37       ?       ?      ?      ? 
1 1 1    3   32   10 o 17   13.34    5.45    0.02    0.02    0.02    0.02    0.00    0.00   13.34    5.45       ?       ?      ?      ? 
1 1 1    3   33   -9 o  4   22.52    5.97    0.06    0.02    0.06    0.02    0.00    0.00   22.52    5.97       ?       ?      ?      ? 
1 1 1    3   33   -6 o  1   39.39    3.54    0.12    0.02    0.12    0.02    0.00    0.00   39.39    3.54       ?       ?      ?      ? 
1 1 1    3   33   -3 o 14  107.93    5.59    0.89    0.09    0.89    0.09    0.00    0.00  107.93    5.59       ?       ?      ?      ? 
1 1 1    3   33    0 o  6   64.81    3.61    0.32    0.03    0.32    0.03    0.00    0.00   64.81    3.61       ?       ?      ?      ? 
1 1 1    3   33    3 o  2  101.75    4.52    0.79    0.07    0.79    0.07    0.00    0.00  101.75    4.52       ?       ?      ?      ? 
1 1 1    3   33    6 o  4   52.58    3.39    0.21    0.03    0.21    0.03    0.00    0.00   52.58    3.39       ?       ?      ?      ? 
1 1 1    3   33    9 o  5   11.46    4.48    0.01    0.01    0.01    0.01    0.00    0.00   11.46    4.48       ?       ?      ?      ? 
1 1 1    3   34  -10 o  8       ?       ?    0.02    0.02    0.02    0.02    0.00    0.00       ?       ?       ?       ?      ?      ? 
1 1 1    3   34   -7 o 16   12.23    4.71    0.01    0.01    0.01    0.01    0.00    0.00   12.23    4.71       ?       ?      ?      ? 
1 1 1    3   34   -4 o  9   60.60   11.33    0.32    0.10    0.32    0.10    0.00    0.00   60.60   11.33       ?       ?      ?      ? 
1 1 1    3   34   -1 o 18  106.53   12.34    0.96    0.19    0.96    0.19    0.00    0.00  106.53   12.34       ?       ?      ?      ? 
1 1 1    3   34    2 o 13   71.74    8.14    0.41    0.09    0.41    0.09    0.00    0.00   71.74    8.14       ?       ?      ?      ? 
1 1 1    3   34    5 o 16   51.30    9.72    0.23    0.07    0.23    0.07    0.00    0.00   51.30    9.72       ?       ?      ?      ? 
1 1 1    3   34    8 o  1   14.82    6.14    0.03    0.02    0.03    0.02    0.00    0.00   14.82    6.14       ?       ?      ?      ? 
1 1 1    3   35   -8 o  6   10.09    4.13    0.01    0.01    0.01    0.01    0.00    0.00   10.09    4.13       ?       ?      ?      ? 
1 1 1    3   35   -5 f  0   17.63    6.35    0.03    0.02    0.03    0.02    0.00    0.00   17.63    6.35       ?       ?      ?      ? 
1 1 1    3   35   -2 o 14   18.93    6.47    0.03    0.02    0.03    0.02    0.00    0.00   18.93    6.47       ?       ?      ?      ? 
1 1 1    3   35    1 o 19   54.04    7.50    0.24    0.06    0.24    0.06    0.00    0.00   54.04    7.50       ?       ?      ?      ? 
1 1 1    3   35    4 o 16   24.80    8.36    0.05    0.04    0.05    0.04    0.00    0.00   24.80    8.36       ?       ?      ?      ? 
1 1 1    3   35    7 o 13   17.35    7.62    0.06    0.04    0.06    0.04    0.00    0.00   17.35    7.62       ?       ?      ?      ? 
1 1 1    3   36   -6 o 11   17.16    5.11    0.03    0.01    0.03    0.01    0.00    0.00   17.16    5.11       ?       ?      ?      ? 
1 1 1    3   36   -3 o  1   53.06    4.62    0.23    0.04    0.23    0.04    0.00    0.00   53.06    4.62       ?       ?      ?      ? 
1 1 1    3   36    0 o 18   69.63    4.29    0.38    0.04    0.38    0.04    0.00    0.00   69.63    4.29       ?       ?      ?      ? 
1 1 1    3   36    3 o 15   30.46    6.73    0.09    0.03    0.09    0.03    0.00    0.00   30.46    6.73       ?       ?      ?      ? 
1 1 1    3   36    6 o 10    9.63    3.69    0.01    0.01    0.01    0.01    0.00    0.00    9.63    3.69       ?       ?      ?      ? 
1 1 1    3   37   -7 o 13    3.06    1.57    0.00    0.01    0.00    0.01    0.00    0.00    3.06    1.57       ?       ?      ?      ? 
1 1 1    3   37   -4 o 19   10.68    4.26    0.01    0.01    0.01    0.01    0.00    0.00   10.68    4.26       ?       ?      ?      ? 
1 1 1    3   37   -1 o 17   17.58    6.75    0.03    0.03    0.03    0.03    0.00    0.00   17.58    6.75       ?       ?      ?      ? 
1 1 1    3   37    2 o 19   13.83    5.63    0.02    0.02    0.02    0.02    0.00    0.00   13.83    5.63       ?       ?      ?      ? 
1 1 1    3   37    5 o 13   13.09    5.41    0.02    0.02    0.02    0.02    0.00    0.00   13.09    5.41       ?       ?      ?      ? 
1 1 1    3   38   -5 o  3    6.84    3.24    0.01    0.01    0.01    0.01    0.00    0.00    6.84    3.24       ?       ?      ?      ? 
1 1 1    3   38   -2 o 16   17.99    7.76    0.06    0.04    0.06    0.04    0.00    0.00   17.99    7.76       ?       ?      ?      ? 
1 1 1    3   38    1 o  7   10.88    4.39    0.01    0.01    0.01    0.01    0.00    0.00   10.88    4.39       ?       ?      ?      ? 
1 1 1    3   38    4 o  6    9.23    3.83    0.01    0.01    0.01    0.01    0.00    0.00    9.23    3.83       ?       ?      ?      ? 
1 1 1    3   39   -3 o 18    5.54    2.74    0.01    0.01    0.01    0.01    0.00    0.00    5.54    2.74       ?       ?      ?      ? 
1 1 1    3   39    0 o 13   10.96    4.60    0.02    0.01    0.02    0.01    0.00    0.00   10.96    4.60       ?       ?      ?      ? 
1 1 1    3   39    3 o 15    5.74    2.88    0.01    0.01    0.01    0.01    0.00    0.00    5.74    2.88       ?       ?      ?      ? 
1 1 1    4    1  -18 o 18   22.93    5.97    0.05    0.02    0.05    0.02    0.00    0.00   22.93    5.97       ?       ?      ?      ? 
1 1 1    4    1  -15 o 19  223.51   14.53    3.95    0.49    3.95    0.49    0.00    0.00  223.51   14.53       ?       ?      ?      ? 
1 1 1    4    1  -12 o 16  264.03   12.55    5.31    0.50    5.31    0.50    0.00    0.00  264.03   12.55       ?       ?      ?      ? 
1 1 1    4    1   -9 f  0  385.01   15.92   11.20    0.92   11.20    0.92    0.00    0.00  385.01   15.92       ?       ?      ?      ? 
1 1 1    4    1   -6 o 19  387.64   17.92   11.38    1.04   11.38    1.04    0.00    0.00  387.64   17.92       ?       ?      ?      ? 
1 1 1    4    1   -3 o  7  570.12   14.79   24.50    1.27   24.50    1.27    0.00    0.00  570.12   14.79       ?       ?      ?      ? 
1 1 1    4    1    0 o  6  697.08   12.81   36.57    1.34   36.57    1.34    0.00    0.00  697.08   12.81       ?       ?      ?      ? 
1 1 1    4    1    3 o 10  547.42   13.49   22.56    1.11   22.56    1.11    0.00    0.00  547.42   13.49       ?       ?      ?      ? 
1 1 1    4    1    6 o  6  305.00   13.37    7.02    0.61    7.02    0.61    0.00    0.00  305.00   13.37       ?       ?      ?      ? 
1 1 1    4    1    9 o 17  396.82   13.99   11.88    0.83   11.88    0.83    0.00    0.00  396.82   13.99       ?       ?      ?      ? 
1 1 1    4    1   12 o  3  278.90   11.59    5.91    0.48    5.91    0.48    0.00    0.00  278.90   11.59       ?       ?      ?      ? 
1 1 1    4    1   15 f  0  190.34    9.40    2.78    0.27    2.78    0.27    0.00    0.00  190.34    9.40       ?       ?      ?      ? 
1 1 1    4    1   18 o  6   35.63    4.49    0.10    0.02    0.10    0.02    0.00    0.00   35.63    4.49       ?       ?      ?      ? 
1 1 1    4    2  -19 o 17   10.67    4.45    0.01    0.01    0.01    0.01    0.00    0.00   10.67    4.45       ?       ?      ?      ? 
1 1 1    4    2  -16 o  5  168.29   26.27    2.75    0.64    2.75    0.64    0.00    0.00  168.29   26.27       ?       ?      ?      ? 
1 1 1    4    2  -13 o 13  101.04    6.06    0.77    0.09    0.77    0.09    0.00    0.00  101.04    6.06       ?       ?      ?      ? 
1 1 1    4    2  -10 o 11  284.27   18.56    6.16    0.79    6.16    0.79    0.00    0.00  284.27   18.56       ?       ?      ?      ? 
1 1 1    4    2   -7 o  8  325.38   18.35    8.01    0.89    8.01    0.89    0.00    0.00  325.38   18.35       ?       ?      ?      ? 
1 1 1    4    2   -4 o 12  354.82   18.82    9.55    1.00    9.55    1.00    0.00    0.00  354.82   18.82       ?       ?      ?      ? 
1 1 1    4    2   -1 o 14  527.74   18.45   21.03    1.46   21.03    1.46    0.00    0.00  527.74   18.45       ?       ?      ?      ? 
1 1 1    4    2    2 o  7  438.57   17.52   14.52    1.15   14.52    1.15    0.00    0.00  438.57   17.52       ?       ?      ?      ? 
1 1 1    4    2    5 o 19  236.98   16.66    4.27    0.59    4.27    0.59    0.00    0.00  236.98   16.66       ?       ?      ?      ? 
1 1 1    4    2    8 o 16  435.60   24.21   14.41    1.58   14.41    1.58    0.00    0.00  435.60   24.21       ?       ?      ?      ? 
1 1 1    4    2   11 o  5  356.55   29.37   10.00    1.56   10.00    1.56    0.00    0.00  356.55   29.37       ?       ?      ?      ? 
1 1 1    4    2   14 o  2  174.07   18.87    2.43    0.49    2.43    0.49    0.00    0.00  174.07   18.87       ?       ?      ?      ? 
1 1 1    4    2   17 o  1   85.18    7.80    0.58    0.10    0.58    0.10    0.00    0.00   85.18    7.80       ?       ?      ?      ? 
1 1 1    4    3  -17 o  5   74.30   10.88    0.47    0.12    0.47    0.12    0.00    0.00   74.30   10.88       ?       ?      ?      ? 
1 1 1    4    3  -14 o  3  157.35   14.74    1.94    0.34    1.94    0.34    0.00    0.00  157.35   14.74       ?       ?      ?      ? 
1 1 1    4    3  -11 o 18  285.73   21.70    6.31    0.92    6.31    0.92    0.00    0.00  285.73   21.70       ?       ?      ?      ? 
1 1 1    4    3   -8 o 13  627.77   30.74   30.07    2.89   30.07    2.89    0.00    0.00  627.77   30.74       ?       ?      ?      ? 
1 1 1    4    3   -5 o 16  387.97   17.81   11.42    1.03   11.42    1.03    0.00    0.00  387.97   17.81       ?       ?      ?      ? 
1 1 1    4    3   -2 o  8  735.55   22.36   40.95    2.47   40.95    2.47    0.00    0.00  735.55   22.36       ?       ?      ?      ? 
1 1 1    4    3    1 o 19  557.90   18.62   23.50    1.56   23.50    1.56    0.00    0.00  557.90   18.62       ?       ?      ?      ? 
1 1 1    4    3    4 o  7  400.77   19.88   12.21    1.19   12.21    1.19    0.00    0.00  400.77   19.88       ?       ?      ?      ? 
1 1 1    4    3    7 o 17  382.20   22.50   11.08    1.29   11.08    1.29    0.00    0.00  382.20   22.50       ?       ?      ?      ? 
1 1 1    4    3   10 o 10  223.21   10.79    3.76    0.36    3.76    0.36    0.00    0.00  223.21   10.79       ?       ?      ?      ? 
1 1 1    4    3   13 o 17  190.69   15.77    2.83    0.45    2.83    0.45    0.00    0.00  190.69   15.77       ?       ?      ?      ? 
1 1 1    4    3   16 f  0   77.78    5.43    0.46    0.06    0.46    0.06    0.00    0.00   77.78    5.43       ?       ?      ?      ? 
1 1 1    4    3   19 f  0    9.29    3.83    0.01    0.01    0.01    0.01    0.00    0.00    9.29    3.83       ?       ?      ?      ? 
1 1 1    4    4  -18 o  7   28.39    6.92    0.08    0.03    0.08    0.03    0.00    0.00   28.39    6.92       ?       ?      ?      ? 
1 1 1    4    4  -15 o 19  134.33    6.23    1.37    0.13    1.37    0.13    0.00    0.00  134.33    6.23       ?       ?      ?      ? 
1 1 1    4    4  -12 o 16  286.97   11.42    6.26    0.49    6.26    0.49    0.00    0.00  286.97   11.42       ?       ?      ?      ? 
1 1 1    4    4   -9 o  1  661.99   19.23   33.19    1.91   33.19    1.91    0.00    0.00  661.99   19.23       ?       ?      ?      ? 
1 1 1    4    4   -6 o  2  228.07    8.92    3.92    0.30    3.92    0.30    0.00    0.00  228.07    8.92       ?       ?      ?      ? 
1 1 1    4    4   -3 o 16  495.46   14.48   18.52    1.08   18.52    1.08    0.00    0.00  495.46   14.48       ?       ?      ?      ? 
1 1 1    4    4    0 o 14  712.52   13.65   38.22    1.46   38.22    1.46    0.00    0.00  712.52   13.65       ?       ?      ?      ? 
1 1 1    4    4    3 o 16  318.01   13.43    7.63    0.64    7.63    0.64    0.00    0.00  318.01   13.43       ?       ?      ?      ? 
1 1 1    4    4    6 o  2  260.57    9.48    5.11    0.37    5.11    0.37    0.00    0.00  260.57    9.48       ?       ?      ?      ? 
1 1 1    4    4    9 o  1  628.16   19.30   29.89    1.82   29.89    1.82    0.00    0.00  628.16   19.30       ?       ?      ?      ? 
1 1 1    4    4   12 o 16  277.86    9.88    5.85    0.41    5.85    0.41    0.00    0.00  277.86    9.88       ?       ?      ?      ? 
1 1 1    4    4   15 o 19   99.52    5.47    0.75    0.08    0.75    0.08    0.00    0.00   99.52    5.47       ?       ?      ?      ? 
1 1 1    4    4   18 o  7   40.95    4.15    0.14    0.03    0.14    0.03    0.00    0.00   40.95    4.15       ?       ?      ?      ? 
1 1 1    4    5  -19 o 14    9.40    4.38    0.01    0.02    0.01    0.02    0.00    0.00    9.40    4.38       ?       ?      ?      ? 
1 1 1    4    5  -16 o 19   97.42    8.92    0.75    0.13    0.75    0.13    0.00    0.00   97.42    8.92       ?       ?      ?      ? 
1 1 1    4    5  -13 o 19  195.61   12.40    2.94    0.36    2.94    0.36    0.00    0.00  195.61   12.40       ?       ?      ?      ? 
1 1 1    4    5  -10 o 19  283.65   24.15    6.21    1.02    6.21    1.02    0.00    0.00  283.65   24.15       ?       ?      ?      ? 
1 1 1    4    5   -7 o 19  520.24   21.94   20.48    1.71   20.48    1.71    0.00    0.00  520.24   21.94       ?       ?      ?      ? 
1 1 1    4    5   -4 o  1  291.00   19.01    6.45    0.83    6.45    0.83    0.00    0.00  291.00   19.01       ?       ?      ?      ? 
1 1 1    4    5   -1 o  2  523.32   21.76   20.75    1.71   20.75    1.71    0.00    0.00  523.32   21.76       ?       ?      ?      ? 
1 1 1    4    5    2 o  5  388.83   15.37   11.42    0.90   11.42    0.90    0.00    0.00  388.83   15.37       ?       ?      ?      ? 
1 1 1    4    5    5 o 18  408.34   29.34   12.81    1.79   12.81    1.79    0.00    0.00  408.34   29.34       ?       ?      ?      ? 
1 1 1    4    5    8 o  3  512.33   23.12   19.92    1.77   19.92    1.77    0.00    0.00  512.33   23.12       ?       ?      ?      ? 
1 1 1    4    5   11 o  6  132.74   10.92    1.34    0.22    1.34    0.22    0.00    0.00  132.74   10.92       ?       ?      ?      ? 
1 1 1    4    5   14 o  1  146.43   18.71    1.73    0.40    1.73    0.40    0.00    0.00  146.43   18.71       ?       ?      ?      ? 
1 1 1    4    5   17 o 16   40.19    5.16    0.13    0.03    0.13    0.03    0.00    0.00   40.19    5.16       ?       ?      ?      ? 
1 1 1    4    6  -17 f  0   18.54    6.42    0.03    0.02    0.03    0.02    0.00    0.00   18.54    6.42       ?       ?      ?      ? 
1 1 1    4    6  -14 o 13   87.89    6.48    0.59    0.08    0.59    0.08    0.00    0.00   87.89    6.48       ?       ?      ?      ? 
1 1 1    4    6  -11 o  6  283.74   17.43    6.18    0.74    6.18    0.74    0.00    0.00  283.74   17.43       ?       ?      ?      ? 
1 1 1    4    6   -8 o  1  699.68   33.99   37.56    3.56   37.56    3.56    0.00    0.00  699.68   33.99       ?       ?      ?      ? 
1 1 1    4    6   -5 o 12  407.69   28.06   12.72    1.71   12.72    1.71    0.00    0.00  407.69   28.06       ?       ?      ?      ? 
1 1 1    4    6   -2 o  8  735.99   27.22   41.36    3.00   41.36    3.00    0.00    0.00  735.99   27.22       ?       ?      ?      ? 
1 1 1    4    6    1 o 17  468.93   19.09   16.65    1.34   16.65    1.34    0.00    0.00  468.93   19.09       ?       ?      ?      ? 
1 1 1    4    6    4 o 10  272.03   14.57    5.60    0.59    5.60    0.59    0.00    0.00  272.03   14.57       ?       ?      ?      ? 
1 1 1    4    6    7 o 13  380.98   19.45   10.98    1.11   10.98    1.11    0.00    0.00  380.98   19.45       ?       ?      ?      ? 
1 1 1    4    6   10 o 12  248.55   20.79    4.75    0.77    4.75    0.77    0.00    0.00  248.55   20.79       ?       ?      ?      ? 
1 1 1    4    6   13 o  8  129.56   10.67    1.29    0.21    1.29    0.21    0.00    0.00  129.56   10.67       ?       ?      ?      ? 
1 1 1    4    6   16 o  8   58.56    7.20    0.27    0.06    0.27    0.06    0.00    0.00   58.56    7.20       ?       ?      ?      ? 
1 1 1    4    6   19 o  1    6.87    3.09    0.01    0.01    0.01    0.01    0.00    0.00    6.87    3.09       ?       ?      ?      ? 
1 1 1    4    7  -18 o 15   14.36    5.34    0.02    0.02    0.02    0.02    0.00    0.00   14.36    5.34       ?       ?      ?      ? 
1 1 1    4    7  -15 o 16  128.43    8.06    1.27    0.15    1.27    0.15    0.00    0.00  128.43    8.06       ?       ?      ?      ? 
1 1 1    4    7  -12 o 12  337.33   14.69    8.74    0.74    8.74    0.74    0.00    0.00  337.33   14.69       ?       ?      ?      ? 
1 1 1    4    7   -9 o  9  393.46   14.90   11.71    0.88   11.71    0.88    0.00    0.00  393.46   14.90       ?       ?      ?      ? 
1 1 1    4    7   -6 o 12  569.89   17.40   24.50    1.49   24.50    1.49    0.00    0.00  569.89   17.40       ?       ?      ?      ? 
1 1 1    4    7   -3 o 12  456.94   14.70   15.78    1.01   15.78    1.01    0.00    0.00  456.94   14.70       ?       ?      ?      ? 
1 1 1    4    7    0 o 19  498.39   14.50   18.75    1.08   18.75    1.08    0.00    0.00  498.39   14.50       ?       ?      ?      ? 
1 1 1    4    7    3 o  9  410.46   11.88   12.71    0.73   12.71    0.73    0.00    0.00  410.46   11.88       ?       ?      ?      ? 
1 1 1    4    7    6 o  1  496.44   16.01   18.58    1.19   18.58    1.19    0.00    0.00  496.44   16.01       ?       ?      ?      ? 
1 1 1    4    7    9 o 12  418.71   14.73   13.26    0.92   13.26    0.92    0.00    0.00  418.71   14.73       ?       ?      ?      ? 
1 1 1    4    7   12 o 19  243.56   11.40    4.52    0.42    4.52    0.42    0.00    0.00  243.56   11.40       ?       ?      ?      ? 
1 1 1    4    7   15 o 10  122.56    5.97    1.14    0.11    1.14    0.11    0.00    0.00  122.56    5.97       ?       ?      ?      ? 
1 1 1    4    7   18 o  8   24.23    6.80    0.08    0.03    0.08    0.03    0.00    0.00   24.23    6.80       ?       ?      ?      ? 
1 1 1    4    8  -19 o 13    2.53    1.32    0.01    0.01    0.01    0.01    0.00    0.00    2.53    1.32       ?       ?      ?      ? 
1 1 1    4    8  -16 o  6   63.38    6.17    0.31    0.06    0.31    0.06    0.00    0.00   63.38    6.17       ?       ?      ?      ? 
1 1 1    4    8  -13 f  0  209.99   13.70    3.42    0.43    3.42    0.43    0.00    0.00  209.99   13.70       ?       ?      ?      ? 
1 1 1    4    8  -10 o  8  242.78   14.10    4.48    0.51    4.48    0.51    0.00    0.00  242.78   14.10       ?       ?      ?      ? 
1 1 1    4    8   -7 o  6  606.65   32.44   28.15    2.94   28.15    2.94    0.00    0.00  606.65   32.44       ?       ?      ?      ? 
1 1 1    4    8   -4 o 16  526.16   34.70   21.34    2.73   21.34    2.73    0.00    0.00  526.16   34.70       ?       ?      ?      ? 
1 1 1    4    8   -1 o 14  520.84   21.88   20.66    1.71   20.66    1.71    0.00    0.00  520.84   21.88       ?       ?      ?      ? 
1 1 1    4    8    2 o 19  573.04   24.81   25.11    2.13   25.11    2.13    0.00    0.00  573.04   24.81       ?       ?      ?      ? 
1 1 1    4    8    5 o 14  365.86   18.69   10.13    1.02   10.13    1.02    0.00    0.00  365.86   18.69       ?       ?      ?      ? 
1 1 1    4    8    8 o 10  227.76   13.81    3.92    0.47    3.92    0.47    0.00    0.00  227.76   13.81       ?       ?      ?      ? 
1 1 1    4    8   11 o  1  228.84   14.19    4.00    0.49    4.00    0.49    0.00    0.00  228.84   14.19       ?       ?      ?      ? 
1 1 1    4    8   14 o 12   46.43    6.21    0.17    0.04    0.17    0.04    0.00    0.00   46.43    6.21       ?       ?      ?      ? 
1 1 1    4    8   17 o 10   45.79   10.78    0.20    0.07    0.20    0.07    0.00    0.00   45.79   10.78       ?       ?      ?      ? 
1 1 1    4    9  -17 o 15   19.62    6.92    0.03    0.03    0.03    0.03    0.00    0.00   19.62    6.92       ?       ?      ?      ? 
1 1 1    4    9  -14 o  3  177.93   15.18    2.51    0.40    2.51    0.40    0.00    0.00  177.93   15.18       ?       ?      ?      ? 
1 1 1    4    9  -11 o  1  237.93   16.09    4.36    0.57    4.36    0.57    0.00    0.00  237.93   16.09       ?       ?      ?      ? 
1 1 1    4    9   -8 o 14  503.56   28.80   19.45    2.17   19.45    2.17    0.00    0.00  503.56   28.80       ?       ?      ?      ? 
1 1 1    4    9   -5 o  6  539.84   30.65   22.21    2.48   22.21    2.48    0.00    0.00  539.84   30.65       ?       ?      ?      ? 
1 1 1    4    9   -2 o  5  378.59   25.43   10.98    1.44   10.98    1.44    0.00    0.00  378.59   25.43       ?       ?      ?      ? 
1 1 1    4    9    1 o  7  380.21   19.36   10.99    1.10   10.99    1.10    0.00    0.00  380.21   19.36       ?       ?      ?      ? 
1 1 1    4    9    4 o 10  488.76   29.79   18.25    2.18   18.25    2.18    0.00    0.00  488.76   29.79       ?       ?      ?      ? 
1 1 1    4    9    7 o 16  425.87   30.73   13.90    1.95   13.90    1.95    0.00    0.00  425.87   30.73       ?       ?      ?      ? 
1 1 1    4    9   10 o  8  357.69   25.70    9.98    1.37    9.98    1.37    0.00    0.00  357.69   25.70       ?       ?      ?      ? 
1 1 1    4    9   13 o  3  135.44    9.06    1.40    0.18    1.40    0.18    0.00    0.00  135.44    9.06       ?       ?      ?      ? 
1 1 1    4    9   16 o  6   47.27    5.15    0.17    0.04    0.17    0.04    0.00    0.00   47.27    5.15       ?       ?      ?      ? 
1 1 1    4   10  -18 o 19   11.52    4.45    0.01    0.01    0.01    0.01    0.00    0.00   11.52    4.45       ?       ?      ?      ? 
1 1 1    4   10  -15 o  3  155.47   13.87    1.97    0.32    1.97    0.32    0.00    0.00  155.47   13.87       ?       ?      ?      ? 
1 1 1    4   10  -12 o 13  140.45    8.12    1.50    0.17    1.50    0.17    0.00    0.00  140.45    8.12       ?       ?      ?      ? 
1 1 1    4   10   -9 o 10  428.72   16.49   13.97    1.06   13.97    1.06    0.00    0.00  428.72   16.49       ?       ?      ?      ? 
1 1 1    4   10   -6 o 15  516.40   16.55   20.12    1.28   20.12    1.28    0.00    0.00  516.40   16.55       ?       ?      ?      ? 
1 1 1    4   10   -3 o  9  731.16   19.46   40.42    2.13   40.42    2.13    0.00    0.00  731.16   19.46       ?       ?      ?      ? 
1 1 1    4   10    0 o 10  343.26   18.02    8.94    0.93    8.94    0.93    0.00    0.00  343.26   18.02       ?       ?      ?      ? 
1 1 1    4   10    3 o 12  595.13   18.94   26.78    1.69   26.78    1.69    0.00    0.00  595.13   18.94       ?       ?      ?      ? 
1 1 1    4   10    6 o 17  508.30   16.80   19.50    1.28   19.50    1.28    0.00    0.00  508.30   16.80       ?       ?      ?      ? 
1 1 1    4   10    9 o  9  352.24   20.26    9.49    1.07    9.49    1.07    0.00    0.00  352.24   20.26       ?       ?      ?      ? 
1 1 1    4   10   12 o  8  181.25    7.86    2.49    0.21    2.49    0.21    0.00    0.00  181.25    7.86       ?       ?      ?      ? 
1 1 1    4   10   15 f  0  119.95    9.32    1.12    0.17    1.12    0.17    0.00    0.00  119.95    9.32       ?       ?      ?      ? 
1 1 1    4   10   18 o  3   12.83    5.13    0.02    0.01    0.02    0.01    0.00    0.00   12.83    5.13       ?       ?      ?      ? 
1 1 1    4   11  -16 o 16   56.02    6.96    0.25    0.06    0.25    0.06    0.00    0.00   56.02    6.96       ?       ?      ?      ? 
1 1 1    4   11  -13 o  7   98.15    5.66    0.73    0.08    0.73    0.08    0.00    0.00   98.15    5.66       ?       ?      ?      ? 
1 1 1    4   11  -10 o 14  195.94   12.58    2.92    0.37    2.92    0.37    0.00    0.00  195.94   12.58       ?       ?      ?      ? 
1 1 1    4   11   -7 o 15  372.65   18.97   10.53    1.06   10.53    1.06    0.00    0.00  372.65   18.97       ?       ?      ?      ? 
1 1 1    4   11   -4 o  5  420.54   25.18   13.43    1.58   13.43    1.58    0.00    0.00  420.54   25.18       ?       ?      ?      ? 
1 1 1    4   11   -1 o 18  558.20   31.43   23.89    2.62   23.89    2.62    0.00    0.00  558.20   31.43       ?       ?      ?      ? 
1 1 1    4   11    2 o 13  656.10   29.51   32.84    2.90   32.84    2.90    0.00    0.00  656.10   29.51       ?       ?      ?      ? 
1 1 1    4   11    5 o 18  623.33   32.34   29.66    3.02   29.66    3.02    0.00    0.00  623.33   32.34       ?       ?      ?      ? 
1 1 1    4   11    8 o  6  449.81   48.81   16.38    3.24   16.38    3.24    0.00    0.00  449.81   48.81       ?       ?      ?      ? 
1 1 1    4   11   11 o 11  228.44   17.60    4.05    0.60    4.05    0.60    0.00    0.00  228.44   17.60       ?       ?      ?      ? 
1 1 1    4   11   14 o 10  123.15   14.07    1.21    0.26    1.21    0.26    0.00    0.00  123.15   14.07       ?       ?      ?      ? 
1 1 1    4   11   17 o  8   39.80    9.61    0.18    0.06    0.18    0.06    0.00    0.00   39.80    9.61       ?       ?      ?      ? 
1 1 1    4   12  -17 o 14   17.43    6.97    0.03    0.03    0.03    0.03    0.00    0.00   17.43    6.97       ?       ?      ?      ? 
1 1 1    4   12  -14 o 19  113.65   14.40    1.04    0.24    1.04    0.24    0.00    0.00  113.65   14.40       ?       ?      ?      ? 
1 1 1    4   12  -11 o 17  119.69    8.18    1.09    0.15    1.09    0.15    0.00    0.00  119.69    8.18       ?       ?      ?      ? 
1 1 1    4   12   -8 o  9  275.68   21.75    5.83    0.89    5.83    0.89    0.00    0.00  275.68   21.75       ?       ?      ?      ? 
1 1 1    4   12   -5 o  9  545.36   25.34   22.59    2.07   22.59    2.07    0.00    0.00  545.36   25.34       ?       ?      ?      ? 
1 1 1    4   12   -2 o  1  499.26   31.40   19.04    2.34   19.04    2.34    0.00    0.00  499.26   31.40       ?       ?      ?      ? 
1 1 1    4   12    1 o 18  441.59   21.60   14.78    1.43   14.78    1.43    0.00    0.00  441.59   21.60       ?       ?      ?      ? 
1 1 1    4   12    4 o 18  466.05   29.99   16.56    2.09   16.56    2.09    0.00    0.00  466.05   29.99       ?       ?      ?      ? 
1 1 1    4   12    7 o 10  308.69   24.79    7.30    1.14    7.30    1.14    0.00    0.00  308.69   24.79       ?       ?      ?      ? 
1 1 1    4   12   10 o  9  111.92    6.96    0.95    0.12    0.95    0.12    0.00    0.00  111.92    6.96       ?       ?      ?      ? 
1 1 1    4   12   13 o  6   85.16    5.14    0.55    0.07    0.55    0.07    0.00    0.00   85.16    5.14       ?       ?      ?      ? 
1 1 1    4   12   16 o  4   56.96   10.52    0.28    0.09    0.28    0.09    0.00    0.00   56.96   10.52       ?       ?      ?      ? 
1 1 1    4   13  -18 o  6    7.73    3.50    0.01    0.01    0.01    0.01    0.00    0.00    7.73    3.50       ?       ?      ?      ? 
1 1 1    4   13  -15 o 11  107.81    7.78    0.91    0.13    0.91    0.13    0.00    0.00  107.81    7.78       ?       ?      ?      ? 
1 1 1    4   13  -12 o  8  186.77    7.52    2.65    0.21    2.65    0.21    0.00    0.00  186.77    7.52       ?       ?      ?      ? 
1 1 1    4   13   -9 o 16  308.67   11.65    7.22    0.54    7.22    0.54    0.00    0.00  308.67   11.65       ?       ?      ?      ? 
1 1 1    4   13   -6 o  6  377.82   20.22   10.84    1.14   10.84    1.14    0.00    0.00  377.82   20.22       ?       ?      ?      ? 
1 1 1    4   13   -3 o 14  524.87   16.14   20.78    1.27   20.78    1.27    0.00    0.00  524.87   16.14       ?       ?      ?      ? 
1 1 1    4   13    0 o  4  318.33   16.53    7.66    0.79    7.66    0.79    0.00    0.00  318.33   16.53       ?       ?      ?      ? 
1 1 1    4   13    3 o 16  450.85   14.36   15.32    0.97   15.32    0.97    0.00    0.00  450.85   14.36       ?       ?      ?      ? 
1 1 1    4   13    6 o  3  431.01   18.44   14.07    1.19   14.07    1.19    0.00    0.00  431.01   18.44       ?       ?      ?      ? 
1 1 1    4   13    9 o 11  268.39   10.60    5.45    0.43    5.45    0.43    0.00    0.00  268.39   10.60       ?       ?      ?      ? 
1 1 1    4   13   12 o  7  186.89    7.95    2.65    0.22    2.65    0.22    0.00    0.00  186.89    7.95       ?       ?      ?      ? 
1 1 1    4   13   15 o  2  155.19   11.25    1.96    0.26    1.96    0.26    0.00    0.00  155.19   11.25       ?       ?      ?      ? 
1 1 1    4   13   18 o  2    7.33    3.28    0.01    0.01    0.01    0.01    0.00    0.00    7.33    3.28       ?       ?      ?      ? 
1 1 1    4   14  -16 o  9   41.00   10.05    0.16    0.06    0.16    0.06    0.00    0.00   41.00   10.05       ?       ?      ?      ? 
1 1 1    4   14  -13 o 14   63.76    6.06    0.31    0.06    0.31    0.06    0.00    0.00   63.76    6.06       ?       ?      ?      ? 
1 1 1    4   14  -10 o 16  109.34   10.35    0.91    0.17    0.91    0.17    0.00    0.00  109.34   10.35       ?       ?      ?      ? 
1 1 1    4   14   -7 o 10  150.08   12.26    1.71    0.27    1.71    0.27    0.00    0.00  150.08   12.26       ?       ?      ?      ? 
1 1 1    4   14   -4 o 11  400.30   22.53   12.17    1.35   12.17    1.35    0.00    0.00  400.30   22.53       ?       ?      ?      ? 
1 1 1    4   14   -1 o 10  357.94   20.54    9.70    1.10    9.70    1.10    0.00    0.00  357.94   20.54       ?       ?      ?      ? 
1 1 1    4   14    2 o 18  728.16   31.70   40.41    3.46   40.41    3.46    0.00    0.00  728.16   31.70       ?       ?      ?      ? 
1 1 1    4   14    5 o  3  260.90   13.82    5.14    0.54    5.14    0.54    0.00    0.00  260.90   13.82       ?       ?      ?      ? 
1 1 1    4   14    8 o  7  249.53   35.14    5.02    1.28    5.02    1.28    0.00    0.00  249.53   35.14       ?       ?      ?      ? 
1 1 1    4   14   11 o  5  109.21    6.87    0.90    0.11    0.90    0.11    0.00    0.00  109.21    6.87       ?       ?      ?      ? 
1 1 1    4   14   14 o 16  101.68   10.94    0.82    0.16    0.82    0.16    0.00    0.00  101.68   10.94       ?       ?      ?      ? 
1 1 1    4   14   17 o 17   15.52    6.94    0.04    0.03    0.04    0.03    0.00    0.00   15.52    6.94       ?       ?      ?      ? 
1 1 1    4   15  -17 o  9   17.95    8.20    0.07    0.05    0.07    0.05    0.00    0.00   17.95    8.20       ?       ?      ?      ? 
1 1 1    4   15  -14 o 17   80.46    7.75    0.50    0.09    0.50    0.09    0.00    0.00   80.46    7.75       ?       ?      ?      ? 
1 1 1    4   15  -11 o 14   89.17    4.92    0.60    0.07    0.60    0.07    0.00    0.00   89.17    4.92       ?       ?      ?      ? 
1 1 1    4   15   -8 f  0  188.95   10.74    2.71    0.30    2.71    0.30    0.00    0.00  188.95   10.74       ?       ?      ?      ? 
1 1 1    4   15   -5 o 12  465.70   36.50   16.84    2.53   16.84    2.53    0.00    0.00  465.70   36.50       ?       ?      ?      ? 
1 1 1    4   15   -2 o 10  590.33   27.02   26.50    2.39   26.50    2.39    0.00    0.00  590.33   27.02       ?       ?      ?      ? 
1 1 1    4   15    1 o 18  315.47   29.71    7.63    1.39    7.63    1.39    0.00    0.00  315.47   29.71       ?       ?      ?      ? 
1 1 1    4   15    4 o 18  588.08   27.54   26.38    2.43   26.38    2.43    0.00    0.00  588.08   27.54       ?       ?      ?      ? 
1 1 1    4   15    7 o 10  263.07   21.42    5.32    0.84    5.32    0.84    0.00    0.00  263.07   21.42       ?       ?      ?      ? 
1 1 1    4   15   10 f  0  167.39   10.37    2.13    0.26    2.13    0.26    0.00    0.00  167.39   10.37       ?       ?      ?      ? 
1 1 1    4   15   13 o  4   55.30    5.70    0.23    0.05    0.23    0.05    0.00    0.00   55.30    5.70       ?       ?      ?      ? 
1 1 1    4   15   16 o 14   31.76    7.17    0.09    0.03    0.09    0.03    0.00    0.00   31.76    7.17       ?       ?      ?      ? 
1 1 1    4   16  -15 o 15   66.13    4.27    0.34    0.04    0.34    0.04    0.00    0.00   66.13    4.27       ?       ?      ?      ? 
1 1 1    4   16  -12 o 11  135.70    8.65    1.41    0.18    1.41    0.18    0.00    0.00  135.70    8.65       ?       ?      ?      ? 
1 1 1    4   16   -9 o 12  346.77   15.37    9.23    0.80    9.23    0.80    0.00    0.00  346.77   15.37       ?       ?      ?      ? 
1 1 1    4   16   -6 o  6  341.84   11.74    8.83    0.60    8.83    0.60    0.00    0.00  341.84   11.74       ?       ?      ?      ? 
1 1 1    4   16   -3 o 17  499.80   15.10   18.85    1.13   18.85    1.13    0.00    0.00  499.80   15.10       ?       ?      ?      ? 
1 1 1    4   16    0 o  4  237.14   10.88    4.24    0.39    4.24    0.39    0.00    0.00  237.14   10.88       ?       ?      ?      ? 
1 1 1    4   16    3 o 15  538.88   15.59   21.92    1.26   21.92    1.26    0.00    0.00  538.88   15.59       ?       ?      ?      ? 
1 1 1    4   16    6 f  0  309.03   10.85    7.21    0.50    7.21    0.50    0.00    0.00  309.03   10.85       ?       ?      ?      ? 
1 1 1    4   16    9 o 13  276.08   12.25    5.81    0.51    5.81    0.51    0.00    0.00  276.08   12.25       ?       ?      ?      ? 
1 1 1    4   16   12 f  0  151.12    5.30    1.73    0.12    1.73    0.12    0.00    0.00  151.12    5.30       ?       ?      ?      ? 
1 1 1    4   16   15 o  5   48.47    3.26    0.18    0.02    0.18    0.02    0.00    0.00   48.47    3.26       ?       ?      ?      ? 
1 1 1    4   17  -16 o  8   16.69    7.30    0.04    0.03    0.04    0.03    0.00    0.00   16.69    7.30       ?       ?      ?      ? 
1 1 1    4   17  -13 o 14   66.99    7.08    0.35    0.07    0.35    0.07    0.00    0.00   66.99    7.08       ?       ?      ?      ? 
1 1 1    4   17  -10 o 15  167.86   15.46    2.20    0.39    2.20    0.39    0.00    0.00  167.86   15.46       ?       ?      ?      ? 
1 1 1    4   17   -7 o  3  264.83   14.69    5.35    0.58    5.35    0.58    0.00    0.00  264.83   14.69       ?       ?      ?      ? 
1 1 1    4   17   -4 o  9  612.36   39.51   29.39    3.61   29.39    3.61    0.00    0.00  612.36   39.51       ?       ?      ?      ? 
1 1 1    4   17   -1 f  0  381.11   34.08   11.22    1.93   11.22    1.93    0.00    0.00  381.11   34.08       ?       ?      ?      ? 
1 1 1    4   17    2 o 16  358.61   18.51    9.75    0.99    9.75    0.99    0.00    0.00  358.61   18.51       ?       ?      ?      ? 
1 1 1    4   17    5 o 11  298.52   20.44    6.81    0.91    6.81    0.91    0.00    0.00  298.52   20.44       ?       ?      ?      ? 
1 1 1    4   17    8 o 19  196.69   14.42    2.97    0.42    2.97    0.42    0.00    0.00  196.69   14.42       ?       ?      ?      ? 
1 1 1    4   17   11 o 14  145.32   10.37    1.62    0.22    1.62    0.22    0.00    0.00  145.32   10.37       ?       ?      ?      ? 
1 1 1    4   17   14 o 11   67.43    7.79    0.36    0.08    0.36    0.08    0.00    0.00   67.43    7.79       ?       ?      ?      ? 
1 1 1    4   17   17 o  3    9.02    3.91    0.01    0.01    0.01    0.01    0.00    0.00    9.02    3.91       ?       ?      ?      ? 
1 1 1    4   18  -17 o  3    4.98    2.46    0.01    0.01    0.01    0.01    0.00    0.00    4.98    2.46       ?       ?      ?      ? 
1 1 1    4   18  -14 o 14  116.46   14.85    1.21    0.25    1.21    0.25    0.00    0.00  116.46   14.85       ?       ?      ?      ? 
1 1 1    4   18  -11 o  5   99.51    7.86    0.76    0.12    0.76    0.12    0.00    0.00   99.51    7.86       ?       ?      ?      ? 
1 1 1    4   18   -8 o 16  236.84   17.40    4.34    0.61    4.34    0.61    0.00    0.00  236.84   17.40       ?       ?      ?      ? 
1 1 1    4   18   -5 o  4  396.29   31.17   12.31    1.84   12.31    1.84    0.00    0.00  396.29   31.17       ?       ?      ?      ? 
1 1 1    4   18   -2 o  2  376.44   17.42   10.74    0.98   10.74    0.98    0.00    0.00  376.44   17.42       ?       ?      ?      ? 
1 1 1    4   18    1 o 15  466.59   29.02   16.71    2.02   16.71    2.02    0.00    0.00  466.59   29.02       ?       ?      ?      ? 
1 1 1    4   18    4 f  0  321.26   22.12    7.91    1.06    7.91    1.06    0.00    0.00  321.26   22.12       ?       ?      ?      ? 
1 1 1    4   18    7 o  1  110.63    7.68    0.93    0.13    0.93    0.13    0.00    0.00  110.63    7.68       ?       ?      ?      ? 
1 1 1    4   18   10 o 16  118.54    7.15    1.07    0.13    1.07    0.13    0.00    0.00  118.54    7.15       ?       ?      ?      ? 
1 1 1    4   18   13 o 10   32.35    6.20    0.08    0.03    0.08    0.03    0.00    0.00   32.35    6.20       ?       ?      ?      ? 
1 1 1    4   18   16 o  7   12.31    5.10    0.01    0.02    0.01    0.02    0.00    0.00   12.31    5.10       ?       ?      ?      ? 
1 1 1    4   19  -15 f  0   43.56    3.97    0.15    0.03    0.15    0.03    0.00    0.00   43.56    3.97       ?       ?      ?      ? 
1 1 1    4   19  -12 o  7  199.14   15.69    3.22    0.47    3.22    0.47    0.00    0.00  199.14   15.69       ?       ?      ?      ? 
1 1 1    4   19   -9 o  8  149.66    6.01    1.69    0.13    1.69    0.13    0.00    0.00  149.66    6.01       ?       ?      ?      ? 
1 1 1    4   19   -6 o  2  305.65   15.35    7.13    0.70    7.13    0.70    0.00    0.00  305.65   15.35       ?       ?      ?      ? 
1 1 1    4   19   -3 o 15  240.90   10.10    4.38    0.36    4.38    0.36    0.00    0.00  240.90   10.10       ?       ?      ?      ? 
1 1 1    4   19    0 o  9   95.95    3.68    0.69    0.05    0.69    0.05    0.00    0.00   95.95    3.68       ?       ?      ?      ? 
1 1 1    4   19    3 o 17  257.20   12.98    5.01    0.50    5.01    0.50    0.00    0.00  257.20   12.98       ?       ?      ?      ? 
1 1 1    4   19    6 o 16  349.46   12.24    9.27    0.64    9.27    0.64    0.00    0.00  349.46   12.24       ?       ?      ?      ? 
1 1 1    4   19    9 o 12  201.86    9.73    3.10    0.29    3.10    0.29    0.00    0.00  201.86    9.73       ?       ?      ?      ? 
1 1 1    4   19   12 o 12  137.91    9.20    1.47    0.19    1.47    0.19    0.00    0.00  137.91    9.20       ?       ?      ?      ? 
1 1 1    4   19   15 f  0   36.97    4.27    0.11    0.02    0.11    0.02    0.00    0.00   36.97    4.27       ?       ?      ?      ? 
1 1 1    4   20  -16 o 12   11.31    4.83    0.01    0.01    0.01    0.01    0.00    0.00   11.31    4.83       ?       ?      ?      ? 
1 1 1    4   20  -13 o  5  119.03   12.48    1.18    0.22    1.18    0.22    0.00    0.00  119.03   12.48       ?       ?      ?      ? 
1 1 1    4   20  -10 o 12  144.17    8.61    1.59    0.19    1.59    0.19    0.00    0.00  144.17    8.61       ?       ?      ?      ? 
1 1 1    4   20   -7 o 11  174.80   11.96    2.33    0.31    2.33    0.31    0.00    0.00  174.80   11.96       ?       ?      ?      ? 
1 1 1    4   20   -4 o 17  360.54   26.78   10.16    1.44   10.16    1.44    0.00    0.00  360.54   26.78       ?       ?      ?      ? 
1 1 1    4   20   -1 o  5  343.59   22.12    9.05    1.14    9.05    1.14    0.00    0.00  343.59   22.12       ?       ?      ?      ? 
1 1 1    4   20    2 o  4  199.65   10.45    3.01    0.31    3.01    0.31    0.00    0.00  199.65   10.45       ?       ?      ?      ? 
1 1 1    4   20    5 o 14  223.69   12.27    3.80    0.41    3.80    0.41    0.00    0.00  223.69   12.27       ?       ?      ?      ? 
1 1 1    4   20    8 o  4  183.94   15.13    2.62    0.41    2.62    0.41    0.00    0.00  183.94   15.13       ?       ?      ?      ? 
1 1 1    4   20   11 o 18  144.90   10.73    1.63    0.23    1.63    0.23    0.00    0.00  144.90   10.73       ?       ?      ?      ? 
1 1 1    4   20   14 o 14   53.99    6.94    0.24    0.06    0.24    0.06    0.00    0.00   53.99    6.94       ?       ?      ?      ? 
1 1 1    4   21  -14 o  2   35.14    7.09    0.11    0.04    0.11    0.04    0.00    0.00   35.14    7.09       ?       ?      ?      ? 
1 1 1    4   21  -11 o  8   99.93    8.42    0.77    0.13    0.77    0.13    0.00    0.00   99.93    8.42       ?       ?      ?      ? 
1 1 1    4   21   -8 o  1   90.10    7.04    0.62    0.09    0.62    0.09    0.00    0.00   90.10    7.04       ?       ?      ?      ? 
1 1 1    4   21   -5 o  5  260.34   23.64    5.34    0.91    5.34    0.91    0.00    0.00  260.34   23.64       ?       ?      ?      ? 
1 1 1    4   21   -2 o  3  363.67   23.61   10.23    1.28   10.23    1.28    0.00    0.00  363.67   23.61       ?       ?      ?      ? 
1 1 1    4   21    1 o 12  306.48   14.48    7.13    0.66    7.13    0.66    0.00    0.00  306.48   14.48       ?       ?      ?      ? 
1 1 1    4   21    4 o 16  276.19   44.11    6.51    1.77    6.51    1.77    0.00    0.00  276.19   44.11       ?       ?      ?      ? 
1 1 1    4   21    7 o 16  167.99   12.61    2.17    0.32    2.17    0.32    0.00    0.00  167.99   12.61       ?       ?      ?      ? 
1 1 1    4   21   10 o  5   74.20   12.14    0.44    0.13    0.44    0.13    0.00    0.00   74.20   12.14       ?       ?      ?      ? 
1 1 1    4   21   13 o  3   53.13    8.00    0.23    0.06    0.23    0.06    0.00    0.00   53.13    8.00       ?       ?      ?      ? 
1 1 1    4   21   16 o 19    7.07    3.23    0.01    0.01    0.01    0.01    0.00    0.00    7.07    3.23       ?       ?      ?      ? 
1 1 1    4   22  -15 o 12   11.62    4.42    0.01    0.01    0.01    0.01    0.00    0.00   11.62    4.42       ?       ?      ?      ? 
1 1 1    4   22  -12 o  9  101.90    5.74    0.80    0.09    0.80    0.09    0.00    0.00  101.90    5.74       ?       ?      ?      ? 
1 1 1    4   22   -9 o  2  114.37    5.62    0.99    0.10    0.99    0.10    0.00    0.00  114.37    5.62       ?       ?      ?      ? 
1 1 1    4   22   -6 f  0  123.29    5.39    1.15    0.10    1.15    0.10    0.00    0.00  123.29    5.39       ?       ?      ?      ? 
1 1 1    4   22   -3 o  5  213.89    8.25    3.46    0.26    3.46    0.26    0.00    0.00  213.89    8.25       ?       ?      ?      ? 
1 1 1    4   22    0 o 18  262.52    8.09    5.20    0.32    5.20    0.32    0.00    0.00  262.52    8.09       ?       ?      ?      ? 
1 1 1    4   22    3 o  8  199.17    8.06    3.00    0.24    3.00    0.24    0.00    0.00  199.17    8.06       ?       ?      ?      ? 
1 1 1    4   22    6 o  5  179.45    6.18    2.43    0.17    2.43    0.17    0.00    0.00  179.45    6.18       ?       ?      ?      ? 
1 1 1    4   22    9 o 13  141.89    5.49    1.52    0.12    1.52    0.12    0.00    0.00  141.89    5.49       ?       ?      ?      ? 
1 1 1    4   22   12 f  0   73.29    4.04    0.41    0.04    0.41    0.04    0.00    0.00   73.29    4.04       ?       ?      ?      ? 
1 1 1    4   22   15 o  5   11.84    4.51    0.01    0.01    0.01    0.01    0.00    0.00   11.84    4.51       ?       ?      ?      ? 
1 1 1    4   23  -13 o  6   25.94    8.47    0.06    0.04    0.06    0.04    0.00    0.00   25.94    8.47       ?       ?      ?      ? 
1 1 1    4   23  -10 o 15   61.48    4.24    0.29    0.04    0.29    0.04    0.00    0.00   61.48    4.24       ?       ?      ?      ? 
1 1 1    4   23   -7 o  9  283.00   17.92    6.33    0.76    6.33    0.76    0.00    0.00  283.00   17.92       ?       ?      ?      ? 
1 1 1    4   23   -4 o 13  240.20   12.98    4.41    0.47    4.41    0.47    0.00    0.00  240.20   12.98       ?       ?      ?      ? 
1 1 1    4   23   -1 o  3  329.69   17.17    8.35    0.85    8.35    0.85    0.00    0.00  329.69   17.17       ?       ?      ?      ? 
1 1 1    4   23    2 o 17  172.52   14.21    2.28    0.36    2.28    0.36    0.00    0.00  172.52   14.21       ?       ?      ?      ? 
1 1 1    4   23    5 o  3  185.50   13.33    2.64    0.37    2.64    0.37    0.00    0.00  185.50   13.33       ?       ?      ?      ? 
1 1 1    4   23    8 o  2   99.29    5.51    0.75    0.08    0.75    0.08    0.00    0.00   99.29    5.51       ?       ?      ?      ? 
1 1 1    4   23   11 o 10   96.42    8.47    0.73    0.12    0.73    0.12    0.00    0.00   96.42    8.47       ?       ?      ?      ? 
1 1 1    4   23   14 o 10   24.35    8.92    0.10    0.04    0.10    0.04    0.00    0.00   24.35    8.92       ?       ?      ?      ? 
1 1 1    4   24  -14 o 19   15.73    6.62    0.03    0.03    0.03    0.03    0.00    0.00   15.73    6.62       ?       ?      ?      ? 
1 1 1    4   24  -11 o 16   65.85   10.67    0.35    0.10    0.35    0.10    0.00    0.00   65.85   10.67       ?       ?      ?      ? 
1 1 1    4   24   -8 o 18  145.10    9.75    1.62    0.21    1.62    0.21    0.00    0.00  145.10    9.75       ?       ?      ?      ? 
1 1 1    4   24   -5 o  7  120.68    9.06    1.11    0.16    1.11    0.16    0.00    0.00  120.68    9.06       ?       ?      ?      ? 
1 1 1    4   24   -2 o 14  217.14   18.98    3.68    0.61    3.68    0.61    0.00    0.00  217.14   18.98       ?       ?      ?      ? 
1 1 1    4   24    1 o 14  305.82   18.53    7.25    0.85    7.25    0.85    0.00    0.00  305.82   18.53       ?       ?      ?      ? 
1 1 1    4   24    4 o 19  164.45    9.37    2.06    0.23    2.06    0.23    0.00    0.00  164.45    9.37       ?       ?      ?      ? 
1 1 1    4   24    7 o 12  186.00   14.49    2.71    0.40    2.71    0.40    0.00    0.00  186.00   14.49       ?       ?      ?      ? 
1 1 1    4   24   10 o 17  101.65   13.01    0.83    0.19    0.83    0.19    0.00    0.00  101.65   13.01       ?       ?      ?      ? 
1 1 1    4   24   13 f  0   33.12    6.55    0.10    0.03    0.10    0.03    0.00    0.00   33.12    6.55       ?       ?      ?      ? 
1 1 1    4   25  -12 o 12   58.30    3.98    0.26    0.03    0.26    0.03    0.00    0.00   58.30    3.98       ?       ?      ?      ? 
1 1 1    4   25   -9 o  4  127.93    5.95    1.25    0.11    1.25    0.11    0.00    0.00  127.93    5.95       ?       ?      ?      ? 
1 1 1    4   25   -6 o 15  102.53    4.54    0.79    0.07    0.79    0.07    0.00    0.00  102.53    4.54       ?       ?      ?      ? 
1 1 1    4   25   -3 o 19  150.59   13.21    1.75    0.30    1.75    0.30    0.00    0.00  150.59   13.21       ?       ?      ?      ? 
1 1 1    4   25    0 o  4  129.75    4.31    1.27    0.08    1.27    0.08    0.00    0.00  129.75    4.31       ?       ?      ?      ? 
1 1 1    4   25    3 o 18  179.98    6.15    2.45    0.17    2.45    0.17    0.00    0.00  179.98    6.15       ?       ?      ?      ? 
1 1 1    4   25    6 o  8  163.23    6.15    2.02    0.15    2.02    0.15    0.00    0.00  163.23    6.15       ?       ?      ?      ? 
1 1 1    4   25    9 o 17   80.11    4.23    0.49    0.05    0.49    0.05    0.00    0.00   80.11    4.23       ?       ?      ?      ? 
1 1 1    4   25   12 o 16   47.06    3.72    0.17    0.03    0.17    0.03    0.00    0.00   47.06    3.72       ?       ?      ?      ? 
1 1 1    4   26  -13 o  9   10.53    4.25    0.01    0.01    0.01    0.01    0.00    0.00   10.53    4.25       ?       ?      ?      ? 
1 1 1    4   26  -10 o  1   73.31   23.37    0.57    0.29    0.57    0.29    0.00    0.00   73.31   23.37       ?       ?      ?      ? 
1 1 1    4   26   -7 o 15  127.21    8.60    1.24    0.16    1.24    0.16    0.00    0.00  127.21    8.60       ?       ?      ?      ? 
1 1 1    4   26   -4 o 10  160.33    9.37    1.96    0.22    1.96    0.22    0.00    0.00  160.33    9.37       ?       ?      ?      ? 
1 1 1    4   26   -1 o  1  145.18    9.10    1.61    0.20    1.61    0.20    0.00    0.00  145.18    9.10       ?       ?      ?      ? 
1 1 1    4   26    2 o  6  209.05   11.22    3.35    0.35    3.35    0.35    0.00    0.00  209.05   11.22       ?       ?      ?      ? 
1 1 1    4   26    5 o 19  112.51    7.19    0.96    0.12    0.96    0.12    0.00    0.00  112.51    7.19       ?       ?      ?      ? 
1 1 1    4   26    8 o  6  128.98    8.89    1.28    0.17    1.28    0.17    0.00    0.00  128.98    8.89       ?       ?      ?      ? 
1 1 1    4   26   11 o  5   23.62    7.15    0.04    0.03    0.04    0.03    0.00    0.00   23.62    7.15       ?       ?      ?      ? 
1 1 1    4   26   14 o 16    8.19    3.66    0.01    0.01    0.01    0.01    0.00    0.00    8.19    3.66       ?       ?      ?      ? 
1 1 1    4   27  -14 o 18       ?       ?    0.00    0.01    0.00    0.01    0.00    0.00       ?       ?       ?       ?      ?      ? 
1 1 1    4   27  -11 o 17   31.96   10.65    0.09    0.06    0.09    0.06    0.00    0.00   31.96   10.65       ?       ?      ?      ? 
1 1 1    4   27   -8 o 15   51.91    6.99    0.21    0.05    0.21    0.05    0.00    0.00   51.91    6.99       ?       ?      ?      ? 
1 1 1    4   27   -5 o 15  102.31   15.68    0.84    0.23    0.84    0.23    0.00    0.00  102.31   15.68       ?       ?      ?      ? 
1 1 1    4   27   -2 o 17  176.01   10.86    2.38    0.29    2.38    0.29    0.00    0.00  176.01   10.86       ?       ?      ?      ? 
1 1 1    4   27    1 o  4  242.89   14.63    4.59    0.53    4.59    0.53    0.00    0.00  242.89   14.63       ?       ?      ?      ? 
1 1 1    4   27    4 f  0  169.54   20.16    2.34    0.50    2.34    0.50    0.00    0.00  169.54   20.16       ?       ?      ?      ? 
1 1 1    4   27    7 o  8  108.54    8.77    0.91    0.14    0.91    0.14    0.00    0.00  108.54    8.77       ?       ?      ?      ? 
1 1 1    4   27   10 o  2  109.18   10.30    0.99    0.17    0.99    0.17    0.00    0.00  109.18   10.30       ?       ?      ?      ? 
1 1 1    4   27   13 o  6   13.20    5.39    0.02    0.02    0.02    0.02    0.00    0.00   13.20    5.39       ?       ?      ?      ? 
1 1 1    4   28  -12 o 13   12.42    4.76    0.01    0.01    0.01    0.01    0.00    0.00   12.42    4.76       ?       ?      ?      ? 
1 1 1    4   28   -9 o  9   87.51    6.54    0.60    0.09    0.60    0.09    0.00    0.00   87.51    6.54       ?       ?      ?      ? 
1 1 1    4   28   -6 f  0   74.30    2.89    0.42    0.03    0.42    0.03    0.00    0.00   74.30    2.89       ?       ?      ?      ? 
1 1 1    4   28   -3 o 12  211.59    7.98    3.41    0.25    3.41    0.25    0.00    0.00  211.59    7.98       ?       ?      ?      ? 
1 1 1    4   28    0 o  6   96.45    4.06    0.70    0.06    0.70    0.06    0.00    0.00   96.45    4.06       ?       ?      ?      ? 
1 1 1    4   28    3 o  9  146.51    7.50    1.63    0.16    1.63    0.16    0.00    0.00  146.51    7.50       ?       ?      ?      ? 
1 1 1    4   28    6 o 18  111.11    4.43    0.93    0.07    0.93    0.07    0.00    0.00  111.11    4.43       ?       ?      ?      ? 
1 1 1    4   28    9 o 17   67.02    4.45    0.34    0.04    0.34    0.04    0.00    0.00   67.02    4.45       ?       ?      ?      ? 
1 1 1    4   28   12 o 13   25.63    5.39    0.07    0.02    0.07    0.02    0.00    0.00   25.63    5.39       ?       ?      ?      ? 
1 1 1    4   29  -13 o 16       ?       ?    0.00    0.00    0.00    0.00    0.00    0.00       ?       ?       ?       ?      ?      ? 
1 1 1    4   29  -10 o  6   49.29    8.78    0.22    0.06    0.22    0.06    0.00    0.00   49.29    8.78       ?       ?      ?      ? 
1 1 1    4   29   -7 o 13   77.64    6.75    0.47    0.08    0.47    0.08    0.00    0.00   77.64    6.75       ?       ?      ?      ? 
1 1 1    4   29   -4 o  2  100.20    9.64    0.78    0.14    0.78    0.14    0.00    0.00  100.20    9.64       ?       ?      ?      ? 
1 1 1    4   29   -1 o 17   88.81    7.21    0.60    0.10    0.60    0.10    0.00    0.00   88.81    7.21       ?       ?      ?      ? 
1 1 1    4   29    2 o 16   81.00    7.36    0.50    0.09    0.50    0.09    0.00    0.00   81.00    7.36       ?       ?      ?      ? 
1 1 1    4   29    5 o 14  167.54   15.22    2.27    0.38    2.27    0.38    0.00    0.00  167.54   15.22       ?       ?      ?      ? 
1 1 1    4   29    8 f  0   76.29    8.40    0.46    0.09    0.46    0.09    0.00    0.00   76.29    8.40       ?       ?      ?      ? 
1 1 1    4   29   11 o 13   22.70    6.25    0.06    0.02    0.06    0.02    0.00    0.00   22.70    6.25       ?       ?      ?      ? 
1 1 1    4   30  -11 o 16   17.40    7.12    0.05    0.03    0.05    0.03    0.00    0.00   17.40    7.12       ?       ?      ?      ? 
1 1 1    4   30   -8 o 11   29.14    6.13    0.07    0.03    0.07    0.03    0.00    0.00   29.14    6.13       ?       ?      ?      ? 
1 1 1    4   30   -5 o  2   88.06    8.42    0.60    0.11    0.60    0.11    0.00    0.00   88.06    8.42       ?       ?      ?      ? 
1 1 1    4   30   -2 o 17  166.31   20.86    2.34    0.51    2.34    0.51    0.00    0.00  166.31   20.86       ?       ?      ?      ? 
1 1 1    4   30    1 o 14   96.25    6.35    0.71    0.09    0.71    0.09    0.00    0.00   96.25    6.35       ?       ?      ?      ? 
1 1 1    4   30    4 o  5  158.87   12.82    2.01    0.30    2.01    0.30    0.00    0.00  158.87   12.82       ?       ?      ?      ? 
1 1 1    4   30    7 o  1   42.75    4.93    0.14    0.03    0.14    0.03    0.00    0.00   42.75    4.93       ?       ?      ?      ? 
1 1 1    4   30   10 o 11   20.40    7.37    0.05    0.03    0.05    0.03    0.00    0.00   20.40    7.37       ?       ?      ?      ? 
1 1 1    4   31   -9 o  2   18.81    6.40    0.03    0.02    0.03    0.02    0.00    0.00   18.81    6.40       ?       ?      ?      ? 
1 1 1    4   31   -6 o 16   49.33    3.55    0.19    0.03    0.19    0.03    0.00    0.00   49.33    3.55       ?       ?      ?      ? 
1 1 1    4   31   -3 o 19   69.89    8.03    0.38    0.08    0.38    0.08    0.00    0.00   69.89    8.03       ?       ?      ?      ? 
1 1 1    4   31    0 o 18  104.40    3.89    0.82    0.06    0.82    0.06    0.00    0.00  104.40    3.89       ?       ?      ?      ? 
1 1 1    4   31    3 o  1   95.90    4.06    0.70    0.06    0.70    0.06    0.00    0.00   95.90    4.06       ?       ?      ?      ? 
1 1 1    4   31    6 o  3   52.31    2.84    0.21    0.02    0.21    0.02    0.00    0.00   52.31    2.84       ?       ?      ?      ? 
1 1 1    4   31    9 o 10   16.61    5.01    0.02    0.01    0.02    0.01    0.00    0.00   16.61    5.01       ?       ?      ?      ? 
1 1 1    4   32  -10 o 12   14.91    6.39    0.03    0.03    0.03    0.03    0.00    0.00   14.91    6.39       ?       ?      ?      ? 
1 1 1    4   32   -7 o 14   31.65    7.33    0.09    0.03    0.09    0.03    0.00    0.00   31.65    7.33       ?       ?      ?      ? 
1 1 1    4   32   -4 o 17   53.27    7.81    0.23    0.06    0.23    0.06    0.00    0.00   53.27    7.81       ?       ?      ?      ? 
1 1 1    4   32   -1 o  7   42.45    5.29    0.14    0.03    0.14    0.03    0.00    0.00   42.45    5.29       ?       ?      ?      ? 
1 1 1    4   32    2 o 17   83.50    9.20    0.55    0.11    0.55    0.11    0.00    0.00   83.50    9.20       ?       ?      ?      ? 
1 1 1    4   32    5 o  8   68.67    5.99    0.37    0.06    0.37    0.06    0.00    0.00   68.67    5.99       ?       ?      ?      ? 
1 1 1    4   32    8 o 17   36.84   13.60    0.22    0.10    0.22    0.10    0.00    0.00   36.84   13.60       ?       ?      ?      ? 
1 1 1    4   32   11 o 15    3.32    1.73    0.01    0.02    0.01    0.02    0.00    0.00    3.32    1.73       ?       ?      ?      ? 
1 1 1    4   33   -8 o 16   18.07    8.11    0.07    0.05    0.07    0.05    0.00    0.00   18.07    8.11       ?       ?      ?      ? 
1 1 1    4   33   -5 o  1   16.59    5.96    0.02    0.02    0.02    0.02    0.00    0.00   16.59    5.96       ?       ?      ?      ? 
1 1 1    4   33   -2 o 15   64.49   15.83    0.38    0.15    0.38    0.15    0.00    0.00   64.49   15.83       ?       ?      ?      ? 
1 1 1    4   33    1 f  0   39.96    5.44    0.12    0.03    0.12    0.03    0.00    0.00   39.96    5.44       ?       ?      ?      ? 
1 1 1    4   33    4 o 15   79.12    8.57    0.51    0.10    0.51    0.10    0.00    0.00   79.12    8.57       ?       ?      ?      ? 
1 1 1    4   33    7 o  2   18.65    6.53    0.03    0.02    0.03    0.02    0.00    0.00   18.65    6.53       ?       ?      ?      ? 
1 1 1    4   33   10 o  8    6.60    3.18    0.01    0.01    0.01    0.01    0.00    0.00    6.60    3.18       ?       ?      ?      ? 
1 1 1    4   34   -9 o 15    8.97    4.11    0.02    0.01    0.02    0.01    0.00    0.00    8.97    4.11       ?       ?      ?      ? 
1 1 1    4   34   -6 o 13   26.14    5.61    0.06    0.02    0.06    0.02    0.00    0.00   26.14    5.61       ?       ?      ?      ? 
1 1 1    4   34   -3 o 10   58.28    3.47    0.26    0.03    0.26    0.03    0.00    0.00   58.28    3.47       ?       ?      ?      ? 
1 1 1    4   34    0 o  5   85.98    4.58    0.57    0.06    0.57    0.06    0.00    0.00   85.98    4.58       ?       ?      ?      ? 
1 1 1    4   34    3 o  2   49.68    4.00    0.19    0.03    0.19    0.03    0.00    0.00   49.68    4.00       ?       ?      ?      ? 
1 1 1    4   34    6 o 10   26.30    4.18    0.06    0.02    0.06    0.02    0.00    0.00   26.30    4.18       ?       ?      ?      ? 
1 1 1    4   34    9 o  7    8.58    3.89    0.01    0.01    0.01    0.01    0.00    0.00    8.58    3.89       ?       ?      ?      ? 
1 1 1    4   35   -7 o  3   14.78    6.40    0.03    0.03    0.03    0.03    0.00    0.00   14.78    6.40       ?       ?      ?      ? 
1 1 1    4   35   -4 f  0   20.75    6.23    0.04    0.02    0.04    0.02    0.00    0.00   20.75    6.23       ?       ?      ?      ? 
1 1 1    4   35   -1 o  2   23.05    6.96    0.04    0.03    0.04    0.03    0.00    0.00   23.05    6.96       ?       ?      ?      ? 
1 1 1    4   35    2 o  6   44.56   10.88    0.19    0.07    0.19    0.07    0.00    0.00   44.56   10.88       ?       ?      ?      ? 
1 1 1    4   35    5 f  0   15.48    5.88    0.02    0.02    0.02    0.02    0.00    0.00   15.48    5.88       ?       ?      ?      ? 
1 1 1    4   35    8 o  5    9.09    4.34    0.02    0.02    0.02    0.02    0.00    0.00    9.09    4.34       ?       ?      ?      ? 
1 1 1    4   36   -5 o  9   11.75    4.72    0.01    0.01    0.01    0.01    0.00    0.00   11.75    4.72       ?       ?      ?      ? 
1 1 1    4   36   -2 o 15   25.43    8.46    0.08    0.04    0.08    0.04    0.00    0.00   25.43    8.46       ?       ?      ?      ? 
1 1 1    4   36    1 o 14   16.78    6.24    0.02    0.02    0.02    0.02    0.00    0.00   16.78    6.24       ?       ?      ?      ? 
1 1 1    4   36    4 f  0   18.87    8.06    0.08    0.04    0.08    0.04    0.00    0.00   18.87    8.06       ?       ?      ?      ? 
1 1 1    4   36    7 o  9    7.50    3.56    0.01    0.01    0.01    0.01    0.00    0.00    7.50    3.56       ?       ?      ?      ? 
1 1 1    4   37   -6 o  4    4.72    2.37    0.01    0.01    0.01    0.01    0.00    0.00    4.72    2.37       ?       ?      ?      ? 
1 1 1    4   37   -3 o 11   19.86    5.20    0.04    0.02    0.04    0.02    0.00    0.00   19.86    5.20       ?       ?      ?      ? 
1 1 1    4   37    0 f  0   19.98    8.28    0.09    0.04    0.09    0.04    0.00    0.00   19.98    8.28       ?       ?      ?      ? 
1 1 1    4   37    3 o 18   21.54    5.33    0.05    0.02    0.05    0.02    0.00    0.00   21.54    5.33       ?       ?      ?      ? 
1 1 1    4   37    6 o 14    4.74    2.46    0.02    0.02    0.02    0.02    0.00    0.00    4.74    2.46       ?       ?      ?      ? 
1 1 1    4   38   -4 o  7    5.86    2.82    0.01    0.01    0.01    0.01    0.00    0.00    5.86    2.82       ?       ?      ?      ? 
1 1 1    4   38   -1 o 12    9.21    3.65    0.01    0.01    0.01    0.01    0.00    0.00    9.21    3.65       ?       ?      ?      ? 
1 1 1    4   38    2 o 15   10.57    4.42    0.01    0.01    0.01    0.01    0.00    0.00   10.57    4.42       ?       ?      ?      ? 
1 1 1    4   38    5 o 12       ?       ?    0.00    0.01    0.00    0.01    0.00    0.00       ?       ?       ?       ?      ?      ? 
1 1 1    4   39   -2 o  2    2.36    1.23    0.00    0.00    0.00    0.00    0.00    0.00    2.36    1.23       ?       ?      ?      ? 
1 1 1    4   39    1 o 13    4.18    2.11    0.01    0.01    0.01    0.01    0.00    0.00    4.18    2.11       ?       ?      ?      ? 
1 1 1    5    1  -17 f  0   37.79    6.24    0.11    0.03    0.11    0.03    0.00    0.00   37.79    6.24       ?       ?      ?      ? 
1 1 1    5    1  -14 o 15  154.42   10.68    1.83    0.25    1.83    0.25    0.00    0.00  154.42   10.68       ?       ?      ?      ? 
1 1 1    5    1  -11 f  0  191.87   10.79    2.79    0.31    2.79    0.31    0.00    0.00  191.87   10.79       ?       ?      ?      ? 
1 1 1    5    1   -8 o  3  715.14   31.21   39.01    3.34   39.01    3.34    0.00    0.00  715.14   31.21       ?       ?      ?      ? 
1 1 1    5    1   -5 o 15  385.88   29.31   11.49    1.69   11.49    1.69    0.00    0.00  385.88   29.31       ?       ?      ?      ? 
1 1 1    5    1   -2 o 11  615.57   25.11   28.74    2.32   28.74    2.32    0.00    0.00  615.57   25.11       ?       ?      ?      ? 
1 1 1    5    1    1 o  9  269.19   18.24    5.49    0.73    5.49    0.73    0.00    0.00  269.19   18.24       ?       ?      ?      ? 
1 1 1    5    1    4 o 19  523.66   23.46   20.89    1.84   20.89    1.84    0.00    0.00  523.66   23.46       ?       ?      ?      ? 
1 1 1    5    1    7 o 15  401.43   19.55   12.19    1.17   12.19    1.17    0.00    0.00  401.43   19.55       ?       ?      ?      ? 
1 1 1    5    1   10 o 11  216.82   13.00    3.56    0.42    3.56    0.42    0.00    0.00  216.82   13.00       ?       ?      ?      ? 
1 1 1    5    1   13 o 15  204.03   13.11    3.20    0.40    3.20    0.40    0.00    0.00  204.03   13.11       ?       ?      ?      ? 
1 1 1    5    1   16 o 19  134.14   17.50    1.54    0.34    1.54    0.34    0.00    0.00  134.14   17.50       ?       ?      ?      ? 
1 1 1    5    1   19 o 12   11.30    4.73    0.01    0.01    0.01    0.01    0.00    0.00   11.30    4.73       ?       ?      ?      ? 
1 1 1    5    2  -18 o 15   26.65    5.02    0.06    0.02    0.06    0.02    0.00    0.00   26.65    5.02       ?       ?      ?      ? 
1 1 1    5    2  -15 o 10  122.75    5.70    1.14    0.10    1.14    0.10    0.00    0.00  122.75    5.70       ?       ?      ?      ? 
1 1 1    5    2  -12 f  0  302.41   12.46    6.96    0.56    6.96    0.56    0.00    0.00  302.41   12.46       ?       ?      ?      ? 
1 1 1    5    2   -9 o 12  279.83   10.17    5.90    0.43    5.90    0.43    0.00    0.00  279.83   10.17       ?       ?      ?      ? 
1 1 1    5    2   -6 o 19  525.80   19.79   20.92    1.56   20.92    1.56    0.00    0.00  525.80   19.79       ?       ?      ?      ? 
1 1 1    5    2   -3 o  6  410.57   13.14   12.71    0.81   12.71    0.81    0.00    0.00  410.57   13.14       ?       ?      ?      ? 
1 1 1    5    2    0 o 13  504.99   11.89   19.18    0.90   19.18    0.90    0.00    0.00  504.99   11.89       ?       ?      ?      ? 
1 1 1    5    2    3 o  6  382.57   12.06   11.03    0.69   11.03    0.69    0.00    0.00  382.57   12.06       ?       ?      ?      ? 
1 1 1    5    2    6 o 15  480.14   17.65   17.42    1.27   17.42    1.27    0.00    0.00  480.14   17.65       ?       ?      ?      ? 
1 1 1    5    2    9 o  1  342.69   15.69    8.88    0.81    8.88    0.81    0.00    0.00  342.69   15.69       ?       ?      ?      ? 
1 1 1    5    2   12 o  6  260.32   10.68    5.14    0.42    5.14    0.42    0.00    0.00  260.32   10.68       ?       ?      ?      ? 
1 1 1    5    2   15 o 17  112.23    5.22    0.95    0.09    0.95    0.09    0.00    0.00  112.23    5.22       ?       ?      ?      ? 
1 1 1    5    2   18 o  7   29.37    4.65    0.07    0.02    0.07    0.02    0.00    0.00   29.37    4.65       ?       ?      ?      ? 
1 1 1    5    3  -19 o  5    9.65    4.16    0.01    0.01    0.01    0.01    0.00    0.00    9.65    4.16       ?       ?      ?      ? 
1 1 1    5    3  -16 o 17   82.43    7.20    0.53    0.09    0.53    0.09    0.00    0.00   82.43    7.20       ?       ?      ?      ? 
1 1 1    5    3  -13 o 19  155.42   14.92    1.88    0.34    1.88    0.34    0.00    0.00  155.42   14.92       ?       ?      ?      ? 
1 1 1    5    3  -10 o  7  257.08   15.69    5.02    0.60    5.02    0.60    0.00    0.00  257.08   15.69       ?       ?      ?      ? 
1 1 1    5    3   -7 o 10  792.59   32.79   47.89    3.89   47.89    3.89    0.00    0.00  792.59   32.79       ?       ?      ?      ? 
1 1 1    5    3   -4 f  0  432.93   18.20   14.22    1.18   14.22    1.18    0.00    0.00  432.93   18.20       ?       ?      ?      ? 
1 1 1    5    3   -1 o 11  506.79   18.58   19.40    1.41   19.40    1.41    0.00    0.00  506.79   18.58       ?       ?      ?      ? 
1 1 1    5    3    2 o  6  527.96   19.18   21.08    1.52   21.08    1.52    0.00    0.00  527.96   19.18       ?       ?      ?      ? 
1 1 1    5    3    5 o  3  316.60   17.92    7.61    0.85    7.61    0.85    0.00    0.00  316.60   17.92       ?       ?      ?      ? 
1 1 1    5    3    8 o 13  405.10   26.67   12.51    1.61   12.51    1.61    0.00    0.00  405.10   26.67       ?       ?      ?      ? 
1 1 1    5    3   11 o  6   79.26    8.60    0.48    0.10    0.48    0.10    0.00    0.00   79.26    8.60       ?       ?      ?      ? 
1 1 1    5    3   14 o 12  107.46    7.80    0.88    0.13    0.88    0.13    0.00    0.00  107.46    7.80       ?       ?      ?      ? 
1 1 1    5    3   17 o 11   58.53    6.70    0.27    0.06    0.27    0.06    0.00    0.00   58.53    6.70       ?       ?      ?      ? 
1 1 1    5    4  -17 o 16   34.75    9.20    0.10    0.05    0.10    0.05    0.00    0.00   34.75    9.20       ?       ?      ?      ? 
1 1 1    5    4  -14 o  1  169.60   12.72    2.24    0.32    2.24    0.32    0.00    0.00  169.60   12.72       ?       ?      ?      ? 
1 1 1    5    4  -11 o  6  167.40   13.66    2.14    0.34    2.14    0.34    0.00    0.00  167.40   13.66       ?       ?      ?      ? 
1 1 1    5    4   -8 o  3  552.23   30.89   23.32    2.55   23.32    2.55    0.00    0.00  552.23   30.89       ?       ?      ?      ? 
1 1 1    5    4   -5 o 18  393.51   23.70   11.81    1.39   11.81    1.39    0.00    0.00  393.51   23.70       ?       ?      ?      ? 
1 1 1    5    4   -2 o  5  378.35   20.27   10.86    1.15   10.86    1.15    0.00    0.00  378.35   20.27       ?       ?      ?      ? 
1 1 1    5    4    1 o  2  494.62   20.83   18.52    1.54   18.52    1.54    0.00    0.00  494.62   20.83       ?       ?      ?      ? 
1 1 1    5    4    4 o  1  296.83   18.05    6.70    0.80    6.70    0.80    0.00    0.00  296.83   18.05       ?       ?      ?      ? 
1 1 1    5    4    7 o 19  507.63   25.68   19.56    1.95   19.56    1.95    0.00    0.00  507.63   25.68       ?       ?      ?      ? 
1 1 1    5    4   10 o 19  352.15   37.21    9.87    1.94    9.87    1.94    0.00    0.00  352.15   37.21       ?       ?      ?      ? 
1 1 1    5    4   13 o 19  179.42   10.75    2.46    0.29    2.46    0.29    0.00    0.00  179.42   10.75       ?       ?      ?      ? 
1 1 1    5    4   16 o 19   88.15    9.32    0.61    0.12    0.61    0.12    0.00    0.00   88.15    9.32       ?       ?      ?      ? 
1 1 1    5    4   19 o 14   10.04    4.86    0.02    0.02    0.02    0.02    0.00    0.00   10.04    4.86       ?       ?      ?      ? 
1 1 1    5    5  -18 o  9   33.09    9.96    0.20    0.05    0.20    0.05    0.00    0.00   33.09    9.96       ?       ?      ?      ? 
1 1 1    5    5  -15 o 13  162.40    7.84    2.02    0.19    2.02    0.19    0.00    0.00  162.40    7.84       ?       ?      ?      ? 
1 1 1    5    5  -12 f  0  249.45   11.58    4.74    0.43    4.74    0.43    0.00    0.00  249.45   11.58       ?       ?      ?      ? 
1 1 1    5    5   -9 o 10  204.67    9.05    3.16    0.28    3.16    0.28    0.00    0.00  204.67    9.05       ?       ?      ?      ? 
1 1 1    5    5   -6 o  4  433.12   15.13   14.15    0.98   14.15    0.98    0.00    0.00  433.12   15.13       ?       ?      ?      ? 
1 1 1    5    5   -3 o  5  507.88   13.62   19.47    1.04   19.47    1.04    0.00    0.00  507.88   13.62       ?       ?      ?      ? 
1 1 1    5    5    0 o 18  559.36   12.95   23.56    1.09   23.56    1.09    0.00    0.00  559.36   12.95       ?       ?      ?      ? 
1 1 1    5    5    3 o  5  423.05   14.54   13.53    0.92   13.53    0.92    0.00    0.00  423.05   14.54       ?       ?      ?      ? 
1 1 1    5    5    6 o  4  392.68   12.58   11.61    0.74   11.61    0.74    0.00    0.00  392.68   12.58       ?       ?      ?      ? 
1 1 1    5    5    9 o 10  169.10    9.22    2.16    0.23    2.16    0.23    0.00    0.00  169.10    9.22       ?       ?      ?      ? 
1 1 1    5    5   12 f  0  245.53   10.00    4.58    0.37    4.58    0.37    0.00    0.00  245.53   10.00       ?       ?      ?      ? 
1 1 1    5    5   15 o 13  118.67   12.34    1.11    0.22    1.11    0.22    0.00    0.00  118.67   12.34       ?       ?      ?      ? 
1 1 1    5    5   18 o  9   41.25   10.31    0.30    0.06    0.30    0.06    0.00    0.00   41.25   10.31       ?       ?      ?      ? 
1 1 1    5    6  -19 o 12    5.20    2.59    0.01    0.01    0.01    0.01    0.00    0.00    5.20    2.59       ?       ?      ?      ? 
1 1 1    5    6  -16 o 11   49.76    6.12    0.19    0.04    0.19    0.04    0.00    0.00   49.76    6.12       ?       ?      ?      ? 
1 1 1    5    6  -13 o 12  115.50    6.19    1.01    0.11    1.01    0.11    0.00    0.00  115.50    6.19       ?       ?      ?      ? 
1 1 1    5    6  -10 o  5  413.82   32.33   13.49    1.99   13.49    1.99    0.00    0.00  413.82   32.33       ?       ?      ?      ? 
1 1 1    5    6   -7 f  0  556.31   34.68   23.72    2.88   23.72    2.88    0.00    0.00  556.31   34.68       ?       ?      ?      ? 
1 1 1    5    6   -4 o  6  234.81   12.25    4.17    0.43    4.17    0.43    0.00    0.00  234.81   12.25       ?       ?      ?      ? 
1 1 1    5    6   -1 o  8  417.93   21.00   13.27    1.31   13.27    1.31    0.00    0.00  417.93   21.00       ?       ?      ?      ? 
1 1 1    5    6    2 o  2   92.19    9.92    0.65    0.14    0.65    0.14    0.00    0.00   92.19    9.92       ?       ?      ?      ? 
1 1 1    5    6    5 o  3  346.95   13.39    9.08    0.70    9.08    0.70    0.00    0.00  346.95   13.39       ?       ?      ?      ? 
1 1 1    5    6    8 o 13  343.85   20.37    8.98    1.05    8.98    1.05    0.00    0.00  343.85   20.37       ?       ?      ?      ? 
1 1 1    5    6   11 o  2  115.90    6.15    1.01    0.11    1.01    0.11    0.00    0.00  115.90    6.15       ?       ?      ?      ? 
1 1 1    5    6   14 o 18  148.34   10.43    1.70    0.23    1.70    0.23    0.00    0.00  148.34   10.43       ?       ?      ?      ? 
1 1 1    5    6   17 o 16   36.45    7.70    0.11    0.04    0.11    0.04    0.00    0.00   36.45    7.70       ?       ?      ?      ? 
1 1 1    5    7  -17 o  5   49.49   10.98    0.23    0.08    0.23    0.08    0.00    0.00   49.49   10.98       ?       ?      ?      ? 
1 1 1    5    7  -14 o 16   95.45    7.04    0.69    0.10    0.69    0.10    0.00    0.00   95.45    7.04       ?       ?      ?      ? 
1 1 1    5    7  -11 o 17  151.37   15.31    1.77    0.34    1.77    0.34    0.00    0.00  151.37   15.31       ?       ?      ?      ? 
1 1 1    5    7   -8 o 14  200.11   14.34    3.03    0.43    3.03    0.43    0.00    0.00  200.11   14.34       ?       ?      ?      ? 
1 1 1    5    7   -5 o  5  642.73   34.17   31.61    3.29   31.61    3.29    0.00    0.00  642.73   34.17       ?       ?      ?      ? 
1 1 1    5    7   -2 o  5  568.53   26.42   24.78    2.25   24.78    2.25    0.00    0.00  568.53   26.42       ?       ?      ?      ? 
1 1 1    5    7    1 o  9  385.23   21.58   11.31    1.24   11.31    1.24    0.00    0.00  385.23   21.58       ?       ?      ?      ? 
1 1 1    5    7    4 o  3  383.07   21.82   11.16    1.25   11.16    1.25    0.00    0.00  383.07   21.82       ?       ?      ?      ? 
1 1 1    5    7    7 o  8  391.92   26.18   11.70    1.53   11.70    1.53    0.00    0.00  391.92   26.18       ?       ?      ?      ? 
1 1 1    5    7   10 o 13  321.36   18.91    7.91    0.91    7.91    0.91    0.00    0.00  321.36   18.91       ?       ?      ?      ? 
1 1 1    5    7   13 o  5  199.34   15.26    3.10    0.45    3.10    0.45    0.00    0.00  199.34   15.26       ?       ?      ?      ? 
1 1 1    5    7   16 o  3   69.68   10.65    0.40    0.11    0.40    0.11    0.00    0.00   69.68   10.65       ?       ?      ?      ? 
1 1 1    5    7   19 o 14    3.01    1.56    0.00    0.01    0.00    0.01    0.00    0.00    3.01    1.56       ?       ?      ?      ? 
1 1 1    5    8  -18 o  5   25.37    5.56    0.07    0.02    0.07    0.02    0.00    0.00   25.37    5.56       ?       ?      ?      ? 
1 1 1    5    8  -15 o 13  108.22    5.16    0.89    0.08    0.89    0.08    0.00    0.00  108.22    5.16       ?       ?      ?      ? 
1 1 1    5    8  -12 o 18  153.65    8.63    1.79    0.20    1.79    0.20    0.00    0.00  153.65    8.63       ?       ?      ?      ? 
1 1 1    5    8   -9 f  0  279.41   11.05    5.90    0.46    5.90    0.46    0.00    0.00  279.41   11.05       ?       ?      ?      ? 
1 1 1    5    8   -6 o 11  641.77   18.46   31.09    1.78   31.09    1.78    0.00    0.00  641.77   18.46       ?       ?      ?      ? 
1 1 1    5    8   -3 o 10  489.99   15.98   18.15    1.17   18.15    1.17    0.00    0.00  489.99   15.98       ?       ?      ?      ? 
1 1 1    5    8    0 o  6  277.98    8.11    5.82    0.34    5.82    0.34    0.00    0.00  277.98    8.11       ?       ?      ?      ? 
1 1 1    5    8    3 o 19  585.69   16.39   25.93    1.44   25.93    1.44    0.00    0.00  585.69   16.39       ?       ?      ?      ? 
1 1 1    5    8    6 o 18  663.87   19.72   33.29    1.96   33.29    1.96    0.00    0.00  663.87   19.72       ?       ?      ?      ? 
1 1 1    5    8    9 o  1  332.92   14.11    8.39    0.70    8.39    0.70    0.00    0.00  332.92   14.11       ?       ?      ?      ? 
1 1 1    5    8   12 o  7  188.75    8.60    2.70    0.24    2.70    0.24    0.00    0.00  188.75    8.60       ?       ?      ?      ? 
1 1 1    5    8   15 o 18  169.20    7.80    2.20    0.20    2.20    0.20    0.00    0.00  169.20    7.80       ?       ?      ?      ? 
1 1 1    5    8   18 o  9   27.14    5.55    0.08    0.02    0.08    0.02    0.00    0.00   27.14    5.55       ?       ?      ?      ? 
1 1 1    5    9  -16 o 11   53.24    7.07    0.22    0.06    0.22    0.06    0.00    0.00   53.24    7.07       ?       ?      ?      ? 
1 1 1    5    9  -13 o 19  100.70   11.57    0.79    0.17    0.79    0.17    0.00    0.00  100.70   11.57       ?       ?      ?      ? 
1 1 1    5    9  -10 o 19  278.02   18.04    5.93    0.75    5.93    0.75    0.00    0.00  278.02   18.04       ?       ?      ?      ? 
1 1 1    5    9   -7 o  8  362.66   26.93   10.06    1.46   10.06    1.46    0.00    0.00  362.66   26.93       ?       ?      ?      ? 
1 1 1    5    9   -4 o  5  569.42   21.86   24.54    1.87   24.54    1.87    0.00    0.00  569.42   21.86       ?       ?      ?      ? 
1 1 1    5    9   -1 o 17  451.86   24.79   15.60    1.68   15.60    1.68    0.00    0.00  451.86   24.79       ?       ?      ?      ? 
1 1 1    5    9    2 o 10  398.79   20.56   12.08    1.23   12.08    1.23    0.00    0.00  398.79   20.56       ?       ?      ?      ? 
1 1 1    5    9    5 o 19  351.82   17.25    9.35    0.91    9.35    0.91    0.00    0.00  351.82   17.25       ?       ?      ?      ? 
1 1 1    5    9    8 o  8  549.79   31.00   23.29    2.55   23.29    2.55    0.00    0.00  549.79   31.00       ?       ?      ?      ? 
1 1 1    5    9   11 o  8  127.96    8.10    1.24    0.15    1.24    0.15    0.00    0.00  127.96    8.10       ?       ?      ?      ? 
1 1 1    5    9   14 o  8  145.02   20.30    1.75    0.43    1.75    0.43    0.00    0.00  145.02   20.30       ?       ?      ?      ? 
1 1 1    5    9   17 o 19   44.73    9.78    0.19    0.06    0.19    0.06    0.00    0.00   44.73    9.78       ?       ?      ?      ? 
1 1 1    5   10  -17 o  4   25.32    9.06    0.07    0.04    0.07    0.04    0.00    0.00   25.32    9.06       ?       ?      ?      ? 
1 1 1    5   10  -14 o  1   66.78    5.55    0.34    0.06    0.34    0.06    0.00    0.00   66.78    5.55       ?       ?      ?      ? 
1 1 1    5   10  -11 o  9  264.67   25.17    5.60    0.99    5.60    0.99    0.00    0.00  264.67   25.17       ?       ?      ?      ? 
1 1 1    5   10   -8 o  6  424.54   21.51   13.74    1.37   13.74    1.37    0.00    0.00  424.54   21.51       ?       ?      ?      ? 
1 1 1    5   10   -5 o 16  221.63   10.42    3.70    0.35    3.70    0.35    0.00    0.00  221.63   10.42       ?       ?      ?      ? 
1 1 1    5   10   -2 o 18  669.83   37.42   34.60    3.75   34.60    3.75    0.00    0.00  669.83   37.42       ?       ?      ?      ? 
1 1 1    5   10    1 o  5  505.11   25.52   19.45    1.93   19.45    1.93    0.00    0.00  505.11   25.52       ?       ?      ?      ? 
1 1 1    5   10    4 o  1  678.83   30.33   35.07    3.08   35.07    3.08    0.00    0.00  678.83   30.33       ?       ?      ?      ? 
1 1 1    5   10    7 o  4  173.51    9.33    2.27    0.24    2.27    0.24    0.00    0.00  173.51    9.33       ?       ?      ?      ? 
1 1 1    5   10   10 o  1  158.04    8.89    1.89    0.21    1.89    0.21    0.00    0.00  158.04    8.89       ?       ?      ?      ? 
1 1 1    5   10   13 o  4   24.90    7.21    0.05    0.03    0.05    0.03    0.00    0.00   24.90    7.21       ?       ?      ?      ? 
1 1 1    5   10   16 o 11   37.74    5.86    0.11    0.03    0.11    0.03    0.00    0.00   37.74    5.86       ?       ?      ?      ? 
1 1 1    5   11  -18 o 14    9.87    4.00    0.01    0.01    0.01    0.01    0.00    0.00    9.87    4.00       ?       ?      ?      ? 
1 1 1    5   11  -15 o  1   63.34    5.66    0.31    0.05    0.31    0.05    0.00    0.00   63.34    5.66       ?       ?      ?      ? 
1 1 1    5   11  -12 o 10  160.53    5.58    1.95    0.13    1.95    0.13    0.00    0.00  160.53    5.58       ?       ?      ?      ? 
1 1 1    5   11   -9 o 17  244.77   12.68    4.55    0.46    4.55    0.46    0.00    0.00  244.77   12.68       ?       ?      ?      ? 
1 1 1    5   11   -6 o 17  383.44   12.64   11.08    0.73   11.08    0.73    0.00    0.00  383.44   12.64       ?       ?      ?      ? 
1 1 1    5   11   -3 o  8  639.31   16.98   30.82    1.63   30.82    1.63    0.00    0.00  639.31   16.98       ?       ?      ?      ? 
1 1 1    5   11    0 o  3  569.29   15.21   24.44    1.30   24.44    1.30    0.00    0.00  569.29   15.21       ?       ?      ?      ? 
1 1 1    5   11    3 o 17  452.30   16.70   15.44    1.13   15.44    1.13    0.00    0.00  452.30   16.70       ?       ?      ?      ? 
1 1 1    5   11    6 o  7  363.80   12.92    9.98    0.70    9.98    0.70    0.00    0.00  363.80   12.92       ?       ?      ?      ? 
1 1 1    5   11    9 o 16  251.25   11.33    4.78    0.43    4.78    0.43    0.00    0.00  251.25   11.33       ?       ?      ?      ? 
1 1 1    5   11   12 o 13  213.65   11.09    3.50    0.35    3.50    0.35    0.00    0.00  213.65   11.09       ?       ?      ?      ? 
1 1 1    5   11   15 o 16   91.31    5.36    0.64    0.07    0.64    0.07    0.00    0.00   91.31    5.36       ?       ?      ?      ? 
1 1 1    5   11   18 o 14   13.02    5.20    0.02    0.02    0.02    0.02    0.00    0.00   13.02    5.20       ?       ?      ?      ? 
1 1 1    5   12  -16 o 11   25.05    6.72    0.05    0.03    0.05    0.03    0.00    0.00   25.05    6.72       ?       ?      ?      ? 
1 1 1    5   12  -13 o  1  159.28   12.79    1.98    0.30    1.98    0.30    0.00    0.00  159.28   12.79       ?       ?      ?      ? 
1 1 1    5   12  -10 f  0   88.02    6.44    0.59    0.08    0.59    0.08    0.00    0.00   88.02    6.44       ?       ?      ?      ? 
1 1 1    5   12   -7 o 11  438.35   34.68   14.96    2.26   14.96    2.26    0.00    0.00  438.35   34.68       ?       ?      ?      ? 
1 1 1    5   12   -4 o 14  561.16   34.95   24.13    2.93   24.13    2.93    0.00    0.00  561.16   34.95       ?       ?      ?      ? 
1 1 1    5   12   -1 o  2  592.32   24.49   26.59    2.17   26.59    2.17    0.00    0.00  592.32   24.49       ?       ?      ?      ? 
1 1 1    5   12    2 o 15  583.77   31.02   25.97    2.71   25.97    2.71    0.00    0.00  583.77   31.02       ?       ?      ?      ? 
1 1 1    5   12    5 o 19  543.47   28.18   22.52    2.29   22.52    2.29    0.00    0.00  543.47   28.18       ?       ?      ?      ? 
1 1 1    5   12    8 o 19  322.62   18.48    7.94    0.89    7.94    0.89    0.00    0.00  322.62   18.48       ?       ?      ?      ? 
1 1 1    5   12   11 o 17  146.31   12.88    1.65    0.28    1.65    0.28    0.00    0.00  146.31   12.88       ?       ?      ?      ? 
1 1 1    5   12   14 o  8  129.72   11.02    1.32    0.21    1.32    0.21    0.00    0.00  129.72   11.02       ?       ?      ?      ? 
1 1 1    5   12   17 o  3   16.19    7.40    0.04    0.04    0.04    0.04    0.00    0.00   16.19    7.40       ?       ?      ?      ? 
1 1 1    5   13  -17 o 11   17.57    7.45    0.06    0.03    0.06    0.03    0.00    0.00   17.57    7.45       ?       ?      ?      ? 
1 1 1    5   13  -14 o 12  120.35   10.69    1.14    0.19    1.14    0.19    0.00    0.00  120.35   10.69       ?       ?      ?      ? 
1 1 1    5   13  -11 o 16  100.97    7.44    0.77    0.11    0.77    0.11    0.00    0.00  100.97    7.44       ?       ?      ?      ? 
1 1 1    5   13   -8 o 14  113.78    7.84    0.98    0.13    0.98    0.13    0.00    0.00  113.78    7.84       ?       ?      ?      ? 
1 1 1    5   13   -5 o  8  505.16   23.73   19.40    1.80   19.40    1.80    0.00    0.00  505.16   23.73       ?       ?      ?      ? 
1 1 1    5   13   -2 o  7  442.02   29.56   14.90    1.95   14.90    1.95    0.00    0.00  442.02   29.56       ?       ?      ?      ? 
1 1 1    5   13    1 o  3  364.12   24.44   10.07    1.33   10.07    1.33    0.00    0.00  364.12   24.44       ?       ?      ?      ? 
1 1 1    5   13    4 o  3  477.02   30.94   17.41    2.20   17.41    2.20    0.00    0.00  477.02   30.94       ?       ?      ?      ? 
1 1 1    5   13    7 o 18  202.94   11.53    3.12    0.35    3.12    0.35    0.00    0.00  202.94   11.53       ?       ?      ?      ? 
1 1 1    5   13   10 o 12  110.58    7.30    0.93    0.12    0.93    0.12    0.00    0.00  110.58    7.30       ?       ?      ?      ? 
1 1 1    5   13   13 o  4   78.56    6.15    0.47    0.07    0.47    0.07    0.00    0.00   78.56    6.15       ?       ?      ?      ? 
1 1 1    5   13   16 o 17   16.85    5.99    0.02    0.02    0.02    0.02    0.00    0.00   16.85    5.99       ?       ?      ?      ? 
1 1 1    5   14  -18 o 14       ?       ?    0.01    0.01    0.01    0.01    0.00    0.00       ?       ?       ?       ?      ?      ? 
1 1 1    5   14  -15 o 13   39.49    5.15    0.12    0.03    0.12    0.03    0.00    0.00   39.49    5.15       ?       ?      ?      ? 
1 1 1    5   14  -12 o  9  155.40    5.42    1.83    0.13    1.83    0.13    0.00    0.00  155.40    5.42       ?       ?      ?      ? 
1 1 1    5   14   -9 o 11  234.19    9.68    4.15    0.34    4.15    0.34    0.00    0.00  234.19    9.68       ?       ?      ?      ? 
1 1 1    5   14   -6 o 15  452.32   14.80   15.47    1.00   15.47    1.00    0.00    0.00  452.32   14.80       ?       ?      ?      ? 
1 1 1    5   14   -3 o 16  424.50   15.71   13.60    1.00   13.60    1.00    0.00    0.00  424.50   15.71       ?       ?      ?      ? 
1 1 1    5   14    0 o 18  589.87   15.92   26.23    1.41   26.23    1.41    0.00    0.00  589.87   15.92       ?       ?      ?      ? 
1 1 1    5   14    3 o 10  288.19   15.01    6.28    0.65    6.28    0.65    0.00    0.00  288.19   15.01       ?       ?      ?      ? 
1 1 1    5   14    6 o 15  437.76   13.91   14.48    0.91   14.48    0.91    0.00    0.00  437.76   13.91       ?       ?      ?      ? 
1 1 1    5   14    9 o  6  273.97   11.26    5.70    0.46    5.70    0.46    0.00    0.00  273.97   11.26       ?       ?      ?      ? 
1 1 1    5   14   12 o 11  196.44    8.16    2.94    0.24    2.94    0.24    0.00    0.00  196.44    8.16       ?       ?      ?      ? 
1 1 1    5   14   15 o  6   77.27    5.33    0.46    0.06    0.46    0.06    0.00    0.00   77.27    5.33       ?       ?      ?      ? 
1 1 1    5   14   18 o  8       ?       ?    0.01    0.01    0.01    0.01    0.00    0.00       ?       ?       ?       ?      ?      ? 
1 1 1    5   15  -16 o 18   12.50    4.72    0.01    0.01    0.01    0.01    0.00    0.00   12.50    4.72       ?       ?      ?      ? 
1 1 1    5   15  -13 o  5  127.05    9.83    1.25    0.19    1.25    0.19    0.00    0.00  127.05    9.83       ?       ?      ?      ? 
1 1 1    5   15  -10 o  9   29.86    7.15    0.07    0.03    0.07    0.03    0.00    0.00   29.86    7.15       ?       ?      ?      ? 
1 1 1    5   15   -7 o 12  304.06   22.69    7.13    1.03    7.13    1.03    0.00    0.00  304.06   22.69       ?       ?      ?      ? 
1 1 1    5   15   -4 o 13  581.62   33.16   26.04    2.88   26.04    2.88    0.00    0.00  581.62   33.16       ?       ?      ?      ? 
1 1 1    5   15   -1 o 17  252.72   12.29    4.82    0.47    4.82    0.47    0.00    0.00  252.72   12.29       ?       ?      ?      ? 
1 1 1    5   15    2 o  6  326.01   21.22    8.07    1.03    8.07    1.03    0.00    0.00  326.01   21.22       ?       ?      ?      ? 
1 1 1    5   15    5 o  3  361.77   20.64    9.96    1.12    9.96    1.12    0.00    0.00  361.77   20.64       ?       ?      ?      ? 
1 1 1    5   15    8 o 12  167.23   15.22    2.15    0.38    2.15    0.38    0.00    0.00  167.23   15.22       ?       ?      ?      ? 
1 1 1    5   15   11 o  7  172.48   10.24    2.28    0.26    2.28    0.26    0.00    0.00  172.48   10.24       ?       ?      ?      ? 
1 1 1    5   15   14 o 18   84.01    7.03    0.55    0.09    0.55    0.09    0.00    0.00   84.01    7.03       ?       ?      ?      ? 
1 1 1    5   15   17 o  8   11.61    4.77    0.01    0.01    0.01    0.01    0.00    0.00   11.61    4.77       ?       ?      ?      ? 
1 1 1    5   16  -17 o  6   11.09    4.90    0.02    0.02    0.02    0.02    0.00    0.00   11.09    4.90       ?       ?      ?      ? 
1 1 1    5   16  -14 o  8   35.11    5.89    0.10    0.03    0.10    0.03    0.00    0.00   35.11    5.89       ?       ?      ?      ? 
1 1 1    5   16  -11 o  6   86.86    5.97    0.57    0.08    0.57    0.08    0.00    0.00   86.86    5.97       ?       ?      ?      ? 
1 1 1    5   16   -8 o 13   70.58    5.39    0.38    0.06    0.38    0.06    0.00    0.00   70.58    5.39       ?       ?      ?      ? 
1 1 1    5   16   -5 o 18  624.24   33.74   30.34    3.15   30.34    3.15    0.00    0.00  624.24   33.74       ?       ?      ?      ? 
1 1 1    5   16   -2 o  8  390.76   28.86   11.70    1.68   11.70    1.68    0.00    0.00  390.76   28.86       ?       ?      ?      ? 
1 1 1    5   16    1 o  2  542.67   30.31   22.53    2.46   22.53    2.46    0.00    0.00  542.67   30.31       ?       ?      ?      ? 
1 1 1    5   16    4 o 14  472.46   24.00   17.03    1.70   17.03    1.70    0.00    0.00  472.46   24.00       ?       ?      ?      ? 
1 1 1    5   16    7 o  3  265.96   14.69    5.39    0.58    5.39    0.58    0.00    0.00  265.96   14.69       ?       ?      ?      ? 
1 1 1    5   16   10 f  0   91.64    5.81    0.64    0.08    0.64    0.08    0.00    0.00   91.64    5.81       ?       ?      ?      ? 
1 1 1    5   16   13 o  3  126.49   12.59    1.27    0.24    1.27    0.24    0.00    0.00  126.49   12.59       ?       ?      ?      ? 
1 1 1    5   16   16 o 16   15.13    5.89    0.02    0.02    0.02    0.02    0.00    0.00   15.13    5.89       ?       ?      ?      ? 
1 1 1    5   17  -15 o  7   77.38    5.35    0.48    0.06    0.48    0.06    0.00    0.00   77.38    5.35       ?       ?      ?      ? 
1 1 1    5   17  -12 f  0  169.23    7.50    2.18    0.19    2.18    0.19    0.00    0.00  169.23    7.50       ?       ?      ?      ? 
1 1 1    5   17   -9 o  9   88.40    4.35    0.59    0.06    0.59    0.06    0.00    0.00   88.40    4.35       ?       ?      ?      ? 
1 1 1    5   17   -6 o 13  202.19    6.86    3.08    0.21    3.08    0.21    0.00    0.00  202.19    6.86       ?       ?      ?      ? 
1 1 1    5   17   -3 o 12  669.15   19.46   33.97    1.95   33.97    1.95    0.00    0.00  669.15   19.46       ?       ?      ?      ? 
1 1 1    5   17    0 o 14  288.53   11.94    6.28    0.52    6.28    0.52    0.00    0.00  288.53   11.94       ?       ?      ?      ? 
1 1 1    5   17    3 o  2  468.55   19.19   16.66    1.35   16.66    1.35    0.00    0.00  468.55   19.19       ?       ?      ?      ? 
1 1 1    5   17    6 o  2  235.82    8.20    4.19    0.29    4.19    0.29    0.00    0.00  235.82    8.20       ?       ?      ?      ? 
1 1 1    5   17    9 o  2  105.25    4.55    0.84    0.07    0.84    0.07    0.00    0.00  105.25    4.55       ?       ?      ?      ? 
1 1 1    5   17   12 o  2  116.03    6.89    1.03    0.12    1.03    0.12    0.00    0.00  116.03    6.89       ?       ?      ?      ? 
1 1 1    5   17   15 o  8   60.24    4.91    0.29    0.04    0.29    0.04    0.00    0.00   60.24    4.91       ?       ?      ?      ? 
1 1 1    5   18  -16 o 13   12.39    4.98    0.01    0.01    0.01    0.01    0.00    0.00   12.39    4.98       ?       ?      ?      ? 
1 1 1    5   18  -13 o 19   89.46    7.75    0.62    0.10    0.62    0.10    0.00    0.00   89.46    7.75       ?       ?      ?      ? 
1 1 1    5   18  -10 o 17  113.09    6.53    0.97    0.11    0.97    0.11    0.00    0.00  113.09    6.53       ?       ?      ?      ? 
1 1 1    5   18   -7 o  7  117.96    9.57    1.06    0.17    1.06    0.17    0.00    0.00  117.96    9.57       ?       ?      ?      ? 
1 1 1    5   18   -4 o  1  137.49    9.25    1.43    0.19    1.43    0.19    0.00    0.00  137.49    9.25       ?       ?      ?      ? 
1 1 1    5   18   -1 o  9  358.25   23.26    9.81    1.24    9.81    1.24    0.00    0.00  358.25   23.26       ?       ?      ?      ? 
1 1 1    5   18    2 o 15  331.79   21.41    8.40    1.06    8.40    1.06    0.00    0.00  331.79   21.41       ?       ?      ?      ? 
1 1 1    5   18    5 o 18  174.12   13.83    2.31    0.36    2.31    0.36    0.00    0.00  174.12   13.83       ?       ?      ?      ? 
1 1 1    5   18    8 o  6  195.07   13.63    2.92    0.40    2.92    0.40    0.00    0.00  195.07   13.63       ?       ?      ?      ? 
1 1 1    5   18   11 o  9  190.03   17.86    2.91    0.50    2.91    0.50    0.00    0.00  190.03   17.86       ?       ?      ?      ? 
1 1 1    5   18   14 o  3  101.99   23.51    1.21    0.35    1.21    0.35    0.00    0.00  101.99   23.51       ?       ?      ?      ? 
1 1 1    5   18   17 o  6    1.69    0.88    0.00    0.00    0.00    0.00    0.00    0.00    1.69    0.88       ?       ?      ?      ? 
1 1 1    5   19  -14 o  4   36.53    7.13    0.11    0.04    0.11    0.04    0.00    0.00   36.53    7.13       ?       ?      ?      ? 
1 1 1    5   19  -11 f  0  131.82   10.48    1.35    0.21    1.35    0.21    0.00    0.00  131.82   10.48       ?       ?      ?      ? 
1 1 1    5   19   -8 o 17  153.71   16.26    1.84    0.37    1.84    0.37    0.00    0.00  153.71   16.26       ?       ?      ?      ? 
1 1 1    5   19   -5 o 11  283.74   18.12    6.18    0.77    6.18    0.77    0.00    0.00  283.74   18.12       ?       ?      ?      ? 
1 1 1    5   19   -2 o  2  288.42   16.92    6.33    0.73    6.33    0.73    0.00    0.00  288.42   16.92       ?       ?      ?      ? 
1 1 1    5   19    1 o 18  233.36   12.36    4.12    0.43    4.12    0.43    0.00    0.00  233.36   12.36       ?       ?      ?      ? 
1 1 1    5   19    4 o 11  336.62   28.01    8.87    1.40    8.87    1.40    0.00    0.00  336.62   28.01       ?       ?      ?      ? 
1 1 1    5   19    7 o 13  177.58   10.61    2.40    0.28    2.40    0.28    0.00    0.00  177.58   10.61       ?       ?      ?      ? 
1 1 1    5   19   10 f  0   94.13    8.04    0.68    0.11    0.68    0.11    0.00    0.00   94.13    8.04       ?       ?      ?      ? 
1 1 1    5   19   13 o 15   75.60    7.58    0.45    0.08    0.45    0.08    0.00    0.00   75.60    7.58       ?       ?      ?      ? 
1 1 1    5   19   16 o  7   13.32    5.74    0.02    0.02    0.02    0.02    0.00    0.00   13.32    5.74       ?       ?      ?      ? 
1 1 1    5   20  -15 o 19   26.69    6.26    0.08    0.02    0.08    0.02    0.00    0.00   26.69    6.26       ?       ?      ?      ? 
1 1 1    5   20  -12 o  7   72.40    3.53    0.40    0.04    0.40    0.04    0.00    0.00   72.40    3.53       ?       ?      ?      ? 
1 1 1    5   20   -9 o  2  156.11    8.20    1.86    0.19    1.86    0.19    0.00    0.00  156.11    8.20       ?       ?      ?      ? 
1 1 1    5   20   -6 o  3  200.73    9.01    3.05    0.27    3.05    0.27    0.00    0.00  200.73    9.01       ?       ?      ?      ? 
1 1 1    5   20   -3 o  2  269.43    9.22    5.48    0.37    5.48    0.37    0.00    0.00  269.43    9.22       ?       ?      ?      ? 
1 1 1    5   20    0 o  6  366.99   15.43   10.23    0.85   10.23    0.85    0.00    0.00  366.99   15.43       ?       ?      ?      ? 
1 1 1    5   20    3 o  7  228.48    7.79    3.94    0.27    3.94    0.27    0.00    0.00  228.48    7.79       ?       ?      ?      ? 
1 1 1    5   20    6 o 12  116.13    5.81    1.02    0.10    1.02    0.10    0.00    0.00  116.13    5.81       ?       ?      ?      ? 
1 1 1    5   20    9 o 17  232.13    9.22    4.11    0.32    4.11    0.32    0.00    0.00  232.13    9.22       ?       ?      ?      ? 
1 1 1    5   20   12 f  0   82.59    4.38    0.52    0.05    0.52    0.05    0.00    0.00   82.59    4.38       ?       ?      ?      ? 
1 1 1    5   20   15 o  6   10.99    4.23    0.01    0.01    0.01    0.01    0.00    0.00   10.99    4.23       ?       ?      ?      ? 
1 1 1    5   21  -16 o  6    3.34    1.73    0.01    0.01    0.01    0.01    0.00    0.00    3.34    1.73       ?       ?      ?      ? 
1 1 1    5   21  -13 o 19   51.85    9.92    0.23    0.07    0.23    0.07    0.00    0.00   51.85    9.92       ?       ?      ?      ? 
1 1 1    5   21  -10 o 16  153.02   12.17    1.83    0.28    1.83    0.28    0.00    0.00  153.02   12.17       ?       ?      ?      ? 
1 1 1    5   21   -7 o  3  101.05    7.71    0.78    0.12    0.78    0.12    0.00    0.00  101.05    7.71       ?       ?      ?      ? 
1 1 1    5   21   -4 o  9  161.56   10.96    1.99    0.26    1.99    0.26    0.00    0.00  161.56   10.96       ?       ?      ?      ? 
1 1 1    5   21   -1 o  3  312.17   23.42    7.56    1.09    7.56    1.09    0.00    0.00  312.17   23.42       ?       ?      ?      ? 
1 1 1    5   21    2 o 18  284.67   24.86    6.34    1.05    6.34    1.05    0.00    0.00  284.67   24.86       ?       ?      ?      ? 
1 1 1    5   21    5 o 12  208.32   16.69    3.35    0.52    3.35    0.52    0.00    0.00  208.32   16.69       ?       ?      ?      ? 
1 1 1    5   21    8 o  8  144.53   13.99    1.63    0.30    1.63    0.30    0.00    0.00  144.53   13.99       ?       ?      ?      ? 
1 1 1    5   21   11 o  7  155.47   11.46    1.90    0.27    1.90    0.27    0.00    0.00  155.47   11.46       ?       ?      ?      ? 
1 1 1    5   21   14 o 10   18.19    6.22    0.03    0.02    0.03    0.02    0.00    0.00   18.19    6.22       ?       ?      ?      ? 
1 1 1    5   22  -14 o 13   29.88    9.84    0.14    0.05    0.14    0.05    0.00    0.00   29.88    9.84       ?       ?      ?      ? 
1 1 1    5   22  -11 o  5   57.40    4.56    0.25    0.04    0.25    0.04    0.00    0.00   57.40    4.56       ?       ?      ?      ? 
1 1 1    5   22   -8 o 10  104.95    6.17    0.84    0.10    0.84    0.10    0.00    0.00  104.95    6.17       ?       ?      ?      ? 
1 1 1    5   22   -5 o  6  158.61   11.66    1.92    0.28    1.92    0.28    0.00    0.00  158.61   11.66       ?       ?      ?      ? 
1 1 1    5   22   -2 o 12  204.17   15.23    3.20    0.46    3.20    0.46    0.00    0.00  204.17   15.23       ?       ?      ?      ? 
1 1 1    5   22    1 o 14  159.80   19.45    1.99    0.46    1.99    0.46    0.00    0.00  159.80   19.45       ?       ?      ?      ? 
1 1 1    5   22    4 o  8  306.71   17.32    7.26    0.79    7.26    0.79    0.00    0.00  306.71   17.32       ?       ?      ?      ? 
1 1 1    5   22    7 o  3  121.74   11.40    1.14    0.21    1.14    0.21    0.00    0.00  121.74   11.40       ?       ?      ?      ? 
1 1 1    5   22   10 o  9   91.33    6.90    0.64    0.09    0.64    0.09    0.00    0.00   91.33    6.90       ?       ?      ?      ? 
1 1 1    5   22   13 o 17   39.74   11.37    0.15    0.07    0.15    0.07    0.00    0.00   39.74   11.37       ?       ?      ?      ? 
1 1 1    5   23  -15 o 15    9.07    4.05    0.01    0.01    0.01    0.01    0.00    0.00    9.07    4.05       ?       ?      ?      ? 
1 1 1    5   23  -12 o 13   59.80    3.65    0.27    0.03    0.27    0.03    0.00    0.00   59.80    3.65       ?       ?      ?      ? 
1 1 1    5   23   -9 f  0  134.18    5.03    1.36    0.10    1.36    0.10    0.00    0.00  134.18    5.03       ?       ?      ?      ? 
1 1 1    5   23   -6 o 17  235.51    7.61    4.20    0.27    4.20    0.27    0.00    0.00  235.51    7.61       ?       ?      ?      ? 
1 1 1    5   23   -3 o  3  154.32    4.47    1.79    0.10    1.79    0.10    0.00    0.00  154.32    4.47       ?       ?      ?      ? 
1 1 1    5   23    0 o 19  298.72   10.37    6.77    0.46    6.77    0.46    0.00    0.00  298.72   10.37       ?       ?      ?      ? 
1 1 1    5   23    3 o  7  136.03    5.14    1.39    0.10    1.39    0.10    0.00    0.00  136.03    5.14       ?       ?      ?      ? 
1 1 1    5   23    6 o 17  246.51   10.14    4.64    0.37    4.64    0.37    0.00    0.00  246.51   10.14       ?       ?      ?      ? 
1 1 1    5   23    9 o 18  102.01    4.81    0.79    0.07    0.79    0.07    0.00    0.00  102.01    4.81       ?       ?      ?      ? 
1 1 1    5   23   12 o 10   48.46    3.59    0.18    0.03    0.18    0.03    0.00    0.00   48.46    3.59       ?       ?      ?      ? 
1 1 1    5   23   15 o  5    7.56    3.24    0.01    0.01    0.01    0.01    0.00    0.00    7.56    3.24       ?       ?      ?      ? 
1 1 1    5   24  -13 o  2   18.30    7.03    0.03    0.03    0.03    0.03    0.00    0.00   18.30    7.03       ?       ?      ?      ? 
1 1 1    5   24  -10 o 19   91.20    7.24    0.64    0.10    0.64    0.10    0.00    0.00   91.20    7.24       ?       ?      ?      ? 
1 1 1    5   24   -7 o  9   77.73    9.49    0.47    0.11    0.47    0.11    0.00    0.00   77.73    9.49       ?       ?      ?      ? 
1 1 1    5   24   -4 o  1  204.38   28.52    3.49    0.85    3.49    0.85    0.00    0.00  204.38   28.52       ?       ?      ?      ? 
1 1 1    5   24   -1 o 19   58.52    5.10    0.26    0.04    0.26    0.04    0.00    0.00   58.52    5.10       ?       ?      ?      ? 
1 1 1    5   24    2 o  1  231.65   16.27    4.15    0.56    4.15    0.56    0.00    0.00  231.65   16.27       ?       ?      ?      ? 
1 1 1    5   24    5 o  3  153.39    9.49    1.80    0.22    1.80    0.22    0.00    0.00  153.39    9.49       ?       ?      ?      ? 
1 1 1    5   24    8 o  8  183.11   13.65    2.63    0.37    2.63    0.37    0.00    0.00  183.11   13.65       ?       ?      ?      ? 
1 1 1    5   24   11 o 19   59.30    8.32    0.28    0.07    0.28    0.07    0.00    0.00   59.30    8.32       ?       ?      ?      ? 
1 1 1    5   24   14 o 17   10.50    4.21    0.01    0.01    0.01    0.01    0.00    0.00   10.50    4.21       ?       ?      ?      ? 
1 1 1    5   25  -14 o  8    9.57    4.06    0.01    0.01    0.01    0.01    0.00    0.00    9.57    4.06       ?       ?      ?      ? 
1 1 1    5   25  -11 o 11   35.75    9.57    0.11    0.05    0.11    0.05    0.00    0.00   35.75    9.57       ?       ?      ?      ? 
1 1 1    5   25   -8 o  9  100.38   10.00    0.78    0.15    0.78    0.15    0.00    0.00  100.38   10.00       ?       ?      ?      ? 
1 1 1    5   25   -5 o  4  122.18    9.21    1.14    0.17    1.14    0.17    0.00    0.00  122.18    9.21       ?       ?      ?      ? 
1 1 1    5   25   -2 o 10  146.59    9.05    1.64    0.20    1.64    0.20    0.00    0.00  146.59    9.05       ?       ?      ?      ? 
1 1 1    5   25    1 o  8  188.52   11.07    2.72    0.31    2.72    0.31    0.00    0.00  188.52   11.07       ?       ?      ?      ? 
1 1 1    5   25    4 o  5   82.43    5.28    0.51    0.07    0.51    0.07    0.00    0.00   82.43    5.28       ?       ?      ?      ? 
1 1 1    5   25    7 o  9  190.31   20.99    3.00    0.59    3.00    0.59    0.00    0.00  190.31   20.99       ?       ?      ?      ? 
1 1 1    5   25   10 o 19   58.57    5.67    0.26    0.05    0.26    0.05    0.00    0.00   58.57    5.67       ?       ?      ?      ? 
1 1 1    5   25   13 o  3   14.31    6.02    0.02    0.02    0.02    0.02    0.00    0.00   14.31    6.02       ?       ?      ?      ? 
1 1 1    5   26  -12 o  9   32.08    3.83    0.08    0.02    0.08    0.02    0.00    0.00   32.08    3.83       ?       ?      ?      ? 
1 1 1    5   26   -9 o 15   77.76    3.48    0.46    0.04    0.46    0.04    0.00    0.00   77.76    3.48       ?       ?      ?      ? 
1 1 1    5   26   -6 o  5  202.22    8.16    3.12    0.25    3.12    0.25    0.00    0.00  202.22    8.16       ?       ?      ?      ? 
1 1 1    5   26   -3 o  5  147.22    5.74    1.64    0.13    1.64    0.13    0.00    0.00  147.22    5.74       ?       ?      ?      ? 
1 1 1    5   26    0 o 17  163.95    5.15    2.03    0.13    2.03    0.13    0.00    0.00  163.95    5.15       ?       ?      ?      ? 
1 1 1    5   26    3 o  5  171.66    6.25    2.23    0.16    2.23    0.16    0.00    0.00  171.66    6.25       ?       ?      ?      ? 
1 1 1    5   26    6 o 10  170.58    6.15    2.21    0.16    2.21    0.16    0.00    0.00  170.58    6.15       ?       ?      ?      ? 
1 1 1    5   26    9 o  9   84.16    3.86    0.54    0.05    0.54    0.05    0.00    0.00   84.16    3.86       ?       ?      ?      ? 
1 1 1    5   26   12 o 11   37.72    3.31    0.11    0.02    0.11    0.02    0.00    0.00   37.72    3.31       ?       ?      ?      ? 
1 1 1    5   27  -13 o 18    9.45    3.94    0.01    0.01    0.01    0.01    0.00    0.00    9.45    3.94       ?       ?      ?      ? 
1 1 1    5   27  -10 o  1   35.21    7.04    0.10    0.04    0.10    0.04    0.00    0.00   35.21    7.04       ?       ?      ?      ? 
1 1 1    5   27   -7 o 17  133.37    9.44    1.38    0.19    1.38    0.19    0.00    0.00  133.37    9.44       ?       ?      ?      ? 
1 1 1    5   27   -4 o 18   91.80    6.49    0.64    0.09    0.64    0.09    0.00    0.00   91.80    6.49       ?       ?      ?      ? 
1 1 1    5   27   -1 o  4   85.39    5.78    0.55    0.07    0.55    0.07    0.00    0.00   85.39    5.78       ?       ?      ?      ? 
1 1 1    5   27    2 o 14   33.37    5.77    0.09    0.03    0.09    0.03    0.00    0.00   33.37    5.77       ?       ?      ?      ? 
1 1 1    5   27    5 f  0   90.14    6.33    0.62    0.09    0.62    0.09    0.00    0.00   90.14    6.33       ?       ?      ?      ? 
1 1 1    5   27    8 o 12   43.53    5.14    0.15    0.03    0.15    0.03    0.00    0.00   43.53    5.14       ?       ?      ?      ? 
1 1 1    5   27   11 o  3   34.24    9.11    0.11    0.05    0.11    0.05    0.00    0.00   34.24    9.11       ?       ?      ?      ? 
1 1 1    5   28  -11 o  5   17.16    6.41    0.03    0.02    0.03    0.02    0.00    0.00   17.16    6.41       ?       ?      ?      ? 
1 1 1    5   28   -8 o  3   67.37    6.67    0.35    0.07    0.35    0.07    0.00    0.00   67.37    6.67       ?       ?      ?      ? 
1 1 1    5   28   -5 o 19  106.32    8.12    0.87    0.13    0.87    0.13    0.00    0.00  106.32    8.12       ?       ?      ?      ? 
1 1 1    5   28   -2 o  2  147.56   10.29    1.68    0.23    1.68    0.23    0.00    0.00  147.56   10.29       ?       ?      ?      ? 
1 1 1    5   28    1 o 17  107.94    9.83    0.90    0.16    0.90    0.16    0.00    0.00  107.94    9.83       ?       ?      ?      ? 
1 1 1    5   28    4 o  2  127.89    8.90    1.26    0.17    1.26    0.17    0.00    0.00  127.89    8.90       ?       ?      ?      ? 
1 1 1    5   28    7 o 17   59.85    5.05    0.27    0.04    0.27    0.04    0.00    0.00   59.85    5.05       ?       ?      ?      ? 
1 1 1    5   28   10 o 19   35.64    6.80    0.11    0.04    0.11    0.04    0.00    0.00   35.64    6.80       ?       ?      ?      ? 
1 1 1    5   28   13 o  6    4.23    2.19    0.01    0.01    0.01    0.01    0.00    0.00    4.23    2.19       ?       ?      ?      ? 
1 1 1    5   29  -12 o  6   10.80    4.55    0.02    0.01    0.02    0.01    0.00    0.00   10.80    4.55       ?       ?      ?      ? 
1 1 1    5   29   -9 o  8   43.95    5.22    0.15    0.03    0.15    0.03    0.00    0.00   43.95    5.22       ?       ?      ?      ? 
1 1 1    5   29   -6 o  7   39.72    2.87    0.12    0.02    0.12    0.02    0.00    0.00   39.72    2.87       ?       ?      ?      ? 
1 1 1    5   29   -3 f  0   91.02    3.26    0.62    0.04    0.62    0.04    0.00    0.00   91.02    3.26       ?       ?      ?      ? 
1 1 1    5   29    0 f  0  124.35    7.34    1.18    0.14    1.18    0.14    0.00    0.00  124.35    7.34       ?       ?      ?      ? 
1 1 1    5   29    3 o  8  102.31    3.69    0.79    0.06    0.79    0.06    0.00    0.00  102.31    3.69       ?       ?      ?      ? 
1 1 1    5   29    6 o 17   48.75    3.46    0.18    0.03    0.18    0.03    0.00    0.00   48.75    3.46       ?       ?      ?      ? 
1 1 1    5   29    9 o 18   81.51    6.72    0.54    0.08    0.54    0.08    0.00    0.00   81.51    6.72       ?       ?      ?      ? 
1 1 1    5   29   12 o 13   11.43    4.94    0.02    0.02    0.02    0.02    0.00    0.00   11.43    4.94       ?       ?      ?      ? 
1 1 1    5   30  -10 o  8   16.82    7.67    0.05    0.04    0.05    0.04    0.00    0.00   16.82    7.67       ?       ?      ?      ? 
1 1 1    5   30   -7 o 19   52.39    8.22    0.22    0.06    0.22    0.06    0.00    0.00   52.39    8.22       ?       ?      ?      ? 
1 1 1    5   30   -4 o 11   91.49   12.97    0.68    0.17    0.68    0.17    0.00    0.00   91.49   12.97       ?       ?      ?      ? 
1 1 1    5   30   -1 o 15  107.02   11.38    0.90    0.18    0.90    0.18    0.00    0.00  107.02   11.38       ?       ?      ?      ? 
1 1 1    5   30    2 o  8  144.67   11.76    1.65    0.25    1.65    0.25    0.00    0.00  144.67   11.76       ?       ?      ?      ? 
1 1 1    5   30    5 o  3   43.28    4.82    0.14    0.03    0.14    0.03    0.00    0.00   43.28    4.82       ?       ?      ?      ? 
1 1 1    5   30    8 o 14   71.39    7.00    0.41    0.07    0.41    0.07    0.00    0.00   71.39    7.00       ?       ?      ?      ? 
1 1 1    5   30   11 o  9   11.04    4.52    0.01    0.01    0.01    0.01    0.00    0.00   11.04    4.52       ?       ?      ?      ? 
1 1 1    5   31  -11 f  0    7.21    3.50    0.01    0.01    0.01    0.01    0.00    0.00    7.21    3.50       ?       ?      ?      ? 
1 1 1    5   31   -8 o  5   16.39    5.78    0.02    0.02    0.02    0.02    0.00    0.00   16.39    5.78       ?       ?      ?      ? 
1 1 1    5   31   -5 o  3   90.16    8.61    0.65    0.12    0.65    0.12    0.00    0.00   90.16    8.61       ?       ?      ?      ? 
1 1 1    5   31   -2 o 18   53.81    5.46    0.22    0.04    0.22    0.04    0.00    0.00   53.81    5.46       ?       ?      ?      ? 
1 1 1    5   31    1 o 12  119.16   15.14    1.17    0.26    1.17    0.26    0.00    0.00  119.16   15.14       ?       ?      ?      ? 
1 1 1    5   31    4 o  8   38.52    5.80    0.12    0.03    0.12    0.03    0.00    0.00   38.52    5.80       ?       ?      ?      ? 
1 1 1    5   31    7 o  7   37.30    5.82    0.11    0.03    0.11    0.03    0.00    0.00   37.30    5.82       ?       ?      ?      ? 
1 1 1    5   31   10 o 16   11.14    4.49    0.01    0.01    0.01    0.01    0.00    0.00   11.14    4.49       ?       ?      ?      ? 
1 1 1    5   32   -9 o 13   12.80    4.87    0.02    0.01    0.02    0.01    0.00    0.00   12.80    4.87       ?       ?      ?      ? 
1 1 1    5   32   -6 o  1   80.14    4.78    0.50    0.06    0.50    0.06    0.00    0.00   80.14    4.78       ?       ?      ?      ? 
1 1 1    5   32   -3 o 13   70.17    3.79    0.37    0.04    0.37    0.04    0.00    0.00   70.17    3.79       ?       ?      ?      ? 
1 1 1    5   32    0 o  8   56.27    2.80    0.24    0.02    0.24    0.02    0.00    0.00   56.27    2.80       ?       ?      ?      ? 
1 1 1    5   32    3 o  6   72.84    3.38    0.40    0.04    0.40    0.04    0.00    0.00   72.84    3.38       ?       ?      ?      ? 
1 1 1    5   32    6 o 14   47.74    4.18    0.18    0.03    0.18    0.03    0.00    0.00   47.74    4.18       ?       ?      ?      ? 
1 1 1    5   32    9 o  8   23.54    5.12    0.06    0.02    0.06    0.02    0.00    0.00   23.54    5.12       ?       ?      ?      ? 
1 1 1    5   33  -10 f  0       ?       ?    0.01    0.01    0.01    0.01    0.00    0.00       ?       ?       ?       ?      ?      ? 
1 1 1    5   33   -7 o 14   13.42    5.29    0.02    0.02    0.02    0.02    0.00    0.00   13.42    5.29       ?       ?      ?      ? 
1 1 1    5   33   -4 o  1   27.08    6.40    0.06    0.03    0.06    0.03    0.00    0.00   27.08    6.40       ?       ?      ?      ? 
1 1 1    5   33   -1 o 12  116.06   21.93    1.42    0.37    1.42    0.37    0.00    0.00  116.06   21.93       ?       ?      ?      ? 
1 1 1    5   33    2 o  7   72.54    8.36    0.42    0.09    0.42    0.09    0.00    0.00   72.54    8.36       ?       ?      ?      ? 
1 1 1    5   33    5 o  3   46.23   15.85    0.26    0.13    0.26    0.13    0.00    0.00   46.23   15.85       ?       ?      ?      ? 
1 1 1    5   33    8 o 11   16.71    7.23    0.04    0.03    0.04    0.03    0.00    0.00   16.71    7.23       ?       ?      ?      ? 
1 1 1    5   34   -8 o 15    9.45    3.90    0.01    0.01    0.01    0.01    0.00    0.00    9.45    3.90       ?       ?      ?      ? 
1 1 1    5   34   -5 o 11   24.84   10.75    0.08    0.07    0.08    0.07    0.00    0.00   24.84   10.75       ?       ?      ?      ? 
1 1 1    5   34   -2 o  8   22.07    7.77    0.04    0.03    0.04    0.03    0.00    0.00   22.07    7.77       ?       ?      ?      ? 
1 1 1    5   34    1 o 16   53.68    6.67    0.23    0.05    0.23    0.05    0.00    0.00   53.68    6.67       ?       ?      ?      ? 
1 1 1    5   34    4 o 11   22.00    6.76    0.04    0.02    0.04    0.02    0.00    0.00   22.00    6.76       ?       ?      ?      ? 
1 1 1    5   34    7 o  9   13.85    5.65    0.02    0.02    0.02    0.02    0.00    0.00   13.85    5.65       ?       ?      ?      ? 
1 1 1    5   35   -6 o 15   15.15    5.87    0.03    0.02    0.03    0.02    0.00    0.00   15.15    5.87       ?       ?      ?      ? 
1 1 1    5   35   -3 o 16   31.83    4.28    0.08    0.02    0.08    0.02    0.00    0.00   31.83    4.28       ?       ?      ?      ? 
1 1 1    5   35    0 o 18   43.21    3.71    0.15    0.02    0.15    0.02    0.00    0.00   43.21    3.71       ?       ?      ?      ? 
1 1 1    5   35    3 o 14   18.69    5.24    0.03    0.02    0.03    0.02    0.00    0.00   18.69    5.24       ?       ?      ?      ? 
1 1 1    5   35    6 o  5   11.36    4.37    0.01    0.01    0.01    0.01    0.00    0.00   11.36    4.37       ?       ?      ?      ? 
1 1 1    5   36   -7 o  2       ?       ?    0.00    0.01    0.00    0.01    0.00    0.00       ?       ?       ?       ?      ?      ? 
1 1 1    5   36   -4 o  4   10.99    4.36    0.01    0.01    0.01    0.01    0.00    0.00   10.99    4.36       ?       ?      ?      ? 
1 1 1    5   36   -1 o 14   12.86    5.13    0.01    0.01    0.01    0.01    0.00    0.00   12.86    5.13       ?       ?      ?      ? 
1 1 1    5   36    2 o 19   26.70    7.04    0.09    0.03    0.09    0.03    0.00    0.00   26.70    7.04       ?       ?      ?      ? 
1 1 1    5   36    5 f  0    9.60    3.82    0.01    0.01    0.01    0.01    0.00    0.00    9.60    3.82       ?       ?      ?      ? 
1 1 1    5   37   -5 o  4    4.96    2.39    0.00    0.01    0.00    0.01    0.00    0.00    4.96    2.39       ?       ?      ?      ? 
1 1 1    5   37   -2 o 18   11.00    4.45    0.01    0.01    0.01    0.01    0.00    0.00   11.00    4.45       ?       ?      ?      ? 
1 1 1    5   37    1 o  4   14.74    6.41    0.03    0.03    0.03    0.03    0.00    0.00   14.74    6.41       ?       ?      ?      ? 
1 1 1    5   37    4 f  0    8.86    3.78    0.01    0.01    0.01    0.01    0.00    0.00    8.86    3.78       ?       ?      ?      ? 
1 1 1    5   38   -3 o  4    4.02    2.05    0.01    0.01    0.01    0.01    0.00    0.00    4.02    2.05       ?       ?      ?      ? 
1 1 1    5   38    0 o 16   12.89    5.76    0.05    0.02    0.05    0.02    0.00    0.00   12.89    5.76       ?       ?      ?      ? 
1 1 1    5   38    3 o 18    4.01    2.03    0.01    0.01    0.01    0.01    0.00    0.00    4.01    2.03       ?       ?      ?      ? 
1 1 1    6    1  -19 o 14   10.39    4.48    0.01    0.01    0.01    0.01    0.00    0.00   10.39    4.48       ?       ?      ?      ? 
1 1 1    6    1  -16 o 19   90.03   10.34    0.65    0.14    0.65    0.14    0.00    0.00   90.03   10.34       ?       ?      ?      ? 
1 1 1    6    1  -13 o 19  192.50   12.76    2.85    0.37    2.85    0.37    0.00    0.00  192.50   12.76       ?       ?      ?      ? 
1 1 1    6    1  -10 o  2  279.42   19.97    5.97    0.83    5.97    0.83    0.00    0.00  279.42   19.97       ?       ?      ?      ? 
1 1 1    6    1   -7 o  9  571.55   21.81   24.71    1.87   24.71    1.87    0.00    0.00  571.55   21.81       ?       ?      ?      ? 
1 1 1    6    1   -4 o 14  263.33   21.70    5.30    0.85    5.30    0.85    0.00    0.00  263.33   21.70       ?       ?      ?      ? 
1 1 1    6    1   -1 o  2  466.03   18.76   16.41    1.31   16.41    1.31    0.00    0.00  466.03   18.76       ?       ?      ?      ? 
1 1 1    6    1    2 o  1  708.18   21.81   37.96    2.32   37.96    2.32    0.00    0.00  708.18   21.81       ?       ?      ?      ? 
1 1 1    6    1    5 o 15  267.22   12.00    5.39    0.48    5.39    0.48    0.00    0.00  267.22   12.00       ?       ?      ?      ? 
1 1 1    6    1    8 o  2  300.31   15.04    6.81    0.68    6.81    0.68    0.00    0.00  300.31   15.04       ?       ?      ?      ? 
1 1 1    6    1   11 o 11  260.15   15.35    5.16    0.60    5.16    0.60    0.00    0.00  260.15   15.35       ?       ?      ?      ? 
1 1 1    6    1   14 o 11   47.98    7.42    0.18    0.05    0.18    0.05    0.00    0.00   47.98    7.42       ?       ?      ?      ? 
1 1 1    6    1   17 o 14   57.00    6.94    0.26    0.06    0.26    0.06    0.00    0.00   57.00    6.94       ?       ?      ?      ? 
1 1 1    6    2  -17 o  5   76.22   17.85    0.60    0.20    0.60    0.20    0.00    0.00   76.22   17.85       ?       ?      ?      ? 
1 1 1    6    2  -14 o  6   99.38    5.80    0.75    0.09    0.75    0.09    0.00    0.00   99.38    5.80       ?       ?      ?      ? 
1 1 1    6    2  -11 o  7  195.65   14.68    2.92    0.43    2.92    0.43    0.00    0.00  195.65   14.68       ?       ?      ?      ? 
1 1 1    6    2   -8 o  7  447.00   32.91   15.34    2.19   15.34    2.19    0.00    0.00  447.00   32.91       ?       ?      ?      ? 
1 1 1    6    2   -5 o 12  288.71   13.75    6.30    0.59    6.30    0.59    0.00    0.00  288.71   13.75       ?       ?      ?      ? 
1 1 1    6    2   -2 o  5  521.11   22.51   20.59    1.76   20.59    1.76    0.00    0.00  521.11   22.51       ?       ?      ?      ? 
1 1 1    6    2    1 o 11  508.79   21.36   19.60    1.63   19.60    1.63    0.00    0.00  508.79   21.36       ?       ?      ?      ? 
1 1 1    6    2    4 o  7  334.01   24.18    8.55    1.20    8.55    1.20    0.00    0.00  334.01   24.18       ?       ?      ?      ? 
1 1 1    6    2    7 o 10  731.99   34.43   40.92    3.77   40.92    3.77    0.00    0.00  731.99   34.43       ?       ?      ?      ? 
1 1 1    6    2   10 o 16  364.50   17.16   10.10    0.94   10.10    0.94    0.00    0.00  364.50   17.16       ?       ?      ?      ? 
1 1 1    6    2   13 o  9  250.04   22.71    5.03    0.84    5.03    0.84    0.00    0.00  250.04   22.71       ?       ?      ?      ? 
1 1 1    6    2   16 o  4   40.20    5.61    0.13    0.03    0.13    0.03    0.00    0.00   40.20    5.61       ?       ?      ?      ? 
1 1 1    6    2   19 o 10   10.14    4.60    0.01    0.02    0.01    0.02    0.00    0.00   10.14    4.60       ?       ?      ?      ? 
1 1 1    6    3  -18 o 12   24.24    6.09    0.06    0.02    0.06    0.02    0.00    0.00   24.24    6.09       ?       ?      ?      ? 
1 1 1    6    3  -15 o  1  105.85    6.61    0.85    0.10    0.85    0.10    0.00    0.00  105.85    6.61       ?       ?      ?      ? 
1 1 1    6    3  -12 o 11  249.52   14.04    4.77    0.52    4.77    0.52    0.00    0.00  249.52   14.04       ?       ?      ?      ? 
1 1 1    6    3   -9 o 16  390.11   15.33   11.51    0.90   11.51    0.90    0.00    0.00  390.11   15.33       ?       ?      ?      ? 
1 1 1    6    3   -6 o  1  493.96   17.49   18.42    1.30   18.42    1.30    0.00    0.00  493.96   17.49       ?       ?      ?      ? 
1 1 1    6    3   -3 o  9  294.86   14.12    6.57    0.62    6.57    0.62    0.00    0.00  294.86   14.12       ?       ?      ?      ? 
1 1 1    6    3    0 o  4  875.38   17.51   57.81    2.30   57.81    2.30    0.00    0.00  875.38   17.51       ?       ?      ?      ? 
1 1 1    6    3    3 o 13  284.83    9.34    6.11    0.40    6.11    0.40    0.00    0.00  284.83    9.34       ?       ?      ?      ? 
1 1 1    6    3    6 o 12  481.60   17.68   17.51    1.28   17.51    1.28    0.00    0.00  481.60   17.68       ?       ?      ?      ? 
1 1 1    6    3    9 o  1  414.29   17.19   13.00    1.07   13.00    1.07    0.00    0.00  414.29   17.19       ?       ?      ?      ? 
1 1 1    6    3   12 o  1  298.78   11.20    6.79    0.50    6.79    0.50    0.00    0.00  298.78   11.20       ?       ?      ?      ? 
1 1 1    6    3   15 o 15  130.81    9.81    1.32    0.19    1.32    0.19    0.00    0.00  130.81    9.81       ?       ?      ?      ? 
1 1 1    6    3   18 o 17   37.97    4.22    0.13    0.02    0.13    0.02    0.00    0.00   37.97    4.22       ?       ?      ?      ? 
1 1 1    6    4  -19 o  1    6.85    3.09    0.01    0.01    0.01    0.01    0.00    0.00    6.85    3.09       ?       ?      ?      ? 
1 1 1    6    4  -16 o  8   67.74    8.67    0.36    0.09    0.36    0.09    0.00    0.00   67.74    8.67       ?       ?      ?      ? 
1 1 1    6    4  -13 o  8  152.60    9.98    1.78    0.23    1.78    0.23    0.00    0.00  152.60    9.98       ?       ?      ?      ? 
1 1 1    6    4  -10 o 12  300.69   24.85    7.00    1.11    7.00    1.11    0.00    0.00  300.69   24.85       ?       ?      ?      ? 
1 1 1    6    4   -7 o 13  419.01   21.59   13.30    1.35   13.30    1.35    0.00    0.00  419.01   21.59       ?       ?      ?      ? 
1 1 1    6    4   -4 o 10  244.34   13.12    4.52    0.48    4.52    0.48    0.00    0.00  244.34   13.12       ?       ?      ?      ? 
1 1 1    6    4   -1 o 17  448.62   19.30   15.24    1.30   15.24    1.30    0.00    0.00  448.62   19.30       ?       ?      ?      ? 
1 1 1    6    4    2 o  8  679.22   25.05   35.14    2.55   35.14    2.55    0.00    0.00  679.22   25.05       ?       ?      ?      ? 
1 1 1    6    4    5 o 12  385.11   26.99   11.34    1.55   11.34    1.55    0.00    0.00  385.11   26.99       ?       ?      ?      ? 
1 1 1    6    4    8 o  1  664.88   32.09   33.85    3.19   33.85    3.19    0.00    0.00  664.88   32.09       ?       ?      ?      ? 
1 1 1    6    4   11 o  6  283.80   16.93    6.18    0.72    6.18    0.72    0.00    0.00  283.80   16.93       ?       ?      ?      ? 
1 1 1    6    4   14 o 13   83.18    6.02    0.53    0.07    0.53    0.07    0.00    0.00   83.18    6.02       ?       ?      ?      ? 
1 1 1    6    4   17 f  0   33.70    7.68    0.10    0.04    0.10    0.04    0.00    0.00   33.70    7.68       ?       ?      ?      ? 
1 1 1    6    5  -17 o 16   36.85    9.68    0.12    0.05    0.12    0.05    0.00    0.00   36.85    9.68       ?       ?      ?      ? 
1 1 1    6    5  -14 o 18  144.36    9.35    1.60    0.20    1.60    0.20    0.00    0.00  144.36    9.35       ?       ?      ?      ? 
1 1 1    6    5  -11 o  2  129.37    7.56    1.27    0.15    1.27    0.15    0.00    0.00  129.37    7.56       ?       ?      ?      ? 
1 1 1    6    5   -8 o 13  323.02   17.54    7.90    0.85    7.90    0.85    0.00    0.00  323.02   17.54       ?       ?      ?      ? 
1 1 1    6    5   -5 o  3  350.58   24.75    9.36    1.29    9.36    1.29    0.00    0.00  350.58   24.75       ?       ?      ?      ? 
1 1 1    6    5   -2 o  2   93.98    5.65    0.67    0.08    0.67    0.08    0.00    0.00   93.98    5.65       ?       ?      ?      ? 
1 1 1    6    5    1 o  8  512.84   24.03   20.03    1.85   20.03    1.85    0.00    0.00  512.84   24.03       ?       ?      ?      ? 
1 1 1    6    5    4 o  6  264.52   19.97    5.33    0.79    5.33    0.79    0.00    0.00  264.52   19.97       ?       ?      ?      ? 
1 1 1    6    5    7 f  0  527.25   28.85   21.18    2.28   21.18    2.28    0.00    0.00  527.25   28.85       ?       ?      ?      ? 
1 1 1    6    5   10 o  5  372.62   47.14   11.52    2.58   11.52    2.58    0.00    0.00  372.62   47.14       ?       ?      ?      ? 
1 1 1    6    5   13 o 12  114.59    8.08    1.00    0.14    1.00    0.14    0.00    0.00  114.59    8.08       ?       ?      ?      ? 
1 1 1    6    5   16 o 11   53.08    5.89    0.22    0.05    0.22    0.05    0.00    0.00   53.08    5.89       ?       ?      ?      ? 
1 1 1    6    5   19 o 12    5.14    2.51    0.00    0.01    0.00    0.01    0.00    0.00    5.14    2.51       ?       ?      ?      ? 
1 1 1    6    6  -18 o  8   17.29    8.37    0.11    0.07    0.11    0.07    0.00    0.00   17.29    8.37       ?       ?      ?      ? 
1 1 1    6    6  -15 o 18  156.54    7.70    1.88    0.18    1.88    0.18    0.00    0.00  156.54    7.70       ?       ?      ?      ? 
1 1 1    6    6  -12 o 15   97.05    3.63    0.71    0.05    0.71    0.05    0.00    0.00   97.05    3.63       ?       ?      ?      ? 
1 1 1    6    6   -9 o 19  258.06   10.85    5.03    0.42    5.03    0.42    0.00    0.00  258.06   10.85       ?       ?      ?      ? 
1 1 1    6    6   -6 f  0  615.70   16.23   28.58    1.50   28.58    1.50    0.00    0.00  615.70   16.23       ?       ?      ?      ? 
1 1 1    6    6   -3 o 13  803.07   18.41   48.85    2.22   48.85    2.22    0.00    0.00  803.07   18.41       ?       ?      ?      ? 
1 1 1    6    6    0 o  5  336.65   10.81    8.54    0.55    8.54    0.55    0.00    0.00  336.65   10.81       ?       ?      ?      ? 
1 1 1    6    6    3 o 13  747.85   17.59   42.33    1.98   42.33    1.98    0.00    0.00  747.85   17.59       ?       ?      ?      ? 
1 1 1    6    6    6 f  0  631.60   19.65   30.13    1.86   30.13    1.86    0.00    0.00  631.60   19.65       ?       ?      ?      ? 
1 1 1    6    6    9 o 19  176.92    9.16    2.36    0.24    2.36    0.24    0.00    0.00  176.92    9.16       ?       ?      ?      ? 
1 1 1    6    6   12 o 15  104.41    3.95    0.82    0.06    0.82    0.06    0.00    0.00  104.41    3.95       ?       ?      ?      ? 
1 1 1    6    6   15 o 18  112.24    6.49    0.96    0.11    0.96    0.11    0.00    0.00  112.24    6.49       ?       ?      ?      ? 
1 1 1    6    6   18 o  8   27.78    9.49    0.16    0.05    0.16    0.05    0.00    0.00   27.78    9.49       ?       ?      ?      ? 
1 1 1    6    7  -19 o  5       ?       ?    0.00    0.01    0.00    0.01    0.00    0.00       ?       ?       ?       ?      ?      ? 
1 1 1    6    7  -16 o  8   74.39    9.35    0.45    0.10    0.45    0.10    0.00    0.00   74.39    9.35       ?       ?      ?      ? 
1 1 1    6    7  -13 o  5  183.09   14.88    2.62    0.41    2.62    0.41    0.00    0.00  183.09   14.88       ?       ?      ?      ? 
1 1 1    6    7  -10 o 13  207.66   13.30    3.28    0.41    3.28    0.41    0.00    0.00  207.66   13.30       ?       ?      ?      ? 
1 1 1    6    7   -7 o 16  421.57   23.63   13.51    1.49   13.51    1.49    0.00    0.00  421.57   23.63       ?       ?      ?      ? 
1 1 1    6    7   -4 o  4  642.04   28.94   31.44    2.78   31.44    2.78    0.00    0.00  642.04   28.94       ?       ?      ?      ? 
1 1 1    6    7   -1 o 13  121.17    6.37    1.11    0.12    1.11    0.12    0.00    0.00  121.17    6.37       ?       ?      ?      ? 
1 1 1    6    7    2 o  5  642.23   23.40   31.45    2.25   31.45    2.25    0.00    0.00  642.23   23.40       ?       ?      ?      ? 
1 1 1    6    7    5 o  5  503.11   34.23   19.38    2.57   19.38    2.57    0.00    0.00  503.11   34.23       ?       ?      ?      ? 
1 1 1    6    7    8 o 19  219.62   16.61    3.66    0.54    3.66    0.54    0.00    0.00  219.62   16.61       ?       ?      ?      ? 
1 1 1    6    7   11 o  8  142.03    8.98    1.53    0.19    1.53    0.19    0.00    0.00  142.03    8.98       ?       ?      ?      ? 
1 1 1    6    7   14 o 18  100.73    9.70    0.78    0.14    0.78    0.14    0.00    0.00  100.73    9.70       ?       ?      ?      ? 
1 1 1    6    7   17 o  9   60.77   14.54    0.41    0.13    0.41    0.13    0.00    0.00   60.77   14.54       ?       ?      ?      ? 
1 1 1    6    8  -17 o 18   22.47    8.04    0.04    0.03    0.04    0.03    0.00    0.00   22.47    8.04       ?       ?      ?      ? 
1 1 1    6    8  -14 o 13  126.73    9.01    1.23    0.17    1.23    0.17    0.00    0.00  126.73    9.01       ?       ?      ?      ? 
1 1 1    6    8  -11 o 13  103.15    7.43    0.81    0.11    0.81    0.11    0.00    0.00  103.15    7.43       ?       ?      ?      ? 
1 1 1    6    8   -8 o 19  200.56   12.98    3.05    0.39    3.05    0.39    0.00    0.00  200.56   12.98       ?       ?      ?      ? 
1 1 1    6    8   -5 o  8  348.32   27.65    9.25    1.43    9.25    1.43    0.00    0.00  348.32   27.65       ?       ?      ?      ? 
1 1 1    6    8   -2 o 12  508.85   32.95   19.99    2.50   19.99    2.50    0.00    0.00  508.85   32.95       ?       ?      ?      ? 
1 1 1    6    8    1 o  7  383.13   18.63   11.14    1.07   11.14    1.07    0.00    0.00  383.13   18.63       ?       ?      ?      ? 
1 1 1    6    8    4 o  6  535.55   25.55   21.78    2.05   21.78    2.05    0.00    0.00  535.55   25.55       ?       ?      ?      ? 
1 1 1    6    8    7 o 14  294.05   18.76    6.56    0.82    6.56    0.82    0.00    0.00  294.05   18.76       ?       ?      ?      ? 
1 1 1    6    8   10 o  7  227.53   22.18    4.03    0.75    4.03    0.75    0.00    0.00  227.53   22.18       ?       ?      ?      ? 
1 1 1    6    8   13 o  8  154.25   11.22    1.83    0.26    1.83    0.26    0.00    0.00  154.25   11.22       ?       ?      ?      ? 
1 1 1    6    8   16 o 13   45.94    8.38    0.17    0.06    0.17    0.06    0.00    0.00   45.94    8.38       ?       ?      ?      ? 
1 1 1    6    9  -18 o  9   13.42    5.32    0.02    0.02    0.02    0.02    0.00    0.00   13.42    5.32       ?       ?      ?      ? 
1 1 1    6    9  -15 o 15   78.70    5.65    0.47    0.07    0.47    0.07    0.00    0.00   78.70    5.65       ?       ?      ?      ? 
1 1 1    6    9  -12 o  9  131.53    5.52    1.31    0.11    1.31    0.11    0.00    0.00  131.53    5.52       ?       ?      ?      ? 
1 1 1    6    9   -9 o  4  460.41   20.32   16.22    1.40   16.22    1.40    0.00    0.00  460.41   20.32       ?       ?      ?      ? 
1 1 1    6    9   -6 o 11  371.52   14.51   10.41    0.81   10.41    0.81    0.00    0.00  371.52   14.51       ?       ?      ?      ? 
1 1 1    6    9   -3 o  4  455.60   15.30   15.66    1.05   15.66    1.05    0.00    0.00  455.60   15.30       ?       ?      ?      ? 
1 1 1    6    9    0 o 16  674.19   17.06   34.36    1.73   34.36    1.73    0.00    0.00  674.19   17.06       ?       ?      ?      ? 
1 1 1    6    9    3 o  4  591.16   15.88   26.36    1.41   26.36    1.41    0.00    0.00  591.16   15.88       ?       ?      ?      ? 
1 1 1    6    9    6 o 18  478.70   14.75   17.28    1.06   17.28    1.06    0.00    0.00  478.70   14.75       ?       ?      ?      ? 
1 1 1    6    9    9 o 12  278.73   14.55    5.90    0.61    5.90    0.61    0.00    0.00  278.73   14.55       ?       ?      ?      ? 
1 1 1    6    9   12 o  1  174.82    8.18    2.32    0.21    2.32    0.21    0.00    0.00  174.82    8.18       ?       ?      ?      ? 
1 1 1    6    9   15 f  0   80.68    5.20    0.50    0.06    0.50    0.06    0.00    0.00   80.68    5.20       ?       ?      ?      ? 
1 1 1    6    9   18 o 13   15.75    6.01    0.03    0.02    0.03    0.02    0.00    0.00   15.75    6.01       ?       ?      ?      ? 
1 1 1    6   10  -16 o 16   70.27   11.60    0.43    0.12    0.43    0.12    0.00    0.00   70.27   11.60       ?       ?      ?      ? 
1 1 1    6   10  -13 f  0  145.14    8.36    1.61    0.18    1.61    0.18    0.00    0.00  145.14    8.36       ?       ?      ?      ? 
1 1 1    6   10  -10 o  2  221.90   28.20    3.95    0.92    3.95    0.92    0.00    0.00  221.90   28.20       ?       ?      ?      ? 
1 1 1    6   10   -7 o 16  327.55   41.01    8.46    1.97    8.46    1.97    0.00    0.00  327.55   41.01       ?       ?      ?      ? 
1 1 1    6   10   -4 o  2  342.70   20.71    8.90    1.06    8.90    1.06    0.00    0.00  342.70   20.71       ?       ?      ?      ? 
1 1 1    6   10   -1 o 19  564.87   26.30   24.28    2.22   24.28    2.22    0.00    0.00  564.87   26.30       ?       ?      ?      ? 
1 1 1    6   10    2 o  6  280.53   20.77    5.98    0.87    5.98    0.87    0.00    0.00  280.53   20.77       ?       ?      ?      ? 
1 1 1    6   10    5 o  6  372.53   26.02   10.57    1.45   10.57    1.45    0.00    0.00  372.53   26.02       ?       ?      ?      ? 
1 1 1    6   10    8 o  2  385.41   32.88   11.61    1.89   11.61    1.89    0.00    0.00  385.41   32.88       ?       ?      ?      ? 
1 1 1    6   10   11 o  3  366.01   35.91   11.38    1.95   11.38    1.95    0.00    0.00  366.01   35.91       ?       ?      ?      ? 
1 1 1    6   10   14 o  4   58.32    5.40    0.26    0.05    0.26    0.05    0.00    0.00   58.32    5.40       ?       ?      ?      ? 
1 1 1    6   10   17 o 14   15.02    5.83    0.02    0.02    0.02    0.02    0.00    0.00   15.02    5.83       ?       ?      ?      ? 
1 1 1    6   11  -17 o 17   19.86    9.45    0.11    0.08    0.11    0.08    0.00    0.00   19.86    9.45       ?       ?      ?      ? 
1 1 1    6   11  -14 o 13  169.20   12.92    2.27    0.33    2.27    0.33    0.00    0.00  169.20   12.92       ?       ?      ?      ? 
1 1 1    6   11  -11 o  2   49.72    5.74    0.19    0.04    0.19    0.04    0.00    0.00   49.72    5.74       ?       ?      ?      ? 
1 1 1    6   11   -8 o  2  213.00   13.83    3.44    0.44    3.44    0.44    0.00    0.00  213.00   13.83       ?       ?      ?      ? 
1 1 1    6   11   -5 o  9  495.46   27.09   18.70    2.01   18.70    2.01    0.00    0.00  495.46   27.09       ?       ?      ?      ? 
1 1 1    6   11   -2 o 13  687.66   33.47   36.10    3.45   36.10    3.45    0.00    0.00  687.66   33.47       ?       ?      ?      ? 
1 1 1    6   11    1 o  9  583.14   30.12   25.91    2.63   25.91    2.63    0.00    0.00  583.14   30.12       ?       ?      ?      ? 
1 1 1    6   11    4 f  0  527.56   31.98   21.26    2.52   21.26    2.52    0.00    0.00  527.56   31.98       ?       ?      ?      ? 
1 1 1    6   11    7 o  1  160.17    8.26    1.93    0.20    1.93    0.20    0.00    0.00  160.17    8.26       ?       ?      ?      ? 
1 1 1    6   11   10 o 13  277.37   19.97    5.98    0.83    5.98    0.83    0.00    0.00  277.37   19.97       ?       ?      ?      ? 
1 1 1    6   11   13 o  3  146.63   18.02    1.74    0.39    1.74    0.39    0.00    0.00  146.63   18.02       ?       ?      ?      ? 
1 1 1    6   11   16 o  9   59.72    9.02    0.30    0.08    0.30    0.08    0.00    0.00   59.72    9.02       ?       ?      ?      ? 
1 1 1    6   12  -18 o  5    5.53    2.65    0.01    0.01    0.01    0.01    0.00    0.00    5.53    2.65       ?       ?      ?      ? 
1 1 1    6   12  -15 o  4  140.34    9.29    1.57    0.19    1.57    0.19    0.00    0.00  140.34    9.29       ?       ?      ?      ? 
1 1 1    6   12  -12 o 16  157.89   15.26    1.96    0.36    1.96    0.36    0.00    0.00  157.89   15.26       ?       ?      ?      ? 
1 1 1    6   12   -9 o  8  267.39    8.94    5.40    0.36    5.40    0.36    0.00    0.00  267.39    8.94       ?       ?      ?      ? 
1 1 1    6   12   -6 o 17  356.75   18.64    9.65    1.00    9.65    1.00    0.00    0.00  356.75   18.64       ?       ?      ?      ? 
1 1 1    6   12   -3 o  9  816.76   21.56   50.44    2.64   50.44    2.64    0.00    0.00  816.76   21.56       ?       ?      ?      ? 
1 1 1    6   12    0 o 19  358.27   15.35    9.68    0.82    9.68    0.82    0.00    0.00  358.27   15.35       ?       ?      ?      ? 
1 1 1    6   12    3 o  8  598.95   17.47   27.07    1.57   27.07    1.57    0.00    0.00  598.95   17.47       ?       ?      ?      ? 
1 1 1    6   12    6 o 15  445.80   19.32   15.07    1.29   15.07    1.29    0.00    0.00  445.80   19.32       ?       ?      ?      ? 
1 1 1    6   12    9 o  6  239.60    9.11    4.34    0.33    4.34    0.33    0.00    0.00  239.60    9.11       ?       ?      ?      ? 
1 1 1    6   12   12 o 18  272.46   11.98    5.72    0.49    5.72    0.49    0.00    0.00  272.46   11.98       ?       ?      ?      ? 
1 1 1    6   12   15 o  7  131.11   23.67    1.78    0.45    1.78    0.45    0.00    0.00  131.11   23.67       ?       ?      ?      ? 
1 1 1    6   12   18 o 11    5.30    2.46    0.00    0.00    0.00    0.00    0.00    0.00    5.30    2.46       ?       ?      ?      ? 
1 1 1    6   13  -16 o 18   23.47    7.71    0.05    0.03    0.05    0.03    0.00    0.00   23.47    7.71       ?       ?      ?      ? 
1 1 1    6   13  -13 o 14   81.52    6.90    0.51    0.08    0.51    0.08    0.00    0.00   81.52    6.90       ?       ?      ?      ? 
1 1 1    6   13  -10 o  7   57.46    6.12    0.25    0.05    0.25    0.05    0.00    0.00   57.46    6.12       ?       ?      ?      ? 
1 1 1    6   13   -7 o 19  173.73   12.13    2.29    0.31    2.29    0.31    0.00    0.00  173.73   12.13       ?       ?      ?      ? 
1 1 1    6   13   -4 o  8  467.98   24.08   16.65    1.69   16.65    1.69    0.00    0.00  467.98   24.08       ?       ?      ?      ? 
1 1 1    6   13   -1 o 19  258.76   18.52    5.08    0.71    5.08    0.71    0.00    0.00  258.76   18.52       ?       ?      ?      ? 
1 1 1    6   13    2 o 15  680.31   32.79   35.34    3.34   35.34    3.34    0.00    0.00  680.31   32.79       ?       ?      ?      ? 
1 1 1    6   13    5 o 19  455.31   29.41   15.90    2.00   15.90    2.00    0.00    0.00  455.31   29.41       ?       ?      ?      ? 
1 1 1    6   13    8 o 14  283.55   26.26    6.29    1.11    6.29    1.11    0.00    0.00  283.55   26.26       ?       ?      ?      ? 
1 1 1    6   13   11 o 16  149.66   10.71    1.72    0.24    1.72    0.24    0.00    0.00  149.66   10.71       ?       ?      ?      ? 
1 1 1    6   13   14 o 12   85.64    6.36    0.56    0.08    0.56    0.08    0.00    0.00   85.64    6.36       ?       ?      ?      ? 
1 1 1    6   13   17 o 16   14.84    6.22    0.03    0.02    0.03    0.02    0.00    0.00   14.84    6.22       ?       ?      ?      ? 
1 1 1    6   14  -17 o  8   10.82    4.37    0.01    0.01    0.01    0.01    0.00    0.00   10.82    4.37       ?       ?      ?      ? 
1 1 1    6   14  -14 o 15   53.08    5.27    0.22    0.04    0.22    0.04    0.00    0.00   53.08    5.27       ?       ?      ?      ? 
1 1 1    6   14  -11 o  2  162.92   12.19    2.05    0.30    2.05    0.30    0.00    0.00  162.92   12.19       ?       ?      ?      ? 
1 1 1    6   14   -8 o  8  236.72   17.23    4.30    0.61    4.30    0.61    0.00    0.00  236.72   17.23       ?       ?      ?      ? 
1 1 1    6   14   -5 o 19  468.24   24.17   16.73    1.69   16.73    1.69    0.00    0.00  468.24   24.17       ?       ?      ?      ? 
1 1 1    6   14   -2 o  2  595.56   28.15   27.02    2.51   27.02    2.51    0.00    0.00  595.56   28.15       ?       ?      ?      ? 
1 1 1    6   14    1 o  4  393.52   27.94   11.82    1.64   11.82    1.64    0.00    0.00  393.52   27.94       ?       ?      ?      ? 
1 1 1    6   14    4 o 16  472.76   31.04   17.16    2.19   17.16    2.19    0.00    0.00  472.76   31.04       ?       ?      ?      ? 
1 1 1    6   14    7 o  4  224.18   20.81    3.87    0.69    3.87    0.69    0.00    0.00  224.18   20.81       ?       ?      ?      ? 
1 1 1    6   14   10 o 17  162.71   13.39    2.04    0.32    2.04    0.32    0.00    0.00  162.71   13.39       ?       ?      ?      ? 
1 1 1    6   14   13 f  0   58.64    4.80    0.26    0.04    0.26    0.04    0.00    0.00   58.64    4.80       ?       ?      ?      ? 
1 1 1    6   14   16 o 17   20.64    7.47    0.04    0.03    0.04    0.03    0.00    0.00   20.64    7.47       ?       ?      ?      ? 
1 1 1    6   15  -15 o 11   99.25    6.58    0.78    0.10    0.78    0.10    0.00    0.00   99.25    6.58       ?       ?      ?      ? 
1 1 1    6   15  -12 o 16  156.64   10.84    1.90    0.25    1.90    0.25    0.00    0.00  156.64   10.84       ?       ?      ?      ? 
1 1 1    6   15   -9 o  6  147.95    5.80    1.65    0.13    1.65    0.13    0.00    0.00  147.95    5.80       ?       ?      ?      ? 
1 1 1    6   15   -6 o  7  313.26   11.47    7.41    0.54    7.41    0.54    0.00    0.00  313.26   11.47       ?       ?      ?      ? 
1 1 1    6   15   -3 o 18  353.25   10.76    9.40    0.57    9.40    0.57    0.00    0.00  353.25   10.76       ?       ?      ?      ? 
1 1 1    6   15    0 o  8  565.69   20.43   24.23    1.73   24.23    1.73    0.00    0.00  565.69   20.43       ?       ?      ?      ? 
1 1 1    6   15    3 o 17  467.02   18.67   16.52    1.31   16.52    1.31    0.00    0.00  467.02   18.67       ?       ?      ?      ? 
1 1 1    6   15    6 o  8  238.86   11.26    4.31    0.40    4.31    0.40    0.00    0.00  238.86   11.26       ?       ?      ?      ? 
1 1 1    6   15    9 o 12  168.16    6.48    2.13    0.16    2.13    0.16    0.00    0.00  168.16    6.48       ?       ?      ?      ? 
1 1 1    6   15   12 o 12  188.21   10.97    2.74    0.31    2.74    0.31    0.00    0.00  188.21   10.97       ?       ?      ?      ? 
1 1 1    6   15   15 o 11   72.88    4.95    0.41    0.05    0.41    0.05    0.00    0.00   72.88    4.95       ?       ?      ?      ? 
1 1 1    6   16  -16 o 17   12.16    4.91    0.01    0.01    0.01    0.01    0.00    0.00   12.16    4.91       ?       ?      ?      ? 
1 1 1    6   16  -13 o  1   60.12    6.62    0.28    0.06    0.28    0.06    0.00    0.00   60.12    6.62       ?       ?      ?      ? 
1 1 1    6   16  -10 o  9  139.02   10.42    1.48    0.22    1.48    0.22    0.00    0.00  139.02   10.42       ?       ?      ?      ? 
1 1 1    6   16   -7 o  3   55.51    5.78    0.23    0.05    0.23    0.05    0.00    0.00   55.51    5.78       ?       ?      ?      ? 
1 1 1    6   16   -4 o 16  288.92   19.27    6.36    0.83    6.36    0.83    0.00    0.00  288.92   19.27       ?       ?      ?      ? 
1 1 1    6   16   -1 o  1  414.47   31.00   13.21    1.92   13.21    1.92    0.00    0.00  414.47   31.00       ?       ?      ?      ? 
1 1 1    6   16    2 o  3  389.26   29.20   11.64    1.69   11.64    1.69    0.00    0.00  389.26   29.20       ?       ?      ?      ? 
1 1 1    6   16    5 o  7  391.11   31.82   11.96    1.85   11.96    1.85    0.00    0.00  391.11   31.82       ?       ?      ?      ? 
1 1 1    6   16    8 o 10  175.43    8.98    2.33    0.24    2.33    0.24    0.00    0.00  175.43    8.98       ?       ?      ?      ? 
1 1 1    6   16   11 o 13   57.69    5.95    0.25    0.05    0.25    0.05    0.00    0.00   57.69    5.95       ?       ?      ?      ? 
1 1 1    6   16   14 o  5   84.57    7.27    0.56    0.09    0.56    0.09    0.00    0.00   84.57    7.27       ?       ?      ?      ? 
1 1 1    6   16   17 o 14    6.59    2.78    0.00    0.00    0.00    0.00    0.00    0.00    6.59    2.78       ?       ?      ?      ? 
1 1 1    6   17  -17 o  1    3.14    1.62    0.01    0.01    0.01    0.01    0.00    0.00    3.14    1.62       ?       ?      ?      ? 
1 1 1    6   17  -14 o  4   70.08    7.03    0.39    0.07    0.39    0.07    0.00    0.00   70.08    7.03       ?       ?      ?      ? 
1 1 1    6   17  -11 o  9  182.83   18.63    2.70    0.50    2.70    0.50    0.00    0.00  182.83   18.63       ?       ?      ?      ? 
1 1 1    6   17   -8 o  8  188.71   10.59    2.71    0.30    2.71    0.30    0.00    0.00  188.71   10.59       ?       ?      ?      ? 
1 1 1    6   17   -5 o  1  152.13   10.12    1.75    0.23    1.75    0.23    0.00    0.00  152.13   10.12       ?       ?      ?      ? 
1 1 1    6   17   -2 o  4  414.76   26.72   13.21    1.66   13.21    1.66    0.00    0.00  414.76   26.72       ?       ?      ?      ? 
1 1 1    6   17    1 o  5  558.90   27.01   23.91    2.26   23.91    2.26    0.00    0.00  558.90   27.01       ?       ?      ?      ? 
1 1 1    6   17    4 o 13  344.34   21.70    9.08    1.12    9.08    1.12    0.00    0.00  344.34   21.70       ?       ?      ?      ? 
1 1 1    6   17    7 o 10   77.48    6.72    0.46    0.08    0.46    0.08    0.00    0.00   77.48    6.72       ?       ?      ?      ? 
1 1 1    6   17   10 o  4  111.49    9.80    0.95    0.16    0.95    0.16    0.00    0.00  111.49    9.80       ?       ?      ?      ? 
1 1 1    6   17   13 o  6  118.73   12.27    1.14    0.22    1.14    0.22    0.00    0.00  118.73   12.27       ?       ?      ?      ? 
1 1 1    6   17   16 o  1   15.85    6.87    0.04    0.03    0.04    0.03    0.00    0.00   15.85    6.87       ?       ?      ?      ? 
1 1 1    6   18  -15 o 15   34.28    4.45    0.10    0.02    0.10    0.02    0.00    0.00   34.28    4.45       ?       ?      ?      ? 
1 1 1    6   18  -12 o 14  119.04    5.18    1.08    0.09    1.08    0.09    0.00    0.00  119.04    5.18       ?       ?      ?      ? 
1 1 1    6   18   -9 o 15  100.88    4.07    0.77    0.06    0.77    0.06    0.00    0.00  100.88    4.07       ?       ?      ?      ? 
1 1 1    6   18   -6 o 15  284.13   14.06    6.16    0.60    6.16    0.60    0.00    0.00  284.13   14.06       ?       ?      ?      ? 
1 1 1    6   18   -3 o 16  237.88    9.14    4.27    0.33    4.27    0.33    0.00    0.00  237.88    9.14       ?       ?      ?      ? 
1 1 1    6   18    0 o 16  512.75   15.11   19.89    1.16   19.89    1.16    0.00    0.00  512.75   15.11       ?       ?      ?      ? 
1 1 1    6   18    3 o 10  252.12    8.60    4.79    0.33    4.79    0.33    0.00    0.00  252.12    8.60       ?       ?      ?      ? 
1 1 1    6   18    6 o  3  418.49   15.40   13.37    0.97   13.37    0.97    0.00    0.00  418.49   15.40       ?       ?      ?      ? 
1 1 1    6   18    9 o 19  151.34    6.19    1.73    0.14    1.73    0.14    0.00    0.00  151.34    6.19       ?       ?      ?      ? 
1 1 1    6   18   12 o 10  105.95    6.85    0.86    0.11    0.86    0.11    0.00    0.00  105.95    6.85       ?       ?      ?      ? 
1 1 1    6   18   15 f  0   22.34    4.77    0.04    0.02    0.04    0.02    0.00    0.00   22.34    4.77       ?       ?      ?      ? 
1 1 1    6   19  -16 o 19    9.05    3.83    0.01    0.01    0.01    0.01    0.00    0.00    9.05    3.83       ?       ?      ?      ? 
1 1 1    6   19  -13 o  1   49.22    6.02    0.19    0.04    0.19    0.04    0.00    0.00   49.22    6.02       ?       ?      ?      ? 
1 1 1    6   19  -10 o 17  186.56   15.60    2.75    0.43    2.75    0.43    0.00    0.00  186.56   15.60       ?       ?      ?      ? 
1 1 1    6   19   -7 o  3  170.29   11.40    2.21    0.29    2.21    0.29    0.00    0.00  170.29   11.40       ?       ?      ?      ? 
1 1 1    6   19   -4 o 16  282.44   29.27    6.32    1.22    6.32    1.22    0.00    0.00  282.44   29.27       ?       ?      ?      ? 
1 1 1    6   19   -1 o  8  316.79   20.61    7.69    0.98    7.69    0.98    0.00    0.00  316.79   20.61       ?       ?      ?      ? 
1 1 1    6   19    2 o  6  225.45   13.30    3.86    0.45    3.86    0.45    0.00    0.00  225.45   13.30       ?       ?      ?      ? 
1 1 1    6   19    5 o 14  204.03   10.17    3.15    0.31    3.15    0.31    0.00    0.00  204.03   10.17       ?       ?      ?      ? 
1 1 1    6   19    8 o  7  197.44   12.32    2.99    0.36    2.99    0.36    0.00    0.00  197.44   12.32       ?       ?      ?      ? 
1 1 1    6   19   11 o  1  125.97   10.94    1.24    0.20    1.24    0.20    0.00    0.00  125.97   10.94       ?       ?      ?      ? 
1 1 1    6   19   14 o  1   25.51    7.13    0.05    0.03    0.05    0.03    0.00    0.00   25.51    7.13       ?       ?      ?      ? 
1 1 1    6   20  -14 o 15   19.70    6.97    0.03    0.03    0.03    0.03    0.00    0.00   19.70    6.97       ?       ?      ?      ? 
1 1 1    6   20  -11 o  1   60.99    6.50    0.29    0.06    0.29    0.06    0.00    0.00   60.99    6.50       ?       ?      ?      ? 
1 1 1    6   20   -8 o 16  114.17    8.85    1.00    0.15    1.00    0.15    0.00    0.00  114.17    8.85       ?       ?      ?      ? 
1 1 1    6   20   -5 o  4  180.64   12.29    2.49    0.33    2.49    0.33    0.00    0.00  180.64   12.29       ?       ?      ?      ? 
1 1 1    6   20   -2 o 17  253.59   17.26    4.92    0.65    4.92    0.65    0.00    0.00  253.59   17.26       ?       ?      ?      ? 
1 1 1    6   20    1 o  6  291.36   19.12    6.51    0.83    6.51    0.83    0.00    0.00  291.36   19.12       ?       ?      ?      ? 
1 1 1    6   20    4 o 16  287.06   16.62    6.32    0.71    6.32    0.71    0.00    0.00  287.06   16.62       ?       ?      ?      ? 
1 1 1    6   20    7 o  2  145.52    8.92    1.61    0.19    1.61    0.19    0.00    0.00  145.52    8.92       ?       ?      ?      ? 
1 1 1    6   20   10 o 15  112.20    7.88    0.96    0.13    0.96    0.13    0.00    0.00  112.20    7.88       ?       ?      ?      ? 
1 1 1    6   20   13 o 12   82.71    8.33    0.55    0.10    0.55    0.10    0.00    0.00   82.71    8.33       ?       ?      ?      ? 
1 1 1    6   20   16 o  3    5.06    2.44    0.00    0.01    0.00    0.01    0.00    0.00    5.06    2.44       ?       ?      ?      ? 
1 1 1    6   21  -15 o  3   13.29    4.96    0.02    0.01    0.02    0.01    0.00    0.00   13.29    4.96       ?       ?      ?      ? 
1 1 1    6   21  -12 o  4   38.51    3.50    0.11    0.02    0.11    0.02    0.00    0.00   38.51    3.50       ?       ?      ?      ? 
1 1 1    6   21   -9 f  0  170.77    7.76    2.22    0.20    2.22    0.20    0.00    0.00  170.77    7.76       ?       ?      ?      ? 
1 1 1    6   21   -6 o  5  156.99    5.07    1.86    0.12    1.86    0.12    0.00    0.00  156.99    5.07       ?       ?      ?      ? 
1 1 1    6   21   -3 o 16  210.06    6.65    3.33    0.21    3.33    0.21    0.00    0.00  210.06    6.65       ?       ?      ?      ? 
1 1 1    6   21    0 o 11  211.76    9.00    3.39    0.29    3.39    0.29    0.00    0.00  211.76    9.00       ?       ?      ?      ? 
1 1 1    6   21    3 o 14  226.87    9.58    3.90    0.33    3.90    0.33    0.00    0.00  226.87    9.58       ?       ?      ?      ? 
1 1 1    6   21    6 o 16  142.36    4.94    1.53    0.11    1.53    0.11    0.00    0.00  142.36    4.94       ?       ?      ?      ? 
1 1 1    6   21    9 o 15  136.86    6.40    1.42    0.13    1.42    0.13    0.00    0.00  136.86    6.40       ?       ?      ?      ? 
1 1 1    6   21   12 o  6   61.22    3.51    0.28    0.03    0.28    0.03    0.00    0.00   61.22    3.51       ?       ?      ?      ? 
1 1 1    6   21   15 o  2   15.27    5.25    0.03    0.01    0.03    0.01    0.00    0.00   15.27    5.25       ?       ?      ?      ? 
1 1 1    6   22  -13 o 14   41.38    6.45    0.14    0.04    0.14    0.04    0.00    0.00   41.38    6.45       ?       ?      ?      ? 
1 1 1    6   22  -10 o 10   67.00    4.37    0.34    0.04    0.34    0.04    0.00    0.00   67.00    4.37       ?       ?      ?      ? 
1 1 1    6   22   -7 o  6  118.90    7.62    1.08    0.14    1.08    0.14    0.00    0.00  118.90    7.62       ?       ?      ?      ? 
1 1 1    6   22   -4 o 16  232.72   12.79    4.14    0.45    4.14    0.45    0.00    0.00  232.72   12.79       ?       ?      ?      ? 
1 1 1    6   22   -1 o  2  270.38   26.65    5.83    1.07    5.83    1.07    0.00    0.00  270.38   26.65       ?       ?      ?      ? 
1 1 1    6   22    2 o  2  147.69    9.53    1.66    0.21    1.66    0.21    0.00    0.00  147.69    9.53       ?       ?      ?      ? 
1 1 1    6   22    5 o  6  264.10   18.30    5.45    0.72    5.45    0.72    0.00    0.00  264.10   18.30       ?       ?      ?      ? 
1 1 1    6   22    8 o  4  162.43   12.67    2.05    0.31    2.05    0.31    0.00    0.00  162.43   12.67       ?       ?      ?      ? 
1 1 1    6   22   11 o 16  157.94   10.54    1.98    0.25    1.98    0.25    0.00    0.00  157.94   10.54       ?       ?      ?      ? 
1 1 1    6   22   14 o  5   14.53    6.13    0.03    0.02    0.03    0.02    0.00    0.00   14.53    6.13       ?       ?      ?      ? 
1 1 1    6   23  -14 o  1   15.40    6.37    0.03    0.02    0.03    0.02    0.00    0.00   15.40    6.37       ?       ?      ?      ? 
1 1 1    6   23  -11 f  0   98.89    8.31    0.77    0.12    0.77    0.12    0.00    0.00   98.89    8.31       ?       ?      ?      ? 
1 1 1    6   23   -8 o 16   66.13    5.07    0.33    0.05    0.33    0.05    0.00    0.00   66.13    5.07       ?       ?      ?      ? 
1 1 1    6   23   -5 o  2  143.13    9.85    1.57    0.21    1.57    0.21    0.00    0.00  143.13    9.85       ?       ?      ?      ? 
1 1 1    6   23   -2 o 13  249.24   19.79    4.86    0.73    4.86    0.73    0.00    0.00  249.24   19.79       ?       ?      ?      ? 
1 1 1    6   23    1 o 12  225.12   16.14    3.91    0.54    3.91    0.54    0.00    0.00  225.12   16.14       ?       ?      ?      ? 
1 1 1    6   23    4 o 10  179.70   10.30    2.46    0.28    2.46    0.28    0.00    0.00  179.70   10.30       ?       ?      ?      ? 
1 1 1    6   23    7 o 12  137.93   11.12    1.47    0.23    1.47    0.23    0.00    0.00  137.93   11.12       ?       ?      ?      ? 
1 1 1    6   23   10 o 13   96.62    7.42    0.72    0.11    0.72    0.11    0.00    0.00   96.62    7.42       ?       ?      ?      ? 
1 1 1    6   23   13 o  8   39.35    9.56    0.16    0.06    0.16    0.06    0.00    0.00   39.35    9.56       ?       ?      ?      ? 
1 1 1    6   24  -12 o 15   88.63    9.78    0.70    0.13    0.70    0.13    0.00    0.00   88.63    9.78       ?       ?      ?      ? 
1 1 1    6   24   -9 o 13   97.47    3.74    0.72    0.05    0.72    0.05    0.00    0.00   97.47    3.74       ?       ?      ?      ? 
1 1 1    6   24   -6 o 14  173.49    6.97    2.28    0.18    2.28    0.18    0.00    0.00  173.49    6.97       ?       ?      ?      ? 
1 1 1    6   24   -3 f  0  290.63   10.42    6.44    0.45    6.44    0.45    0.00    0.00  290.63   10.42       ?       ?      ?      ? 
1 1 1    6   24    0 o  8  228.68    8.20    3.96    0.28    3.96    0.28    0.00    0.00  228.68    8.20       ?       ?      ?      ? 
1 1 1    6   24    3 o 14  245.46    8.56    4.57    0.32    4.57    0.32    0.00    0.00  245.46    8.56       ?       ?      ?      ? 
1 1 1    6   24    6 o 18  124.88    5.45    1.18    0.10    1.18    0.10    0.00    0.00  124.88    5.45       ?       ?      ?      ? 
1 1 1    6   24    9 o 14  106.41    5.55    0.86    0.09    0.86    0.09    0.00    0.00  106.41    5.55       ?       ?      ?      ? 
1 1 1    6   24   12 o 10   49.10    8.55    0.21    0.06    0.21    0.06    0.00    0.00   49.10    8.55       ?       ?      ?      ? 
1 1 1    6   25  -13 o  1   13.42    5.57    0.02    0.02    0.02    0.02    0.00    0.00   13.42    5.57       ?       ?      ?      ? 
1 1 1    6   25  -10 o 13   42.89    6.29    0.14    0.04    0.14    0.04    0.00    0.00   42.89    6.29       ?       ?      ?      ? 
1 1 1    6   25   -7 f  0  127.91    8.77    1.26    0.17    1.26    0.17    0.00    0.00  127.91    8.77       ?       ?      ?      ? 
1 1 1    6   25   -4 o 15  183.12   16.89    2.65    0.46    2.65    0.46    0.00    0.00  183.12   16.89       ?       ?      ?      ? 
1 1 1    6   25   -1 o  1   94.55    5.86    0.68    0.08    0.68    0.08    0.00    0.00   94.55    5.86       ?       ?      ?      ? 
1 1 1    6   25    2 o 19  123.85    6.61    1.16    0.12    1.16    0.12    0.00    0.00  123.85    6.61       ?       ?      ?      ? 
1 1 1    6   25    5 o  5  188.03   13.81    2.76    0.39    2.76    0.39    0.00    0.00  188.03   13.81       ?       ?      ?      ? 
1 1 1    6   25    8 o 19   47.61    5.81    0.17    0.04    0.17    0.04    0.00    0.00   47.61    5.81       ?       ?      ?      ? 
1 1 1    6   25   11 o  6   71.58   12.07    0.46    0.13    0.46    0.13    0.00    0.00   71.58   12.07       ?       ?      ?      ? 
1 1 1    6   25   14 o  6    6.37    2.92    0.00    0.01    0.00    0.01    0.00    0.00    6.37    2.92       ?       ?      ?      ? 
1 1 1    6   26  -11 o 19   26.39    7.17    0.06    0.03    0.06    0.03    0.00    0.00   26.39    7.17       ?       ?      ?      ? 
1 1 1    6   26   -8 o 10   44.32    4.53    0.15    0.03    0.15    0.03    0.00    0.00   44.32    4.53       ?       ?      ?      ? 
1 1 1    6   26   -5 o  5   98.15    6.72    0.73    0.10    0.73    0.10    0.00    0.00   98.15    6.72       ?       ?      ?      ? 
1 1 1    6   26   -2 o 15  140.30    9.73    1.51    0.20    1.51    0.20    0.00    0.00  140.30    9.73       ?       ?      ?      ? 
1 1 1    6   26    1 o  5  186.74   16.26    2.75    0.45    2.75    0.45    0.00    0.00  186.74   16.26       ?       ?      ?      ? 
1 1 1    6   26    4 o  1  150.15   12.21    1.75    0.27    1.75    0.27    0.00    0.00  150.15   12.21       ?       ?      ?      ? 
1 1 1    6   26    7 o 11  120.48    8.89    1.12    0.16    1.12    0.16    0.00    0.00  120.48    8.89       ?       ?      ?      ? 
1 1 1    6   26   10 o  7   85.98    7.87    0.59    0.10    0.59    0.10    0.00    0.00   85.98    7.87       ?       ?      ?      ? 
1 1 1    6   26   13 f  0   13.71    6.14    0.02    0.03    0.02    0.03    0.00    0.00   13.71    6.14       ?       ?      ?      ? 
1 1 1    6   27  -12 o  1   21.17    5.33    0.05    0.02    0.05    0.02    0.00    0.00   21.17    5.33       ?       ?      ?      ? 
1 1 1    6   27   -9 o 12   84.53    4.48    0.55    0.06    0.55    0.06    0.00    0.00   84.53    4.48       ?       ?      ?      ? 
1 1 1    6   27   -6 o 10  117.19    4.29    1.04    0.08    1.04    0.08    0.00    0.00  117.19    4.29       ?       ?      ?      ? 
1 1 1    6   27   -3 o 18  125.35    6.92    1.19    0.13    1.19    0.13    0.00    0.00  125.35    6.92       ?       ?      ?      ? 
1 1 1    6   27    0 o  7  181.85    7.02    2.51    0.19    2.51    0.19    0.00    0.00  181.85    7.02       ?       ?      ?      ? 
1 1 1    6   27    3 o 10  118.22    6.34    1.06    0.11    1.06    0.11    0.00    0.00  118.22    6.34       ?       ?      ?      ? 
1 1 1    6   27    6 o 19  119.83    4.88    1.09    0.09    1.09    0.09    0.00    0.00  119.83    4.88       ?       ?      ?      ? 
1 1 1    6   27    9 o  2   82.36    4.12    0.52    0.05    0.52    0.05    0.00    0.00   82.36    4.12       ?       ?      ?      ? 
1 1 1    6   27   12 o 18   18.48    5.65    0.04    0.02    0.04    0.02    0.00    0.00   18.48    5.65       ?       ?      ?      ? 
1 1 1    6   28  -10 o  8   37.94    6.72    0.12    0.04    0.12    0.04    0.00    0.00   37.94    6.72       ?       ?      ?      ? 
1 1 1    6   28   -7 f  0   54.83    5.60    0.23    0.05    0.23    0.05    0.00    0.00   54.83    5.60       ?       ?      ?      ? 
1 1 1    6   28   -4 o  4  164.87   13.80    2.16    0.34    2.16    0.34    0.00    0.00  164.87   13.80       ?       ?      ?      ? 
1 1 1    6   28   -1 o 17  163.97   19.66    2.21    0.47    2.21    0.47    0.00    0.00  163.97   19.66       ?       ?      ?      ? 
1 1 1    6   28    2 o  4  119.63   12.88    1.13    0.23    1.13    0.23    0.00    0.00  119.63   12.88       ?       ?      ?      ? 
1 1 1    6   28    5 o 11   73.52    5.66    0.41    0.06    0.41    0.06    0.00    0.00   73.52    5.66       ?       ?      ?      ? 
1 1 1    6   28    8 o  5   60.48    4.90    0.28    0.04    0.28    0.04    0.00    0.00   60.48    4.90       ?       ?      ?      ? 
1 1 1    6   28   11 o 11   18.80    7.75    0.07    0.04    0.07    0.04    0.00    0.00   18.80    7.75       ?       ?      ?      ? 
1 1 1    6   29  -11 o 11   12.34    4.99    0.01    0.01    0.01    0.01    0.00    0.00   12.34    4.99       ?       ?      ?      ? 
1 1 1    6   29   -8 o 15   49.57    5.73    0.19    0.04    0.19    0.04    0.00    0.00   49.57    5.73       ?       ?      ?      ? 
1 1 1    6   29   -5 f  0   61.60    5.40    0.29    0.05    0.29    0.05    0.00    0.00   61.60    5.40       ?       ?      ?      ? 
1 1 1    6   29   -2 o  1   41.18    6.16    0.13    0.04    0.13    0.04    0.00    0.00   41.18    6.16       ?       ?      ?      ? 
1 1 1    6   29    1 o 18   79.39    6.25    0.48    0.07    0.48    0.07    0.00    0.00   79.39    6.25       ?       ?      ?      ? 
1 1 1    6   29    4 o  5   56.17    4.40    0.24    0.04    0.24    0.04    0.00    0.00   56.17    4.40       ?       ?      ?      ? 
1 1 1    6   29    7 o  3   60.06    4.76    0.28    0.04    0.28    0.04    0.00    0.00   60.06    4.76       ?       ?      ?      ? 
1 1 1    6   29   10 o 14   17.82    6.30    0.03    0.02    0.03    0.02    0.00    0.00   17.82    6.30       ?       ?      ?      ? 
1 1 1    6   30   -9 o 16   22.19    6.06    0.05    0.02    0.05    0.02    0.00    0.00   22.19    6.06       ?       ?      ?      ? 
1 1 1    6   30   -6 o  7   54.08    3.31    0.22    0.03    0.22    0.03    0.00    0.00   54.08    3.31       ?       ?      ?      ? 
1 1 1    6   30   -3 o  6  141.76    5.85    1.53    0.12    1.53    0.12    0.00    0.00  141.76    5.85       ?       ?      ?      ? 
1 1 1    6   30    0 o 13   68.00    3.39    0.35    0.03    0.35    0.03    0.00    0.00   68.00    3.39       ?       ?      ?      ? 
1 1 1    6   30    3 o 10   92.46    5.03    0.65    0.07    0.65    0.07    0.00    0.00   92.46    5.03       ?       ?      ?      ? 
1 1 1    6   30    6 o  7   84.82    4.87    0.55    0.06    0.55    0.06    0.00    0.00   84.82    4.87       ?       ?      ?      ? 
1 1 1    6   30    9 o 17   20.38    5.48    0.04    0.02    0.04    0.02    0.00    0.00   20.38    5.48       ?       ?      ?      ? 
1 1 1    6   31  -10 o  9    8.64    3.45    0.01    0.01    0.01    0.01    0.00    0.00    8.64    3.45       ?       ?      ?      ? 
1 1 1    6   31   -7 o 12   18.21    6.27    0.03    0.02    0.03    0.02    0.00    0.00   18.21    6.27       ?       ?      ?      ? 
1 1 1    6   31   -4 o  2   47.96    4.97    0.18    0.04    0.18    0.04    0.00    0.00   47.96    4.97       ?       ?      ?      ? 
1 1 1    6   31   -1 o 19   97.34   11.92    0.77    0.17    0.77    0.17    0.00    0.00   97.34   11.92       ?       ?      ?      ? 
1 1 1    6   31    2 f  0   49.43   10.26    0.20    0.07    0.20    0.07    0.00    0.00   49.43   10.26       ?       ?      ?      ? 
1 1 1    6   31    5 o  4   72.89    6.16    0.41    0.07    0.41    0.07    0.00    0.00   72.89    6.16       ?       ?      ?      ? 
1 1 1    6   31    8 o 10   14.12    5.17    0.02    0.01    0.02    0.01    0.00    0.00   14.12    5.17       ?       ?      ?      ? 
1 1 1    6   31   11 o 13       ?       ?    0.00    0.01    0.00    0.01    0.00    0.00       ?       ?       ?       ?      ?      ? 
1 1 1    6   32   -8 o 12   14.46    6.47    0.03    0.03    0.03    0.03    0.00    0.00   14.46    6.47       ?       ?      ?      ? 
1 1 1    6   32   -5 o  9   38.83    8.18    0.13    0.05    0.13    0.05    0.00    0.00   38.83    8.18       ?       ?      ?      ? 
1 1 1    6   32   -2 o  3   70.01    6.18    0.38    0.06    0.38    0.06    0.00    0.00   70.01    6.18       ?       ?      ?      ? 
1 1 1    6   32    1 o  2   48.33    7.45    0.19    0.05    0.19    0.05    0.00    0.00   48.33    7.45       ?       ?      ?      ? 
1 1 1    6   32    4 o 19   66.91    7.49    0.36    0.07    0.36    0.07    0.00    0.00   66.91    7.49       ?       ?      ?      ? 
1 1 1    6   32    7 o 18   15.60    5.87    0.02    0.02    0.02    0.02    0.00    0.00   15.60    5.87       ?       ?      ?      ? 
1 1 1    6   32   10 o 12    4.35    2.18    0.00    0.01    0.00    0.01    0.00    0.00    4.35    2.18       ?       ?      ?      ? 
1 1 1    6   33   -9 o 16    5.85    2.65    0.00    0.01    0.00    0.01    0.00    0.00    5.85    2.65       ?       ?      ?      ? 
1 1 1    6   33   -6 o  8   24.68    4.81    0.05    0.02    0.05    0.02    0.00    0.00   24.68    4.81       ?       ?      ?      ? 
1 1 1    6   33   -3 o 18   15.94    5.19    0.02    0.01    0.02    0.01    0.00    0.00   15.94    5.19       ?       ?      ?      ? 
1 1 1    6   33    0 o 12  147.25    8.14    1.75    0.18    1.75    0.18    0.00    0.00  147.25    8.14       ?       ?      ?      ? 
1 1 1    6   33    3 o 19   16.51    5.04    0.02    0.01    0.02    0.01    0.00    0.00   16.51    5.04       ?       ?      ?      ? 
1 1 1    6   33    6 f  0   17.96    5.80    0.03    0.02    0.03    0.02    0.00    0.00   17.96    5.80       ?       ?      ?      ? 
1 1 1    6   33    9 o 11    6.46    3.23    0.01    0.01    0.01    0.01    0.00    0.00    6.46    3.23       ?       ?      ?      ? 
1 1 1    6   34   -7 o 12   10.14    4.08    0.01    0.01    0.01    0.01    0.00    0.00   10.14    4.08       ?       ?      ?      ? 
1 1 1    6   34   -4 o  1   17.76    6.43    0.03    0.02    0.03    0.02    0.00    0.00   17.76    6.43       ?       ?      ?      ? 
1 1 1    6   34   -1 o 14   34.43   10.93    0.12    0.06    0.12    0.06    0.00    0.00   34.43   10.93       ?       ?      ?      ? 
1 1 1    6   34    2 o  3   30.07    8.55    0.08    0.04    0.08    0.04    0.00    0.00   30.07    8.55       ?       ?      ?      ? 
1 1 1    6   34    5 o 14   12.34    4.89    0.01    0.01    0.01    0.01    0.00    0.00   12.34    4.89       ?       ?      ?      ? 
1 1 1    6   34    8 o  1    6.88    3.45    0.02    0.02    0.02    0.02    0.00    0.00    6.88    3.45       ?       ?      ?      ? 
1 1 1    6   35   -5 o  1   12.30    4.89    0.01    0.01    0.01    0.01    0.00    0.00   12.30    4.89       ?       ?      ?      ? 
1 1 1    6   35   -2 o  1   34.45    8.34    0.15    0.04    0.15    0.04    0.00    0.00   34.45    8.34       ?       ?      ?      ? 
1 1 1    6   35    1 o  4   14.20    5.46    0.02    0.02    0.02    0.02    0.00    0.00   14.20    5.46       ?       ?      ?      ? 
1 1 1    6   35    4 o  3   14.57    5.80    0.03    0.02    0.03    0.02    0.00    0.00   14.57    5.80       ?       ?      ?      ? 
1 1 1    6   35    7 o  7    5.08    2.41    0.00    0.00    0.00    0.00    0.00    0.00    5.08    2.41       ?       ?      ?      ? 
1 1 1    6   36   -6 o  2    2.73    1.42    0.01    0.01    0.01    0.01    0.00    0.00    2.73    1.42       ?       ?      ?      ? 
1 1 1    6   36   -3 o 19   13.91    5.41    0.02    0.02    0.02    0.02    0.00    0.00   13.91    5.41       ?       ?      ?      ? 
1 1 1    6   36    0 o  6    9.81    3.81    0.01    0.01    0.01    0.01    0.00    0.00    9.81    3.81       ?       ?      ?      ? 
1 1 1    6   36    3 o 12   14.91    6.27    0.03    0.02    0.03    0.02    0.00    0.00   14.91    6.27       ?       ?      ?      ? 
1 1 1    6   36    6 o  7    2.73    1.42    0.01    0.01    0.01    0.01    0.00    0.00    2.73    1.42       ?       ?      ?      ? 
1 1 1    6   37   -4 o  6    4.12    2.14    0.01    0.01    0.01    0.01    0.00    0.00    4.12    2.14       ?       ?      ?      ? 
1 1 1    6   37   -1 o 10   10.61    4.57    0.01    0.01    0.01    0.01    0.00    0.00   10.61    4.57       ?       ?      ?      ? 
1 1 1    6   37    2 o  1   10.51    4.73    0.01    0.02    0.01    0.02    0.00    0.00   10.51    4.73       ?       ?      ?      ? 
1 1 1    6   38   -2 o 11       ?       ?    0.01    0.01    0.01    0.01    0.00    0.00       ?       ?       ?       ?      ?      ? 
1 1 1    6   38    1 o 14    2.18    1.14    0.01    0.01    0.01    0.01    0.00    0.00    2.18    1.14       ?       ?      ?      ? 
1 1 1    7    1  -18 o 12   32.38    7.18    0.12    0.03    0.12    0.03    0.00    0.00   32.38    7.18       ?       ?      ?      ? 
1 1 1    7    1  -15 o 12   67.23    3.70    0.34    0.04    0.34    0.04    0.00    0.00   67.23    3.70       ?       ?      ?      ? 
1 1 1    7    1  -12 o 12  195.30    8.40    2.89    0.25    2.89    0.25    0.00    0.00  195.30    8.40       ?       ?      ?      ? 
1 1 1    7    1   -9 f  0  362.48   16.06    9.94    0.87    9.94    0.87    0.00    0.00  362.48   16.06       ?       ?      ?      ? 
1 1 1    7    1   -6 o 17  436.05   15.16   14.34    0.99   14.34    0.99    0.00    0.00  436.05   15.16       ?       ?      ?      ? 
1 1 1    7    1   -3 o  6  350.34   12.60    9.26    0.66    9.26    0.66    0.00    0.00  350.34   12.60       ?       ?      ?      ? 
1 1 1    7    1    0 o 16  847.92   15.96   54.18    2.03   54.18    2.03    0.00    0.00  847.92   15.96       ?       ?      ?      ? 
1 1 1    7    1    3 o  2  313.91   10.55    7.43    0.50    7.43    0.50    0.00    0.00  313.91   10.55       ?       ?      ?      ? 
1 1 1    7    1    6 o  3  534.30   16.43   21.54    1.32   21.54    1.32    0.00    0.00  534.30   16.43       ?       ?      ?      ? 
1 1 1    7    1    9 o 16  402.15   17.05   12.24    1.03   12.24    1.03    0.00    0.00  402.15   17.05       ?       ?      ?      ? 
1 1 1    7    1   12 o  9  183.06    7.17    2.53    0.20    2.53    0.20    0.00    0.00  183.06    7.17       ?       ?      ?      ? 
1 1 1    7    1   15 o 18   68.17    3.34    0.35    0.03    0.35    0.03    0.00    0.00   68.17    3.34       ?       ?      ?      ? 
1 1 1    7    1   18 o 15   39.01   11.96    0.29    0.08    0.29    0.08    0.00    0.00   39.01   11.96       ?       ?      ?      ? 
1 1 1    7    2  -19 o 11    8.57    3.98    0.01    0.01    0.01    0.01    0.00    0.00    8.57    3.98       ?       ?      ?      ? 
1 1 1    7    2  -16 o 10   67.95    4.63    0.35    0.05    0.35    0.05    0.00    0.00   67.95    4.63       ?       ?      ?      ? 
1 1 1    7    2  -13 o  6  227.20   14.58    4.00    0.49    4.00    0.49    0.00    0.00  227.20   14.58       ?       ?      ?      ? 
1 1 1    7    2  -10 f  0  292.16   15.78    6.49    0.69    6.49    0.69    0.00    0.00  292.16   15.78       ?       ?      ?      ? 
1 1 1    7    2   -7 o 19  475.78   25.47   17.19    1.81   17.19    1.81    0.00    0.00  475.78   25.47       ?       ?      ?      ? 
1 1 1    7    2   -4 o  8  221.03   13.94    3.70    0.46    3.70    0.46    0.00    0.00  221.03   13.94       ?       ?      ?      ? 
1 1 1    7    2   -1 o  6  559.25   20.58   23.68    1.73   23.68    1.73    0.00    0.00  559.25   20.58       ?       ?      ?      ? 
1 1 1    7    2    2 o 11  721.02   25.85   39.58    2.79   39.58    2.79    0.00    0.00  721.02   25.85       ?       ?      ?      ? 
1 1 1    7    2    5 o 13  228.49   12.52    3.94    0.43    3.94    0.43    0.00    0.00  228.49   12.52       ?       ?      ?      ? 
1 1 1    7    2    8 o  6  526.85   31.40   21.25    2.47   21.25    2.47    0.00    0.00  526.85   31.40       ?       ?      ?      ? 
1 1 1    7    2   11 o 10  175.31   12.00    2.34    0.31    2.34    0.31    0.00    0.00  175.31   12.00       ?       ?      ?      ? 
1 1 1    7    2   14 o  8  174.33   18.64    2.45    0.48    2.45    0.48    0.00    0.00  174.33   18.64       ?       ?      ?      ? 
1 1 1    7    2   17 o 19   45.14    8.35    0.17    0.05    0.17    0.05    0.00    0.00   45.14    8.35       ?       ?      ?      ? 
1 1 1    7    3  -17 o 13   56.67    7.62    0.26    0.06    0.26    0.06    0.00    0.00   56.67    7.62       ?       ?      ?      ? 
1 1 1    7    3  -14 o 10   76.81    4.62    0.45    0.05    0.45    0.05    0.00    0.00   76.81    4.62       ?       ?      ?      ? 
1 1 1    7    3  -11 o  4  354.84   29.51   10.02    1.56   10.02    1.56    0.00    0.00  354.84   29.51       ?       ?      ?      ? 
1 1 1    7    3   -8 o  4  242.55   17.74    4.46    0.64    4.46    0.64    0.00    0.00  242.55   17.74       ?       ?      ?      ? 
1 1 1    7    3   -5 o  6  381.14   23.02   11.05    1.31   11.05    1.31    0.00    0.00  381.14   23.02       ?       ?      ?      ? 
1 1 1    7    3   -2 o 14  557.82   23.22   23.68    1.94   23.68    1.94    0.00    0.00  557.82   23.22       ?       ?      ?      ? 
1 1 1    7    3    1 o 12  368.86   15.31   10.28    0.85   10.28    0.85    0.00    0.00  368.86   15.31       ?       ?      ?      ? 
1 1 1    7    3    4 o 11  336.61   16.32    8.58    0.82    8.58    0.82    0.00    0.00  336.61   16.32       ?       ?      ?      ? 
1 1 1    7    3    7 o 12  593.23   23.66   26.67    2.10   26.67    2.10    0.00    0.00  593.23   23.66       ?       ?      ?      ? 
1 1 1    7    3   10 o 13  304.70   18.15    7.09    0.83    7.09    0.83    0.00    0.00  304.70   18.15       ?       ?      ?      ? 
1 1 1    7    3   13 o 12  260.96   14.92    5.29    0.58    5.29    0.58    0.00    0.00  260.96   14.92       ?       ?      ?      ? 
1 1 1    7    3   16 o 17   65.71    7.04    0.34    0.07    0.34    0.07    0.00    0.00   65.71    7.04       ?       ?      ?      ? 
1 1 1    7    3   19 o 12    6.28    2.78    0.00    0.01    0.00    0.01    0.00    0.00    6.28    2.78       ?       ?      ?      ? 
1 1 1    7    4  -18 o  8   24.29    5.54    0.06    0.02    0.06    0.02    0.00    0.00   24.29    5.54       ?       ?      ?      ? 
1 1 1    7    4  -15 o 10   90.40    4.75    0.62    0.06    0.62    0.06    0.00    0.00   90.40    4.75       ?       ?      ?      ? 
1 1 1    7    4  -12 o 19  297.62   14.51    6.80    0.65    6.80    0.65    0.00    0.00  297.62   14.51       ?       ?      ?      ? 
1 1 1    7    4   -9 o 12  371.10   15.04   10.42    0.84   10.42    0.84    0.00    0.00  371.10   15.04       ?       ?      ?      ? 
1 1 1    7    4   -6 o  1  521.35   18.34   20.52    1.43   20.52    1.43    0.00    0.00  521.35   18.34       ?       ?      ?      ? 
1 1 1    7    4   -3 o  9  506.48   14.53   19.39    1.10   19.39    1.10    0.00    0.00  506.48   14.53       ?       ?      ?      ? 
1 1 1    7    4    0 o 19  363.35   14.53    9.97    0.79    9.97    0.79    0.00    0.00  363.35   14.53       ?       ?      ?      ? 
1 1 1    7    4    3 o 12  484.51   14.98   17.75    1.09   17.75    1.09    0.00    0.00  484.51   14.98       ?       ?      ?      ? 
1 1 1    7    4    6 o 12  464.24   18.02   16.27    1.25   16.27    1.25    0.00    0.00  464.24   18.02       ?       ?      ?      ? 
1 1 1    7    4    9 o  9  391.10   13.94   11.56    0.82   11.56    0.82    0.00    0.00  391.10   13.94       ?       ?      ?      ? 
1 1 1    7    4   12 o 12  284.07   10.76    6.14    0.46    6.14    0.46    0.00    0.00  284.07   10.76       ?       ?      ?      ? 
1 1 1    7    4   15 o 16  109.43    5.31    0.91    0.09    0.91    0.09    0.00    0.00  109.43    5.31       ?       ?      ?      ? 
1 1 1    7    4   18 o 15   20.40    5.50    0.05    0.02    0.05    0.02    0.00    0.00   20.40    5.50       ?       ?      ?      ? 
1 1 1    7    5  -19 o 14    3.00    1.56    0.01    0.01    0.01    0.01    0.00    0.00    3.00    1.56       ?       ?      ?      ? 
1 1 1    7    5  -16 o  3   59.96    5.61    0.28    0.05    0.28    0.05    0.00    0.00   59.96    5.61       ?       ?      ?      ? 
1 1 1    7    5  -13 o  5  197.29   11.69    2.99    0.34    2.99    0.34    0.00    0.00  197.29   11.69       ?       ?      ?      ? 
1 1 1    7    5  -10 o 13  322.56   18.73    7.96    0.90    7.96    0.90    0.00    0.00  322.56   18.73       ?       ?      ?      ? 
1 1 1    7    5   -7 o  8  432.26   29.72   14.28    1.92   14.28    1.92    0.00    0.00  432.26   29.72       ?       ?      ?      ? 
1 1 1    7    5   -4 o  3  376.85   20.17   10.78    1.14   10.78    1.14    0.00    0.00  376.85   20.17       ?       ?      ?      ? 
1 1 1    7    5   -1 o  9  395.92   20.68   11.93    1.23   11.93    1.23    0.00    0.00  395.92   20.68       ?       ?      ?      ? 
1 1 1    7    5    2 o  5  565.49   22.05   24.36    1.87   24.36    1.87    0.00    0.00  565.49   22.05       ?       ?      ?      ? 
1 1 1    7    5    5 o  5  724.62   29.49   39.97    3.20   39.97    3.20    0.00    0.00  724.62   29.49       ?       ?      ?      ? 
1 1 1    7    5    8 o 14  182.20   10.29    2.51    0.28    2.51    0.28    0.00    0.00  182.20   10.29       ?       ?      ?      ? 
1 1 1    7    5   11 o 17  117.83    9.07    1.05    0.16    1.05    0.16    0.00    0.00  117.83    9.07       ?       ?      ?      ? 
1 1 1    7    5   14 o 16   98.63    6.51    0.74    0.10    0.74    0.10    0.00    0.00   98.63    6.51       ?       ?      ?      ? 
1 1 1    7    5   17 o  5   49.35    9.45    0.22    0.07    0.22    0.07    0.00    0.00   49.35    9.45       ?       ?      ?      ? 
1 1 1    7    6  -17 o  9   52.52   13.21    0.29    0.10    0.29    0.10    0.00    0.00   52.52   13.21       ?       ?      ?      ? 
1 1 1    7    6  -14 o 18  101.76   14.26    0.82    0.21    0.82    0.21    0.00    0.00  101.76   14.26       ?       ?      ?      ? 
1 1 1    7    6  -11 o  8  156.37    9.42    1.86    0.22    1.86    0.22    0.00    0.00  156.37    9.42       ?       ?      ?      ? 
1 1 1    7    6   -8 o 19  241.20   17.31    4.42    0.62    4.42    0.62    0.00    0.00  241.20   17.31       ?       ?      ?      ? 
1 1 1    7    6   -5 o  5  463.26   29.67   16.36    2.05   16.36    2.05    0.00    0.00  463.26   29.67       ?       ?      ?      ? 
1 1 1    7    6   -2 o  5  678.89   26.68   35.30    2.72   35.30    2.72    0.00    0.00  678.89   26.68       ?       ?      ?      ? 
1 1 1    7    6    1 o 13  116.01   10.64    1.02    0.18    1.02    0.18    0.00    0.00  116.01   10.64       ?       ?      ?      ? 
1 1 1    7    6    4 o  4  659.65   28.46   33.17    2.81   33.17    2.81    0.00    0.00  659.65   28.46       ?       ?      ?      ? 
1 1 1    7    6    7 o 16  463.01   25.01   16.31    1.73   16.31    1.73    0.00    0.00  463.01   25.01       ?       ?      ?      ? 
1 1 1    7    6   10 o 13  236.58   19.48    4.31    0.69    4.31    0.69    0.00    0.00  236.58   19.48       ?       ?      ?      ? 
1 1 1    7    6   13 o  5  197.96   18.89    3.13    0.55    3.13    0.55    0.00    0.00  197.96   18.89       ?       ?      ?      ? 
1 1 1    7    6   16 o  8   50.81    5.87    0.20    0.04    0.20    0.04    0.00    0.00   50.81    5.87       ?       ?      ?      ? 
1 1 1    7    6   19 o  5       ?       ?    0.01    0.01    0.01    0.01    0.00    0.00       ?       ?       ?       ?      ?      ? 
1 1 1    7    7  -18 o 16   16.36    7.53    0.05    0.04    0.05    0.04    0.00    0.00   16.36    7.53       ?       ?      ?      ? 
1 1 1    7    7  -15 o  4  111.40    6.34    0.95    0.11    0.95    0.11    0.00    0.00  111.40    6.34       ?       ?      ?      ? 
1 1 1    7    7  -12 o 11  249.31   12.23    4.76    0.46    4.76    0.46    0.00    0.00  249.31   12.23       ?       ?      ?      ? 
1 1 1    7    7   -9 f  0  314.55   13.95    7.50    0.66    7.50    0.66    0.00    0.00  314.55   13.95       ?       ?      ?      ? 
1 1 1    7    7   -6 o 16  438.47   14.30   14.49    0.94   14.49    0.94    0.00    0.00  438.47   14.30       ?       ?      ?      ? 
1 1 1    7    7   -3 o 12  616.64   17.78   28.74    1.65   28.74    1.65    0.00    0.00  616.64   17.78       ?       ?      ?      ? 
1 1 1    7    7    0 o  9  719.16   17.75   39.15    1.92   39.15    1.92    0.00    0.00  719.16   17.75       ?       ?      ?      ? 
1 1 1    7    7    3 o 12  665.51   18.47   33.49    1.84   33.49    1.84    0.00    0.00  665.51   18.47       ?       ?      ?      ? 
1 1 1    7    7    6 o 16  319.04   15.97    7.69    0.76    7.69    0.76    0.00    0.00  319.04   15.97       ?       ?      ?      ? 
1 1 1    7    7    9 f  0  310.73   11.58    7.30    0.54    7.30    0.54    0.00    0.00  310.73   11.58       ?       ?      ?      ? 
1 1 1    7    7   12 o 11  192.59    7.09    2.81    0.20    2.81    0.20    0.00    0.00  192.59    7.09       ?       ?      ?      ?
[truncated: 858,601 more chars]
