# Supplementary material for: Serial macromolecular crystallography at ALBA Synchrotron Light Source
Source: J Synchrotron Radiat. 2022 Apr 4;29(Pt 3):896–907. doi: 10.1107/S1600577522002508 (PMC9070724; doi:10.1107/S1600577522002508)
Supplement: Supplementary file 6 [file s-29-00896-sup6.hkl]

data_rxxxxsf
# 
_audit.revision_id     1_0 
_audit.creation_date   ? 
_audit.update_record   'Initial release' 
# 
_cell.entry_id      xxxx 
_cell.length_a      34.200 
_cell.length_b      42.600 
_cell.length_c      50.800 
_cell.angle_alpha   90.000 
_cell.angle_beta    90.000 
_cell.angle_gamma   90.000 
# 
_diffrn_radiation_wavelength.id           1 
_diffrn_radiation_wavelength.wavelength   0.9792 
# 
_entry.id   xxxx 
# 
_exptl_crystal.id   1 
# 
_reflns_scale.group_code   1 
# 
_symmetry.entry_id               xxxx 
_symmetry.space_group_name_H-M   'P 21 21 21' 
_symmetry.Int_Tables_number      19 
# 
#
loop_
_refln.crystal_id
_refln.wavelength_id
_refln.scale_group_code
_refln.index_h
_refln.index_k
_refln.index_l
_refln.status
_refln.pdbx_r_free_flag
_refln.F_meas_au
_refln.F_meas_sigma_au
_refln.intensity_meas
_refln.intensity_sigma
_refln.pdbx_I_plus
_refln.pdbx_I_plus_sigma
_refln.pdbx_I_minus
_refln.pdbx_I_minus_sigma
_refln.pdbx_F_plus
_refln.pdbx_F_plus_sigma
_refln.pdbx_F_minus
_refln.pdbx_F_minus_sigma
_refln.pdbx_anom_difference
_refln.pdbx_anom_difference_sigma
1 1 1    0    0    1 x  2       ?       ?       ?       ?       ?       ?       ?       ?       ?       ?       ?       ?      ?      ? 
1 1 1    0    0    2 o  6   28.90    4.88    0.04    0.01    0.04    0.01    0.04    0.01   28.90    4.88   28.90    4.88   0.00   0.00 
1 1 1    0    0    3 x  9       ?       ?       ?       ?       ?       ?       ?       ?       ?       ?       ?       ?      ?      ? 
1 1 1    0    0    4 o  3  355.05   15.24    5.45    0.46    5.45    0.46    5.45    0.46  355.05   15.24  355.05   15.24  -0.00   0.00 
1 1 1    0    0    5 x  2       ?       ?       ?       ?       ?       ?       ?       ?       ?       ?       ?       ?      ?      ? 
1 1 1    0    0    6 o 12  256.30   10.38    2.83    0.23    2.83    0.23    2.83    0.23  256.30   10.38  256.30   10.38  -0.00   0.00 
1 1 1    0    0    7 x 17       ?       ?       ?       ?       ?       ?       ?       ?       ?       ?       ?       ?      ?      ? 
1 1 1    0    0    8 o 17  109.99    4.80    0.52    0.04    0.52    0.04    0.52    0.04  109.99    4.80  109.99    4.80   0.00   0.00 
1 1 1    0    0    9 x 13       ?       ?       ?       ?       ?       ?       ?       ?       ?       ?       ?       ?      ?      ? 
1 1 1    0    0   10 o  2  350.00   18.07    5.34    0.54    5.34    0.54    5.34    0.54  350.00   18.07  350.00   18.07  -0.00   0.00 
1 1 1    0    0   11 x 13       ?       ?       ?       ?       ?       ?       ?       ?       ?       ?       ?       ?      ?      ? 
1 1 1    0    0   12 o 10  208.56    8.63    1.87    0.15    1.87    0.15    1.87    0.15  208.56    8.63  208.56    8.63   0.00   0.00 
1 1 1    0    0   13 x  7       ?       ?       ?       ?       ?       ?       ?       ?       ?       ?       ?       ?      ?      ? 
1 1 1    0    0   14 o 17   21.56   11.53    0.03    0.03    0.03    0.03    0.03    0.03   21.56   11.53   21.56   11.53  -0.00   0.00 
1 1 1    0    0   15 x  1       ?       ?       ?       ?       ?       ?       ?       ?       ?       ?       ?       ?      ?      ? 
1 1 1    0    0   16 o 12   15.96    9.13    0.01    0.02    0.01    0.02    0.01    0.02   15.96    9.13   15.96    9.13  -0.00   0.00 
1 1 1    0    0   17 x 10       ?       ?       ?       ?       ?       ?       ?       ?       ?       ?       ?       ?      ?      ? 
1 1 1    0    0   18 o  8   36.23   15.87    0.09    0.05    0.09    0.05    0.09    0.05   36.23   15.87   36.23   15.87  -0.00   0.00 
1 1 1    0    0   19 x  0       ?       ?       ?       ?       ?       ?       ?       ?       ?       ?       ?       ?      ?      ? 
1 1 1    0    0   20 o 12   13.14    7.71    0.01    0.01    0.01    0.01    0.01    0.01   13.14    7.71   13.14    7.71  -0.00   0.00 
1 1 1    0    0   21 x 16       ?       ?       ?       ?       ?       ?       ?       ?       ?       ?       ?       ?      ?      ? 
1 1 1    0    0   22 o  8   14.19    9.13    0.02    0.03    0.02    0.03    0.02    0.03   14.19    9.13   14.19    9.13   0.00   0.00 
1 1 1    0    0   23 x 14       ?       ?       ?       ?       ?       ?       ?       ?       ?       ?       ?       ?      ?      ? 
1 1 1    0    0   24 o 11    3.51    2.59    0.00    0.01    0.00    0.01    0.00    0.01    3.51    2.59    3.51    2.59  -0.00   0.00 
1 1 1    0    1    0 x  1       ?       ?       ?       ?       ?       ?       ?       ?       ?       ?       ?       ?      ?      ? 
1 1 1    0    1    1 o 15  263.00   20.54    3.07    0.46    3.07    0.46    3.07    0.46  263.00   20.54  263.00   20.54  -0.00   0.00 
1 1 1    0    1    2 o  5   78.99    2.31    0.27    0.02    0.27    0.02    0.27    0.02   78.99    2.31   78.99    2.31   0.00   0.00 
1 1 1    0    1    3 o  8   98.28    3.45    0.41    0.03    0.41    0.03    0.41    0.03   98.28    3.45   98.28    3.45   0.00   0.00 
1 1 1    0    1    4 o 17   33.14    3.34    0.05    0.01    0.05    0.01    0.05    0.01   33.14    3.34   33.14    3.34  -0.00   0.00 
1 1 1    0    1    5 o  4   34.39    3.44    0.05    0.01    0.05    0.01    0.05    0.01   34.39    3.44   34.39    3.44   0.00   0.00 
1 1 1    0    1    6 o  5  237.05    6.44    2.41    0.13    2.41    0.13    2.41    0.13  237.05    6.44  237.05    6.44  -0.00   0.00 
1 1 1    0    1    7 o 12   98.35    2.68    0.41    0.02    0.41    0.02    0.41    0.02   98.35    2.68   98.35    2.68  -0.00   0.00 
1 1 1    0    1    8 o  7   53.30    3.43    0.12    0.02    0.12    0.02    0.12    0.02   53.30    3.43   53.30    3.43  -0.00   0.00 
1 1 1    0    1    9 f  0  475.84   13.95    9.88    0.57    9.88    0.57    9.88    0.57  475.84   13.95  475.84   13.95   0.00   0.00 
1 1 1    0    1   10 o 13   15.25    8.39    0.01    0.02    0.01    0.02    0.01    0.02   15.25    8.39   15.25    8.39   0.00   0.00 
1 1 1    0    1   11 o  9  146.47    4.66    0.92    0.06    0.92    0.06    0.92    0.06  146.47    4.66  146.47    4.66   0.00   0.00 
1 1 1    0    1   12 o  7   16.12    8.92    0.02    0.02    0.02    0.02    0.02    0.02   16.12    8.92   16.12    8.92   0.00   0.00 
1 1 1    0    1   13 o 19  105.21    4.49    0.48    0.04    0.48    0.04    0.48    0.04  105.21    4.49  105.21    4.49  -0.00   0.00 
1 1 1    0    1   14 o 17  191.98    7.70    1.60    0.13    1.60    0.13    1.60    0.13  191.98    7.70  191.98    7.70  -0.00   0.00 
1 1 1    0    1   15 o  8   12.28    7.12    0.01    0.01    0.01    0.01    0.01    0.01   12.28    7.12   12.28    7.12  -0.00   0.00 
1 1 1    0    1   16 o 10  108.97    4.62    0.51    0.04    0.51    0.04    0.51    0.04  108.97    4.62  108.97    4.62  -0.00   0.00 
1 1 1    0    1   17 o  5    7.78    4.62    0.00    0.01    0.00    0.01    0.00    0.01    7.78    4.62    7.78    4.62  -0.00   0.00 
1 1 1    0    1   18 o 17   31.72    8.91    0.05    0.02    0.05    0.02    0.05    0.02   31.72    8.91   31.72    8.91   0.00   0.00 
1 1 1    0    1   19 o 16   12.56    7.42    0.01    0.01    0.01    0.01    0.01    0.01   12.56    7.42   12.56    7.42  -0.00   0.00 
1 1 1    0    1   20 o 13    8.76    5.24    0.00    0.01    0.00    0.01    0.00    0.01    8.76    5.24    8.76    5.24   0.00   0.00 
1 1 1    0    1   21 o 12   10.23    6.29    0.01    0.01    0.01    0.01    0.01    0.01   10.23    6.29   10.23    6.29  -0.00   0.00 
1 1 1    0    1   22 o  9    7.92    4.99    0.00    0.01    0.00    0.01    0.00    0.01    7.92    4.99    7.92    4.99  -0.00   0.00 
1 1 1    0    1   23 o 14    7.29    5.08    0.01    0.01    0.01    0.01    0.01    0.01    7.29    5.08    7.29    5.08   0.00   0.00 
1 1 1    0    1   24 o 18    2.37    1.78    0.00    0.01    0.00    0.01    0.00    0.01    2.37    1.78    2.37    1.78  -0.00   0.00 
1 1 1    0    2    0 o 12  336.77   10.84    4.88    0.31    4.88    0.31    4.88    0.31  336.77   10.84  336.77   10.84  -0.00   0.00 
1 1 1    0    2    1 o  6   43.76    1.98    0.08    0.01    0.08    0.01    0.08    0.01   43.76    1.98   43.76    1.98  -0.00   0.00 
1 1 1    0    2    2 o  8   68.60    2.64    0.20    0.02    0.20    0.02    0.20    0.02   68.60    2.64   68.60    2.64  -0.00   0.00 
1 1 1    0    2    3 o 12  149.99    3.98    0.96    0.05    0.96    0.05    0.96    0.05  149.99    3.98  149.99    3.98  -0.00   0.00 
1 1 1    0    2    4 o 12  429.24   11.34    7.95    0.42    7.95    0.42    7.95    0.42  429.24   11.34  429.24   11.34  -0.00   0.00 
1 1 1    0    2    5 o  6  142.60    4.15    0.87    0.05    0.87    0.05    0.87    0.05  142.60    4.15  142.60    4.15   0.00   0.00 
1 1 1    0    2    6 o  2  107.86    3.40    0.50    0.03    0.50    0.03    0.50    0.03  107.86    3.40  107.86    3.40   0.00   0.00 
1 1 1    0    2    7 o 16  193.32    4.99    1.61    0.08    1.61    0.08    1.61    0.08  193.32    4.99  193.32    4.99  -0.00   0.00 
1 1 1    0    2    8 o  8  266.76    7.66    3.07    0.17    3.07    0.17    3.07    0.17  266.76    7.66  266.76    7.66  -0.00   0.00 
1 1 1    0    2    9 o  8   16.47    8.40    0.02    0.01    0.02    0.01    0.02    0.01   16.47    8.40   16.47    8.40   0.00   0.00 
1 1 1    0    2   10 o 11  200.63    5.67    1.73    0.10    1.73    0.10    1.73    0.10  200.63    5.67  200.63    5.67   0.00   0.00 
1 1 1    0    2   11 o 14   63.19    3.52    0.17    0.02    0.17    0.02    0.17    0.02   63.19    3.52   63.19    3.52  -0.00   0.00 
1 1 1    0    2   12 o  4   10.68    6.23    0.01    0.01    0.01    0.01    0.01    0.01   10.68    6.23   10.68    6.23  -0.00   0.00 
1 1 1    0    2   13 o  8  193.70    8.26    1.62    0.14    1.62    0.14    1.62    0.14  193.70    8.26  193.70    8.26   0.00   0.00 
1 1 1    0    2   14 o 11  154.67    5.24    1.03    0.07    1.03    0.07    1.03    0.07  154.67    5.24  154.67    5.24  -0.00   0.00 
1 1 1    0    2   15 o 12   40.99    4.70    0.07    0.02    0.07    0.02    0.07    0.02   40.99    4.70   40.99    4.70   0.00   0.00 
1 1 1    0    2   16 o 15  136.59    5.57    0.81    0.06    0.81    0.06    0.81    0.06  136.59    5.57  136.59    5.57  -0.00   0.00 
1 1 1    0    2   17 o 10   11.67    6.81    0.01    0.01    0.01    0.01    0.01    0.01   11.67    6.81   11.67    6.81  -0.00   0.00 
1 1 1    0    2   18 o 19   11.12    6.58    0.01    0.01    0.01    0.01    0.01    0.01   11.12    6.58   11.12    6.58   0.00   0.00 
1 1 1    0    2   19 o 10   11.21    6.73    0.01    0.01    0.01    0.01    0.01    0.01   11.21    6.73   11.21    6.73  -0.00   0.00 
1 1 1    0    2   20 o 10    8.38    5.06    0.00    0.01    0.00    0.01    0.00    0.01    8.38    5.06    8.38    5.06   0.00   0.00 
1 1 1    0    2   21 o 16   12.61    7.90    0.01    0.02    0.01    0.02    0.01    0.02   12.61    7.90   12.61    7.90  -0.00   0.00 
1 1 1    0    2   22 o  9    9.03    5.77    0.01    0.01    0.01    0.01    0.01    0.01    9.03    5.77    9.03    5.77   0.00   0.00 
1 1 1    0    2   23 o  2    6.78    4.65    0.01    0.01    0.01    0.01    0.01    0.01    6.78    4.65    6.78    4.65  -0.00   0.00 
1 1 1    0    2   24 o 11    2.11    1.59    0.00    0.01    0.00    0.01    0.00    0.01    2.11    1.59    2.11    1.59   0.00   0.00 
1 1 1    0    3    0 x 17       ?       ?       ?       ?       ?       ?       ?       ?       ?       ?       ?       ?      ?      ? 
1 1 1    0    3    1 o 13  225.00    5.64    2.17    0.11    2.17    0.11    2.17    0.11  225.00    5.64  225.00    5.64   0.00   0.00 
1 1 1    0    3    2 o  4   31.12    2.64    0.04    0.01    0.04    0.01    0.04    0.01   31.12    2.64   31.12    2.64  -0.00   0.00 
1 1 1    0    3    3 o  5   88.97    3.18    0.34    0.02    0.34    0.02    0.34    0.02   88.97    3.18   88.97    3.18   0.00   0.00 
1 1 1    0    3    4 o  8   65.84    2.31    0.19    0.01    0.19    0.01    0.19    0.01   65.84    2.31   65.84    2.31  -0.00   0.00 
1 1 1    0    3    5 o 10  124.26    3.38    0.66    0.04    0.66    0.04    0.66    0.04  124.26    3.38  124.26    3.38  -0.00   0.00 
1 1 1    0    3    6 o 13  298.84    7.15    3.84    0.18    3.84    0.18    3.84    0.18  298.84    7.15  298.84    7.15   0.00   0.00 
1 1 1    0    3    7 f  0   14.45    7.64    0.01    0.01    0.01    0.01    0.01    0.01   14.45    7.64   14.45    7.64  -0.00   0.00 
1 1 1    0    3    8 f  0  150.51    4.71    0.97    0.06    0.97    0.06    0.97    0.06  150.51    4.71  150.51    4.71   0.00   0.00 
1 1 1    0    3    9 o  6   89.69    3.22    0.35    0.02    0.35    0.02    0.35    0.02   89.69    3.22   89.69    3.22  -0.00   0.00 
1 1 1    0    3   10 o 18  277.54    6.70    3.31    0.16    3.31    0.16    3.31    0.16  277.54    6.70  277.54    6.70   0.00   0.00 
1 1 1    0    3   11 o 11   68.61    3.20    0.20    0.02    0.20    0.02    0.20    0.02   68.61    3.20   68.61    3.20  -0.00   0.00 
1 1 1    0    3   12 o 10   43.69    4.62    0.08    0.02    0.08    0.02    0.08    0.02   43.69    4.62   43.69    4.62   0.00   0.00 
1 1 1    0    3   13 o 13  233.35    8.29    2.35    0.16    2.35    0.16    2.35    0.16  233.35    8.29  233.35    8.29  -0.00   0.00 
1 1 1    0    3   14 f  0    8.60    5.08    0.00    0.01    0.00    0.01    0.00    0.01    8.60    5.08    8.60    5.08  -0.00   0.00 
1 1 1    0    3   15 o 16   38.81    6.14    0.07    0.02    0.07    0.02    0.07    0.02   38.81    6.14   38.81    6.14  -0.00   0.00 
1 1 1    0    3   16 o  5   14.77    8.21    0.01    0.02    0.01    0.02    0.01    0.02   14.77    8.21   14.77    8.21   0.00   0.00 
1 1 1    0    3   17 f  0   47.37    4.62    0.10    0.02    0.10    0.02    0.10    0.02   47.37    4.62   47.37    4.62  -0.00   0.00 
1 1 1    0    3   18 o 11    7.64    4.57    0.00    0.01    0.00    0.01    0.00    0.01    7.64    4.57    7.64    4.57   0.00   0.00 
1 1 1    0    3   19 o 15   11.57    6.80    0.01    0.01    0.01    0.01    0.01    0.01   11.57    6.80   11.57    6.80  -0.00   0.00 
1 1 1    0    3   20 o  2   18.62    9.92    0.03    0.02    0.03    0.02    0.03    0.02   18.62    9.92   18.62    9.92   0.00   0.00 
1 1 1    0    3   21 o  7    8.86    5.47    0.00    0.01    0.00    0.01    0.00    0.01    8.86    5.47    8.86    5.47  -0.00   0.00 
1 1 1    0    3   22 o 12    8.58    5.50    0.01    0.01    0.01    0.01    0.01    0.01    8.58    5.50    8.58    5.50  -0.00   0.00 
1 1 1    0    3   23 o  4    5.89    4.07    0.00    0.01    0.00    0.01    0.00    0.01    5.89    4.07    5.89    4.07  -0.00   0.00 
1 1 1    0    4    0 o 18  665.05   23.73   19.25    1.35   19.25    1.35   19.25    1.35  665.05   23.73  665.05   23.73   0.00   0.00 
1 1 1    0    4    1 o 18  124.29    4.70    0.66    0.05    0.66    0.05    0.66    0.05  124.29    4.70  124.29    4.70  -0.00   0.00 
1 1 1    0    4    2 o  9  407.66   10.44    7.16    0.36    7.16    0.36    7.16    0.36  407.66   10.44  407.66   10.44  -0.00   0.00 
1 1 1    0    4    3 o  8   21.28    5.93    0.02    0.01    0.02    0.01    0.02    0.01   21.28    5.93   21.28    5.93  -0.00   0.00 
1 1 1    0    4    4 o 13  122.09    4.01    0.64    0.04    0.64    0.04    0.64    0.04  122.09    4.01  122.09    4.01  -0.00   0.00 
1 1 1    0    4    5 o 13  107.92    3.75    0.50    0.03    0.50    0.03    0.50    0.03  107.92    3.75  107.92    3.75   0.00   0.00 
1 1 1    0    4    6 o 15  124.40    3.84    0.66    0.04    0.66    0.04    0.66    0.04  124.40    3.84  124.40    3.84  -0.00   0.00 
1 1 1    0    4    7 o 13  138.51    3.83    0.82    0.05    0.82    0.05    0.82    0.05  138.51    3.83  138.51    3.83  -0.00   0.00 
1 1 1    0    4    8 o  2  105.85    3.78    0.48    0.03    0.48    0.03    0.48    0.03  105.85    3.78  105.85    3.78   0.00   0.00 
1 1 1    0    4    9 o 10  260.42    9.28    2.93    0.21    2.93    0.21    2.93    0.21  260.42    9.28  260.42    9.28  -0.00   0.00 
1 1 1    0    4   10 o 14   37.42    5.26    0.06    0.02    0.06    0.02    0.06    0.02   37.42    5.26   37.42    5.26   0.00   0.00 
1 1 1    0    4   11 o 10  246.19    6.68    2.60    0.14    2.60    0.14    2.60    0.14  246.19    6.68  246.19    6.68  -0.00   0.00 
1 1 1    0    4   12 o 18   10.03    5.87    0.01    0.01    0.01    0.01    0.01    0.01   10.03    5.87   10.03    5.87   0.00   0.00 
1 1 1    0    4   13 o  5  158.07    4.37    1.07    0.06    1.07    0.06    1.07    0.06  158.07    4.37  158.07    4.37  -0.00   0.00 
1 1 1    0    4   14 o  8   91.04    3.81    0.36    0.03    0.36    0.03    0.36    0.03   91.04    3.81   91.04    3.81  -0.00   0.00 
1 1 1    0    4   15 o 14    6.69    3.98    0.00    0.00    0.00    0.00    0.00    0.00    6.69    3.98    6.69    3.98   0.00   0.00 
1 1 1    0    4   16 o  2   79.42    4.65    0.27    0.03    0.27    0.03    0.27    0.03   79.42    4.65   79.42    4.65   0.00   0.00 
1 1 1    0    4   17 o  9   82.91    5.47    0.30    0.04    0.30    0.04    0.30    0.04   82.91    5.47   82.91    5.47   0.00   0.00 
1 1 1    0    4   18 o 15   27.50   12.05    0.05    0.03    0.05    0.03    0.05    0.03   27.50   12.05   27.50   12.05   0.00   0.00 
1 1 1    0    4   19 o 19   31.79    9.21    0.06    0.02    0.06    0.02    0.06    0.02   31.79    9.21   31.79    9.21   0.00   0.00 
1 1 1    0    4   20 o 15    8.94    5.43    0.00    0.01    0.00    0.01    0.00    0.01    8.94    5.43    8.94    5.43   0.00   0.00 
1 1 1    0    4   21 f  0   10.01    6.25    0.01    0.01    0.01    0.01    0.01    0.01   10.01    6.25   10.01    6.25  -0.00   0.00 
1 1 1    0    4   22 o 15    8.68    5.72    0.01    0.01    0.01    0.01    0.01    0.01    8.68    5.72    8.68    5.72  -0.00   0.00 
1 1 1    0    4   23 o  1    5.02    3.66    0.00    0.01    0.00    0.01    0.00    0.01    5.02    3.66    5.02    3.66   0.00   0.00 
1 1 1    0    5    0 x 19       ?       ?       ?       ?       ?       ?       ?       ?       ?       ?       ?       ?      ?      ? 
1 1 1    0    5    1 o 11  195.80    6.33    1.65    0.11    1.65    0.11    1.65    0.11  195.80    6.33  195.80    6.33  -0.00   0.00 
1 1 1    0    5    2 o 16   13.15    6.62    0.01    0.01    0.01    0.01    0.01    0.01   13.15    6.62   13.15    6.62  -0.00   0.00 
1 1 1    0    5    3 o 18  105.30    2.91    0.48    0.03    0.48    0.03    0.48    0.03  105.30    2.91  105.30    2.91   0.00   0.00 
1 1 1    0    5    4 o  9  218.35    5.43    2.05    0.10    2.05    0.10    2.05    0.10  218.35    5.43  218.35    5.43  -0.00   0.00 
1 1 1    0    5    5 o 19  143.65    4.17    0.89    0.05    0.89    0.05    0.89    0.05  143.65    4.17  143.65    4.17  -0.00   0.00 
1 1 1    0    5    6 o  9   44.04    3.89    0.08    0.01    0.08    0.01    0.08    0.01   44.04    3.89   44.04    3.89   0.00   0.00 
1 1 1    0    5    7 o 11   80.14    2.86    0.28    0.02    0.28    0.02    0.28    0.02   80.14    2.86   80.14    2.86  -0.00   0.00 
1 1 1    0    5    8 o 19  115.51    3.95    0.57    0.04    0.57    0.04    0.57    0.04  115.51    3.95  115.51    3.95  -0.00   0.00 
1 1 1    0    5    9 o 19   68.44    3.21    0.20    0.02    0.20    0.02    0.20    0.02   68.44    3.21   68.44    3.21  -0.00   0.00 
1 1 1    0    5   10 o  2  149.16    5.70    0.96    0.07    0.96    0.07    0.96    0.07  149.16    5.70  149.16    5.70   0.00   0.00 
1 1 1    0    5   11 o 14  209.25    7.70    1.89    0.14    1.89    0.14    1.89    0.14  209.25    7.70  209.25    7.70   0.00   0.00 
1 1 1    0    5   12 o  3  219.66    6.39    2.08    0.12    2.08    0.12    2.08    0.12  219.66    6.39  219.66    6.39  -0.00   0.00 
1 1 1    0    5   13 o  4   11.08    6.43    0.01    0.01    0.01    0.01    0.01    0.01   11.08    6.43   11.08    6.43   0.00   0.00 
1 1 1    0    5   14 o 14    8.50    5.03    0.00    0.01    0.00    0.01    0.00    0.01    8.50    5.03    8.50    5.03  -0.00   0.00 
1 1 1    0    5   15 o 15   25.98    9.75    0.04    0.02    0.04    0.02    0.04    0.02   25.98    9.75   25.98    9.75   0.00   0.00 
1 1 1    0    5   16 o 12   49.05    4.49    0.11    0.02    0.11    0.02    0.11    0.02   49.05    4.49   49.05    4.49   0.00   0.00 
1 1 1    0    5   17 o 15   19.59   10.00    0.03    0.02    0.03    0.02    0.03    0.02   19.59   10.00   19.59   10.00  -0.00   0.00 
1 1 1    0    5   18 o  3   10.82    6.42    0.01    0.01    0.01    0.01    0.01    0.01   10.82    6.42   10.82    6.42   0.00   0.00 
1 1 1    0    5   19 o 15   10.71    6.37    0.01    0.01    0.01    0.01    0.01    0.01   10.71    6.37   10.71    6.37   0.00   0.00 
1 1 1    0    5   20 o 13   10.21    6.22    0.01    0.01    0.01    0.01    0.01    0.01   10.21    6.22   10.21    6.22  -0.00   0.00 
1 1 1    0    5   21 o  3    8.97    5.61    0.01    0.01    0.01    0.01    0.01    0.01    8.97    5.61    8.97    5.61  -0.00   0.00 
1 1 1    0    5   22 o  1    7.34    4.80    0.00    0.01    0.00    0.01    0.00    0.01    7.34    4.80    7.34    4.80  -0.00   0.00 
1 1 1    0    5   23 o  3    3.70    2.72    0.00    0.01    0.00    0.01    0.00    0.01    3.70    2.72    3.70    2.72  -0.00   0.00 
1 1 1    0    6    0 o 15  377.31   14.81    6.17    0.48    6.17    0.48    6.17    0.48  377.31   14.81  377.31   14.81  -0.00   0.00 
1 1 1    0    6    1 o  9  223.90    9.17    2.17    0.18    2.17    0.18    2.17    0.18  223.90    9.17  223.90    9.17  -0.00   0.00 
1 1 1    0    6    2 o 14  143.24    3.85    0.88    0.05    0.88    0.05    0.88    0.05  143.24    3.85  143.24    3.85   0.00   0.00 
1 1 1    0    6    3 o 11    7.79    4.55    0.00    0.01    0.00    0.01    0.00    0.01    7.79    4.55    7.79    4.55  -0.00   0.00 
1 1 1    0    6    4 o 15  132.73    4.34    0.76    0.05    0.76    0.05    0.76    0.05  132.73    4.34  132.73    4.34  -0.00   0.00 
1 1 1    0    6    5 o 18  101.87    3.31    0.45    0.03    0.45    0.03    0.45    0.03  101.87    3.31  101.87    3.31   0.00   0.00 
1 1 1    0    6    6 o  1  170.32    4.59    1.25    0.07    1.25    0.07    1.25    0.07  170.32    4.59  170.32    4.59   0.00   0.00 
1 1 1    0    6    7 o  3  321.77   11.81    4.49    0.32    4.49    0.32    4.49    0.32  321.77   11.81  321.77   11.81   0.00   0.00 
1 1 1    0    6    8 o  9   84.77    3.66    0.31    0.03    0.31    0.03    0.31    0.03   84.77    3.66   84.77    3.66  -0.00   0.00 
1 1 1    0    6    9 o  9  171.90    5.71    1.27    0.08    1.27    0.08    1.27    0.08  171.90    5.71  171.90    5.71  -0.00   0.00 
1 1 1    0    6   10 f  0  197.29    5.57    1.67    0.09    1.67    0.09    1.67    0.09  197.29    5.57  197.29    5.57   0.00   0.00 
1 1 1    0    6   11 o 13   76.88    4.05    0.26    0.03    0.26    0.03    0.26    0.03   76.88    4.05   76.88    4.05  -0.00   0.00 
1 1 1    0    6   12 o  2  133.38    4.58    0.77    0.05    0.77    0.05    0.77    0.05  133.38    4.58  133.38    4.58   0.00   0.00 
1 1 1    0    6   13 o 19   11.89    6.85    0.01    0.01    0.01    0.01    0.01    0.01   11.89    6.85   11.89    6.85  -0.00   0.00 
1 1 1    0    6   14 o  3   58.27    4.13    0.15    0.02    0.15    0.02    0.15    0.02   58.27    4.13   58.27    4.13   0.00   0.00 
1 1 1    0    6   15 o 16   10.09    5.94    0.01    0.01    0.01    0.01    0.01    0.01   10.09    5.94   10.09    5.94   0.00   0.00 
1 1 1    0    6   16 o 10   15.19    8.69    0.01    0.02    0.01    0.02    0.01    0.02   15.19    8.69   15.19    8.69  -0.00   0.00 
1 1 1    0    6   17 o  3   13.49    7.75    0.01    0.01    0.01    0.01    0.01    0.01   13.49    7.75   13.49    7.75   0.00   0.00 
1 1 1    0    6   18 o 12    9.30    5.56    0.00    0.01    0.00    0.01    0.00    0.01    9.30    5.56    9.30    5.56   0.00   0.00 
1 1 1    0    6   19 o 16   27.69   11.25    0.06    0.03    0.06    0.03    0.06    0.03   27.69   11.25   27.69   11.25  -0.00   0.00 
1 1 1    0    6   20 o  3   13.04    8.12    0.01    0.02    0.01    0.02    0.01    0.02   13.04    8.12   13.04    8.12  -0.00   0.00 
1 1 1    0    6   21 f  0    9.13    5.83    0.01    0.01    0.01    0.01    0.01    0.01    9.13    5.83    9.13    5.83   0.00   0.00 
1 1 1    0    6   22 o  4    7.28    5.20    0.01    0.01    0.01    0.01    0.01    0.01    7.28    5.20    7.28    5.20  -0.00   0.00 
1 1 1    0    6   23 o  9    2.25    1.69    0.00    0.01    0.00    0.01    0.00    0.01    2.25    1.69    2.25    1.69   0.00   0.00 
1 1 1    0    7    0 x  6       ?       ?       ?       ?       ?       ?       ?       ?       ?       ?       ?       ?      ?      ? 
1 1 1    0    7    1 o 10  314.31    9.10    4.27    0.24    4.27    0.24    4.27    0.24  314.31    9.10  314.31    9.10   0.00   0.00 
1 1 1    0    7    2 o  9  247.07    7.95    2.63    0.17    2.63    0.17    2.63    0.17  247.07    7.95  247.07    7.95  -0.00   0.00 
1 1 1    0    7    3 o 12   28.70    4.05    0.04    0.01    0.04    0.01    0.04    0.01   28.70    4.05   28.70    4.05   0.00   0.00 
1 1 1    0    7    4 o 14   58.18    2.70    0.15    0.01    0.15    0.01    0.15    0.01   58.18    2.70   58.18    2.70   0.00   0.00 
1 1 1    0    7    5 o 15  171.19    5.09    1.26    0.07    1.26    0.07    1.26    0.07  171.19    5.09  171.19    5.09  -0.00   0.00 
1 1 1    0    7    6 o 15  115.68    3.34    0.57    0.03    0.57    0.03    0.57    0.03  115.68    3.34  115.68    3.34  -0.00   0.00 
1 1 1    0    7    7 o 17  185.86    5.49    1.48    0.09    1.48    0.09    1.48    0.09  185.86    5.49  185.86    5.49   0.00   0.00 
1 1 1    0    7    8 o 17  134.73    4.45    0.78    0.05    0.78    0.05    0.78    0.05  134.73    4.45  134.73    4.45  -0.00   0.00 
1 1 1    0    7    9 o  9   61.57    3.13    0.16    0.02    0.16    0.02    0.16    0.02   61.57    3.13   61.57    3.13   0.00   0.00 
1 1 1    0    7   10 o  6   73.52    4.63    0.23    0.03    0.23    0.03    0.23    0.03   73.52    4.63   73.52    4.63  -0.00   0.00 
1 1 1    0    7   11 o 12  163.55    5.54    1.15    0.08    1.15    0.08    1.15    0.08  163.55    5.54  163.55    5.54  -0.00   0.00 
1 1 1    0    7   12 o  2  154.09    5.01    1.02    0.07    1.02    0.07    1.02    0.07  154.09    5.01  154.09    5.01   0.00   0.00 
1 1 1    0    7   13 o 18  169.79    5.94    1.25    0.09    1.25    0.09    1.25    0.09  169.79    5.94  169.79    5.94  -0.00   0.00 
1 1 1    0    7   14 o  7   16.38    8.61    0.02    0.02    0.02    0.02    0.02    0.02   16.38    8.61   16.38    8.61   0.00   0.00 
1 1 1    0    7   15 o  5    7.93    4.69    0.00    0.01    0.00    0.01    0.00    0.01    7.93    4.69    7.93    4.69   0.00   0.00 
1 1 1    0    7   16 o  8   12.55    7.29    0.01    0.01    0.01    0.01    0.01    0.01   12.55    7.29   12.55    7.29  -0.00   0.00 
1 1 1    0    7   17 o 19    9.10    5.43    0.00    0.01    0.00    0.01    0.00    0.01    9.10    5.43    9.10    5.43  -0.00   0.00 
1 1 1    0    7   18 o 15    9.91    5.93    0.01    0.01    0.01    0.01    0.01    0.01    9.91    5.93    9.91    5.93  -0.00   0.00 
1 1 1    0    7   19 o 19   11.22    6.84    0.01    0.01    0.01    0.01    0.01    0.01   11.22    6.84   11.22    6.84  -0.00   0.00 
1 1 1    0    7   20 o  5    9.39    5.87    0.01    0.01    0.01    0.01    0.01    0.01    9.39    5.87    9.39    5.87   0.00   0.00 
1 1 1    0    7   21 o  2    8.60    5.69    0.01    0.01    0.01    0.01    0.01    0.01    8.60    5.69    8.60    5.69  -0.00   0.00 
1 1 1    0    7   22 f  0    4.99    3.66    0.01    0.01    0.01    0.01    0.01    0.01    4.99    3.66    4.99    3.66  -0.00   0.00 
1 1 1    0    8    0 o  2   81.97    4.42    0.29    0.03    0.29    0.03    0.29    0.03   81.97    4.42   81.97    4.42  -0.00   0.00 
1 1 1    0    8    1 o  2  161.88    4.89    1.13    0.07    1.13    0.07    1.13    0.07  161.88    4.89  161.88    4.89  -0.00   0.00 
1 1 1    0    8    2 o 18  388.52   12.16    6.54    0.40    6.54    0.40    6.54    0.40  388.52   12.16  388.52   12.16  -0.00   0.00 
1 1 1    0    8    3 o  8   44.32    3.30    0.09    0.01    0.09    0.01    0.09    0.01   44.32    3.30   44.32    3.30   0.00   0.00 
1 1 1    0    8    4 f  0   80.63    3.09    0.28    0.02    0.28    0.02    0.28    0.02   80.63    3.09   80.63    3.09   0.00   0.00 
1 1 1    0    8    5 o 16  101.18    3.63    0.44    0.03    0.44    0.03    0.44    0.03  101.18    3.63  101.18    3.63  -0.00   0.00 
1 1 1    0    8    6 o  1  198.97    5.87    1.70    0.10    1.70    0.10    1.70    0.10  198.97    5.87  198.97    5.87  -0.00   0.00 
1 1 1    0    8    7 o 14   89.93    3.36    0.35    0.03    0.35    0.03    0.35    0.03   89.93    3.36   89.93    3.36   0.00   0.00 
1 1 1    0    8    8 o 17  254.91    7.42    2.80    0.16    2.80    0.16    2.80    0.16  254.91    7.42  254.91    7.42  -0.00   0.00 
1 1 1    0    8    9 o 17   10.55    6.12    0.01    0.01    0.01    0.01    0.01    0.01   10.55    6.12   10.55    6.12   0.00   0.00 
1 1 1    0    8   10 o 17  104.26    4.66    0.47    0.04    0.47    0.04    0.47    0.04  104.26    4.66  104.26    4.66   0.00   0.00 
1 1 1    0    8   11 o  9   20.46    9.39    0.03    0.02    0.03    0.02    0.03    0.02   20.46    9.39   20.46    9.39   0.00   0.00 
1 1 1    0    8   12 o  3   18.59    9.84    0.02    0.02    0.02    0.02    0.02    0.02   18.59    9.84   18.59    9.84  -0.00   0.00 
1 1 1    0    8   13 o 16   11.39    6.60    0.01    0.01    0.01    0.01    0.01    0.01   11.39    6.60   11.39    6.60   0.00   0.00 
1 1 1    0    8   14 o  2   13.32    7.60    0.01    0.01    0.01    0.01    0.01    0.01   13.32    7.60   13.32    7.60  -0.00   0.00 
1 1 1    0    8   15 o  5   41.01    6.92    0.08    0.02    0.08    0.02    0.08    0.02   41.01    6.92   41.01    6.92  -0.00   0.00 
1 1 1    0    8   16 o 17   10.34    6.14    0.01    0.01    0.01    0.01    0.01    0.01   10.34    6.14   10.34    6.14  -0.00   0.00 
1 1 1    0    8   17 o 13   20.57   10.48    0.03    0.02    0.03    0.02    0.03    0.02   20.57   10.48   20.57   10.48   0.00   0.00 
1 1 1    0    8   18 o 19   10.05    6.02    0.01    0.01    0.01    0.01    0.01    0.01   10.05    6.02   10.05    6.02   0.00   0.00 
1 1 1    0    8   19 o  8    7.89    4.79    0.00    0.01    0.00    0.01    0.00    0.01    7.89    4.79    7.89    4.79  -0.00   0.00 
1 1 1    0    8   20 o  4    7.47    4.66    0.00    0.01    0.00    0.01    0.00    0.01    7.47    4.66    7.47    4.66  -0.00   0.00 
1 1 1    0    8   21 f  0    8.40    6.21    0.03    0.03    0.03    0.03    0.03    0.03    8.40    6.21    8.40    6.21   0.00   0.00 
1 1 1    0    8   22 o  6    2.75    2.05    0.00    0.00    0.00    0.00    0.00    0.00    2.75    2.05    2.75    2.05   0.00   0.00 
1 1 1    0    9    0 x  5       ?       ?       ?       ?       ?       ?       ?       ?       ?       ?       ?       ?      ?      ? 
1 1 1    0    9    1 o 10  121.64    3.71    0.64    0.04    0.64    0.04    0.64    0.04  121.64    3.71  121.64    3.71  -0.00   0.00 
1 1 1    0    9    2 o 13  148.82    5.63    0.95    0.07    0.95    0.07    0.95    0.07  148.82    5.63  148.82    5.63   0.00   0.00 
1 1 1    0    9    3 o  2  104.84    3.79    0.47    0.03    0.47    0.03    0.47    0.03  104.84    3.79  104.84    3.79  -0.00   0.00 
1 1 1    0    9    4 o 13   16.99    8.56    0.02    0.02    0.02    0.02    0.02    0.02   16.99    8.56   16.99    8.56   0.00   0.00 
1 1 1    0    9    5 o 17  289.29    8.66    3.60    0.21    3.60    0.21    3.60    0.21  289.29    8.66  289.29    8.66   0.00   0.00 
1 1 1    0    9    6 o  4   65.19    3.99    0.18    0.02    0.18    0.02    0.18    0.02   65.19    3.99   65.19    3.99   0.00   0.00 
1 1 1    0    9    7 o 14   63.08    3.27    0.17    0.02    0.17    0.02    0.17    0.02   63.08    3.27   63.08    3.27   0.00   0.00 
1 1 1    0    9    8 o 14   56.98    3.80    0.14    0.02    0.14    0.02    0.14    0.02   56.98    3.80   56.98    3.80   0.00   0.00 
1 1 1    0    9    9 o  4  166.52    5.16    1.19    0.07    1.19    0.07    1.19    0.07  166.52    5.16  166.52    5.16   0.00   0.00 
1 1 1    0    9   10 o 18    9.43    5.53    0.00    0.01    0.00    0.01    0.00    0.01    9.43    5.53    9.43    5.53  -0.00   0.00 
1 1 1    0    9   11 o 10  152.53    5.54    1.00    0.07    1.00    0.07    1.00    0.07  152.53    5.54  152.53    5.54  -0.00   0.00 
1 1 1    0    9   12 o  6   49.60    4.57    0.11    0.02    0.11    0.02    0.11    0.02   49.60    4.57   49.60    4.57   0.00   0.00 
1 1 1    0    9   13 o  7  122.88    5.50    0.66    0.06    0.66    0.06    0.66    0.06  122.88    5.50  122.88    5.50   0.00   0.00 
1 1 1    0    9   14 o 14   10.63    6.23    0.01    0.01    0.01    0.01    0.01    0.01   10.63    6.23   10.63    6.23  -0.00   0.00 
1 1 1    0    9   15 o 18   12.60    7.33    0.01    0.01    0.01    0.01    0.01    0.01   12.60    7.33   12.60    7.33  -0.00   0.00 
1 1 1    0    9   16 o  8   10.37    6.15    0.01    0.01    0.01    0.01    0.01    0.01   10.37    6.15   10.37    6.15  -0.00   0.00 
1 1 1    0    9   17 o  6   11.74    6.93    0.01    0.01    0.01    0.01    0.01    0.01   11.74    6.93   11.74    6.93  -0.00   0.00 
1 1 1    0    9   18 f  0   26.13   11.97    0.06    0.03    0.06    0.03    0.06    0.03   26.13   11.97   26.13   11.97  -0.00   0.00 
1 1 1    0    9   19 o 12   11.27    7.21    0.01    0.02    0.01    0.02    0.01    0.02   11.27    7.21   11.27    7.21  -0.00   0.00 
1 1 1    0    9   20 o  3    6.50    4.10    0.00    0.00    0.00    0.00    0.00    0.00    6.50    4.10    6.50    4.10  -0.00   0.00 
1 1 1    0    9   21 o 10    4.77    3.48    0.00    0.01    0.00    0.01    0.00    0.01    4.77    3.48    4.77    3.48   0.00   0.00 
1 1 1    0   10    0 o 13  269.66   14.72    3.15    0.34    3.15    0.34    3.15    0.34  269.66   14.72  269.66   14.72  -0.00   0.00 
1 1 1    0   10    1 o 17  383.58   10.88    6.35    0.36    6.35    0.36    6.35    0.36  383.58   10.88  383.58   10.88   0.00   0.00 
1 1 1    0   10    2 o 11   91.39    4.66    0.36    0.04    0.36    0.04    0.36    0.04   91.39    4.66   91.39    4.66  -0.00   0.00 
1 1 1    0   10    3 f  0   24.55    7.66    0.03    0.01    0.03    0.01    0.03    0.01   24.55    7.66   24.55    7.66  -0.00   0.00 
1 1 1    0   10    4 o  4  111.68    4.10    0.54    0.04    0.54    0.04    0.54    0.04  111.68    4.10  111.68    4.10   0.00   0.00 
1 1 1    0   10    5 o  4  126.39    4.64    0.69    0.05    0.69    0.05    0.69    0.05  126.39    4.64  126.39    4.64   0.00   0.00 
1 1 1    0   10    6 o 18  102.47    3.74    0.45    0.03    0.45    0.03    0.45    0.03  102.47    3.74  102.47    3.74  -0.00   0.00 
1 1 1    0   10    7 o 14   26.18    7.46    0.04    0.01    0.04    0.01    0.04    0.01   26.18    7.46   26.18    7.46  -0.00   0.00 
1 1 1    0   10    8 o 11   78.71    3.94    0.27    0.03    0.27    0.03    0.27    0.03   78.71    3.94   78.71    3.94   0.00   0.00 
1 1 1    0   10    9 o  5    8.96    5.26    0.00    0.01    0.00    0.01    0.00    0.01    8.96    5.26    8.96    5.26   0.00   0.00 
1 1 1    0   10   10 o  1   83.94    4.40    0.30    0.03    0.30    0.03    0.30    0.03   83.94    4.40   83.94    4.40  -0.00   0.00 
1 1 1    0   10   11 o 19  103.82    5.06    0.47    0.04    0.47    0.04    0.47    0.04  103.82    5.06  103.82    5.06   0.00   0.00 
1 1 1    0   10   12 o  8   36.81    5.15    0.06    0.02    0.06    0.02    0.06    0.02   36.81    5.15   36.81    5.15   0.00   0.00 
1 1 1    0   10   13 o  2    8.66    5.11    0.00    0.01    0.00    0.01    0.00    0.01    8.66    5.11    8.66    5.11  -0.00   0.00 
1 1 1    0   10   14 o 16   13.52    7.83    0.01    0.01    0.01    0.01    0.01    0.01   13.52    7.83   13.52    7.83   0.00   0.00 
1 1 1    0   10   15 o  4   22.35    9.89    0.03    0.02    0.03    0.02    0.03    0.02   22.35    9.89   22.35    9.89   0.00   0.00 
1 1 1    0   10   16 o 19    6.57    3.94    0.00    0.00    0.00    0.00    0.00    0.00    6.57    3.94    6.57    3.94   0.00   0.00 
1 1 1    0   10   17 o  2   11.31    6.75    0.01    0.01    0.01    0.01    0.01    0.01   11.31    6.75   11.31    6.75   0.00   0.00 
1 1 1    0   10   18 o 16    7.53    4.57    0.00    0.01    0.00    0.01    0.00    0.01    7.53    4.57    7.53    4.57   0.00   0.00 
1 1 1    0   10   19 o 11   15.06   10.31    0.07    0.04    0.07    0.04    0.07    0.04   15.06   10.31   15.06   10.31  -0.00   0.00 
1 1 1    0   10   20 o  2    6.67    4.69    0.01    0.01    0.01    0.01    0.01    0.01    6.67    4.69    6.67    4.69   0.00   0.00 
1 1 1    0   10   21 o  8    2.28    1.72    0.00    0.01    0.00    0.01    0.00    0.01    2.28    1.72    2.28    1.72  -0.00   0.00 
1 1 1    0   11    0 x 19       ?       ?       ?       ?       ?       ?       ?       ?       ?       ?       ?       ?      ?      ? 
1 1 1    0   11    1 o 14  124.84    4.77    0.67    0.05    0.67    0.05    0.67    0.05  124.84    4.77  124.84    4.77  -0.00   0.00 
1 1 1    0   11    2 o 15   11.48    6.53    0.01    0.01    0.01    0.01    0.01    0.01   11.48    6.53   11.48    6.53   0.00   0.00 
1 1 1    0   11    3 o 15   84.44    3.41    0.31    0.02    0.31    0.02    0.31    0.02   84.44    3.41   84.44    3.41  -0.00   0.00 
1 1 1    0   11    4 o 13   31.17    5.13    0.04    0.01    0.04    0.01    0.04    0.01   31.17    5.13   31.17    5.13   0.00   0.00 
1 1 1    0   11    5 o  8  233.31    7.44    2.35    0.15    2.35    0.15    2.35    0.15  233.31    7.44  233.31    7.44   0.00   0.00 
1 1 1    0   11    6 o  7   49.12    3.86    0.11    0.02    0.11    0.02    0.11    0.02   49.12    3.86   49.12    3.86   0.00   0.00 
1 1 1    0   11    7 o 15   67.77    3.54    0.20    0.02    0.20    0.02    0.20    0.02   67.77    3.54   67.77    3.54   0.00   0.00 
1 1 1    0   11    8 o  8  118.39    5.77    0.61    0.06    0.61    0.06    0.61    0.06  118.39    5.77  118.39    5.77   0.00   0.00 
1 1 1    0   11    9 o  4  235.72    9.44    2.43    0.19    2.43    0.19    2.43    0.19  235.72    9.44  235.72    9.44   0.00   0.00 
1 1 1    0   11   10 o  9  102.94    5.37    0.46    0.05    0.46    0.05    0.46    0.05  102.94    5.37  102.94    5.37   0.00   0.00 
1 1 1    0   11   11 o  5   91.05    4.49    0.36    0.03    0.36    0.03    0.36    0.03   91.05    4.49   91.05    4.49   0.00   0.00 
1 1 1    0   11   12 o  2  174.78    7.23    1.35    0.11    1.35    0.11    1.35    0.11  174.78    7.23  174.78    7.23   0.00   0.00 
1 1 1    0   11   13 o  8   54.51    5.36    0.13    0.02    0.13    0.02    0.13    0.02   54.51    5.36   54.51    5.36  -0.00   0.00 
1 1 1    0   11   14 o 19   18.35    9.35    0.02    0.02    0.02    0.02    0.02    0.02   18.35    9.35   18.35    9.35   0.00   0.00 
1 1 1    0   11   15 o 13   70.76    5.24    0.23    0.03    0.23    0.03    0.23    0.03   70.76    5.24   70.76    5.24   0.00   0.00 
1 1 1    0   11   16 o 15   10.40    6.31    0.01    0.01    0.01    0.01    0.01    0.01   10.40    6.31   10.40    6.31   0.00   0.00 
1 1 1    0   11   17 o  1   12.50    7.88    0.01    0.02    0.01    0.02    0.01    0.02   12.50    7.88   12.50    7.88  -0.00   0.00 
1 1 1    0   11   18 o  1   14.65    9.97    0.04    0.04    0.04    0.04    0.04    0.04   14.65    9.97   14.65    9.97   0.00   0.00 
1 1 1    0   11   19 o  9    7.10    4.75    0.00    0.01    0.00    0.01    0.00    0.01    7.10    4.75    7.10    4.75  -0.00   0.00 
1 1 1    0   11   20 o 16    3.17    2.35    0.00    0.00    0.00    0.00    0.00    0.00    3.17    2.35    3.17    2.35  -0.00   0.00 
1 1 1    0   12    0 o  3   16.97    9.09    0.02    0.02    0.02    0.02    0.02    0.02   16.97    9.09   16.97    9.09   0.00   0.00 
1 1 1    0   12    1 o  5  219.59    7.19    2.08    0.13    2.08    0.13    2.08    0.13  219.59    7.19  219.59    7.19   0.00   0.00 
1 1 1    0   12    2 o 14   12.92    7.24    0.01    0.01    0.01    0.01    0.01    0.01   12.92    7.24   12.92    7.24   0.00   0.00 
1 1 1    0   12    3 o  4   93.26    5.59    0.38    0.04    0.38    0.04    0.38    0.04   93.26    5.59   93.26    5.59  -0.00   0.00 
1 1 1    0   12    4 o 17   61.70    3.51    0.16    0.02    0.16    0.02    0.16    0.02   61.70    3.51   61.70    3.51   0.00   0.00 
1 1 1    0   12    5 o 16  111.92    4.66    0.54    0.04    0.54    0.04    0.54    0.04  111.92    4.66  111.92    4.66   0.00   0.00 
1 1 1    0   12    6 o  4   34.68    5.49    0.06    0.02    0.06    0.02    0.06    0.02   34.68    5.49   34.68    5.49  -0.00   0.00 
1 1 1    0   12    7 o 12  243.87    8.24    2.59    0.17    2.59    0.17    2.59    0.17  243.87    8.24  243.87    8.24  -0.00   0.00 
1 1 1    0   12    8 o  7   87.86    4.27    0.33    0.03    0.33    0.03    0.33    0.03   87.86    4.27   87.86    4.27  -0.00   0.00 
1 1 1    0   12    9 o 19   55.34    4.43    0.13    0.02    0.13    0.02    0.13    0.02   55.34    4.43   55.34    4.43  -0.00   0.00 
1 1 1    0   12   10 o 18   54.05    4.05    0.13    0.02    0.13    0.02    0.13    0.02   54.05    4.05   54.05    4.05  -0.00   0.00 
1 1 1    0   12   11 o 10   80.96    4.09    0.29    0.03    0.29    0.03    0.29    0.03   80.96    4.09   80.96    4.09   0.00   0.00 
1 1 1    0   12   12 o  9  109.83    5.83    0.54    0.05    0.54    0.05    0.54    0.05  109.83    5.83  109.83    5.83   0.00   0.00 
1 1 1    0   12   13 o 18   24.56    9.34    0.04    0.02    0.04    0.02    0.04    0.02   24.56    9.34   24.56    9.34   0.00   0.00 
1 1 1    0   12   14 o 15   18.56    9.89    0.03    0.02    0.03    0.02    0.03    0.02   18.56    9.89   18.56    9.89  -0.00   0.00 
1 1 1    0   12   15 o  6   11.99    7.13    0.01    0.01    0.01    0.01    0.01    0.01   11.99    7.13   11.99    7.13   0.00   0.00 
1 1 1    0   12   16 o 16   15.99    9.58    0.02    0.02    0.02    0.02    0.02    0.02   15.99    9.58   15.99    9.58   0.00   0.00 
1 1 1    0   12   17 o  9    9.24    5.75    0.01    0.01    0.01    0.01    0.01    0.01    9.24    5.75    9.24    5.75   0.00   0.00 
1 1 1    0   12   18 o 19    7.62    5.03    0.00    0.01    0.00    0.01    0.00    0.01    7.62    5.03    7.62    5.03  -0.00   0.00 
1 1 1    0   12   19 o 14    4.07    3.01    0.00    0.01    0.00    0.01    0.00    0.01    4.07    3.01    4.07    3.01   0.00   0.00 
1 1 1    0   13    0 x 12       ?       ?       ?       ?       ?       ?       ?       ?       ?       ?       ?       ?      ?      ? 
1 1 1    0   13    1 o 12  164.15    5.69    1.16    0.08    1.16    0.08    1.16    0.08  164.15    5.69  164.15    5.69  -0.00   0.00 
1 1 1    0   13    2 o 10  167.26    6.00    1.21    0.09    1.21    0.09    1.21    0.09  167.26    6.00  167.26    6.00   0.00   0.00 
1 1 1    0   13    3 o  7  109.20    5.17    0.52    0.05    0.52    0.05    0.52    0.05  109.20    5.17  109.20    5.17  -0.00   0.00 
1 1 1    0   13    4 o 18    6.51    3.87    0.00    0.00    0.00    0.00    0.00    0.00    6.51    3.87    6.51    3.87   0.00   0.00 
1 1 1    0   13    5 o 17  169.38    7.55    1.25    0.11    1.25    0.11    1.25    0.11  169.38    7.55  169.38    7.55   0.00   0.00 
1 1 1    0   13    6 o 16  236.94    6.46    2.43    0.13    2.43    0.13    2.43    0.13  236.94    6.46  236.94    6.46  -0.00   0.00 
1 1 1    0   13    7 o  9    9.95    5.79    0.01    0.01    0.01    0.01    0.01    0.01    9.95    5.79    9.95    5.79  -0.00   0.00 
1 1 1    0   13    8 o 13   67.76    4.48    0.20    0.03    0.20    0.03    0.20    0.03   67.76    4.48   67.76    4.48   0.00   0.00 
1 1 1    0   13    9 o 11   48.72    4.67    0.11    0.02    0.11    0.02    0.11    0.02   48.72    4.67   48.72    4.67   0.00   0.00 
1 1 1    0   13   10 o 14   53.51    4.45    0.13    0.02    0.13    0.02    0.13    0.02   53.51    4.45   53.51    4.45  -0.00   0.00 
1 1 1    0   13   11 o  6   84.18    4.67    0.31    0.03    0.31    0.03    0.31    0.03   84.18    4.67   84.18    4.67  -0.00   0.00 
1 1 1    0   13   12 o  2   11.51    6.75    0.01    0.01    0.01    0.01    0.01    0.01   11.51    6.75   11.51    6.75  -0.00   0.00 
1 1 1    0   13   13 o  5   13.09    7.59    0.01    0.01    0.01    0.01    0.01    0.01   13.09    7.59   13.09    7.59   0.00   0.00 
1 1 1    0   13   14 o  7   17.04    9.31    0.02    0.02    0.02    0.02    0.02    0.02   17.04    9.31   17.04    9.31   0.00   0.00 
1 1 1    0   13   15 o 10    9.71    5.95    0.01    0.01    0.01    0.01    0.01    0.01    9.71    5.95    9.71    5.95  -0.00   0.00 
1 1 1    0   13   16 o 19    8.65    5.38    0.00    0.01    0.00    0.01    0.00    0.01    8.65    5.38    8.65    5.38  -0.00   0.00 
1 1 1    0   13   17 o 12    7.28    4.72    0.00    0.01    0.00    0.01    0.00    0.01    7.28    4.72    7.28    4.72  -0.00   0.00 
1 1 1    0   13   18 o 16    4.42    3.33    0.03    0.03    0.03    0.03    0.03    0.03    4.42    3.33    4.42    3.33   0.00   0.00 
1 1 1    0   14    0 o  8  305.01   14.56    4.12    0.38    4.12    0.38    4.12    0.38  305.01   14.56  305.01   14.56  -0.00   0.00 
1 1 1    0   14    1 o 12  143.31    6.48    0.89    0.08    0.89    0.08    0.89    0.08  143.31    6.48  143.31    6.48  -0.00   0.00 
1 1 1    0   14    2 o  8   74.03    4.21    0.24    0.03    0.24    0.03    0.24    0.03   74.03    4.21   74.03    4.21   0.00   0.00 
1 1 1    0   14    3 o 14   69.31    3.67    0.21    0.02    0.21    0.02    0.21    0.02   69.31    3.67   69.31    3.67  -0.00   0.00 
1 1 1    0   14    4 o 13  130.88    6.93    0.75    0.08    0.75    0.08    0.75    0.08  130.88    6.93  130.88    6.93   0.00   0.00 
1 1 1    0   14    5 o 13   17.31    9.00    0.02    0.02    0.02    0.02    0.02    0.02   17.31    9.00   17.31    9.00  -0.00   0.00 
1 1 1    0   14    6 o 15   95.83    5.94    0.40    0.05    0.40    0.05    0.40    0.05   95.83    5.94   95.83    5.94   0.00   0.00 
1 1 1    0   14    7 o 10   39.64    5.48    0.07    0.02    0.07    0.02    0.07    0.02   39.64    5.48   39.64    5.48  -0.00   0.00 
1 1 1    0   14    8 o  5   23.05   10.23    0.03    0.02    0.03    0.02    0.03    0.02   23.05   10.23   23.05   10.23   0.00   0.00 
1 1 1    0   14    9 o  8   62.26    4.64    0.17    0.02    0.17    0.02    0.17    0.02   62.26    4.64   62.26    4.64  -0.00   0.00 
1 1 1    0   14   10 o  3   54.16    4.59    0.13    0.02    0.13    0.02    0.13    0.02   54.16    4.59   54.16    4.59  -0.00   0.00 
1 1 1    0   14   11 o 15   46.58    4.11    0.10    0.02    0.10    0.02    0.10    0.02   46.58    4.11   46.58    4.11  -0.00   0.00 
1 1 1    0   14   12 f  0    8.61    5.16    0.00    0.01    0.00    0.01    0.00    0.01    8.61    5.16    8.61    5.16  -0.00   0.00 
1 1 1    0   14   13 o  3   11.42    6.93    0.01    0.01    0.01    0.01    0.01    0.01   11.42    6.93   11.42    6.93   0.00   0.00 
1 1 1    0   14   14 o 11   11.89    7.44    0.01    0.02    0.01    0.02    0.01    0.02   11.89    7.44   11.89    7.44   0.00   0.00 
1 1 1    0   14   15 o 19    7.63    4.72    0.00    0.01    0.00    0.01    0.00    0.01    7.63    4.72    7.63    4.72  -0.00   0.00 
1 1 1    0   14   16 o  1    6.83    4.44    0.00    0.01    0.00    0.01    0.00    0.01    6.83    4.44    6.83    4.44  -0.00   0.00 
1 1 1    0   14   17 o 18    4.06    2.99    0.00    0.01    0.00    0.01    0.00    0.01    4.06    2.99    4.06    2.99   0.00   0.00 
1 1 1    0   15    0 x  5       ?       ?       ?       ?       ?       ?       ?       ?       ?       ?       ?       ?      ?      ? 
1 1 1    0   15    1 o  2   87.17    4.81    0.33    0.04    0.33    0.04    0.33    0.04   87.17    4.81   87.17    4.81  -0.00   0.00 
1 1 1    0   15    2 o 11    7.73    4.59    0.00    0.01    0.00    0.01    0.00    0.01    7.73    4.59    7.73    4.59  -0.00   0.00 
1 1 1    0   15    3 o  5   14.11    7.86    0.01    0.01    0.01    0.01    0.01    0.01   14.11    7.86   14.11    7.86  -0.00   0.00 
1 1 1    0   15    4 o  2   22.10   10.27    0.03    0.02    0.03    0.02    0.03    0.02   22.10   10.27   22.10   10.27  -0.00   0.00 
1 1 1    0   15    5 o 11  177.69    8.77    1.44    0.13    1.44    0.13    1.44    0.13  177.69    8.77  177.69    8.77  -0.00   0.00 
1 1 1    0   15    6 o  9   92.67    5.11    0.38    0.04    0.38    0.04    0.38    0.04   92.67    5.11   92.67    5.11   0.00   0.00 
1 1 1    0   15    7 o  8   28.02    7.89    0.04    0.02    0.04    0.02    0.04    0.02   28.02    7.89   28.02    7.89  -0.00   0.00 
1 1 1    0   15    8 o  9   10.86    6.40    0.01    0.01    0.01    0.01    0.01    0.01   10.86    6.40   10.86    6.40  -0.00   0.00 
1 1 1    0   15    9 f  0   53.31    5.89    0.13    0.03    0.13    0.03    0.13    0.03   53.31    5.89   53.31    5.89  -0.00   0.00 
1 1 1    0   15   10 o  9   36.80    6.30    0.07    0.02    0.07    0.02    0.07    0.02   36.80    6.30   36.80    6.30  -0.00   0.00 
1 1 1    0   15   11 o 10    9.32    5.62    0.00    0.01    0.00    0.01    0.00    0.01    9.32    5.62    9.32    5.62  -0.00   0.00 
1 1 1    0   15   12 o 12   11.63    7.13    0.01    0.01    0.01    0.01    0.01    0.01   11.63    7.13   11.63    7.13   0.00   0.00 
1 1 1    0   15   13 o  8    7.76    4.77    0.00    0.01    0.00    0.01    0.00    0.01    7.76    4.77    7.76    4.77  -0.00   0.00 
1 1 1    0   15   14 o 17   11.03    7.42    0.01    0.02    0.01    0.02    0.01    0.02   11.03    7.42   11.03    7.42   0.00   0.00 
1 1 1    0   15   15 o 18    6.37    4.26    0.00    0.01    0.00    0.01    0.00    0.01    6.37    4.26    6.37    4.26   0.00   0.00 
1 1 1    0   15   16 o 16    3.20    2.37    0.00    0.01    0.00    0.01    0.00    0.01    3.20    2.37    3.20    2.37   0.00   0.00 
1 1 1    0   16    0 o 11   36.42   10.09    0.07    0.03    0.07    0.03    0.07    0.03   36.42   10.09   36.42   10.09  -0.00   0.00 
1 1 1    0   16    1 o  4  172.00    7.98    1.34    0.12    1.34    0.12    1.34    0.12  172.00    7.98  172.00    7.98   0.00   0.00 
1 1 1    0   16    2 o 15   65.82    5.70    0.19    0.03    0.19    0.03    0.19    0.03   65.82    5.70   65.82    5.70   0.00   0.00 
1 1 1    0   16    3 f  0  126.14    5.89    0.71    0.06    0.71    0.06    0.71    0.06  126.14    5.89  126.14    5.89   0.00   0.00 
1 1 1    0   16    4 o 19   81.77    5.25    0.30    0.04    0.30    0.04    0.30    0.04   81.77    5.25   81.77    5.25   0.00   0.00 
1 1 1    0   16    5 o 12   34.25    7.46    0.06    0.02    0.06    0.02    0.06    0.02   34.25    7.46   34.25    7.46   0.00   0.00 
1 1 1    0   16    6 o 11   26.94    7.91    0.04    0.02    0.04    0.02    0.04    0.02   26.94    7.91   26.94    7.91   0.00   0.00 
1 1 1    0   16    7 o  9    9.65    5.74    0.00    0.01    0.00    0.01    0.00    0.01    9.65    5.74    9.65    5.74   0.00   0.00 
1 1 1    0   16    8 o  2   11.36    6.73    0.01    0.01    0.01    0.01    0.01    0.01   11.36    6.73   11.36    6.73   0.00   0.00 
1 1 1    0   16    9 o 18   10.69    6.48    0.01    0.01    0.01    0.01    0.01    0.01   10.69    6.48   10.69    6.48   0.00   0.00 
1 1 1    0   16   10 o 16   11.53    7.10    0.01    0.01    0.01    0.01    0.01    0.01   11.53    7.10   11.53    7.10   0.00   0.00 
1 1 1    0   16   11 o 13   15.53    9.36    0.02    0.02    0.02    0.02    0.02    0.02   15.53    9.36   15.53    9.36   0.00   0.00 
1 1 1    0   16   12 o 10    8.97    5.63    0.01    0.01    0.01    0.01    0.01    0.01    8.97    5.63    8.97    5.63   0.00   0.00 
1 1 1    0   16   13 o  4    7.81    5.07    0.00    0.01    0.00    0.01    0.00    0.01    7.81    5.07    7.81    5.07   0.00   0.00 
1 1 1    0   16   14 f  0    5.33    3.87    0.00    0.01    0.00    0.01    0.00    0.01    5.33    3.87    5.33    3.87   0.00   0.00 
1 1 1    0   17    0 x  9       ?       ?       ?       ?       ?       ?       ?       ?       ?       ?       ?       ?      ?      ? 
1 1 1    0   17    1 o  7   46.99    5.66    0.10    0.02    0.10    0.02    0.10    0.02   46.99    5.66   46.99    5.66   0.00   0.00 
1 1 1    0   17    2 o 16   78.08    5.34    0.28    0.04    0.28    0.04    0.28    0.04   78.08    5.34   78.08    5.34   0.00   0.00 
1 1 1    0   17    3 o  7   69.80    9.55    0.25    0.05    0.25    0.05    0.25    0.05   69.80    9.55   69.80    9.55   0.00   0.00 
1 1 1    0   17    4 o  6   58.43    7.10    0.16    0.03    0.16    0.03    0.16    0.03   58.43    7.10   58.43    7.10   0.00   0.00 
1 1 1    0   17    5 o  7   18.85   10.47    0.03    0.02    0.03    0.02    0.03    0.02   18.85   10.47   18.85   10.47   0.00   0.00 
1 1 1    0   17    6 o  9   12.39    7.44    0.01    0.01    0.01    0.01    0.01    0.01   12.39    7.44   12.39    7.44   0.00   0.00 
1 1 1    0   17    7 o 15   14.81    8.76    0.02    0.02    0.02    0.02    0.02    0.02   14.81    8.76   14.81    8.76   0.00   0.00 
1 1 1    0   17    8 o 18   11.69    7.20    0.01    0.01    0.01    0.01    0.01    0.01   11.69    7.20   11.69    7.20   0.00   0.00 
1 1 1    0   17    9 o  9   11.33    7.11    0.01    0.01    0.01    0.01    0.01    0.01   11.33    7.11   11.33    7.11   0.00   0.00 
1 1 1    0   17   10 o  7    9.92    6.26    0.01    0.01    0.01    0.01    0.01    0.01    9.92    6.26    9.92    6.26   0.00   0.00 
1 1 1    0   17   11 o 15    8.91    5.87    0.01    0.01    0.01    0.01    0.01    0.01    8.91    5.87    8.91    5.87   0.00   0.00 
1 1 1    0   17   12 o 19    5.67    3.89    0.00    0.01    0.00    0.01    0.00    0.01    5.67    3.89    5.67    3.89   0.00   0.00 
1 1 1    0   17   13 o  5    3.00    2.25    0.01    0.01    0.01    0.01    0.01    0.01    3.00    2.25    3.00    2.25   0.00   0.00 
1 1 1    0   18    0 o  2   55.65    6.35    0.14    0.03    0.14    0.03    0.14    0.03   55.65    6.35   55.65    6.35   0.00   0.00 
1 1 1    0   18    1 o 10    6.14    3.70    0.00    0.00    0.00    0.00    0.00    0.00    6.14    3.70    6.14    3.70   0.00   0.00 
1 1 1    0   18    2 o  8   31.73   10.58    0.07    0.03    0.07    0.03    0.07    0.03   31.73   10.58   31.73   10.58   0.00   0.00 
1 1 1    0   18    3 o  3   11.98    7.28    0.01    0.01    0.01    0.01    0.01    0.01   11.98    7.28   11.98    7.28   0.00   0.00 
1 1 1    0   18    4 o 11   30.79   10.23    0.06    0.02    0.06    0.02    0.06    0.02   30.79   10.23   30.79   10.23   0.00   0.00 
1 1 1    0   18    5 o 18    8.23    5.00    0.00    0.01    0.00    0.01    0.00    0.01    8.23    5.00    8.23    5.00   0.00   0.00 
1 1 1    0   18    6 o 15   11.26    7.13    0.01    0.01    0.01    0.01    0.01    0.01   11.26    7.13   11.26    7.13   0.00   0.00 
1 1 1    0   18    7 o  9   13.74    9.24    0.02    0.03    0.02    0.03    0.02    0.03   13.74    9.24   13.74    9.24   0.00   0.00 
1 1 1    0   18    8 o  4   12.52    8.31    0.02    0.02    0.02    0.02    0.02    0.02   12.52    8.31   12.52    8.31   0.00   0.00 
1 1 1    0   18    9 f  0    8.81    6.22    0.01    0.02    0.01    0.02    0.01    0.02    8.81    6.22    8.81    6.22   0.00   0.00 
1 1 1    0   18   10 o 14    5.60    4.02    0.00    0.01    0.00    0.01    0.00    0.01    5.60    4.02    5.60    4.02   0.00   0.00 
1 1 1    0   18   11 o  7    3.02    2.26    0.00    0.01    0.00    0.01    0.00    0.01    3.02    2.26    3.02    2.26   0.00   0.00 
1 1 1    0   19    0 x 18       ?       ?       ?       ?       ?       ?       ?       ?       ?       ?       ?       ?      ?      ? 
1 1 1    0   19    1 o  8   18.64   11.82    0.07    0.04    0.07    0.04    0.07    0.04   18.64   11.82   18.64   11.82   0.00   0.00 
1 1 1    0   19    2 o 15   10.34    6.60    0.01    0.01    0.01    0.01    0.01    0.01   10.34    6.60   10.34    6.60   0.00   0.00 
1 1 1    0   19    3 o  7   14.25    9.74    0.04    0.04    0.04    0.04    0.04    0.04   14.25    9.74   14.25    9.74   0.00   0.00 
1 1 1    0   19    4 o 14    8.59    5.56    0.00    0.01    0.00    0.01    0.00    0.01    8.59    5.56    8.59    5.56   0.00   0.00 
1 1 1    0   19    5 o 17    7.19    4.62    0.00    0.01    0.00    0.01    0.00    0.01    7.19    4.62    7.19    4.62   0.00   0.00 
1 1 1    0   19    6 o  7    6.83    4.62    0.00    0.01    0.00    0.01    0.00    0.01    6.83    4.62    6.83    4.62  -0.00   0.00 
1 1 1    0   19    7 o  6    5.34    3.75    0.00    0.01    0.00    0.01    0.00    0.01    5.34    3.75    5.34    3.75   0.00   0.00 
1 1 1    0   19    8 o 12    3.56    2.66    0.00    0.01    0.00    0.01    0.00    0.01    3.56    2.66    3.56    2.66   0.00   0.00 
1 1 1    0   20    0 f  0    6.29    4.34    0.00    0.01    0.00    0.01    0.00    0.01    6.29    4.34    6.29    4.34  -0.00   0.00 
1 1 1    0   20    1 o  2    4.47    3.14    0.00    0.00    0.00    0.00    0.00    0.00    4.47    3.14    4.47    3.14   0.00   0.00 
1 1 1    0   20    2 o 14    4.10    2.94    0.00    0.00    0.00    0.00    0.00    0.00    4.10    2.94    4.10    2.94   0.00   0.00 
1 1 1    0   20    3 o 12    3.62    2.69    0.00    0.01    0.00    0.01    0.00    0.01    3.62    2.69    3.62    2.69  -0.00   0.00 
1 1 1    0   20    4 o 13    3.16    2.36    0.00    0.01    0.00    0.01    0.00    0.01    3.16    2.36    3.16    2.36   0.00   0.00 
1 1 1    1    0    0 x 12       ?       ?       ?       ?       ?       ?       ?       ?       ?       ?       ?       ?      ?      ? 
1 1 1    1    0    1 o 10  624.43   32.77   17.71    1.74   17.71    1.74   17.71    1.74  624.43   32.77  624.43   32.77   0.00   0.00 
1 1 1    1    0    2 o  2  382.39    9.08    6.29    0.30    6.29    0.30    6.29    0.30  382.39    9.08  382.39    9.08   0.00   0.00 
1 1 1    1    0    3 o 16   38.35    2.56    0.06    0.01    0.06    0.01    0.06    0.01   38.35    2.56   38.35    2.56   0.00   0.00 
1 1 1    1    0    4 o 15   40.31    4.93    0.07    0.02    0.07    0.02    0.07    0.02   40.31    4.93   40.31    4.93   0.00   0.00 
1 1 1    1    0    5 o 15   15.23    7.14    0.01    0.01    0.01    0.01    0.01    0.01   15.23    7.14   15.23    7.14  -0.00   0.00 
1 1 1    1    0    6 o  3  250.55    8.41    2.71    0.18    2.71    0.18    2.71    0.18  250.55    8.41  250.55    8.41  -0.00   0.00 
1 1 1    1    0    7 o  4   44.59    3.34    0.09    0.01    0.09    0.01    0.09    0.01   44.59    3.34   44.59    3.34   0.00   0.00 
1 1 1    1    0    8 o 15   88.38    3.02    0.34    0.02    0.34    0.02    0.34    0.02   88.38    3.02   88.38    3.02  -0.00   0.00 
1 1 1    1    0    9 o  6   46.94    3.18    0.10    0.01    0.10    0.01    0.10    0.01   46.94    3.18   46.94    3.18   0.00   0.00 
1 1 1    1    0   10 o 10   66.78    2.89    0.19    0.02    0.19    0.02    0.19    0.02   66.78    2.89   66.78    2.89  -0.00   0.00 
1 1 1    1    0   11 o  9   11.71    6.75    0.01    0.01    0.01    0.01    0.01    0.01   11.71    6.75   11.71    6.75   0.00   0.00 
1 1 1    1    0   12 o  1   48.64    3.74    0.10    0.02    0.10    0.02    0.10    0.02   48.64    3.74   48.64    3.74  -0.00   0.00 
1 1 1    1    0   13 o 19  199.70    6.17    1.72    0.11    1.72    0.11    1.72    0.11  199.70    6.17  199.70    6.17  -0.00   0.00 
1 1 1    1    0   14 o 13  196.74    7.03    1.67    0.12    1.67    0.12    1.67    0.12  196.74    7.03  196.74    7.03   0.00   0.00 
1 1 1    1    0   15 o 19   41.73    4.33    0.08    0.02    0.08    0.02    0.08    0.02   41.73    4.33   41.73    4.33  -0.00   0.00 
1 1 1    1    0   16 o  5   34.97    6.95    0.06    0.02    0.06    0.02    0.06    0.02   34.97    6.95   34.97    6.95   0.00   0.00 
1 1 1    1    0   17 o  8    9.33    5.52    0.00    0.01    0.00    0.01    0.00    0.01    9.33    5.52    9.33    5.52   0.00   0.00 
1 1 1    1    0   18 o  5   12.45    7.23    0.01    0.01    0.01    0.01    0.01    0.01   12.45    7.23   12.45    7.23  -0.00   0.00 
1 1 1    1    0   19 o  4    9.89    5.89    0.01    0.01    0.01    0.01    0.01    0.01    9.89    5.89    9.89    5.89  -0.00   0.00 
1 1 1    1    0   20 o  8   25.99   10.92    0.05    0.02    0.05    0.02    0.05    0.02   25.99   10.92   25.99   10.92   0.00   0.00 
1 1 1    1    0   21 o  1   10.90    6.76    0.01    0.01    0.01    0.01    0.01    0.01   10.90    6.76   10.90    6.76   0.00   0.00 
1 1 1    1    0   22 o  4    8.74    5.57    0.00    0.01    0.00    0.01    0.00    0.01    8.74    5.57    8.74    5.57   0.00   0.00 
1 1 1    1    0   23 o 18    6.86    4.69    0.00    0.01    0.00    0.01    0.00    0.01    6.86    4.69    6.86    4.69   0.00   0.00 
1 1 1    1    0   24 o 11    2.28    1.71    0.00    0.00    0.00    0.00    0.00    0.00    2.28    1.71    2.28    1.71  -0.00   0.00 
1 1 1    1    1    0 f  0   75.19    3.85    0.24    0.02    0.24    0.02    0.24    0.02   75.19    3.85   75.19    3.85   0.00   0.00 
1 1 1    1    1    1 o  4  191.12    4.22    1.57    0.07    1.57    0.07    0.00    0.00  191.12    4.22       ?       ?      ?      ? 
1 1 1    1    1    2 f  0  335.89    6.27    4.84    0.18    4.84    0.18    0.00    0.00  335.89    6.27       ?       ?      ?      ? 
1 1 1    1    1    3 o  7  297.67    5.83    3.80    0.15    3.80    0.15    0.00    0.00  297.67    5.83       ?       ?      ?      ? 
1 1 1    1    1    4 o  9  306.14    6.25    4.02    0.16    4.02    0.16    0.00    0.00  306.14    6.25       ?       ?      ?      ? 
1 1 1    1    1    5 o  4  221.19    4.34    2.10    0.08    2.10    0.08    0.00    0.00  221.19    4.34       ?       ?      ?      ? 
1 1 1    1    1    6 o  7  197.32    4.32    1.67    0.07    1.67    0.07    0.00    0.00  197.32    4.32       ?       ?      ?      ? 
1 1 1    1    1    7 o  3   78.15    2.17    0.26    0.01    0.26    0.01    0.00    0.00   78.15    2.17       ?       ?      ?      ? 
1 1 1    1    1    8 o 15  318.73    6.24    4.38    0.17    4.38    0.17    0.00    0.00  318.73    6.24       ?       ?      ?      ? 
1 1 1    1    1    9 o 14  121.77    2.97    0.64    0.03    0.64    0.03    0.00    0.00  121.77    2.97       ?       ?      ?      ? 
1 1 1    1    1   10 o  8  247.18    4.82    2.62    0.10    2.62    0.10    0.00    0.00  247.18    4.82       ?       ?      ?      ? 
1 1 1    1    1   11 o 18  139.90    3.76    0.84    0.04    0.84    0.04    0.00    0.00  139.90    3.76       ?       ?      ?      ? 
1 1 1    1    1   12 o 11  138.25    3.59    0.82    0.04    0.82    0.04    0.00    0.00  138.25    3.59       ?       ?      ?      ? 
1 1 1    1    1   13 o 14  239.47    5.97    2.47    0.12    2.47    0.12    0.00    0.00  239.47    5.97       ?       ?      ?      ? 
1 1 1    1    1   14 o 12   44.01    2.80    0.08    0.01    0.08    0.01    0.00    0.00   44.01    2.80       ?       ?      ?      ? 
1 1 1    1    1   15 o  6   31.91    4.24    0.04    0.01    0.04    0.01    0.00    0.00   31.91    4.24       ?       ?      ?      ? 
1 1 1    1    1   16 f  0   31.91    4.56    0.04    0.01    0.04    0.01    0.00    0.00   31.91    4.56       ?       ?      ?      ? 
1 1 1    1    1   17 o 11   56.85    3.25    0.14    0.02    0.14    0.02    0.00    0.00   56.85    3.25       ?       ?      ?      ? 
1 1 1    1    1   18 o  1   18.82    6.23    0.02    0.01    0.02    0.01    0.00    0.00   18.82    6.23       ?       ?      ?      ? 
1 1 1    1    1   19 o 18   10.91    4.04    0.00    0.01    0.00    0.01    0.00    0.00   10.91    4.04       ?       ?      ?      ? 
1 1 1    1    1   20 f  0   23.40    5.91    0.03    0.01    0.03    0.01    0.00    0.00   23.40    5.91       ?       ?      ?      ? 
1 1 1    1    1   21 o  4   18.77    6.93    0.02    0.01    0.02    0.01    0.00    0.00   18.77    6.93       ?       ?      ?      ? 
1 1 1    1    1   22 o  7   13.21    5.82    0.01    0.01    0.01    0.01    0.00    0.00   13.21    5.82       ?       ?      ?      ? 
1 1 1    1    1   23 o  1    8.34    4.05    0.01    0.01    0.01    0.01    0.00    0.00    8.34    4.05       ?       ?      ?      ? 
1 1 1    1    1   24 o 10    2.44    1.27    0.00    0.01    0.00    0.01    0.00    0.00    2.44    1.27       ?       ?      ?      ? 
1 1 1    1    2    0 o 15   55.29    1.96    0.13    0.01    0.13    0.01    0.13    0.01   55.29    1.96   55.29    1.96  -0.00   0.00 
1 1 1    1    2    1 f  0  186.89    3.61    1.50    0.06    1.50    0.06    0.00    0.00  186.89    3.61       ?       ?      ?      ? 
1 1 1    1    2    2 o  2  161.41    2.90    1.12    0.04    1.12    0.04    0.00    0.00  161.41    2.90       ?       ?      ?      ? 
1 1 1    1    2    3 o 11  125.21    2.54    0.67    0.03    0.67    0.03    0.00    0.00  125.21    2.54       ?       ?      ?      ? 
1 1 1    1    2    4 o  9  244.55    4.63    2.56    0.10    2.56    0.10    0.00    0.00  244.55    4.63       ?       ?      ?      ? 
1 1 1    1    2    5 o 18  340.58    6.64    4.99    0.19    4.99    0.19    0.00    0.00  340.58    6.64       ?       ?      ?      ? 
1 1 1    1    2    6 f  0    9.62    3.47    0.00    0.00    0.00    0.00    0.00    0.00    9.62    3.47       ?       ?      ?      ? 
1 1 1    1    2    7 o  8  116.51    2.70    0.58    0.03    0.58    0.03    0.00    0.00  116.51    2.70       ?       ?      ?      ? 
1 1 1    1    2    8 o 19  157.34    3.12    1.06    0.04    1.06    0.04    0.00    0.00  157.34    3.12       ?       ?      ?      ? 
1 1 1    1    2    9 f  0  168.31    3.72    1.21    0.05    1.21    0.05    0.00    0.00  168.31    3.72       ?       ?      ?      ? 
1 1 1    1    2   10 o 15  180.73    3.84    1.40    0.06    1.40    0.06    0.00    0.00  180.73    3.84       ?       ?      ?      ? 
1 1 1    1    2   11 o 15  156.83    4.16    1.05    0.06    1.05    0.06    0.00    0.00  156.83    4.16       ?       ?      ?      ? 
1 1 1    1    2   12 o  9  189.56    4.77    1.54    0.08    1.54    0.08    0.00    0.00  189.56    4.77       ?       ?      ?      ? 
1 1 1    1    2   13 o 14   27.10    4.33    0.03    0.01    0.03    0.01    0.00    0.00   27.10    4.33       ?       ?      ?      ? 
1 1 1    1    2   14 o  6   37.05    3.34    0.06    0.01    0.06    0.01    0.00    0.00   37.05    3.34       ?       ?      ?      ? 
1 1 1    1    2   15 o  3  153.07    6.23    1.02    0.08    1.02    0.08    0.00    0.00  153.07    6.23       ?       ?      ?      ? 
1 1 1    1    2   16 o  7   20.76    6.11    0.02    0.01    0.02    0.01    0.00    0.00   20.76    6.11       ?       ?      ?      ? 
1 1 1    1    2   17 o 13   48.42    3.18    0.10    0.01    0.10    0.01    0.00    0.00   48.42    3.18       ?       ?      ?      ? 
1 1 1    1    2   18 o 15   29.50    4.53    0.04    0.01    0.04    0.01    0.00    0.00   29.50    4.53       ?       ?      ?      ? 
1 1 1    1    2   19 o 16   42.64    3.87    0.08    0.01    0.08    0.01    0.00    0.00   42.64    3.87       ?       ?      ?      ? 
1 1 1    1    2   20 o  1   18.65    6.48    0.02    0.01    0.02    0.01    0.00    0.00   18.65    6.48       ?       ?      ?      ? 
1 1 1    1    2   21 o  3   13.70    5.46    0.01    0.01    0.01    0.01    0.00    0.00   13.70    5.46       ?       ?      ?      ? 
1 1 1    1    2   22 o  5    9.98    4.09    0.00    0.01    0.00    0.01    0.00    0.00    9.98    4.09       ?       ?      ?      ? 
1 1 1    1    2   23 o 17    7.82    3.78    0.01    0.01    0.01    0.01    0.00    0.00    7.82    3.78       ?       ?      ?      ? 
1 1 1    1    2   24 f  0    2.26    1.18    0.00    0.00    0.00    0.00    0.00    0.00    2.26    1.18       ?       ?      ?      ? 
1 1 1    1    3    0 o  2  440.30   10.66    8.35    0.40    8.35    0.40    8.35    0.40  440.30   10.66  440.30   10.66  -0.00   0.00 
1 1 1    1    3    1 o 19   27.20    2.00    0.03    0.00    0.03    0.00    0.00    0.00   27.20    2.00       ?       ?      ?      ? 
1 1 1    1    3    2 o  8  417.34    8.02    7.50    0.29    7.50    0.29    0.00    0.00  417.34    8.02       ?       ?      ?      ? 
1 1 1    1    3    3 o 17  155.74    3.09    1.04    0.04    1.04    0.04    0.00    0.00  155.74    3.09       ?       ?      ?      ? 
1 1 1    1    3    4 f  0  242.97    4.77    2.53    0.10    2.53    0.10    0.00    0.00  242.97    4.77       ?       ?      ?      ? 
1 1 1    1    3    5 o 17  160.30    3.17    1.10    0.04    1.10    0.04    0.00    0.00  160.30    3.17       ?       ?      ?      ? 
1 1 1    1    3    6 o 18  135.06    2.91    0.78    0.03    0.78    0.03    0.00    0.00  135.06    2.91       ?       ?      ?      ? 
1 1 1    1    3    7 o 19   72.88    2.04    0.23    0.01    0.23    0.01    0.00    0.00   72.88    2.04       ?       ?      ?      ? 
1 1 1    1    3    8 o  2  103.77    2.60    0.46    0.02    0.46    0.02    0.00    0.00  103.77    2.60       ?       ?      ?      ? 
1 1 1    1    3    9 o  7  228.37    4.73    2.24    0.09    2.24    0.09    0.00    0.00  228.37    4.73       ?       ?      ?      ? 
1 1 1    1    3   10 o  4  199.20    4.16    1.70    0.07    1.70    0.07    0.00    0.00  199.20    4.16       ?       ?      ?      ? 
1 1 1    1    3   11 o  7   48.35    2.70    0.10    0.01    0.10    0.01    0.00    0.00   48.35    2.70       ?       ?      ?      ? 
1 1 1    1    3   12 f  0  112.32    3.36    0.54    0.03    0.54    0.03    0.00    0.00  112.32    3.36       ?       ?      ?      ? 
1 1 1    1    3   13 o 13   23.76    6.01    0.03    0.01    0.03    0.01    0.00    0.00   23.76    6.01       ?       ?      ?      ? 
1 1 1    1    3   14 o  6   46.86    3.08    0.09    0.01    0.09    0.01    0.00    0.00   46.86    3.08       ?       ?      ?      ? 
1 1 1    1    3   15 o 16   57.74    2.85    0.14    0.01    0.14    0.01    0.00    0.00   57.74    2.85       ?       ?      ?      ? 
1 1 1    1    3   16 o  6  111.90    4.05    0.54    0.04    0.54    0.04    0.00    0.00  111.90    4.05       ?       ?      ?      ? 
1 1 1    1    3   17 o 12   58.60    3.46    0.15    0.02    0.15    0.02    0.00    0.00   58.60    3.46       ?       ?      ?      ? 
1 1 1    1    3   18 o  7   27.73    4.90    0.04    0.01    0.04    0.01    0.00    0.00   27.73    4.90       ?       ?      ?      ? 
1 1 1    1    3   19 o  8   30.96    4.77    0.04    0.01    0.04    0.01    0.00    0.00   30.96    4.77       ?       ?      ?      ? 
1 1 1    1    3   20 o  6   17.54    5.96    0.02    0.01    0.02    0.01    0.00    0.00   17.54    5.96       ?       ?      ?      ? 
1 1 1    1    3   21 o 15   13.44    5.52    0.01    0.01    0.01    0.01    0.00    0.00   13.44    5.52       ?       ?      ?      ? 
1 1 1    1    3   22 o 10   10.44    4.43    0.01    0.01    0.01    0.01    0.00    0.00   10.44    4.43       ?       ?      ?      ? 
1 1 1    1    3   23 o 15    6.85    3.39    0.01    0.01    0.01    0.01    0.00    0.00    6.85    3.39       ?       ?      ?      ? 
1 1 1    1    4    0 o 11  222.15    6.30    2.12    0.12    2.12    0.12    2.12    0.12  222.15    6.30  222.15    6.30  -0.00   0.00 
1 1 1    1    4    1 o  8  361.40    6.81    5.61    0.21    5.61    0.21    0.00    0.00  361.40    6.81       ?       ?      ?      ? 
1 1 1    1    4    2 o  2  118.94    2.61    0.61    0.03    0.61    0.03    0.00    0.00  118.94    2.61       ?       ?      ?      ? 
1 1 1    1    4    3 o  5  123.26    2.69    0.65    0.03    0.65    0.03    0.00    0.00  123.26    2.69       ?       ?      ?      ? 
1 1 1    1    4    4 o  5  195.55    3.65    1.64    0.06    1.64    0.06    0.00    0.00  195.55    3.65       ?       ?      ?      ? 
1 1 1    1    4    5 o  3  207.22    4.04    1.84    0.07    1.84    0.07    0.00    0.00  207.22    4.04       ?       ?      ?      ? 
1 1 1    1    4    6 o 17   96.25    2.45    0.40    0.02    0.40    0.02    0.00    0.00   96.25    2.45       ?       ?      ?      ? 
1 1 1    1    4    7 o  5   85.50    2.15    0.31    0.02    0.31    0.02    0.00    0.00   85.50    2.15       ?       ?      ?      ? 
1 1 1    1    4    8 o 15  198.96    4.17    1.70    0.07    1.70    0.07    0.00    0.00  198.96    4.17       ?       ?      ?      ? 
1 1 1    1    4    9 o 11  130.50    3.04    0.73    0.03    0.73    0.03    0.00    0.00  130.50    3.04       ?       ?      ?      ? 
1 1 1    1    4   10 o 12  157.37    3.92    1.06    0.05    1.06    0.05    0.00    0.00  157.37    3.92       ?       ?      ?      ? 
1 1 1    1    4   11 o  7  218.52    4.63    2.05    0.09    2.05    0.09    0.00    0.00  218.52    4.63       ?       ?      ?      ? 
1 1 1    1    4   12 o 10  104.75    3.15    0.47    0.03    0.47    0.03    0.00    0.00  104.75    3.15       ?       ?      ?      ? 
1 1 1    1    4   13 o 13   71.50    2.82    0.22    0.02    0.22    0.02    0.00    0.00   71.50    2.82       ?       ?      ?      ? 
1 1 1    1    4   14 o 19   38.94    3.57    0.07    0.01    0.07    0.01    0.00    0.00   38.94    3.57       ?       ?      ?      ? 
1 1 1    1    4   15 f  0  116.62    4.03    0.59    0.04    0.59    0.04    0.00    0.00  116.62    4.03       ?       ?      ?      ? 
1 1 1    1    4   16 o 18   62.77    3.37    0.17    0.02    0.17    0.02    0.00    0.00   62.77    3.37       ?       ?      ?      ? 
1 1 1    1    4   17 o 11   35.06    3.88    0.05    0.01    0.05    0.01    0.00    0.00   35.06    3.88       ?       ?      ?      ? 
1 1 1    1    4   18 o  1   47.99    3.99    0.10    0.02    0.10    0.02    0.00    0.00   47.99    3.99       ?       ?      ?      ? 
1 1 1    1    4   19 o  2   19.32    5.94    0.02    0.01    0.02    0.01    0.00    0.00   19.32    5.94       ?       ?      ?      ? 
1 1 1    1    4   20 o 13   12.58    4.81    0.01    0.01    0.01    0.01    0.00    0.00   12.58    4.81       ?       ?      ?      ? 
1 1 1    1    4   21 o  8   12.31    4.87    0.01    0.01    0.01    0.01    0.00    0.00   12.31    4.87       ?       ?      ?      ? 
1 1 1    1    4   22 o 15   10.46    4.58    0.01    0.01    0.01    0.01    0.00    0.00   10.46    4.58       ?       ?      ?      ? 
1 1 1    1    4   23 o  8    5.38    2.76    0.01    0.01    0.01    0.01    0.00    0.00    5.38    2.76       ?       ?      ?      ? 
1 1 1    1    5    0 o 16  304.71    6.79    3.99    0.18    3.99    0.18    3.99    0.18  304.71    6.79  304.71    6.79   0.00   0.00 
1 1 1    1    5    1 o 13  127.48    2.86    0.70    0.03    0.70    0.03    0.00    0.00  127.48    2.86       ?       ?      ?      ? 
1 1 1    1    5    2 f  0   56.57    1.65    0.14    0.01    0.14    0.01    0.00    0.00   56.57    1.65       ?       ?      ?      ? 
1 1 1    1    5    3 o  2   41.23    2.00    0.07    0.01    0.07    0.01    0.00    0.00   41.23    2.00       ?       ?      ?      ? 
1 1 1    1    5    4 o  4  102.21    2.27    0.45    0.02    0.45    0.02    0.00    0.00  102.21    2.27       ?       ?      ?      ? 
1 1 1    1    5    5 o  1   55.73    1.96    0.13    0.01    0.13    0.01    0.00    0.00   55.73    1.96       ?       ?      ?      ? 
1 1 1    1    5    6 o  2  297.32    6.30    3.81    0.16    3.81    0.16    0.00    0.00  297.32    6.30       ?       ?      ?      ? 
1 1 1    1    5    7 f  0  193.20    3.80    1.60    0.06    1.60    0.06    0.00    0.00  193.20    3.80       ?       ?      ?      ? 
1 1 1    1    5    8 o 10  130.34    3.09    0.73    0.03    0.73    0.03    0.00    0.00  130.34    3.09       ?       ?      ?      ? 
1 1 1    1    5    9 o 13   12.07    4.33    0.01    0.01    0.01    0.01    0.00    0.00   12.07    4.33       ?       ?      ?      ? 
1 1 1    1    5   10 o  2  218.11    4.50    2.04    0.08    2.04    0.08    0.00    0.00  218.11    4.50       ?       ?      ?      ? 
1 1 1    1    5   11 o 16  130.60    3.14    0.73    0.04    0.73    0.04    0.00    0.00  130.60    3.14       ?       ?      ?      ? 
1 1 1    1    5   12 o  3   80.01    3.54    0.27    0.02    0.27    0.02    0.00    0.00   80.01    3.54       ?       ?      ?      ? 
1 1 1    1    5   13 o 15  112.12    3.88    0.54    0.04    0.54    0.04    0.00    0.00  112.12    3.88       ?       ?      ?      ? 
1 1 1    1    5   14 o 16   97.69    3.30    0.41    0.03    0.41    0.03    0.00    0.00   97.69    3.30       ?       ?      ?      ? 
1 1 1    1    5   15 o 16   67.66    2.83    0.20    0.02    0.20    0.02    0.00    0.00   67.66    2.83       ?       ?      ?      ? 
1 1 1    1    5   16 o  7   22.64    5.81    0.02    0.01    0.02    0.01    0.00    0.00   22.64    5.81       ?       ?      ?      ? 
1 1 1    1    5   17 o  7   14.85    5.29    0.01    0.01    0.01    0.01    0.00    0.00   14.85    5.29       ?       ?      ?      ? 
1 1 1    1    5   18 o  3   18.74    6.15    0.02    0.01    0.02    0.01    0.00    0.00   18.74    6.15       ?       ?      ?      ? 
1 1 1    1    5   19 o 16   14.10    5.05    0.01    0.01    0.01    0.01    0.00    0.00   14.10    5.05       ?       ?      ?      ? 
1 1 1    1    5   20 o 11   13.18    5.13    0.01    0.01    0.01    0.01    0.00    0.00   13.18    5.13       ?       ?      ?      ? 
1 1 1    1    5   21 o  5   13.04    5.50    0.01    0.01    0.01    0.01    0.00    0.00   13.04    5.50       ?       ?      ?      ? 
1 1 1    1    5   22 o 12    9.94    4.61    0.01    0.01    0.01    0.01    0.00    0.00    9.94    4.61       ?       ?      ?      ? 
1 1 1    1    5   23 o  2    3.90    2.01    0.00    0.01    0.00    0.01    0.00    0.00    3.90    2.01       ?       ?      ?      ? 
1 1 1    1    6    0 o 15  206.75    5.28    1.84    0.09    1.84    0.09    1.84    0.09  206.75    5.28  206.75    5.28   0.00   0.00 
1 1 1    1    6    1 o  2  228.93    4.64    2.25    0.09    2.25    0.09    0.00    0.00  228.93    4.64       ?       ?      ?      ? 
1 1 1    1    6    2 o 12   70.66    2.06    0.21    0.01    0.21    0.01    0.00    0.00   70.66    2.06       ?       ?      ?      ? 
1 1 1    1    6    3 o  7  126.32    2.91    0.68    0.03    0.68    0.03    0.00    0.00  126.32    2.91       ?       ?      ?      ? 
1 1 1    1    6    4 o 16   87.63    2.06    0.33    0.02    0.33    0.02    0.00    0.00   87.63    2.06       ?       ?      ?      ? 
1 1 1    1    6    5 o 16  126.38    2.76    0.68    0.03    0.68    0.03    0.00    0.00  126.38    2.76       ?       ?      ?      ? 
1 1 1    1    6    6 o 19  175.20    3.70    1.32    0.06    1.32    0.06    0.00    0.00  175.20    3.70       ?       ?      ?      ? 
1 1 1    1    6    7 o 18  110.69    2.82    0.52    0.03    0.52    0.03    0.00    0.00  110.69    2.82       ?       ?      ?      ? 
1 1 1    1    6    8 o 12  306.50    6.53    4.04    0.17    4.04    0.17    0.00    0.00  306.50    6.53       ?       ?      ?      ? 
1 1 1    1    6    9 o  1  312.56    5.97    4.19    0.16    4.19    0.16    0.00    0.00  312.56    5.97       ?       ?      ?      ? 
1 1 1    1    6   10 o 11   63.43    2.68    0.17    0.01    0.17    0.01    0.00    0.00   63.43    2.68       ?       ?      ?      ? 
1 1 1    1    6   11 o  1  149.90    3.52    0.96    0.05    0.96    0.05    0.00    0.00  149.90    3.52       ?       ?      ?      ? 
1 1 1    1    6   12 o 12  278.99    6.03    3.36    0.14    3.36    0.14    0.00    0.00  278.99    6.03       ?       ?      ?      ? 
1 1 1    1    6   13 o 13   68.85    2.92    0.20    0.02    0.20    0.02    0.00    0.00   68.85    2.92       ?       ?      ?      ? 
1 1 1    1    6   14 o 14   54.06    2.73    0.13    0.01    0.13    0.01    0.00    0.00   54.06    2.73       ?       ?      ?      ? 
1 1 1    1    6   15 o 17   14.87    5.13    0.01    0.01    0.01    0.01    0.00    0.00   14.87    5.13       ?       ?      ?      ? 
1 1 1    1    6   16 o  2   33.22    3.72    0.05    0.01    0.05    0.01    0.00    0.00   33.22    3.72       ?       ?      ?      ? 
1 1 1    1    6   17 o 15   42.24    3.47    0.08    0.01    0.08    0.01    0.00    0.00   42.24    3.47       ?       ?      ?      ? 
1 1 1    1    6   18 o  4   13.05    4.80    0.01    0.01    0.01    0.01    0.00    0.00   13.05    4.80       ?       ?      ?      ? 
1 1 1    1    6   19 o 12   17.58    6.05    0.02    0.01    0.02    0.01    0.00    0.00   17.58    6.05       ?       ?      ?      ? 
1 1 1    1    6   20 o  9   14.86    5.79    0.01    0.01    0.01    0.01    0.00    0.00   14.86    5.79       ?       ?      ?      ? 
1 1 1    1    6   21 o  7   11.78    5.04    0.01    0.01    0.01    0.01    0.00    0.00   11.78    5.04       ?       ?      ?      ? 
1 1 1    1    6   22 o 11    7.80    3.63    0.00    0.01    0.00    0.01    0.00    0.00    7.80    3.63       ?       ?      ?      ? 
1 1 1    1    6   23 o 15    2.41    1.25    0.00    0.00    0.00    0.00    0.00    0.00    2.41    1.25       ?       ?      ?      ? 
1 1 1    1    7    0 o  3  319.31    9.19    4.41    0.25    4.41    0.25    4.41    0.25  319.31    9.19  319.31    9.19   0.00   0.00 
1 1 1    1    7    1 o 15  236.72    6.12    2.41    0.12    2.41    0.12    0.00    0.00  236.72    6.12       ?       ?      ?      ? 
1 1 1    1    7    2 o  3  204.88    5.03    1.80    0.09    1.80    0.09    0.00    0.00  204.88    5.03       ?       ?      ?      ? 
1 1 1    1    7    3 o  1  124.82    3.36    0.67    0.04    0.67    0.04    0.00    0.00  124.82    3.36       ?       ?      ?      ? 
1 1 1    1    7    4 o  6   27.22    3.20    0.03    0.01    0.03    0.01    0.00    0.00   27.22    3.20       ?       ?      ?      ? 
1 1 1    1    7    5 o 13  109.06    2.89    0.51    0.03    0.51    0.03    0.00    0.00  109.06    2.89       ?       ?      ?      ? 
1 1 1    1    7    6 o  1  266.20    6.44    3.05    0.15    3.05    0.15    0.00    0.00  266.20    6.44       ?       ?      ?      ? 
1 1 1    1    7    7 o  4  226.65    4.82    2.20    0.09    2.20    0.09    0.00    0.00  226.65    4.82       ?       ?      ?      ? 
1 1 1    1    7    8 o  8  170.06    3.86    1.24    0.06    1.24    0.06    0.00    0.00  170.06    3.86       ?       ?      ?      ? 
1 1 1    1    7    9 f  0  173.67    4.20    1.29    0.06    1.29    0.06    0.00    0.00  173.67    4.20       ?       ?      ?      ? 
1 1 1    1    7   10 o  3  182.14    4.47    1.42    0.07    1.42    0.07    0.00    0.00  182.14    4.47       ?       ?      ?      ? 
1 1 1    1    7   11 o  1  128.50    3.95    0.71    0.04    0.71    0.04    0.00    0.00  128.50    3.95       ?       ?      ?      ? 
1 1 1    1    7   12 o 12   97.00    3.24    0.40    0.03    0.40    0.03    0.00    0.00   97.00    3.24       ?       ?      ?      ? 
1 1 1    1    7   13 o 14  105.43    3.42    0.48    0.03    0.48    0.03    0.00    0.00  105.43    3.42       ?       ?      ?      ? 
1 1 1    1    7   14 o 14   15.51    5.31    0.01    0.01    0.01    0.01    0.00    0.00   15.51    5.31       ?       ?      ?      ? 
1 1 1    1    7   15 o 19   25.57    6.17    0.03    0.01    0.03    0.01    0.00    0.00   25.57    6.17       ?       ?      ?      ? 
1 1 1    1    7   16 o 18   51.33    3.12    0.11    0.01    0.11    0.01    0.00    0.00   51.33    3.12       ?       ?      ?      ? 
1 1 1    1    7   17 o 10   19.21    6.21    0.02    0.01    0.02    0.01    0.00    0.00   19.21    6.21       ?       ?      ?      ? 
1 1 1    1    7   18 o 11    9.83    3.67    0.00    0.00    0.00    0.00    0.00    0.00    9.83    3.67       ?       ?      ?      ? 
1 1 1    1    7   19 o 11   14.07    5.39    0.01    0.01    0.01    0.01    0.00    0.00   14.07    5.39       ?       ?      ?      ? 
1 1 1    1    7   20 o 10   13.35    5.50    0.01    0.01    0.01    0.01    0.00    0.00   13.35    5.50       ?       ?      ?      ? 
1 1 1    1    7   21 o 18   10.43    4.56    0.01    0.01    0.01    0.01    0.00    0.00   10.43    4.56       ?       ?      ?      ? 
1 1 1    1    7   22 o 11    5.32    2.72    0.01    0.01    0.01    0.01    0.00    0.00    5.32    2.72       ?       ?      ?      ? 
1 1 1    1    8    0 o 13  154.30    4.46    1.02    0.06    1.02    0.06    1.02    0.06  154.30    4.46  154.30    4.46  -0.00   0.00 
1 1 1    1    8    1 o 17  133.71    2.80    0.77    0.03    0.77    0.03    0.00    0.00  133.71    2.80       ?       ?      ?      ? 
1 1 1    1    8    2 o 14  200.34    4.64    1.72    0.08    1.72    0.08    0.00    0.00  200.34    4.64       ?       ?      ?      ? 
1 1 1    1    8    3 o  3  265.75    6.24    3.03    0.14    3.03    0.14    0.00    0.00  265.75    6.24       ?       ?      ?      ? 
1 1 1    1    8    4 o  1  109.46    2.93    0.51    0.03    0.51    0.03    0.00    0.00  109.46    2.93       ?       ?      ?      ? 
1 1 1    1    8    5 o 16  136.51    3.26    0.80    0.04    0.80    0.04    0.00    0.00  136.51    3.26       ?       ?      ?      ? 
1 1 1    1    8    6 o  8  190.67    4.11    1.56    0.07    1.56    0.07    0.00    0.00  190.67    4.11       ?       ?      ?      ? 
1 1 1    1    8    7 o  1  118.45    5.76    0.60    0.06    0.60    0.06    0.00    0.00  118.45    5.76       ?       ?      ?      ? 
1 1 1    1    8    8 o  2  157.84    3.40    1.07    0.05    1.07    0.05    0.00    0.00  157.84    3.40       ?       ?      ?      ? 
1 1 1    1    8    9 o  7   36.35    3.27    0.06    0.01    0.06    0.01    0.00    0.00   36.35    3.27       ?       ?      ?      ? 
1 1 1    1    8   10 o  7  113.64    3.43    0.55    0.03    0.55    0.03    0.00    0.00  113.64    3.43       ?       ?      ?      ? 
1 1 1    1    8   11 o 16   38.30    2.95    0.06    0.01    0.06    0.01    0.00    0.00   38.30    2.95       ?       ?      ?      ? 
1 1 1    1    8   12 o  5   75.19    2.85    0.24    0.02    0.24    0.02    0.00    0.00   75.19    2.85       ?       ?      ?      ? 
1 1 1    1    8   13 o 12   81.11    3.11    0.28    0.02    0.28    0.02    0.00    0.00   81.11    3.11       ?       ?      ?      ? 
1 1 1    1    8   14 o 16   26.47    4.86    0.03    0.01    0.03    0.01    0.00    0.00   26.47    4.86       ?       ?      ?      ? 
1 1 1    1    8   15 o 16   36.90    3.99    0.06    0.01    0.06    0.01    0.00    0.00   36.90    3.99       ?       ?      ?      ? 
1 1 1    1    8   16 o 18   64.18    3.26    0.18    0.02    0.18    0.02    0.00    0.00   64.18    3.26       ?       ?      ?      ? 
1 1 1    1    8   17 o  1   15.94    5.45    0.01    0.01    0.01    0.01    0.00    0.00   15.94    5.45       ?       ?      ?      ? 
1 1 1    1    8   18 o 14   20.57    7.00    0.02    0.01    0.02    0.01    0.00    0.00   20.57    7.00       ?       ?      ?      ? 
1 1 1    1    8   19 o  9   18.22    6.80    0.02    0.01    0.02    0.01    0.00    0.00   18.22    6.80       ?       ?      ?      ? 
1 1 1    1    8   20 o 11   14.29    6.40    0.02    0.02    0.02    0.02    0.00    0.00   14.29    6.40       ?       ?      ?      ? 
1 1 1    1    8   21 o 17    8.77    4.28    0.01    0.01    0.01    0.01    0.00    0.00    8.77    4.28       ?       ?      ?      ? 
1 1 1    1    8   22 o 16    2.88    1.49    0.00    0.00    0.00    0.00    0.00    0.00    2.88    1.49       ?       ?      ?      ? 
1 1 1    1    9    0 o 16   92.41    4.05    0.37    0.03    0.37    0.03    0.37    0.03   92.41    4.05   92.41    4.05  -0.00   0.00 
1 1 1    1    9    1 o  1   35.26    2.97    0.05    0.01    0.05    0.01    0.00    0.00   35.26    2.97       ?       ?      ?      ? 
1 1 1    1    9    2 o  9  174.78    4.25    1.31    0.06    1.31    0.06    0.00    0.00  174.78    4.25       ?       ?      ?      ? 
1 1 1    1    9    3 o 12  143.07    3.63    0.88    0.04    0.88    0.04    0.00    0.00  143.07    3.63       ?       ?      ?      ? 
1 1 1    1    9    4 o  8  196.11    4.83    1.65    0.08    1.65    0.08    0.00    0.00  196.11    4.83       ?       ?      ?      ? 
1 1 1    1    9    5 o 13  259.26    5.32    2.88    0.12    2.88    0.12    0.00    0.00  259.26    5.32       ?       ?      ?      ? 
1 1 1    1    9    6 f  0  182.83    5.15    1.44    0.08    1.44    0.08    0.00    0.00  182.83    5.15       ?       ?      ?      ? 
1 1 1    1    9    7 o 13   62.49    2.30    0.17    0.01    0.17    0.01    0.00    0.00   62.49    2.30       ?       ?      ?      ? 
1 1 1    1    9    8 o 17  137.23    3.75    0.81    0.04    0.81    0.04    0.00    0.00  137.23    3.75       ?       ?      ?      ? 
1 1 1    1    9    9 o 15   57.65    2.82    0.14    0.01    0.14    0.01    0.00    0.00   57.65    2.82       ?       ?      ?      ? 
1 1 1    1    9   10 o  5   67.14    2.58    0.19    0.01    0.19    0.01    0.00    0.00   67.14    2.58       ?       ?      ?      ? 
1 1 1    1    9   11 o 16   77.59    3.00    0.26    0.02    0.26    0.02    0.00    0.00   77.59    3.00       ?       ?      ?      ? 
1 1 1    1    9   12 o  8   41.15    3.51    0.07    0.01    0.07    0.01    0.00    0.00   41.15    3.51       ?       ?      ?      ? 
1 1 1    1    9   13 o  7   34.56    4.28    0.05    0.01    0.05    0.01    0.00    0.00   34.56    4.28       ?       ?      ?      ? 
1 1 1    1    9   14 o 15   54.44    3.37    0.13    0.02    0.13    0.02    0.00    0.00   54.44    3.37       ?       ?      ?      ? 
1 1 1    1    9   15 o  8   64.10    2.83    0.18    0.02    0.18    0.02    0.00    0.00   64.10    2.83       ?       ?      ?      ? 
1 1 1    1    9   16 o 16   41.66    3.81    0.08    0.01    0.08    0.01    0.00    0.00   41.66    3.81       ?       ?      ?      ? 
1 1 1    1    9   17 o 15   29.79    4.35    0.04    0.01    0.04    0.01    0.00    0.00   29.79    4.35       ?       ?      ?      ? 
1 1 1    1    9   18 o 12   13.86    5.39    0.01    0.01    0.01    0.01    0.00    0.00   13.86    5.39       ?       ?      ?      ? 
1 1 1    1    9   19 o 17   18.30    7.55    0.03    0.02    0.03    0.02    0.00    0.00   18.30    7.55       ?       ?      ?      ? 
1 1 1    1    9   20 o  3   10.43    4.68    0.01    0.01    0.01    0.01    0.00    0.00   10.43    4.68       ?       ?      ?      ? 
1 1 1    1    9   21 o 13    5.20    2.66    0.01    0.01    0.01    0.01    0.00    0.00    5.20    2.66       ?       ?      ?      ? 
1 1 1    1   10    0 o 19  385.27   11.79    6.41    0.39    6.41    0.39    6.41    0.39  385.27   11.79  385.27   11.79   0.00   0.00 
1 1 1    1   10    1 o  6  184.24    4.23    1.45    0.07    1.45    0.07    0.00    0.00  184.24    4.23       ?       ?      ?      ? 
1 1 1    1   10    2 o  2  208.94    4.64    1.87    0.08    1.87    0.08    0.00    0.00  208.94    4.64       ?       ?      ?      ? 
1 1 1    1   10    3 o 19   78.83    2.51    0.27    0.02    0.27    0.02    0.00    0.00   78.83    2.51       ?       ?      ?      ? 
1 1 1    1   10    4 o 18  147.83    3.54    0.94    0.04    0.94    0.04    0.00    0.00  147.83    3.54       ?       ?      ?      ? 
1 1 1    1   10    5 o 15   56.60    2.37    0.14    0.01    0.14    0.01    0.00    0.00   56.60    2.37       ?       ?      ?      ? 
1 1 1    1   10    6 f  0  210.60    5.01    1.90    0.09    1.90    0.09    0.00    0.00  210.60    5.01       ?       ?      ?      ? 
1 1 1    1   10    7 o  9  124.12    3.29    0.66    0.03    0.66    0.03    0.00    0.00  124.12    3.29       ?       ?      ?      ? 
1 1 1    1   10    8 o  9  146.50    4.39    0.92    0.05    0.92    0.05    0.00    0.00  146.50    4.39       ?       ?      ?      ? 
1 1 1    1   10    9 o 12  153.71    4.26    1.02    0.06    1.02    0.06    0.00    0.00  153.71    4.26       ?       ?      ?      ? 
1 1 1    1   10   10 o  5   84.64    3.33    0.31    0.02    0.31    0.02    0.00    0.00   84.64    3.33       ?       ?      ?      ? 
1 1 1    1   10   11 o 17   49.62    3.03    0.11    0.01    0.11    0.01    0.00    0.00   49.62    3.03       ?       ?      ?      ? 
1 1 1    1   10   12 o  4   79.74    2.97    0.27    0.02    0.27    0.02    0.00    0.00   79.74    2.97       ?       ?      ?      ? 
1 1 1    1   10   13 o 13   19.57    5.76    0.02    0.01    0.02    0.01    0.00    0.00   19.57    5.76       ?       ?      ?      ? 
1 1 1    1   10   14 o 12   19.64    6.45    0.02    0.01    0.02    0.01    0.00    0.00   19.64    6.45       ?       ?      ?      ? 
1 1 1    1   10   15 o 12   23.96    5.44    0.03    0.01    0.03    0.01    0.00    0.00   23.96    5.44       ?       ?      ?      ? 
1 1 1    1   10   16 o 15   53.29    3.40    0.13    0.02    0.13    0.02    0.00    0.00   53.29    3.40       ?       ?      ?      ? 
1 1 1    1   10   17 o 17   15.81    5.77    0.01    0.01    0.01    0.01    0.00    0.00   15.81    5.77       ?       ?      ?      ? 
1 1 1    1   10   18 o 13   17.59    6.89    0.02    0.02    0.02    0.02    0.00    0.00   17.59    6.89       ?       ?      ?      ? 
1 1 1    1   10   19 o  3   12.55    5.59    0.01    0.01    0.01    0.01    0.00    0.00   12.55    5.59       ?       ?      ?      ? 
1 1 1    1   10   20 f  0    7.94    4.01    0.02    0.01    0.02    0.01    0.00    0.00    7.94    4.01       ?       ?      ?      ? 
1 1 1    1   11    0 o  2  305.44    9.21    4.02    0.24    4.02    0.24    4.02    0.24  305.44    9.21  305.44    9.21   0.00   0.00 
1 1 1    1   11    1 o 18  109.09    3.18    0.51    0.03    0.51    0.03    0.00    0.00  109.09    3.18       ?       ?      ?      ? 
1 1 1    1   11    2 o 16   83.67    2.51    0.30    0.02    0.30    0.02    0.00    0.00   83.67    2.51       ?       ?      ?      ? 
1 1 1    1   11    3 o 12   92.92    2.82    0.37    0.02    0.37    0.02    0.00    0.00   92.92    2.82       ?       ?      ?      ? 
1 1 1    1   11    4 o  4  195.02    6.11    1.64    0.10    1.64    0.10    0.00    0.00  195.02    6.11       ?       ?      ?      ? 
1 1 1    1   11    5 o 14  124.07    3.00    0.66    0.03    0.66    0.03    0.00    0.00  124.07    3.00       ?       ?      ?      ? 
1 1 1    1   11    6 o  8  196.61    5.12    1.66    0.09    1.66    0.09    0.00    0.00  196.61    5.12       ?       ?      ?      ? 
1 1 1    1   11    7 f  0   48.53    2.84    0.10    0.01    0.10    0.01    0.00    0.00   48.53    2.84       ?       ?      ?      ? 
1 1 1    1   11    8 o  8  194.44    5.00    1.63    0.08    1.63    0.08    0.00    0.00  194.44    5.00       ?       ?      ?      ? 
1 1 1    1   11    9 o 18   94.85    3.15    0.39    0.03    0.39    0.03    0.00    0.00   94.85    3.15       ?       ?      ?      ? 
1 1 1    1   11   10 o 13  106.98    3.32    0.49    0.03    0.49    0.03    0.00    0.00  106.98    3.32       ?       ?      ?      ? 
1 1 1    1   11   11 o 12   82.15    3.53    0.29    0.02    0.29    0.02    0.00    0.00   82.15    3.53       ?       ?      ?      ? 
1 1 1    1   11   12 o 19   15.70    5.46    0.01    0.01    0.01    0.01    0.00    0.00   15.70    5.46       ?       ?      ?      ? 
1 1 1    1   11   13 o 12   82.43    5.08    0.31    0.04    0.31    0.04    0.00    0.00   82.43    5.08       ?       ?      ?      ? 
1 1 1    1   11   14 o  4   55.55    3.12    0.14    0.01    0.14    0.01    0.00    0.00   55.55    3.12       ?       ?      ?      ? 
1 1 1    1   11   15 o  5   14.47    5.28    0.01    0.01    0.01    0.01    0.00    0.00   14.47    5.28       ?       ?      ?      ? 
1 1 1    1   11   16 o 15   21.78    6.93    0.03    0.01    0.03    0.01    0.00    0.00   21.78    6.93       ?       ?      ?      ? 
1 1 1    1   11   17 o  5   22.75    8.04    0.04    0.02    0.04    0.02    0.00    0.00   22.75    8.04       ?       ?      ?      ? 
1 1 1    1   11   18 o  1   10.57    4.31    0.01    0.01    0.01    0.01    0.00    0.00   10.57    4.31       ?       ?      ?      ? 
1 1 1    1   11   19 o 11    9.10    4.39    0.01    0.01    0.01    0.01    0.00    0.00    9.10    4.39       ?       ?      ?      ? 
1 1 1    1   11   20 o  5    3.37    1.73    0.00    0.00    0.00    0.00    0.00    0.00    3.37    1.73       ?       ?      ?      ? 
1 1 1    1   12    0 o  4  201.02    8.54    1.75    0.15    1.75    0.15    1.75    0.15  201.02    8.54  201.02    8.54   0.00   0.00 
1 1 1    1   12    1 o  6   45.60    2.62    0.09    0.01    0.09    0.01    0.00    0.00   45.60    2.62       ?       ?      ?      ? 
1 1 1    1   12    2 o  3  201.62    4.95    1.75    0.09    1.75    0.09    0.00    0.00  201.62    4.95       ?       ?      ?      ? 
1 1 1    1   12    3 o  1   45.06    2.65    0.09    0.01    0.09    0.01    0.00    0.00   45.06    2.65       ?       ?      ?      ? 
1 1 1    1   12    4 o  5   20.80    5.11    0.02    0.01    0.02    0.01    0.00    0.00   20.80    5.11       ?       ?      ?      ? 
1 1 1    1   12    5 o  3  100.66    3.15    0.43    0.03    0.43    0.03    0.00    0.00  100.66    3.15       ?       ?      ?      ? 
1 1 1    1   12    6 o 15  244.65    5.91    2.59    0.12    2.59    0.12    0.00    0.00  244.65    5.91       ?       ?      ?      ? 
1 1 1    1   12    7 o  7  110.93    3.67    0.53    0.03    0.53    0.03    0.00    0.00  110.93    3.67       ?       ?      ?      ? 
1 1 1    1   12    8 o  3   28.58    4.03    0.04    0.01    0.04    0.01    0.00    0.00   28.58    4.03       ?       ?      ?      ? 
1 1 1    1   12    9 o 14   42.66    3.25    0.08    0.01    0.08    0.01    0.00    0.00   42.66    3.25       ?       ?      ?      ? 
1 1 1    1   12   10 o 16   62.33    3.15    0.17    0.02    0.17    0.02    0.00    0.00   62.33    3.15       ?       ?      ?      ? 
1 1 1    1   12   11 o  5   73.13    3.17    0.23    0.02    0.23    0.02    0.00    0.00   73.13    3.17       ?       ?      ?      ? 
1 1 1    1   12   12 o  6   20.88    5.94    0.02    0.01    0.02    0.01    0.00    0.00   20.88    5.94       ?       ?      ?      ? 
1 1 1    1   12   13 o  5   56.98    3.24    0.14    0.02    0.14    0.02    0.00    0.00   56.98    3.24       ?       ?      ?      ? 
1 1 1    1   12   14 o  7   22.57    5.95    0.03    0.01    0.03    0.01    0.00    0.00   22.57    5.95       ?       ?      ?      ? 
1 1 1    1   12   15 f  0   25.57    6.39    0.04    0.01    0.04    0.01    0.00    0.00   25.57    6.39       ?       ?      ?      ? 
1 1 1    1   12   16 o 14   17.76    6.78    0.02    0.01    0.02    0.01    0.00    0.00   17.76    6.78       ?       ?      ?      ? 
1 1 1    1   12   17 o 12   13.54    5.85    0.01    0.01    0.01    0.01    0.00    0.00   13.54    5.85       ?       ?      ?      ? 
1 1 1    1   12   18 o 12   10.08    4.72    0.01    0.01    0.01    0.01    0.00    0.00   10.08    4.72       ?       ?      ?      ? 
1 1 1    1   12   19 o 17    4.31    2.22    0.00    0.01    0.00    0.01    0.00    0.00    4.31    2.22       ?       ?      ?      ? 
1 1 1    1   13    0 o  3  209.69   10.26    1.92    0.18    1.92    0.18    1.92    0.18  209.69   10.26  209.69   10.26   0.00   0.00 
1 1 1    1   13    1 o  9   41.92    2.50    0.08    0.01    0.08    0.01    0.00    0.00   41.92    2.50       ?       ?      ?      ? 
1 1 1    1   13    2 o 11  153.09    4.56    1.01    0.06    1.01    0.06    0.00    0.00  153.09    4.56       ?       ?      ?      ? 
1 1 1    1   13    3 o 17  162.99    4.41    1.14    0.06    1.14    0.06    0.00    0.00  162.99    4.41       ?       ?      ?      ? 
1 1 1    1   13    4 o  3   14.24    4.93    0.01    0.01    0.01    0.01    0.00    0.00   14.24    4.93       ?       ?      ?      ? 
1 1 1    1   13    5 o  1  189.39    4.72    1.55    0.08    1.55    0.08    0.00    0.00  189.39    4.72       ?       ?      ?      ? 
1 1 1    1   13    6 o 11  128.28    5.92    0.72    0.06    0.72    0.06    0.00    0.00  128.28    5.92       ?       ?      ?      ? 
1 1 1    1   13    7 o 15  104.29    4.41    0.47    0.04    0.47    0.04    0.00    0.00  104.29    4.41       ?       ?      ?      ? 
1 1 1    1   13    8 o  4   52.44    3.07    0.12    0.01    0.12    0.01    0.00    0.00   52.44    3.07       ?       ?      ?      ? 
1 1 1    1   13    9 f  0   74.13    2.97    0.24    0.02    0.24    0.02    0.00    0.00   74.13    2.97       ?       ?      ?      ? 
1 1 1    1   13   10 o  9   61.55    2.84    0.16    0.01    0.16    0.01    0.00    0.00   61.55    2.84       ?       ?      ?      ? 
1 1 1    1   13   11 o 18   14.72    5.28    0.01    0.01    0.01    0.01    0.00    0.00   14.72    5.28       ?       ?      ?      ? 
1 1 1    1   13   12 o  7   20.03    6.05    0.02    0.01    0.02    0.01    0.00    0.00   20.03    6.05       ?       ?      ?      ? 
1 1 1    1   13   13 o 11   23.03    5.84    0.03    0.01    0.03    0.01    0.00    0.00   23.03    5.84       ?       ?      ?      ? 
1 1 1    1   13   14 o  4   40.65    4.48    0.08    0.02    0.08    0.02    0.00    0.00   40.65    4.48       ?       ?      ?      ? 
1 1 1    1   13   15 o 17   16.66    6.97    0.02    0.02    0.02    0.02    0.00    0.00   16.66    6.97       ?       ?      ?      ? 
1 1 1    1   13   16 o  3   14.29    6.28    0.01    0.01    0.01    0.01    0.00    0.00   14.29    6.28       ?       ?      ?      ? 
1 1 1    1   13   17 o 13    9.47    4.26    0.01    0.01    0.01    0.01    0.00    0.00    9.47    4.26       ?       ?      ?      ? 
1 1 1    1   13   18 o 15    4.57    2.36    0.01    0.01    0.01    0.01    0.00    0.00    4.57    2.36       ?       ?      ?      ? 
1 1 1    1   14    0 o 11  194.60   10.02    1.68    0.17    1.68    0.17    1.68    0.17  194.60   10.02  194.60   10.02   0.00   0.00 
1 1 1    1   14    1 o 17  190.86    5.42    1.59    0.09    1.59    0.09    0.00    0.00  190.86    5.42       ?       ?      ?      ? 
1 1 1    1   14    2 o  3   83.10    3.50    0.30    0.02    0.30    0.02    0.00    0.00   83.10    3.50       ?       ?      ?      ? 
1 1 1    1   14    3 o 13   49.40    2.94    0.11    0.01    0.11    0.01    0.00    0.00   49.40    2.94       ?       ?      ?      ? 
1 1 1    1   14    4 o 19  132.26    4.42    0.76    0.05    0.76    0.05    0.00    0.00  132.26    4.42       ?       ?      ?      ? 
1 1 1    1   14    5 o 17   66.83    2.72    0.19    0.02    0.19    0.02    0.00    0.00   66.83    2.72       ?       ?      ?      ? 
1 1 1    1   14    6 o 10   42.21    3.60    0.08    0.01    0.08    0.01    0.00    0.00   42.21    3.60       ?       ?      ?      ? 
1 1 1    1   14    7 o  3   78.39    3.49    0.27    0.02    0.27    0.02    0.00    0.00   78.39    3.49       ?       ?      ?      ? 
1 1 1    1   14    8 o 15   42.42    3.43    0.08    0.01    0.08    0.01    0.00    0.00   42.42    3.43       ?       ?      ?      ? 
1 1 1    1   14    9 o  9   19.72    5.84    0.02    0.01    0.02    0.01    0.00    0.00   19.72    5.84       ?       ?      ?      ? 
1 1 1    1   14   10 o  6   31.18    4.06    0.04    0.01    0.04    0.01    0.00    0.00   31.18    4.06       ?       ?      ?      ? 
1 1 1    1   14   11 o  9   32.47    4.21    0.05    0.01    0.05    0.01    0.00    0.00   32.47    4.21       ?       ?      ?      ? 
1 1 1    1   14   12 o  4   16.51    5.79    0.01    0.01    0.01    0.01    0.00    0.00   16.51    5.79       ?       ?      ?      ? 
1 1 1    1   14   13 f  0   20.52    7.21    0.02    0.02    0.02    0.02    0.00    0.00   20.52    7.21       ?       ?      ?      ? 
1 1 1    1   14   14 o 16   12.84    5.02    0.01    0.01    0.01    0.01    0.00    0.00   12.84    5.02       ?       ?      ?      ? 
1 1 1    1   14   15 o  1   12.23    5.17    0.01    0.01    0.01    0.01    0.00    0.00   12.23    5.17       ?       ?      ?      ? 
1 1 1    1   14   16 o  4    9.83    4.81    0.01    0.01    0.01    0.01    0.00    0.00    9.83    4.81       ?       ?      ?      ? 
1 1 1    1   14   17 o 15    4.21    2.17    0.00    0.01    0.00    0.01    0.00    0.00    4.21    2.17       ?       ?      ?      ? 
1 1 1    1   15    0 o 11   46.42    3.95    0.09    0.02    0.09    0.02    0.09    0.02   46.42    3.95   46.42    3.95   0.00   0.00 
1 1 1    1   15    1 o 14   26.22    4.40    0.03    0.01    0.03    0.01    0.00    0.00   26.22    4.40       ?       ?      ?      ? 
1 1 1    1   15    2 o  3   52.40    3.05    0.12    0.01    0.12    0.01    0.00    0.00   52.40    3.05       ?       ?      ?      ? 
1 1 1    1   15    3 o  4   28.87    4.24    0.04    0.01    0.04    0.01    0.00    0.00   28.87    4.24       ?       ?      ?      ? 
1 1 1    1   15    4 o  6  127.34    4.67    0.71    0.05    0.71    0.05    0.00    0.00  127.34    4.67       ?       ?      ?      ? 
1 1 1    1   15    5 o  5   70.36    3.51    0.22    0.02    0.22    0.02    0.00    0.00   70.36    3.51       ?       ?      ?      ? 
1 1 1    1   15    6 o  7   49.64    3.48    0.11    0.01    0.11    0.01    0.00    0.00   49.64    3.48       ?       ?      ?      ? 
1 1 1    1   15    7 o 12   27.39    4.65    0.03    0.01    0.03    0.01    0.00    0.00   27.39    4.65       ?       ?      ?      ? 
1 1 1    1   15    8 o  8   52.69    3.61    0.12    0.02    0.12    0.02    0.00    0.00   52.69    3.61       ?       ?      ?      ? 
1 1 1    1   15    9 o 17   39.08    3.55    0.07    0.01    0.07    0.01    0.00    0.00   39.08    3.55       ?       ?      ?      ? 
1 1 1    1   15   10 o 15   36.37    6.05    0.07    0.02    0.07    0.02    0.00    0.00   36.37    6.05       ?       ?      ?      ? 
1 1 1    1   15   11 o 14   18.25    6.55    0.02    0.01    0.02    0.01    0.00    0.00   18.25    6.55       ?       ?      ?      ? 
1 1 1    1   15   12 o  7   12.73    4.95    0.01    0.01    0.01    0.01    0.00    0.00   12.73    4.95       ?       ?      ?      ? 
1 1 1    1   15   13 o 17   11.25    4.43    0.01    0.01    0.01    0.01    0.00    0.00   11.25    4.43       ?       ?      ?      ? 
1 1 1    1   15   14 o 17   13.25    6.08    0.02    0.02    0.02    0.02    0.00    0.00   13.25    6.08       ?       ?      ?      ? 
1 1 1    1   15   15 o  7    8.10    4.02    0.01    0.01    0.01    0.01    0.00    0.00    8.10    4.02       ?       ?      ?      ? 
1 1 1    1   15   16 o 15    3.30    1.70    0.00    0.00    0.00    0.00    0.00    0.00    3.30    1.70       ?       ?      ?      ? 
1 1 1    1   16    0 f  0  155.95    6.60    1.09    0.09    1.09    0.09    1.09    0.09  155.95    6.60  155.95    6.60  -0.00   0.00 
1 1 1    1   16    1 o 15   26.96    4.52    0.03    0.01    0.03    0.01    0.00    0.00   26.96    4.52       ?       ?      ?      ? 
1 1 1    1   16    2 o  9  149.34    5.63    1.01    0.07    1.01    0.07    0.00    0.00  149.34    5.63       ?       ?      ?      ? 
1 1 1    1   16    3 o  9   70.63    3.53    0.22    0.02    0.22    0.02    0.00    0.00   70.63    3.53       ?       ?      ?      ? 
1 1 1    1   16    4 o  1   48.89    3.36    0.11    0.01    0.11    0.01    0.00    0.00   48.89    3.36       ?       ?      ?      ? 
1 1 1    1   16    5 o 10   65.29    3.37    0.19    0.02    0.19    0.02    0.00    0.00   65.29    3.37       ?       ?      ?      ? 
1 1 1    1   16    6 o  1   41.98    3.62    0.08    0.01    0.08    0.01    0.00    0.00   41.98    3.62       ?       ?      ?      ? 
1 1 1    1   16    7 o 18   35.20    4.17    0.06    0.01    0.06    0.01    0.00    0.00   35.20    4.17       ?       ?      ?      ? 
1 1 1    1   16    8 o  5   15.32    5.61    0.01    0.01    0.01    0.01    0.00    0.00   15.32    5.61       ?       ?      ?      ? 
1 1 1    1   16    9 o 10   13.93    5.26    0.01    0.01    0.01    0.01    0.00    0.00   13.93    5.26       ?       ?      ?      ? 
1 1 1    1   16   10 o  3   13.57    5.19    0.01    0.01    0.01    0.01    0.00    0.00   13.57    5.19       ?       ?      ?      ? 
1 1 1    1   16   11 o  6   19.56    8.17    0.03    0.02    0.03    0.02    0.00    0.00   19.56    8.17       ?       ?      ?      ? 
1 1 1    1   16   12 o  5   12.21    5.20    0.01    0.01    0.01    0.01    0.00    0.00   12.21    5.20       ?       ?      ?      ? 
1 1 1    1   16   13 o  5   10.53    4.93    0.01    0.01    0.01    0.01    0.00    0.00   10.53    4.93       ?       ?      ?      ? 
1 1 1    1   16   14 f  0    5.75    2.94    0.01    0.01    0.01    0.01    0.00    0.00    5.75    2.94       ?       ?      ?      ? 
1 1 1    1   17    0 o  6   13.49    7.58    0.01    0.01    0.01    0.01    0.01    0.01   13.49    7.58   13.49    7.58   0.00   0.00 
1 1 1    1   17    1 o  1   72.39    3.98    0.24    0.02    0.24    0.02    0.00    0.00   72.39    3.98       ?       ?      ?      ? 
1 1 1    1   17    2 o 18   50.97    3.36    0.12    0.01    0.12    0.01    0.00    0.00   50.97    3.36       ?       ?      ?      ? 
1 1 1    1   17    3 o  1   60.63    4.89    0.17    0.03    0.17    0.03    0.00    0.00   60.63    4.89       ?       ?      ?      ? 
1 1 1    1   17    4 o  6   31.26    4.85    0.05    0.01    0.05    0.01    0.00    0.00   31.26    4.85       ?       ?      ?      ? 
1 1 1    1   17    5 o 18   41.57    4.30    0.08    0.02    0.08    0.02    0.00    0.00   41.57    4.30       ?       ?      ?      ? 
1 1 1    1   17    6 o  2   18.37    6.73    0.02    0.01    0.02    0.01    0.00    0.00   18.37    6.73       ?       ?      ?      ? 
1 1 1    1   17    7 o  8   11.12    4.23    0.00    0.01    0.00    0.01    0.00    0.00   11.12    4.23       ?       ?      ?      ? 
1 1 1    1   17    8 o 17   13.26    5.18    0.01    0.01    0.01    0.01    0.00    0.00   13.26    5.18       ?       ?      ?      ? 
1 1 1    1   17    9 o 10   13.49    5.43    0.01    0.01    0.01    0.01    0.00    0.00   13.49    5.43       ?       ?      ?      ? 
1 1 1    1   17   10 o  4   17.66    7.59    0.04    0.02    0.04    0.02    0.00    0.00   17.66    7.59       ?       ?      ?      ? 
1 1 1    1   17   11 o  1   11.96    6.07    0.04    0.03    0.04    0.03    0.00    0.00   11.96    6.07       ?       ?      ?      ? 
1 1 1    1   17   12 o 17    6.73    3.37    0.01    0.01    0.01    0.01    0.00    0.00    6.73    3.37       ?       ?      ?      ? 
1 1 1    1   17   13 o  3    3.23    1.67    0.00    0.00    0.00    0.00    0.00    0.00    3.23    1.67       ?       ?      ?      ? 
1 1 1    1   18    0 o  4   10.77    6.42    0.01    0.01    0.01    0.01    0.01    0.01   10.77    6.42   10.77    6.42  -0.00   0.00 
1 1 1    1   18    1 o 13   47.21    4.78    0.11    0.02    0.11    0.02    0.00    0.00   47.21    4.78       ?       ?      ?      ? 
1 1 1    1   18    2 o  1   23.79    7.16    0.03    0.02    0.03    0.02    0.00    0.00   23.79    7.16       ?       ?      ?      ? 
1 1 1    1   18    3 o 16   16.41    6.23    0.01    0.01    0.01    0.01    0.00    0.00   16.41    6.23       ?       ?      ?      ? 
1 1 1    1   18    4 o 11   13.38    5.18    0.01    0.01    0.01    0.01    0.00    0.00   13.38    5.18       ?       ?      ?      ? 
1 1 1    1   18    5 o 16   11.04    4.26    0.00    0.01    0.00    0.01    0.00    0.00   11.04    4.26       ?       ?      ?      ? 
1 1 1    1   18    6 o  7   13.46    5.37    0.01    0.01    0.01    0.01    0.00    0.00   13.46    5.37       ?       ?      ?      ? 
1 1 1    1   18    7 o  9   15.34    6.55    0.02    0.02    0.02    0.02    0.00    0.00   15.34    6.55       ?       ?      ?      ? 
1 1 1    1   18    8 o 11   12.49    5.70    0.01    0.01    0.01    0.01    0.00    0.00   12.49    5.70       ?       ?      ?      ? 
1 1 1    1   18    9 o  4   10.04    5.14    0.03    0.03    0.03    0.03    0.00    0.00   10.04    5.14       ?       ?      ?      ? 
1 1 1    1   18   10 o 12    6.12    3.14    0.01    0.01    0.01    0.01    0.00    0.00    6.12    3.14       ?       ?      ?      ? 
1 1 1    1   18   11 o 19    3.26    1.69    0.00    0.00    0.00    0.00    0.00    0.00    3.26    1.69       ?       ?      ?      ? 
1 1 1    1   19    0 o 19   11.57    7.44    0.01    0.02    0.01    0.02    0.01    0.02   11.57    7.44   11.57    7.44   0.00   0.00 
1 1 1    1   19    1 o  7   14.67    6.10    0.01    0.01    0.01    0.01    0.00    0.00   14.67    6.10       ?       ?      ?      ? 
1 1 1    1   19    2 o  8   19.36    9.02    0.08    0.04    0.08    0.04    0.00    0.00   19.36    9.02       ?       ?      ?      ? 
1 1 1    1   19    3 o  7   14.58    6.91    0.03    0.02    0.03    0.02    0.00    0.00   14.58    6.91       ?       ?      ?      ? 
1 1 1    1   19    4 o 12   11.58    5.13    0.01    0.01    0.01    0.01    0.00    0.00   11.58    5.13       ?       ?      ?      ? 
1 1 1    1   19    5 o  8   10.23    4.64    0.01    0.01    0.01    0.01    0.00    0.00   10.23    4.64       ?       ?      ?      ? 
1 1 1    1   19    6 o  7    8.17    3.85    0.01    0.01    0.01    0.01    0.00    0.00    8.17    3.85       ?       ?      ?      ? 
1 1 1    1   19    7 o 17    6.12    3.14    0.01    0.01    0.01    0.01    0.00    0.00    6.12    3.14       ?       ?      ?      ? 
1 1 1    1   19    8 o  9    3.68    1.91    0.00    0.01    0.00    0.01    0.00    0.00    3.68    1.91       ?       ?      ?      ? 
1 1 1    1   20    0 f  0    4.42    3.19    0.00    0.01    0.00    0.01    0.00    0.01    4.42    3.19    4.42    3.19   0.00   0.00 
1 1 1    1   20    1 o  3    4.89    2.44    0.00    0.00    0.00    0.00    0.00    0.00    4.89    2.44       ?       ?      ?      ? 
1 1 1    1   20    2 o 16    4.50    2.26    0.00    0.00    0.00    0.00    0.00    0.00    4.50    2.26       ?       ?      ?      ? 
1 1 1    1   20    3 o 13    3.78    1.97    0.01    0.01    0.01    0.01    0.00    0.00    3.78    1.97       ?       ?      ?      ? 
1 1 1    2    0    0 o 12   50.45    3.10    0.11    0.01    0.11    0.01    0.11    0.01   50.45    3.10   50.45    3.10  -0.00   0.00 
1 1 1    2    0    1 o  6    7.96    4.54    0.00    0.00    0.00    0.00    0.00    0.00    7.96    4.54    7.96    4.54  -0.00   0.00 
1 1 1    2    0    2 o 10  166.88    4.39    1.19    0.06    1.19    0.06    1.19    0.06  166.88    4.39  166.88    4.39  -0.00   0.00 
1 1 1    2    0    3 o 19  272.25    7.51    3.19    0.17    3.19    0.17    3.19    0.17  272.25    7.51  272.25    7.51  -0.00   0.00 
1 1 1    2    0    4 o  5  101.17    2.81    0.44    0.02    0.44    0.02    0.44    0.02  101.17    2.81  101.17    2.81   0.00   0.00 
1 1 1    2    0    5 o  1  178.58    4.88    1.37    0.07    1.37    0.07    1.37    0.07  178.58    4.88  178.58    4.88   0.00   0.00 
1 1 1    2    0    6 o  9   64.20    2.81    0.18    0.02    0.18    0.02    0.18    0.02   64.20    2.81   64.20    2.81  -0.00   0.00 
1 1 1    2    0    7 o  2   95.81    3.25    0.39    0.03    0.39    0.03    0.39    0.03   95.81    3.25   95.81    3.25   0.00   0.00 
1 1 1    2    0    8 o  3   78.90    3.28    0.27    0.02    0.27    0.02    0.27    0.02   78.90    3.28   78.90    3.28   0.00   0.00 
1 1 1    2    0    9 o 18   90.55    3.39    0.35    0.03    0.35    0.03    0.35    0.03   90.55    3.39   90.55    3.39  -0.00   0.00 
1 1 1    2    0   10 o  7   16.25    8.71    0.02    0.02    0.02    0.02    0.02    0.02   16.25    8.71   16.25    8.71   0.00   0.00 
1 1 1    2    0   11 o 13   64.55    3.66    0.18    0.02    0.18    0.02    0.18    0.02   64.55    3.66   64.55    3.66   0.00   0.00 
1 1 1    2    0   12 o  4   23.74    9.63    0.03    0.02    0.03    0.02    0.03    0.02   23.74    9.63   23.74    9.63  -0.00   0.00 
1 1 1    2    0   13 o 14  249.85    8.35    2.70    0.18    2.70    0.18    2.70    0.18  249.85    8.35  249.85    8.35  -0.00   0.00 
1 1 1    2    0   14 o  1   12.29    7.02    0.01    0.01    0.01    0.01    0.01    0.01   12.29    7.02   12.29    7.02  -0.00   0.00 
1 1 1    2    0   15 o  2   22.84   10.90    0.03    0.02    0.03    0.02    0.03    0.02   22.84   10.90   22.84   10.90   0.00   0.00 
1 1 1    2    0   16 o  8    9.68    5.69    0.00    0.01    0.00    0.01    0.00    0.01    9.68    5.69    9.68    5.69  -0.00   0.00 
1 1 1    2    0   17 o 17   81.01    6.40    0.29    0.04    0.29    0.04    0.29    0.04   81.01    6.40   81.01    6.40  -0.00   0.00 
1 1 1    2    0   18 o  1   85.34    5.91    0.33    0.04    0.33    0.04    0.33    0.04   85.34    5.91   85.34    5.91   0.00   0.00 
1 1 1    2    0   19 f  0    9.57    5.74    0.00    0.01    0.00    0.01    0.00    0.01    9.57    5.74    9.57    5.74   0.00   0.00 
1 1 1    2    0   20 f  0   15.12    8.76    0.02    0.02    0.02    0.02    0.02    0.02   15.12    8.76   15.12    8.76   0.00   0.00 
1 1 1    2    0   21 o 10   10.04    6.25    0.01    0.01    0.01    0.01    0.01    0.01   10.04    6.25   10.04    6.25   0.00   0.00 
1 1 1    2    0   22 o  7   10.09    6.66    0.01    0.01    0.01    0.01    0.01    0.01   10.09    6.66   10.09    6.66  -0.00   0.00 
1 1 1    2    0   23 o  3    6.06    4.13    0.00    0.01    0.00    0.01    0.00    0.01    6.06    4.13    6.06    4.13   0.00   0.00 
1 1 1    2    0   24 o  5    2.01    1.51    0.00    0.01    0.00    0.01    0.00    0.01    2.01    1.51    2.01    1.51  -0.00   0.00 
1 1 1    2    1    0 o  4  134.33    3.96    0.77    0.05    0.77    0.05    0.77    0.05  134.33    3.96  134.33    3.96   0.00   0.00 
1 1 1    2    1    1 o 15  429.14    8.59    7.94    0.32    7.94    0.32    0.00    0.00  429.14    8.59       ?       ?      ?      ? 
1 1 1    2    1    2 o 11  337.80    7.25    4.91    0.21    4.91    0.21    0.00    0.00  337.80    7.25       ?       ?      ?      ? 
1 1 1    2    1    3 o 11  393.84    8.01    6.68    0.27    6.68    0.27    0.00    0.00  393.84    8.01       ?       ?      ?      ? 
1 1 1    2    1    4 o 11  239.04    4.61    2.45    0.09    2.45    0.09    0.00    0.00  239.04    4.61       ?       ?      ?      ? 
1 1 1    2    1    5 f  0  209.60    3.84    1.88    0.07    1.88    0.07    0.00    0.00  209.60    3.84       ?       ?      ?      ? 
1 1 1    2    1    6 f  0  104.18    2.45    0.46    0.02    0.46    0.02    0.00    0.00  104.18    2.45       ?       ?      ?      ? 
1 1 1    2    1    7 o 15  107.86    2.65    0.50    0.02    0.50    0.02    0.00    0.00  107.86    2.65       ?       ?      ?      ? 
1 1 1    2    1    8 o 12   15.24    5.07    0.01    0.01    0.01    0.01    0.00    0.00   15.24    5.07       ?       ?      ?      ? 
1 1 1    2    1    9 o  1   96.87    2.29    0.40    0.02    0.40    0.02    0.00    0.00   96.87    2.29       ?       ?      ?      ? 
1 1 1    2    1   10 o 16  248.45    4.66    2.65    0.10    2.65    0.10    0.00    0.00  248.45    4.66       ?       ?      ?      ? 
1 1 1    2    1   11 o 12  172.47    4.11    1.27    0.06    1.27    0.06    0.00    0.00  172.47    4.11       ?       ?      ?      ? 
1 1 1    2    1   12 o 17  180.98    4.15    1.40    0.06    1.40    0.06    0.00    0.00  180.98    4.15       ?       ?      ?      ? 
1 1 1    2    1   13 o 16   85.19    3.13    0.31    0.02    0.31    0.02    0.00    0.00   85.19    3.13       ?       ?      ?      ? 
1 1 1    2    1   14 o  6   57.09    3.36    0.14    0.02    0.14    0.02    0.00    0.00   57.09    3.36       ?       ?      ?      ? 
1 1 1    2    1   15 o 15  106.44    3.63    0.49    0.03    0.49    0.03    0.00    0.00  106.44    3.63       ?       ?      ?      ? 
1 1 1    2    1   16 o 19   48.78    3.42    0.10    0.01    0.10    0.01    0.00    0.00   48.78    3.42       ?       ?      ?      ? 
1 1 1    2    1   17 o 19   81.43    4.08    0.29    0.03    0.29    0.03    0.00    0.00   81.43    4.08       ?       ?      ?      ? 
1 1 1    2    1   18 o  7   46.95    3.87    0.10    0.02    0.10    0.02    0.00    0.00   46.95    3.87       ?       ?      ?      ? 
1 1 1    2    1   19 o  1   43.10    4.19    0.08    0.02    0.08    0.02    0.00    0.00   43.10    4.19       ?       ?      ?      ? 
1 1 1    2    1   20 o  5   14.23    5.41    0.01    0.01    0.01    0.01    0.00    0.00   14.23    5.41       ?       ?      ?      ? 
1 1 1    2    1   21 o 18   13.13    5.31    0.01    0.01    0.01    0.01    0.00    0.00   13.13    5.31       ?       ?      ?      ? 
1 1 1    2    1   22 o  4   10.90    4.66    0.01    0.01    0.01    0.01    0.00    0.00   10.90    4.66       ?       ?      ?      ? 
1 1 1    2    1   23 o 12    7.11    3.32    0.00    0.00    0.00    0.00    0.00    0.00    7.11    3.32       ?       ?      ?      ? 
1 1 1    2    2    0 o  3   59.11    2.31    0.15    0.01    0.15    0.01    0.15    0.01   59.11    2.31   59.11    2.31   0.00   0.00 
1 1 1    2    2    1 o  8  321.20    6.48    4.43    0.18    4.43    0.18    0.00    0.00  321.20    6.48       ?       ?      ?      ? 
1 1 1    2    2    2 o  3  481.02    9.46    9.99    0.39    9.99    0.39    0.00    0.00  481.02    9.46       ?       ?      ?      ? 
1 1 1    2    2    3 o  7   79.41    1.91    0.27    0.01    0.27    0.01    0.00    0.00   79.41    1.91       ?       ?      ?      ? 
1 1 1    2    2    4 o  3   99.52    2.26    0.42    0.02    0.42    0.02    0.00    0.00   99.52    2.26       ?       ?      ?      ? 
1 1 1    2    2    5 o 18  312.98    6.17    4.21    0.17    4.21    0.17    0.00    0.00  312.98    6.17       ?       ?      ?      ? 
1 1 1    2    2    6 o 14  156.46    3.05    1.05    0.04    1.05    0.04    0.00    0.00  156.46    3.05       ?       ?      ?      ? 
1 1 1    2    2    7 o 15   51.55    1.97    0.11    0.01    0.11    0.01    0.00    0.00   51.55    1.97       ?       ?      ?      ? 
1 1 1    2    2    8 o 14   32.80    2.85    0.05    0.01    0.05    0.01    0.00    0.00   32.80    2.85       ?       ?      ?      ? 
1 1 1    2    2    9 o 10  100.71    2.42    0.43    0.02    0.43    0.02    0.00    0.00  100.71    2.42       ?       ?      ?      ? 
1 1 1    2    2   10 o  5  145.99    3.50    0.91    0.04    0.91    0.04    0.00    0.00  145.99    3.50       ?       ?      ?      ? 
1 1 1    2    2   11 o 16  214.70    4.79    1.98    0.09    1.98    0.09    0.00    0.00  214.70    4.79       ?       ?      ?      ? 
1 1 1    2    2   12 o  7  106.94    2.93    0.49    0.03    0.49    0.03    0.00    0.00  106.94    2.93       ?       ?      ?      ? 
1 1 1    2    2   13 o 10  132.92    3.89    0.76    0.04    0.76    0.04    0.00    0.00  132.92    3.89       ?       ?      ?      ? 
1 1 1    2    2   14 o  7  165.76    4.71    1.18    0.07    1.18    0.07    0.00    0.00  165.76    4.71       ?       ?      ?      ? 
1 1 1    2    2   15 o 14   52.55    3.07    0.12    0.01    0.12    0.01    0.00    0.00   52.55    3.07       ?       ?      ?      ? 
1 1 1    2    2   16 o 19   75.15    3.14    0.24    0.02    0.24    0.02    0.00    0.00   75.15    3.14       ?       ?      ?      ? 
1 1 1    2    2   17 o 10   44.63    3.77    0.09    0.01    0.09    0.01    0.00    0.00   44.63    3.77       ?       ?      ?      ? 
1 1 1    2    2   18 o  8   42.91    4.57    0.08    0.02    0.08    0.02    0.00    0.00   42.91    4.57       ?       ?      ?      ? 
1 1 1    2    2   19 o 10   10.09    3.76    0.00    0.00    0.00    0.00    0.00    0.00   10.09    3.76       ?       ?      ?      ? 
1 1 1    2    2   20 o 10   51.16    3.89    0.12    0.02    0.12    0.02    0.00    0.00   51.16    3.89       ?       ?      ?      ? 
1 1 1    2    2   21 o 19   14.87    5.85    0.01    0.01    0.01    0.01    0.00    0.00   14.87    5.85       ?       ?      ?      ? 
1 1 1    2    2   22 o  8   11.33    4.94    0.01    0.01    0.01    0.01    0.00    0.00   11.33    4.94       ?       ?      ?      ? 
1 1 1    2    2   23 o 16    6.78    3.28    0.00    0.01    0.00    0.01    0.00    0.00    6.78    3.28       ?       ?      ?      ? 
1 1 1    2    3    0 o  9   33.80    2.92    0.05    0.01    0.05    0.01    0.05    0.01   33.80    2.92   33.80    2.92  -0.00   0.00 
1 1 1    2    3    1 o 16  561.35   10.92   13.64    0.52   13.64    0.52    0.00    0.00  561.35   10.92       ?       ?      ?      ? 
1 1 1    2    3    2 o 16  125.49    2.67    0.67    0.03    0.67    0.03    0.00    0.00  125.49    2.67       ?       ?      ?      ? 
1 1 1    2    3    3 o 13  411.85    7.56    7.30    0.27    7.30    0.27    0.00    0.00  411.85    7.56       ?       ?      ?      ? 
1 1 1    2    3    4 o  3   50.65    2.12    0.11    0.01    0.11    0.01    0.00    0.00   50.65    2.12       ?       ?      ?      ? 
1 1 1    2    3    5 o  2  220.44    4.59    2.09    0.09    2.09    0.09    0.00    0.00  220.44    4.59       ?       ?      ?      ? 
1 1 1    2    3    6 o 18  110.07    2.60    0.52    0.02    0.52    0.02    0.00    0.00  110.07    2.60       ?       ?      ?      ? 
1 1 1    2    3    7 o  3  209.17    3.82    1.88    0.07    1.88    0.07    0.00    0.00  209.17    3.82       ?       ?      ?      ? 
1 1 1    2    3    8 o 15  103.71    2.63    0.46    0.02    0.46    0.02    0.00    0.00  103.71    2.63       ?       ?      ?      ? 
1 1 1    2    3    9 o  7   70.03    2.35    0.21    0.01    0.21    0.01    0.00    0.00   70.03    2.35       ?       ?      ?      ? 
1 1 1    2    3   10 o  5  106.44    3.35    0.49    0.03    0.49    0.03    0.00    0.00  106.44    3.35       ?       ?      ?      ? 
1 1 1    2    3   11 o 14  183.41    5.26    1.44    0.08    1.44    0.08    0.00    0.00  183.41    5.26       ?       ?      ?      ? 
1 1 1    2    3   12 o 10   97.25    3.05    0.41    0.03    0.41    0.03    0.00    0.00   97.25    3.05       ?       ?      ?      ? 
1 1 1    2    3   13 o  1   45.32    3.25    0.09    0.01    0.09    0.01    0.00    0.00   45.32    3.25       ?       ?      ?      ? 
1 1 1    2    3   14 o 11   83.46    3.02    0.30    0.02    0.30    0.02    0.00    0.00   83.46    3.02       ?       ?      ?      ? 
1 1 1    2    3   15 o  8   80.43    2.80    0.28    0.02    0.28    0.02    0.00    0.00   80.43    2.80       ?       ?      ?      ? 
1 1 1    2    3   16 o  4  100.67    3.70    0.44    0.03    0.44    0.03    0.00    0.00  100.67    3.70       ?       ?      ?      ? 
1 1 1    2    3   17 o 18   48.39    3.50    0.10    0.01    0.10    0.01    0.00    0.00   48.39    3.50       ?       ?      ?      ? 
1 1 1    2    3   18 o 15   35.07    3.75    0.05    0.01    0.05    0.01    0.00    0.00   35.07    3.75       ?       ?      ?      ? 
1 1 1    2    3   19 o  6   18.73    6.08    0.02    0.01    0.02    0.01    0.00    0.00   18.73    6.08       ?       ?      ?      ? 
1 1 1    2    3   20 o 13   16.30    6.14    0.01    0.01    0.01    0.01    0.00    0.00   16.30    6.14       ?       ?      ?      ? 
1 1 1    2    3   21 o 18   12.38    5.01    0.01    0.01    0.01    0.01    0.00    0.00   12.38    5.01       ?       ?      ?      ? 
1 1 1    2    3   22 o 14   10.59    4.64    0.01    0.01    0.01    0.01    0.00    0.00   10.59    4.64       ?       ?      ?      ? 
1 1 1    2    3   23 o 17    5.84    2.94    0.01    0.01    0.01    0.01    0.00    0.00    5.84    2.94       ?       ?      ?      ? 
1 1 1    2    4    0 f  0  221.17    5.54    2.10    0.10    2.10    0.10    2.10    0.10  221.17    5.54  221.17    5.54   0.00   0.00 
1 1 1    2    4    1 o  1  176.32    3.68    1.33    0.06    1.33    0.06    0.00    0.00  176.32    3.68       ?       ?      ?      ? 
1 1 1    2    4    2 f  0   79.16    2.02    0.27    0.01    0.27    0.01    0.00    0.00   79.16    2.02       ?       ?      ?      ? 
1 1 1    2    4    3 o  5  136.02    2.81    0.79    0.03    0.79    0.03    0.00    0.00  136.02    2.81       ?       ?      ?      ? 
1 1 1    2    4    4 o 13  147.44    2.80    0.93    0.04    0.93    0.04    0.00    0.00  147.44    2.80       ?       ?      ?      ? 
1 1 1    2    4    5 o  1  142.55    2.88    0.87    0.04    0.87    0.04    0.00    0.00  142.55    2.88       ?       ?      ?      ? 
1 1 1    2    4    6 o 17  133.69    3.18    0.77    0.04    0.77    0.04    0.00    0.00  133.69    3.18       ?       ?      ?      ? 
1 1 1    2    4    7 o  6  126.15    2.88    0.68    0.03    0.68    0.03    0.00    0.00  126.15    2.88       ?       ?      ?      ? 
1 1 1    2    4    8 f  0  174.31    3.52    1.30    0.05    1.30    0.05    0.00    0.00  174.31    3.52       ?       ?      ?      ? 
1 1 1    2    4    9 o 16  360.51    7.27    5.59    0.22    5.59    0.22    0.00    0.00  360.51    7.27       ?       ?      ?      ? 
1 1 1    2    4   10 o  5  227.42    4.51    2.22    0.09    2.22    0.09    0.00    0.00  227.42    4.51       ?       ?      ?      ? 
1 1 1    2    4   11 o  1  186.93    4.27    1.50    0.07    1.50    0.07    0.00    0.00  186.93    4.27       ?       ?      ?      ? 
1 1 1    2    4   12 o 13  167.99    3.82    1.21    0.05    1.21    0.05    0.00    0.00  167.99    3.82       ?       ?      ?      ? 
1 1 1    2    4   13 o 11   64.66    2.43    0.18    0.01    0.18    0.01    0.00    0.00   64.66    2.43       ?       ?      ?      ? 
1 1 1    2    4   14 o 10   48.34    3.11    0.10    0.01    0.10    0.01    0.00    0.00   48.34    3.11       ?       ?      ?      ? 
1 1 1    2    4   15 o 12   69.41    3.12    0.21    0.02    0.21    0.02    0.00    0.00   69.41    3.12       ?       ?      ?      ? 
1 1 1    2    4   16 o  7   31.07    3.99    0.04    0.01    0.04    0.01    0.00    0.00   31.07    3.99       ?       ?      ?      ? 
1 1 1    2    4   17 f  0   51.55    3.25    0.12    0.01    0.12    0.01    0.00    0.00   51.55    3.25       ?       ?      ?      ? 
1 1 1    2    4   18 o 10   33.07    4.39    0.05    0.01    0.05    0.01    0.00    0.00   33.07    4.39       ?       ?      ?      ? 
1 1 1    2    4   19 o  4   14.77    5.39    0.01    0.01    0.01    0.01    0.00    0.00   14.77    5.39       ?       ?      ?      ? 
1 1 1    2    4   20 o  3   14.86    5.72    0.01    0.01    0.01    0.01    0.00    0.00   14.86    5.72       ?       ?      ?      ? 
1 1 1    2    4   21 o  7   13.32    5.54    0.01    0.01    0.01    0.01    0.00    0.00   13.32    5.54       ?       ?      ?      ? 
1 1 1    2    4   22 o  1   10.93    5.07    0.01    0.01    0.01    0.01    0.00    0.00   10.93    5.07       ?       ?      ?      ? 
1 1 1    2    4   23 o 11    4.55    2.36    0.01    0.01    0.01    0.01    0.00    0.00    4.55    2.36       ?       ?      ?      ? 
1 1 1    2    5    0 o 15  157.86    5.17    1.07    0.07    1.07    0.07    1.07    0.07  157.86    5.17  157.86    5.17   0.00   0.00 
1 1 1    2    5    1 o 17  117.80    2.75    0.59    0.03    0.59    0.03    0.00    0.00  117.80    2.75       ?       ?      ?      ? 
1 1 1    2    5    2 o 12  182.83    3.83    1.43    0.06    1.43    0.06    0.00    0.00  182.83    3.83       ?       ?      ?      ? 
1 1 1    2    5    3 o  5   62.53    1.84    0.17    0.01    0.17    0.01    0.00    0.00   62.53    1.84       ?       ?      ?      ? 
1 1 1    2    5    4 o 17   30.87    3.38    0.04    0.01    0.04    0.01    0.00    0.00   30.87    3.38       ?       ?      ?      ? 
1 1 1    2    5    5 o 18  270.26    5.07    3.14    0.12    3.14    0.12    0.00    0.00  270.26    5.07       ?       ?      ?      ? 
1 1 1    2    5    6 o 19   66.68    1.99    0.19    0.01    0.19    0.01    0.00    0.00   66.68    1.99       ?       ?      ?      ? 
1 1 1    2    5    7 o  4  217.61    4.16    2.03    0.08    2.03    0.08    0.00    0.00  217.61    4.16       ?       ?      ?      ? 
1 1 1    2    5    8 o 10  236.27    5.52    2.40    0.11    2.40    0.11    0.00    0.00  236.27    5.52       ?       ?      ?      ? 
1 1 1    2    5    9 o 18  160.00    3.35    1.10    0.05    1.10    0.05    0.00    0.00  160.00    3.35       ?       ?      ?      ? 
1 1 1    2    5   10 o 16  186.85    3.77    1.50    0.06    1.50    0.06    0.00    0.00  186.85    3.77       ?       ?      ?      ? 
1 1 1    2    5   11 o  9  136.92    3.51    0.80    0.04    0.80    0.04    0.00    0.00  136.92    3.51       ?       ?      ?      ? 
1 1 1    2    5   12 o 18   97.40    3.04    0.41    0.03    0.41    0.03    0.00    0.00   97.40    3.04       ?       ?      ?      ? 
1 1 1    2    5   13 o  8   78.85    3.26    0.27    0.02    0.27    0.02    0.00    0.00   78.85    3.26       ?       ?      ?      ? 
1 1 1    2    5   14 o  1   58.80    3.35    0.15    0.02    0.15    0.02    0.00    0.00   58.80    3.35       ?       ?      ?      ? 
1 1 1    2    5   15 o 16  118.29    4.11    0.61    0.04    0.61    0.04    0.00    0.00  118.29    4.11       ?       ?      ?      ? 
1 1 1    2    5   16 o 15   63.72    3.22    0.18    0.02    0.18    0.02    0.00    0.00   63.72    3.22       ?       ?      ?      ? 
1 1 1    2    5   17 o  2   14.62    5.28    0.01    0.01    0.01    0.01    0.00    0.00   14.62    5.28       ?       ?      ?      ? 
1 1 1    2    5   18 o  6   36.31    4.29    0.06    0.01    0.06    0.01    0.00    0.00   36.31    4.29       ?       ?      ?      ? 
1 1 1    2    5   19 o  2   18.92    6.47    0.02    0.01    0.02    0.01    0.00    0.00   18.92    6.47       ?       ?      ?      ? 
1 1 1    2    5   20 o  2   12.97    4.96    0.01    0.01    0.01    0.01    0.00    0.00   12.97    4.96       ?       ?      ?      ? 
1 1 1    2    5   21 o 11   12.13    5.04    0.01    0.01    0.01    0.01    0.00    0.00   12.13    5.04       ?       ?      ?      ? 
1 1 1    2    5   22 o  8    8.70    4.05    0.01    0.01    0.01    0.01    0.00    0.00    8.70    4.05       ?       ?      ?      ? 
1 1 1    2    5   23 o 13    3.07    1.59    0.00    0.00    0.00    0.00    0.00    0.00    3.07    1.59       ?       ?      ?      ? 
1 1 1    2    6    0 o  3  312.98    8.00    4.22    0.21    4.22    0.21    4.22    0.21  312.98    8.00  312.98    8.00   0.00   0.00 
1 1 1    2    6    1 o  6  119.07    2.62    0.61    0.03    0.61    0.03    0.00    0.00  119.07    2.62       ?       ?      ?      ? 
1 1 1    2    6    2 o 10   72.91    2.07    0.23    0.01    0.23    0.01    0.00    0.00   72.91    2.07       ?       ?      ?      ? 
1 1 1    2    6    3 o 15  184.71    4.69    1.47    0.07    1.47    0.07    0.00    0.00  184.71    4.69       ?       ?      ?      ? 
1 1 1    2    6    4 o  1   33.44    2.44    0.05    0.01    0.05    0.01    0.00    0.00   33.44    2.44       ?       ?      ?      ? 
1 1 1    2    6    5 o  6   52.23    1.97    0.12    0.01    0.12    0.01    0.00    0.00   52.23    1.97       ?       ?      ?      ? 
1 1 1    2    6    6 f  0  183.63    3.57    1.44    0.06    1.44    0.06    0.00    0.00  183.63    3.57       ?       ?      ?      ? 
1 1 1    2    6    7 o  1  171.75    3.55    1.26    0.05    1.26    0.05    0.00    0.00  171.75    3.55       ?       ?      ?      ? 
1 1 1    2    6    8 o 13  344.86    7.98    5.12    0.24    5.12    0.24    0.00    0.00  344.86    7.98       ?       ?      ?      ? 
1 1 1    2    6    9 o  1   73.92    2.65    0.23    0.02    0.23    0.02    0.00    0.00   73.92    2.65       ?       ?      ?      ? 
1 1 1    2    6   10 o  5  299.52    7.82    3.87    0.20    3.87    0.20    0.00    0.00  299.52    7.82       ?       ?      ?      ? 
1 1 1    2    6   11 o  1  196.47    4.28    1.66    0.07    1.66    0.07    0.00    0.00  196.47    4.28       ?       ?      ?      ? 
1 1 1    2    6   12 o  6  139.57    3.68    0.84    0.04    0.84    0.04    0.00    0.00  139.57    3.68       ?       ?      ?      ? 
1 1 1    2    6   13 o  1   61.25    2.99    0.16    0.02    0.16    0.02    0.00    0.00   61.25    2.99       ?       ?      ?      ? 
1 1 1    2    6   14 o  9   28.38    4.62    0.04    0.01    0.04    0.01    0.00    0.00   28.38    4.62       ?       ?      ?      ? 
1 1 1    2    6   15 o  3   35.02    3.76    0.05    0.01    0.05    0.01    0.00    0.00   35.02    3.76       ?       ?      ?      ? 
1 1 1    2    6   16 o  3   53.56    3.62    0.13    0.02    0.13    0.02    0.00    0.00   53.56    3.62       ?       ?      ?      ? 
1 1 1    2    6   17 o  8   17.97    5.76    0.01    0.01    0.01    0.01    0.00    0.00   17.97    5.76       ?       ?      ?      ? 
1 1 1    2    6   18 o  8   43.91    4.13    0.09    0.02    0.09    0.02    0.00    0.00   43.91    4.13       ?       ?      ?      ? 
1 1 1    2    6   19 o  7   13.61    5.10    0.01    0.01    0.01    0.01    0.00    0.00   13.61    5.10       ?       ?      ?      ? 
1 1 1    2    6   20 o 15   20.85    7.24    0.03    0.02    0.03    0.02    0.00    0.00   20.85    7.24       ?       ?      ?      ? 
1 1 1    2    6   21 o  3   10.42    4.38    0.01    0.01    0.01    0.01    0.00    0.00   10.42    4.38       ?       ?      ?      ? 
1 1 1    2    6   22 o 16    6.99    3.41    0.01    0.01    0.01    0.01    0.00    0.00    6.99    3.41       ?       ?      ?      ? 
1 1 1    2    7    0 o 16   81.04    2.76    0.28    0.02    0.28    0.02    0.28    0.02   81.04    2.76   81.04    2.76   0.00   0.00 
1 1 1    2    7    1 o 14  205.91    4.47    1.82    0.08    1.82    0.08    0.00    0.00  205.91    4.47       ?       ?      ?      ? 
1 1 1    2    7    2 o  3  347.30    6.33    5.19    0.19    5.19    0.19    0.00    0.00  347.30    6.33       ?       ?      ?      ? 
1 1 1    2    7    3 o 16   98.08    2.86    0.41    0.02    0.41    0.02    0.00    0.00   98.08    2.86       ?       ?      ?      ? 
1 1 1    2    7    4 o  4  261.05    5.60    2.93    0.12    2.93    0.12    0.00    0.00  261.05    5.60       ?       ?      ?      ? 
1 1 1    2    7    5 o  5  247.93    5.13    2.64    0.11    2.64    0.11    0.00    0.00  247.93    5.13       ?       ?      ?      ? 
1 1 1    2    7    6 o 12  100.83    2.77    0.44    0.02    0.44    0.02    0.00    0.00  100.83    2.77       ?       ?      ?      ? 
1 1 1    2    7    7 o  8   56.50    2.27    0.14    0.01    0.14    0.01    0.00    0.00   56.50    2.27       ?       ?      ?      ? 
1 1 1    2    7    8 o 19  191.57    4.95    1.58    0.08    1.58    0.08    0.00    0.00  191.57    4.95       ?       ?      ?      ? 
1 1 1    2    7    9 o 11   88.58    3.04    0.34    0.02    0.34    0.02    0.00    0.00   88.58    3.04       ?       ?      ?      ? 
1 1 1    2    7   10 o  5  134.23    3.53    0.77    0.04    0.77    0.04    0.00    0.00  134.23    3.53       ?       ?      ?      ? 
1 1 1    2    7   11 o 10  235.53    5.15    2.39    0.10    2.39    0.10    0.00    0.00  235.53    5.15       ?       ?      ?      ? 
1 1 1    2    7   12 o  2   66.08    2.64    0.19    0.01    0.19    0.01    0.00    0.00   66.08    2.64       ?       ?      ?      ? 
1 1 1    2    7   13 o 16   23.81    6.58    0.03    0.01    0.03    0.01    0.00    0.00   23.81    6.58       ?       ?      ?      ? 
1 1 1    2    7   14 o 14   54.17    2.72    0.13    0.01    0.13    0.01    0.00    0.00   54.17    2.72       ?       ?      ?      ? 
1 1 1    2    7   15 o 10   45.66    3.11    0.09    0.01    0.09    0.01    0.00    0.00   45.66    3.11       ?       ?      ?      ? 
1 1 1    2    7   16 o 15   14.22    5.07    0.01    0.01    0.01    0.01    0.00    0.00   14.22    5.07       ?       ?      ?      ? 
1 1 1    2    7   17 o 16   35.47    4.38    0.06    0.01    0.06    0.01    0.00    0.00   35.47    4.38       ?       ?      ?      ? 
1 1 1    2    7   18 o  7   16.87    5.99    0.01    0.01    0.01    0.01    0.00    0.00   16.87    5.99       ?       ?      ?      ? 
1 1 1    2    7   19 o  6   14.82    5.77    0.01    0.01    0.01    0.01    0.00    0.00   14.82    5.77       ?       ?      ?      ? 
1 1 1    2    7   20 o  2   11.41    4.64    0.01    0.01    0.01    0.01    0.00    0.00   11.41    4.64       ?       ?      ?      ? 
1 1 1    2    7   21 o 16   10.32    4.80    0.01    0.01    0.01    0.01    0.00    0.00   10.32    4.80       ?       ?      ?      ? 
1 1 1    2    7   22 o  4    4.49    2.32    0.01    0.01    0.01    0.01    0.00    0.00    4.49    2.32       ?       ?      ?      ? 
1 1 1    2    8    0 o  9  179.44    5.24    1.38    0.08    1.38    0.08    1.38    0.08  179.44    5.24  179.44    5.24   0.00   0.00 
1 1 1    2    8    1 o  6  198.10    4.29    1.68    0.07    1.68    0.07    0.00    0.00  198.10    4.29       ?       ?      ?      ? 
1 1 1    2    8    2 o 14  190.03    4.14    1.55    0.07    1.55    0.07    0.00    0.00  190.03    4.14       ?       ?      ?      ? 
1 1 1    2    8    3 o  2   25.51    3.96    0.03    0.01    0.03    0.01    0.00    0.00   25.51    3.96       ?       ?      ?      ? 
1 1 1    2    8    4 o 10  179.82    5.08    1.39    0.08    1.39    0.08    0.00    0.00  179.82    5.08       ?       ?      ?      ? 
1 1 1    2    8    5 o  8  133.86    3.23    0.77    0.04    0.77    0.04    0.00    0.00  133.86    3.23       ?       ?      ?      ? 
1 1 1    2    8    6 o  9  228.36    4.49    2.24    0.09    2.24    0.09    0.00    0.00  228.36    4.49       ?       ?      ?      ? 
1 1 1    2    8    7 o  8  324.86    6.03    4.53    0.17    4.53    0.17    0.00    0.00  324.86    6.03       ?       ?      ?      ? 
1 1 1    2    8    8 o 17  164.66    3.95    1.16    0.06    1.16    0.06    0.00    0.00  164.66    3.95       ?       ?      ?      ? 
1 1 1    2    8    9 o  5   20.51    5.68    0.02    0.01    0.02    0.01    0.00    0.00   20.51    5.68       ?       ?      ?      ? 
1 1 1    2    8   10 o 15  138.58    3.86    0.82    0.05    0.82    0.05    0.00    0.00  138.58    3.86       ?       ?      ?      ? 
1 1 1    2    8   11 o 13   15.14    5.21    0.01    0.01    0.01    0.01    0.00    0.00   15.14    5.21       ?       ?      ?      ? 
1 1 1    2    8   12 o  9   57.39    3.02    0.14    0.01    0.14    0.01    0.00    0.00   57.39    3.02       ?       ?      ?      ? 
1 1 1    2    8   13 o  1  109.47    3.55    0.52    0.03    0.52    0.03    0.00    0.00  109.47    3.55       ?       ?      ?      ? 
1 1 1    2    8   14 o  6   90.62    3.46    0.36    0.03    0.36    0.03    0.00    0.00   90.62    3.46       ?       ?      ?      ? 
1 1 1    2    8   15 o 10   54.18    3.81    0.13    0.02    0.13    0.02    0.00    0.00   54.18    3.81       ?       ?      ?      ? 
1 1 1    2    8   16 o  4   48.72    3.61    0.11    0.01    0.11    0.01    0.00    0.00   48.72    3.61       ?       ?      ?      ? 
1 1 1    2    8   17 o 12   31.50    4.80    0.05    0.01    0.05    0.01    0.00    0.00   31.50    4.80       ?       ?      ?      ? 
1 1 1    2    8   18 o 13   13.28    4.93    0.01    0.01    0.01    0.01    0.00    0.00   13.28    4.93       ?       ?      ?      ? 
1 1 1    2    8   19 o 14   18.17    6.90    0.02    0.01    0.02    0.01    0.00    0.00   18.17    6.90       ?       ?      ?      ? 
1 1 1    2    8   20 o 19   12.25    5.42    0.01    0.01    0.01    0.01    0.00    0.00   12.25    5.42       ?       ?      ?      ? 
1 1 1    2    8   21 o 16    7.65    3.70    0.01    0.01    0.01    0.01    0.00    0.00    7.65    3.70       ?       ?      ?      ? 
1 1 1    2    8   22 o 16    2.41    1.26    0.00    0.01    0.00    0.01    0.00    0.00    2.41    1.26       ?       ?      ?      ? 
1 1 1    2    9    0 o 15   62.77    4.62    0.17    0.02    0.17    0.02    0.17    0.02   62.77    4.62   62.77    4.62   0.00   0.00 
1 1 1    2    9    1 o 15  268.27    6.49    3.09    0.15    3.09    0.15    0.00    0.00  268.27    6.49       ?       ?      ?      ? 
1 1 1    2    9    2 o  1   88.69    2.49    0.34    0.02    0.34    0.02    0.00    0.00   88.69    2.49       ?       ?      ?      ? 
1 1 1    2    9    3 o  3  178.31    3.99    1.36    0.06    1.36    0.06    0.00    0.00  178.31    3.99       ?       ?      ?      ? 
1 1 1    2    9    4 o 19  256.81    5.42    2.83    0.12    2.83    0.12    0.00    0.00  256.81    5.42       ?       ?      ?      ? 
1 1 1    2    9    5 o  5  140.95    3.23    0.85    0.04    0.85    0.04    0.00    0.00  140.95    3.23       ?       ?      ?      ? 
1 1 1    2    9    6 f  0  141.87    3.61    0.86    0.04    0.86    0.04    0.00    0.00  141.87    3.61       ?       ?      ?      ? 
1 1 1    2    9    7 o 13  241.29    6.20    2.51    0.13    2.51    0.13    0.00    0.00  241.29    6.20       ?       ?      ?      ? 
1 1 1    2    9    8 o  1  104.78    2.88    0.47    0.03    0.47    0.03    0.00    0.00  104.78    2.88       ?       ?      ?      ? 
1 1 1    2    9    9 o  7  173.82    4.68    1.30    0.07    1.30    0.07    0.00    0.00  173.82    4.68       ?       ?      ?      ? 
1 1 1    2    9   10 o 14   74.88    3.27    0.24    0.02    0.24    0.02    0.00    0.00   74.88    3.27       ?       ?      ?      ? 
1 1 1    2    9   11 o  8   54.12    2.84    0.13    0.01    0.13    0.01    0.00    0.00   54.12    2.84       ?       ?      ?      ? 
1 1 1    2    9   12 o 12  108.53    3.31    0.51    0.03    0.51    0.03    0.00    0.00  108.53    3.31       ?       ?      ?      ? 
1 1 1    2    9   13 o  1   40.64    2.98    0.07    0.01    0.07    0.01    0.00    0.00   40.64    2.98       ?       ?      ?      ? 
1 1 1    2    9   14 o  1   44.14    4.15    0.09    0.02    0.09    0.02    0.00    0.00   44.14    4.15       ?       ?      ?      ? 
1 1 1    2    9   15 o 15   74.54    3.26    0.24    0.02    0.24    0.02    0.00    0.00   74.54    3.26       ?       ?      ?      ? 
1 1 1    2    9   16 o  2   57.75    3.80    0.15    0.02    0.15    0.02    0.00    0.00   57.75    3.80       ?       ?      ?      ? 
1 1 1    2    9   17 o  8   13.71    5.04    0.01    0.01    0.01    0.01    0.00    0.00   13.71    5.04       ?       ?      ?      ? 
1 1 1    2    9   18 o  5   29.34    7.85    0.06    0.02    0.06    0.02    0.00    0.00   29.34    7.85       ?       ?      ?      ? 
1 1 1    2    9   19 o  4   11.65    4.76    0.01    0.01    0.01    0.01    0.00    0.00   11.65    4.76       ?       ?      ?      ? 
1 1 1    2    9   20 o 12   10.33    4.96    0.01    0.01    0.01    0.01    0.00    0.00   10.33    4.96       ?       ?      ?      ? 
1 1 1    2    9   21 o 16    4.31    2.22    0.01    0.01    0.01    0.01    0.00    0.00    4.31    2.22       ?       ?      ?      ? 
1 1 1    2   10    0 o  5  174.86    5.30    1.31    0.08    1.31    0.08    1.31    0.08  174.86    5.30  174.86    5.30   0.00   0.00 
1 1 1    2   10    1 o 12  140.47    3.38    0.84    0.04    0.84    0.04    0.00    0.00  140.47    3.38       ?       ?      ?      ? 
1 1 1    2   10    2 o 17  246.43    6.01    2.61    0.13    2.61    0.13    0.00    0.00  246.43    6.01       ?       ?      ?      ? 
1 1 1    2   10    3 o  4   90.56    2.78    0.35    0.02    0.35    0.02    0.00    0.00   90.56    2.78       ?       ?      ?      ? 
1 1 1    2   10    4 o  5  162.83    3.94    1.14    0.05    1.14    0.05    0.00    0.00  162.83    3.94       ?       ?      ?      ? 
1 1 1    2   10    5 o  9  308.76    6.22    4.10    0.16    4.10    0.16    0.00    0.00  308.76    6.22       ?       ?      ?      ? 
1 1 1    2   10    6 o 17  142.86    4.30    0.88    0.05    0.88    0.05    0.00    0.00  142.86    4.30       ?       ?      ?      ? 
1 1 1    2   10    7 o 13  149.71    3.96    0.96    0.05    0.96    0.05    0.00    0.00  149.71    3.96       ?       ?      ?      ? 
1 1 1    2   10    8 f  0  101.06    3.73    0.44    0.03    0.44    0.03    0.00    0.00  101.06    3.73       ?       ?      ?      ? 
1 1 1    2   10    9 o 13   58.01    2.57    0.14    0.01    0.14    0.01    0.00    0.00   58.01    2.57       ?       ?      ?      ? 
1 1 1    2   10   10 o  9  122.11    3.41    0.64    0.04    0.64    0.04    0.00    0.00  122.11    3.41       ?       ?      ?      ? 
1 1 1    2   10   11 o  4   71.18    2.68    0.22    0.02    0.22    0.02    0.00    0.00   71.18    2.68       ?       ?      ?      ? 
1 1 1    2   10   12 o  6   83.88    3.18    0.30    0.02    0.30    0.02    0.00    0.00   83.88    3.18       ?       ?      ?      ? 
1 1 1    2   10   13 o  2   72.58    3.42    0.23    0.02    0.23    0.02    0.00    0.00   72.58    3.42       ?       ?      ?      ? 
1 1 1    2   10   14 f  0   51.23    3.12    0.11    0.01    0.11    0.01    0.00    0.00   51.23    3.12       ?       ?      ?      ? 
1 1 1    2   10   15 o  3   43.96    3.62    0.09    0.01    0.09    0.01    0.00    0.00   43.96    3.62       ?       ?      ?      ? 
1 1 1    2   10   16 o 10   16.77    5.74    0.01    0.01    0.01    0.01    0.00    0.00   16.77    5.74       ?       ?      ?      ? 
1 1 1    2   10   17 o  1   13.18    5.12    0.01    0.01    0.01    0.01    0.00    0.00   13.18    5.12       ?       ?      ?      ? 
1 1 1    2   10   18 o  6   11.08    4.42    0.01    0.01    0.01    0.01    0.00    0.00   11.08    4.42       ?       ?      ?      ? 
1 1 1    2   10   19 o  8   11.22    4.99    0.01    0.01    0.01    0.01    0.00    0.00   11.22    4.99       ?       ?      ?      ? 
1 1 1    2   10   20 o  1    6.42    3.24    0.01    0.01    0.01    0.01    0.00    0.00    6.42    3.24       ?       ?      ?      ? 
1 1 1    2   11    0 o 15  184.24    5.62    1.46    0.09    1.46    0.09    1.46    0.09  184.24    5.62  184.24    5.62   0.00   0.00 
1 1 1    2   11    1 o 11  175.31    4.12    1.32    0.06    1.32    0.06    0.00    0.00  175.31    4.12       ?       ?      ?      ? 
1 1 1    2   11    2 o  3  256.41    5.57    2.83    0.12    2.83    0.12    0.00    0.00  256.41    5.57       ?       ?      ?      ? 
1 1 1    2   11    3 o 15   61.87    2.59    0.16    0.01    0.16    0.01    0.00    0.00   61.87    2.59       ?       ?      ?      ? 
1 1 1    2   11    4 o 17   55.23    2.30    0.13    0.01    0.13    0.01    0.00    0.00   55.23    2.30       ?       ?      ?      ? 
1 1 1    2   11    5 o 16  188.43    4.56    1.53    0.07    1.53    0.07    0.00    0.00  188.43    4.56       ?       ?      ?      ? 
1 1 1    2   11    6 o 16  168.32    4.15    1.22    0.06    1.22    0.06    0.00    0.00  168.32    4.15       ?       ?      ?      ? 
1 1 1    2   11    7 o 13  101.79    3.17    0.44    0.03    0.44    0.03    0.00    0.00  101.79    3.17       ?       ?      ?      ? 
1 1 1    2   11    8 o 13  170.52    4.73    1.25    0.07    1.25    0.07    0.00    0.00  170.52    4.73       ?       ?      ?      ? 
1 1 1    2   11    9 o  8   97.92    2.94    0.41    0.02    0.41    0.02    0.00    0.00   97.92    2.94       ?       ?      ?      ? 
1 1 1    2   11   10 o  5  106.02    3.91    0.49    0.04    0.49    0.04    0.00    0.00  106.02    3.91       ?       ?      ?      ? 
1 1 1    2   11   11 o  3   50.69    2.86    0.11    0.01    0.11    0.01    0.00    0.00   50.69    2.86       ?       ?      ?      ? 
1 1 1    2   11   12 o  3   95.84    4.11    0.40    0.03    0.40    0.03    0.00    0.00   95.84    4.11       ?       ?      ?      ? 
1 1 1    2   11   13 o  1   19.82    6.06    0.02    0.01    0.02    0.01    0.00    0.00   19.82    6.06       ?       ?      ?      ? 
1 1 1    2   11   14 o 14   43.30    3.53    0.08    0.01    0.08    0.01    0.00    0.00   43.30    3.53       ?       ?      ?      ? 
1 1 1    2   11   15 o  6   21.77    6.42    0.02    0.01    0.02    0.01    0.00    0.00   21.77    6.42       ?       ?      ?      ? 
1 1 1    2   11   16 o  1   19.28    6.17    0.02    0.01    0.02    0.01    0.00    0.00   19.28    6.17       ?       ?      ?      ? 
1 1 1    2   11   17 o  9   11.02    4.33    0.01    0.01    0.01    0.01    0.00    0.00   11.02    4.33       ?       ?      ?      ? 
1 1 1    2   11   18 o 16   12.88    5.72    0.01    0.01    0.01    0.01    0.00    0.00   12.88    5.72       ?       ?      ?      ? 
1 1 1    2   11   19 o 19    7.92    3.79    0.01    0.01    0.01    0.01    0.00    0.00    7.92    3.79       ?       ?      ?      ? 
1 1 1    2   11   20 o  2    2.71    1.41    0.00    0.01    0.00    0.01    0.00    0.00    2.71    1.41       ?       ?      ?      ? 
1 1 1    2   12    0 o 15   88.56    3.80    0.34    0.03    0.34    0.03    0.34    0.03   88.56    3.80   88.56    3.80   0.00   0.00 
1 1 1    2   12    1 o  3  224.32    6.68    2.18    0.13    2.18    0.13    0.00    0.00  224.32    6.68       ?       ?      ?      ? 
1 1 1    2   12    2 o  9  157.49    7.16    1.08    0.10    1.08    0.10    0.00    0.00  157.49    7.16       ?       ?      ?      ? 
1 1 1    2   12    3 o  4   45.31    2.72    0.09    0.01    0.09    0.01    0.00    0.00   45.31    2.72       ?       ?      ?      ? 
1 1 1    2   12    4 o 19  159.66    4.31    1.10    0.06    1.10    0.06    0.00    0.00  159.66    4.31       ?       ?      ?      ? 
1 1 1    2   12    5 o  2  120.77    3.33    0.63    0.03    0.63    0.03    0.00    0.00  120.77    3.33       ?       ?      ?      ? 
1 1 1    2   12    6 o 16  186.81    5.11    1.51    0.08    1.51    0.08    0.00    0.00  186.81    5.11       ?       ?      ?      ? 
1 1 1    2   12    7 o  4   36.23    3.96    0.06    0.01    0.06    0.01    0.00    0.00   36.23    3.96       ?       ?      ?      ? 
1 1 1    2   12    8 o 17   53.44    2.83    0.12    0.01    0.12    0.01    0.00    0.00   53.44    2.83       ?       ?      ?      ? 
1 1 1    2   12    9 o  4   82.66    3.62    0.30    0.03    0.30    0.03    0.00    0.00   82.66    3.62       ?       ?      ?      ? 
1 1 1    2   12   10 o 19   25.84    5.17    0.03    0.01    0.03    0.01    0.00    0.00   25.84    5.17       ?       ?      ?      ? 
1 1 1    2   12   11 o  8   39.52    3.51    0.07    0.01    0.07    0.01    0.00    0.00   39.52    3.51       ?       ?      ?      ? 
1 1 1    2   12   12 o 14   32.22    3.99    0.05    0.01    0.05    0.01    0.00    0.00   32.22    3.99       ?       ?      ?      ? 
1 1 1    2   12   13 o  9   18.84    6.17    0.02    0.01    0.02    0.01    0.00    0.00   18.84    6.17       ?       ?      ?      ? 
1 1 1    2   12   14 o  4   16.29    5.85    0.01    0.01    0.01    0.01    0.00    0.00   16.29    5.85       ?       ?      ?      ? 
1 1 1    2   12   15 o 13   21.67    6.57    0.03    0.01    0.03    0.01    0.00    0.00   21.67    6.57       ?       ?      ?      ? 
1 1 1    2   12   16 o 15   17.97    7.27    0.02    0.02    0.02    0.02    0.00    0.00   17.97    7.27       ?       ?      ?      ? 
1 1 1    2   12   17 o 13   13.36    5.94    0.01    0.01    0.01    0.01    0.00    0.00   13.36    5.94       ?       ?      ?      ? 
1 1 1    2   12   18 o 17    8.10    3.61    0.00    0.01    0.00    0.01    0.00    0.00    8.10    3.61       ?       ?      ?      ? 
1 1 1    2   12   19 o  3    3.39    1.76    0.00    0.01    0.00    0.01    0.00    0.00    3.39    1.76       ?       ?      ?      ? 
1 1 1    2   13    0 o 19   18.95    8.91    0.02    0.02    0.02    0.02    0.02    0.02   18.95    8.91   18.95    8.91   0.00   0.00 
1 1 1    2   13    1 o 18   48.43    2.56    0.10    0.01    0.10    0.01    0.00    0.00   48.43    2.56       ?       ?      ?      ? 
1 1 1    2   13    2 o 14  138.88    3.82    0.83    0.05    0.83    0.05    0.00    0.00  138.88    3.82       ?       ?      ?      ? 
1 1 1    2   13    3 o  8  129.61    3.98    0.72    0.04    0.72    0.04    0.00    0.00  129.61    3.98       ?       ?      ?      ? 
1 1 1    2   13    4 o  6   72.91    2.67    0.23    0.02    0.23    0.02    0.00    0.00   72.91    2.67       ?       ?      ?      ? 
1 1 1    2   13    5 o  8   29.06    4.58    0.04    0.01    0.04    0.01    0.00    0.00   29.06    4.58       ?       ?      ?      ? 
1 1 1    2   13    6 o 14  108.65    4.00    0.51    0.04    0.51    0.04    0.00    0.00  108.65    4.00       ?       ?      ?      ? 
1 1 1    2   13    7 o  2   21.01    5.65    0.02    0.01    0.02    0.01    0.00    0.00   21.01    5.65       ?       ?      ?      ? 
1 1 1    2   13    8 o 16   24.89    5.10    0.03    0.01    0.03    0.01    0.00    0.00   24.89    5.10       ?       ?      ?      ? 
1 1 1    2   13    9 o 13   19.76    5.51    0.02    0.01    0.02    0.01    0.00    0.00   19.76    5.51       ?       ?      ?      ? 
1 1 1    2   13   10 o 16   24.20    5.40    0.03    0.01    0.03    0.01    0.00    0.00   24.20    5.40       ?       ?      ?      ? 
1 1 1    2   13   11 o  6   23.15    5.59    0.03    0.01    0.03    0.01    0.00    0.00   23.15    5.59       ?       ?      ?      ? 
1 1 1    2   13   12 o  3   12.12    4.48    0.01    0.01    0.01    0.01    0.00    0.00   12.12    4.48       ?       ?      ?      ? 
1 1 1    2   13   13 o 19   12.93    4.77    0.01    0.01    0.01    0.01    0.00    0.00   12.93    4.77       ?       ?      ?      ? 
1 1 1    2   13   14 o 17   27.17    7.01    0.04    0.02    0.04    0.02    0.00    0.00   27.17    7.01       ?       ?      ?      ? 
1 1 1    2   13   15 o 12   22.99    8.91    0.05    0.03    0.05    0.03    0.00    0.00   22.99    8.91       ?       ?      ?      ? 
1 1 1    2   13   16 o 10   11.49    4.83    0.01    0.01    0.01    0.01    0.00    0.00   11.49    4.83       ?       ?      ?      ? 
1 1 1    2   13   17 o  4    8.96    4.27    0.01    0.01    0.01    0.01    0.00    0.00    8.96    4.27       ?       ?      ?      ? 
1 1 1    2   13   18 o  2    3.62    1.87    0.00    0.01    0.00    0.01    0.00    0.00    3.62    1.87       ?       ?      ?      ? 
1 1 1    2   14    0 o  2   14.28    7.91    0.01    0.01    0.01    0.01    0.01    0.01   14.28    7.91   14.28    7.91   0.00   0.00 
1 1 1    2   14    1 o  5  141.86    4.23    0.87    0.05    0.87    0.05    0.00    0.00  141.86    4.23       ?       ?      ?      ? 
1 1 1    2   14    2 o 15  182.89    4.88    1.45    0.08    1.45    0.08    0.00    0.00  182.89    4.88       ?       ?      ?      ? 
1 1 1    2   14    3 o 11  113.41    3.85    0.56    0.04    0.56    0.04    0.00    0.00  113.41    3.85       ?       ?      ?      ? 
1 1 1    2   14    4 o  9   55.77    2.82    0.13    0.01    0.13    0.01    0.00    0.00   55.77    2.82       ?       ?      ?      ? 
1 1 1    2   14    5 o 13   84.69    3.36    0.31    0.02    0.31    0.02    0.00    0.00   84.69    3.36       ?       ?      ?      ? 
1 1 1    2   14    6 o  4   18.33    5.62    0.01    0.01    0.01    0.01    0.00    0.00   18.33    5.62       ?       ?      ?      ? 
1 1 1    2   14    7 o  7   47.91    3.14    0.10    0.01    0.10    0.01    0.00    0.00   47.91    3.14       ?       ?      ?      ? 
1 1 1    2   14    8 o 10   18.89    5.93    0.02    0.01    0.02    0.01    0.00    0.00   18.89    5.93       ?       ?      ?      ? 
1 1 1    2   14    9 o  7   59.03    2.81    0.15    0.01    0.15    0.01    0.00    0.00   59.03    2.81       ?       ?      ?      ? 
1 1 1    2   14   10 o  4   19.95    6.41    0.02    0.01    0.02    0.01    0.00    0.00   19.95    6.41       ?       ?      ?      ? 
1 1 1    2   14   11 o  6   10.00    3.73    0.00    0.00    0.00    0.00    0.00    0.00   10.00    3.73       ?       ?      ?      ? 
1 1 1    2   14   12 o  8   14.06    5.17    0.01    0.01    0.01    0.01    0.00    0.00   14.06    5.17       ?       ?      ?      ? 
1 1 1    2   14   13 o 10   40.25    4.70    0.08    0.02    0.08    0.02    0.00    0.00   40.25    4.70       ?       ?      ?      ? 
1 1 1    2   14   14 o 14   20.94    7.85    0.04    0.02    0.04    0.02    0.00    0.00   20.94    7.85       ?       ?      ?      ? 
1 1 1    2   14   15 o  4   11.17    4.73    0.01    0.01    0.01    0.01    0.00    0.00   11.17    4.73       ?       ?      ?      ? 
1 1 1    2   14   16 o 16    8.06    3.75    0.01    0.01    0.01    0.01    0.00    0.00    8.06    3.75       ?       ?      ?      ? 
1 1 1    2   14   17 o 17    3.38    1.75    0.00    0.01    0.00    0.01    0.00    0.00    3.38    1.75       ?       ?      ?      ? 
1 1 1    2   15    0 o  2   20.84    8.92    0.03    0.02    0.03    0.02    0.03    0.02   20.84    8.92   20.84    8.92   0.00   0.00 
1 1 1    2   15    1 o  9   60.69    3.04    0.16    0.02    0.16    0.02    0.00    0.00   60.69    3.04       ?       ?      ?      ? 
1 1 1    2   15    2 o  9   29.47    4.07    0.04    0.01    0.04    0.01    0.00    0.00   29.47    4.07       ?       ?      ?      ? 
1 1 1    2   15    3 o 13   65.15    3.26    0.18    0.02    0.18    0.02    0.00    0.00   65.15    3.26       ?       ?      ?      ? 
1 1 1    2   15    4 o  5   16.93    5.56    0.01    0.01    0.01    0.01    0.00    0.00   16.93    5.56       ?       ?      ?      ? 
1 1 1    2   15    5 o  3   12.25    4.42    0.01    0.01    0.01    0.01    0.00    0.00   12.25    4.42       ?       ?      ?      ? 
1 1 1    2   15    6 o  2   18.16    5.93    0.01    0.01    0.01    0.01    0.00    0.00   18.16    5.93       ?       ?      ?      ? 
1 1 1    2   15    7 o  5    9.41    3.49    0.00    0.00    0.00    0.00    0.00    0.00    9.41    3.49       ?       ?      ?      ? 
1 1 1    2   15    8 o  4   20.78    5.76    0.02    0.01    0.02    0.01    0.00    0.00   20.78    5.76       ?       ?      ?      ? 
1 1 1    2   15    9 o 19   38.01    4.09    0.07    0.01    0.07    0.01    0.00    0.00   38.01    4.09       ?       ?      ?      ? 
1 1 1    2   15   10 o  9   22.31    6.52    0.03    0.01    0.03    0.01    0.00    0.00   22.31    6.52       ?       ?      ?      ? 
1 1 1    2   15   11 o 19   14.14    5.41    0.01    0.01    0.01    0.01    0.00    0.00   14.14    5.41       ?       ?      ?      ? 
1 1 1    2   15   12 o 17   21.84    7.67    0.03    0.02    0.03    0.02    0.00    0.00   21.84    7.67       ?       ?      ?      ? 
1 1 1    2   15   13 o 17   13.61    5.60    0.01    0.01    0.01    0.01    0.00    0.00   13.61    5.60       ?       ?      ?      ? 
1 1 1    2   15   14 o  1   10.31    4.48    0.01    0.01    0.01    0.01    0.00    0.00   10.31    4.48       ?       ?      ?      ? 
1 1 1    2   15   15 o 10    6.69    3.28    0.01    0.01    0.01    0.01    0.00    0.00    6.69    3.28       ?       ?      ?      ? 
1 1 1    2   15   16 o  5    2.90    1.50    0.00    0.00    0.00    0.00    0.00    0.00    2.90    1.50       ?       ?      ?      ? 
1 1 1    2   16    0 o 12   13.09    7.51    0.01    0.01    0.01    0.01    0.01    0.01   13.09    7.51   13.09    7.51   0.00   0.00 
1 1 1    2   16    1 o 11  109.19    4.41    0.53    0.04    0.53    0.04    0.00    0.00  109.19    4.41       ?       ?      ?      ? 
1 1 1    2   16    2 o  4   71.21    3.35    0.22    0.02    0.22    0.02    0.00    0.00   71.21    3.35       ?       ?      ?      ? 
1 1 1    2   16    3 o 10   56.89    2.85    0.14    0.01    0.14    0.01    0.00    0.00   56.89    2.85       ?       ?      ?      ? 
1 1 1    2   16    4 o 10   17.79    5.67    0.01    0.01    0.01    0.01    0.00    0.00   17.79    5.67       ?       ?      ?      ? 
1 1 1    2   16    5 o  6   27.15    4.86    0.03    0.01    0.03    0.01    0.00    0.00   27.15    4.86       ?       ?      ?      ? 
1 1 1    2   16    6 o  9   64.89    3.35    0.19    0.02    0.19    0.02    0.00    0.00   64.89    3.35       ?       ?      ?      ? 
1 1 1    2   16    7 o 14   13.27    4.93    0.01    0.01    0.01    0.01    0.00    0.00   13.27    4.93       ?       ?      ?      ? 
1 1 1    2   16    8 o  8   16.50    5.90    0.01    0.01    0.01    0.01    0.00    0.00   16.50    5.90       ?       ?      ?      ? 
1 1 1    2   16    9 o  6   14.30    5.32    0.01    0.01    0.01    0.01    0.00    0.00   14.30    5.32       ?       ?      ?      ? 
1 1 1    2   16   10 f  0   18.99    7.28    0.02    0.02    0.02    0.02    0.00    0.00   18.99    7.28       ?       ?      ?      ? 
1 1 1    2   16   11 o 13   11.11    4.40    0.01    0.01    0.01    0.01    0.00    0.00   11.11    4.40       ?       ?      ?      ? 
1 1 1    2   16   12 o  2   11.69    5.04    0.01    0.01    0.01    0.01    0.00    0.00   11.69    5.04       ?       ?      ?      ? 
1 1 1    2   16   13 o 13    8.77    4.02    0.01    0.01    0.01    0.01    0.00    0.00    8.77    4.02       ?       ?      ?      ? 
1 1 1    2   16   14 o  4    4.67    2.40    0.01    0.01    0.01    0.01    0.00    0.00    4.67    2.40       ?       ?      ?      ? 
1 1 1    2   17    0 o 17    9.66    5.77    0.00    0.01    0.00    0.01    0.00    0.01    9.66    5.77    9.66    5.77   0.00   0.00 
1 1 1    2   17    1 o  5   12.15    4.47    0.01    0.01    0.01    0.01    0.00    0.00   12.15    4.47       ?       ?      ?      ? 
1 1 1    2   17    2 o 13   37.35    4.14    0.06    0.01    0.06    0.01    0.00    0.00   37.35    4.14       ?       ?      ?      ? 
1 1 1    2   17    3 o  1   22.78    6.26    0.03    0.01    0.03    0.01    0.00    0.00   22.78    6.26       ?       ?      ?      ? 
1 1 1    2   17    4 o 13   57.71    4.24    0.15    0.02    0.15    0.02    0.00    0.00   57.71    4.24       ?       ?      ?      ? 
1 1 1    2   17    5 o  2   26.83    6.44    0.04    0.01    0.04    0.01    0.00    0.00   26.83    6.44       ?       ?      ?      ? 
1 1 1    2   17    6 o 13   20.53    6.84    0.02    0.01    0.02    0.01    0.00    0.00   20.53    6.84       ?       ?      ?      ? 
1 1 1    2   17    7 o 17   14.23    5.54    0.01    0.01    0.01    0.01    0.00    0.00   14.23    5.54       ?       ?      ?      ? 
1 1 1    2   17    8 o 19   13.36    5.19    0.01    0.01    0.01    0.01    0.00    0.00   13.36    5.19       ?       ?      ?      ? 
1 1 1    2   17    9 o 12   14.38    5.94    0.01    0.01    0.01    0.01    0.00    0.00   14.38    5.94       ?       ?      ?      ? 
1 1 1    2   17   10 o  7   16.02    7.23    0.03    0.02    0.03    0.02    0.00    0.00   16.02    7.23       ?       ?      ?      ? 
1 1 1    2   17   11 o 12   10.04    4.80    0.01    0.01    0.01    0.01    0.00    0.00   10.04    4.80       ?       ?      ?      ? 
1 1 1    2   17   12 o 10    5.71    2.93    0.01    0.01    0.01    0.01    0.00    0.00    5.71    2.93       ?       ?      ?      ? 
1 1 1    2   18    0 o 15    9.17    5.58    0.00    0.01    0.00    0.01    0.00    0.01    9.17    5.58    9.17    5.58   0.00   0.00 
1 1 1    2   18    1 o 18   55.10    5.80    0.16    0.03    0.16    0.03    0.00    0.00   55.10    5.80       ?       ?      ?      ? 
1 1 1    2   18    2 o 10   26.63    6.31    0.04    0.01    0.04    0.01    0.00    0.00   26.63    6.31       ?       ?      ?      ? 
1 1 1    2   18    3 o 16   24.68    6.39    0.04    0.01    0.04    0.01    0.00    0.00   24.68    6.39       ?       ?      ?      ? 
1 1 1    2   18    4 o 10   24.19    7.94    0.04    0.02    0.04    0.02    0.00    0.00   24.19    7.94       ?       ?      ?      ? 
1 1 1    2   18    5 o  8   11.27    4.42    0.01    0.01    0.01    0.01    0.00    0.00   11.27    4.42       ?       ?      ?      ? 
1 1 1    2   18    6 o  1   18.56    7.46    0.03    0.02    0.03    0.02    0.00    0.00   18.56    7.46       ?       ?      ?      ? 
1 1 1    2   18    7 o  5   11.34    4.71    0.01    0.01    0.01    0.01    0.00    0.00   11.34    4.71       ?       ?      ?      ? 
1 1 1    2   18    8 o  1   11.50    5.32    0.01    0.01    0.01    0.01    0.00    0.00   11.50    5.32       ?       ?      ?      ? 
1 1 1    2   18    9 o 18    8.14    3.96    0.01    0.01    0.01    0.01    0.00    0.00    8.14    3.96       ?       ?      ?      ? 
1 1 1    2   18   10 o  6    4.92    2.51    0.00    0.01    0.00    0.01    0.00    0.00    4.92    2.51       ?       ?      ?      ? 
1 1 1    2   19    0 o  8   20.14   11.85    0.08    0.03    0.08    0.03    0.08    0.03   20.14   11.85   20.14   11.85   0.00   0.00 
1 1 1    2   19    1 o  2   13.90    6.11    0.02    0.01    0.02    0.01    0.00    0.00   13.90    6.11       ?       ?      ?      ? 
1 1 1    2   19    2 o  7   15.85    7.54    0.05    0.03    0.05    0.03    0.00    0.00   15.85    7.54       ?       ?      ?      ? 
1 1 1    2   19    3 o 14   14.64    7.02    0.04    0.03    0.04    0.03    0.00    0.00   14.64    7.02       ?       ?      ?      ? 
1 1 1    2   19    4 o 13   11.85    5.98    0.03    0.03    0.03    0.03    0.00    0.00   11.85    5.98       ?       ?      ?      ? 
1 1 1    2   19    5 o 17    8.92    4.13    0.01    0.01    0.01    0.01    0.00    0.00    8.92    4.13       ?       ?      ?      ? 
1 1 1    2   19    6 o 17    6.89    3.27    0.00    0.01    0.00    0.01    0.00    0.00    6.89    3.27       ?       ?      ?      ? 
1 1 1    2   19    7 o 16    4.83    2.47    0.00    0.01    0.00    0.01    0.00    0.00    4.83    2.47       ?       ?      ?      ? 
1 1 1    2   20    0 o  7    3.54    2.55    0.00    0.00    0.00    0.00    0.00    0.00    3.54    2.55    3.54    2.55   0.00   0.00 
1 1 1    2   20    1 o 10    3.95    2.01    0.00    0.00    0.00    0.00    0.00    0.00    3.95    2.01       ?       ?      ?      ? 
1 1 1    2   20    2 o 16    3.68    1.90    0.00    0.01    0.00    0.01    0.00    0.00    3.68    1.90       ?       ?      ?      ? 
1 1 1    3    0    0 x 17       ?       ?       ?       ?       ?       ?       ?       ?       ?       ?       ?       ?      ?      ? 
1 1 1    3    0    1 o  8    6.22    3.68    0.00    0.00    0.00    0.00    0.00    0.00    6.22    3.68    6.22    3.68   0.00   0.00 
1 1 1    3    0    2 o 14  211.49    5.91    1.92    0.11    1.92    0.11    1.92    0.11  211.49    5.91  211.49    5.91   0.00   0.00 
1 1 1    3    0    3 o  6   93.00    3.28    0.37    0.03    0.37    0.03    0.37    0.03   93.00    3.28   93.00    3.28   0.00   0.00 
1 1 1    3    0    4 o  5  135.83    4.26    0.79    0.05    0.79    0.05    0.79    0.05  135.83    4.26  135.83    4.26   0.00   0.00 
1 1 1    3    0    5 o 13   90.27    3.10    0.35    0.02    0.35    0.02    0.35    0.02   90.27    3.10   90.27    3.10   0.00   0.00 
1 1 1    3    0    6 o  7   99.66    3.75    0.43    0.03    0.43    0.03    0.43    0.03   99.66    3.75   99.66    3.75   0.00   0.00 
1 1 1    3    0    7 o  9  211.55    6.09    1.93    0.11    1.93    0.11    1.93    0.11  211.55    6.09  211.55    6.09   0.00   0.00 
1 1 1    3    0    8 o  9   22.28   11.55    0.03    0.03    0.03    0.03    0.03    0.03   22.28   11.55   22.28   11.55   0.00   0.00 
1 1 1    3    0    9 o 11  223.63    6.83    2.15    0.13    2.15    0.13    2.15    0.13  223.63    6.83  223.63    6.83   0.00   0.00 
1 1 1    3    0   10 o  9  178.34    5.48    1.37    0.08    1.37    0.08    1.37    0.08  178.34    5.48  178.34    5.48   0.00   0.00 
1 1 1    3    0   11 o 10  406.07   12.71    7.14    0.44    7.14    0.44    7.14    0.44  406.07   12.71  406.07   12.71   0.00   0.00 
1 1 1    3    0   12 f  0  102.56    4.10    0.45    0.04    0.45    0.04    0.45    0.04  102.56    4.10  102.56    4.10   0.00   0.00 
1 1 1    3    0   13 o 12   22.06    9.76    0.03    0.02    0.03    0.02    0.03    0.02   22.06    9.76   22.06    9.76   0.00   0.00 
1 1 1    3    0   14 o  5   75.53    5.58    0.25    0.04    0.25    0.04    0.25    0.04   75.53    5.58   75.53    5.58   0.00   0.00 
1 1 1    3    0   15 o 18  120.74    5.25    0.63    0.05    0.63    0.05    0.63    0.05  120.74    5.25  120.74    5.25   0.00   0.00 
1 1 1    3    0   16 o 11   75.94    4.35    0.25    0.03    0.25    0.03    0.25    0.03   75.94    4.35   75.94    4.35   0.00   0.00 
1 1 1    3    0   17 o  5  133.37    5.77    0.78    0.07    0.78    0.07    0.78    0.07  133.37    5.77  133.37    5.77   0.00   0.00 
1 1 1    3    0   18 o 15   38.15    4.56    0.07    0.01    0.07    0.01    0.07    0.01   38.15    4.56   38.15    4.56   0.00   0.00 
1 1 1    3    0   19 o 16   39.91    6.54    0.08    0.02    0.08    0.02    0.08    0.02   39.91    6.54   39.91    6.54   0.00   0.00 
1 1 1    3    0   20 o  4   12.19    7.26    0.01    0.01    0.01    0.01    0.01    0.01   12.19    7.26   12.19    7.26   0.00   0.00 
1 1 1    3    0   21 o  7   10.50    6.56    0.01    0.01    0.01    0.01    0.01    0.01   10.50    6.56   10.50    6.56   0.00   0.00 
1 1 1    3    0   22 o  6    8.13    5.27    0.00    0.01    0.00    0.01    0.00    0.01    8.13    5.27    8.13    5.27   0.00   0.00 
1 1 1    3    0   23 o  4    5.03    3.57    0.00    0.01    0.00    0.01    0.00    0.01    5.03    3.57    5.03    3.57   0.00   0.00 
1 1 1    3    1    0 o  1  143.83    4.37    0.89    0.05    0.89    0.05    0.89    0.05  143.83    4.37  143.83    4.37   0.00   0.00 
1 1 1    3    1    1 o  5  184.11    3.92    1.45    0.06    1.45    0.06    0.00    0.00  184.11    3.92       ?       ?      ?      ? 
1 1 1    3    1    2 o  8  319.70    6.18    4.39    0.17    4.39    0.17    0.00    0.00  319.70    6.18       ?       ?      ?      ? 
1 1 1    3    1    3 o 11  153.28    3.15    1.01    0.04    1.01    0.04    0.00    0.00  153.28    3.15       ?       ?      ?      ? 
1 1 1    3    1    4 o 11  255.11    4.91    2.79    0.11    2.79    0.11    0.00    0.00  255.11    4.91       ?       ?      ?      ? 
1 1 1    3    1    5 o 11  112.61    2.50    0.54    0.02    0.54    0.02    0.00    0.00  112.61    2.50       ?       ?      ?      ? 
1 1 1    3    1    6 o  9   90.23    2.55    0.35    0.02    0.35    0.02    0.00    0.00   90.23    2.55       ?       ?      ?      ? 
1 1 1    3    1    7 o  8   23.40    4.85    0.02    0.01    0.02    0.01    0.00    0.00   23.40    4.85       ?       ?      ?      ? 
1 1 1    3    1    8 o  5   49.56    2.33    0.11    0.01    0.11    0.01    0.00    0.00   49.56    2.33       ?       ?      ?      ? 
1 1 1    3    1    9 o 17  178.37    4.32    1.36    0.07    1.36    0.07    0.00    0.00  178.37    4.32       ?       ?      ?      ? 
1 1 1    3    1   10 o  4  177.80    4.21    1.35    0.06    1.35    0.06    0.00    0.00  177.80    4.21       ?       ?      ?      ? 
1 1 1    3    1   11 o  9  167.89    3.86    1.21    0.06    1.21    0.06    0.00    0.00  167.89    3.86       ?       ?      ?      ? 
1 1 1    3    1   12 o 17  218.25    4.79    2.04    0.09    2.04    0.09    0.00    0.00  218.25    4.79       ?       ?      ?      ? 
1 1 1    3    1   13 o  7  169.60    3.83    1.23    0.06    1.23    0.06    0.00    0.00  169.60    3.83       ?       ?      ?      ? 
1 1 1    3    1   14 o 14   29.33    4.79    0.04    0.01    0.04    0.01    0.00    0.00   29.33    4.79       ?       ?      ?      ? 
1 1 1    3    1   15 o 11   12.39    4.48    0.01    0.01    0.01    0.01    0.00    0.00   12.39    4.48       ?       ?      ?      ? 
1 1 1    3    1   16 o  5   53.63    3.12    0.12    0.01    0.12    0.01    0.00    0.00   53.63    3.12       ?       ?      ?      ? 
1 1 1    3    1   17 o  9   62.41    3.39    0.17    0.02    0.17    0.02    0.00    0.00   62.41    3.39       ?       ?      ?      ? 
1 1 1    3    1   18 o  4   32.42    4.41    0.05    0.01    0.05    0.01    0.00    0.00   32.42    4.41       ?       ?      ?      ? 
1 1 1    3    1   19 o 17   45.14    4.99    0.10    0.02    0.10    0.02    0.00    0.00   45.14    4.99       ?       ?      ?      ? 
1 1 1    3    1   20 o 16   11.69    4.46    0.01    0.01    0.01    0.01    0.00    0.00   11.69    4.46       ?       ?      ?      ? 
1 1 1    3    1   21 o 11   14.26    5.87    0.01    0.01    0.01    0.01    0.00    0.00   14.26    5.87       ?       ?      ?      ? 
1 1 1    3    1   22 o  1   10.23    4.41    0.01    0.01    0.01    0.01    0.00    0.00   10.23    4.41       ?       ?      ?      ? 
1 1 1    3    1   23 o  5    5.77    2.90    0.01    0.01    0.01    0.01    0.00    0.00    5.77    2.90       ?       ?      ?      ? 
1 1 1    3    2    0 o 10  184.58    4.69    1.46    0.07    1.46    0.07    1.46    0.07  184.58    4.69  184.58    4.69   0.00   0.00 
1 1 1    3    2    1 o 13  222.41    4.40    2.12    0.08    2.12    0.08    0.00    0.00  222.41    4.40       ?       ?      ?      ? 
1 1 1    3    2    2 o  7  174.20    3.52    1.30    0.05    1.30    0.05    0.00    0.00  174.20    3.52       ?       ?      ?      ? 
1 1 1    3    2    3 o 13  129.37    2.88    0.72    0.03    0.72    0.03    0.00    0.00  129.37    2.88       ?       ?      ?      ? 
1 1 1    3    2    4 f  0  321.39    6.41    4.44    0.18    4.44    0.18    0.00    0.00  321.39    6.41       ?       ?      ?      ? 
1 1 1    3    2    5 o 19   85.58    2.21    0.31    0.02    0.31    0.02    0.00    0.00   85.58    2.21       ?       ?      ?      ? 
1 1 1    3    2    6 o  8  192.63    4.11    1.59    0.07    1.59    0.07    0.00    0.00  192.63    4.11       ?       ?      ?      ? 
1 1 1    3    2    7 o  1  129.37    2.77    0.72    0.03    0.72    0.03    0.00    0.00  129.37    2.77       ?       ?      ?      ? 
1 1 1    3    2    8 o 13   46.99    2.43    0.09    0.01    0.09    0.01    0.00    0.00   46.99    2.43       ?       ?      ?      ? 
1 1 1    3    2    9 o 15  208.42    4.68    1.86    0.08    1.86    0.08    0.00    0.00  208.42    4.68       ?       ?      ?      ? 
1 1 1    3    2   10 o 11   14.97    5.20    0.01    0.01    0.01    0.01    0.00    0.00   14.97    5.20       ?       ?      ?      ? 
1 1 1    3    2   11 o 15   17.28    5.67    0.01    0.01    0.01    0.01    0.00    0.00   17.28    5.67       ?       ?      ?      ? 
1 1 1    3    2   12 o 13  104.85    2.97    0.47    0.03    0.47    0.03    0.00    0.00  104.85    2.97       ?       ?      ?      ? 
1 1 1    3    2   13 o  2  115.11    3.57    0.57    0.04    0.57    0.04    0.00    0.00  115.11    3.57       ?       ?      ?      ? 
1 1 1    3    2   14 o  4   70.13    3.37    0.21    0.02    0.21    0.02    0.00    0.00   70.13    3.37       ?       ?      ?      ? 
1 1 1    3    2   15 o  9  142.63    4.18    0.88    0.05    0.88    0.05    0.00    0.00  142.63    4.18       ?       ?      ?      ? 
1 1 1    3    2   16 o  9   14.69    5.23    0.01    0.01    0.01    0.01    0.00    0.00   14.69    5.23       ?       ?      ?      ? 
1 1 1    3    2   17 o 11   13.44    4.87    0.01    0.01    0.01    0.01    0.00    0.00   13.44    4.87       ?       ?      ?      ? 
1 1 1    3    2   18 o 16   41.94    3.47    0.08    0.01    0.08    0.01    0.00    0.00   41.94    3.47       ?       ?      ?      ? 
1 1 1    3    2   19 o  9   50.05    3.81    0.11    0.02    0.11    0.02    0.00    0.00   50.05    3.81       ?       ?      ?      ? 
1 1 1    3    2   20 o  1   12.62    4.84    0.01    0.01    0.01    0.01    0.00    0.00   12.62    4.84       ?       ?      ?      ? 
1 1 1    3    2   21 o  1   15.64    6.58    0.02    0.01    0.02    0.01    0.00    0.00   15.64    6.58       ?       ?      ?      ? 
1 1 1    3    2   22 o  7    9.66    4.18    0.01    0.01    0.01    0.01    0.00    0.00    9.66    4.18       ?       ?      ?      ? 
1 1 1    3    2   23 o 12    5.15    2.61    0.00    0.01    0.00    0.01    0.00    0.00    5.15    2.61       ?       ?      ?      ? 
1 1 1    3    3    0 o  8  382.99   10.71    6.33    0.35    6.33    0.35    6.33    0.35  382.99   10.71  382.99   10.71   0.00   0.00 
1 1 1    3    3    1 o  7  254.99    4.94    2.79    0.11    2.79    0.11    0.00    0.00  254.99    4.94       ?       ?      ?      ? 
1 1 1    3    3    2 o  3  248.98    5.14    2.66    0.11    2.66    0.11    0.00    0.00  248.98    5.14       ?       ?      ?      ? 
1 1 1    3    3    3 o 13   90.21    2.08    0.35    0.02    0.35    0.02    0.00    0.00   90.21    2.08       ?       ?      ?      ? 
1 1 1    3    3    4 o  6  175.06    3.48    1.31    0.05    1.31    0.05    0.00    0.00  175.06    3.48       ?       ?      ?      ? 
1 1 1    3    3    5 o 13   17.36    5.14    0.01    0.01    0.01    0.01    0.00    0.00   17.36    5.14       ?       ?      ?      ? 
1 1 1    3    3    6 o  7  336.41    6.52    4.88    0.19    4.88    0.19    0.00    0.00  336.41    6.52       ?       ?      ?      ? 
1 1 1    3    3    7 o  7  188.11    3.95    1.52    0.06    1.52    0.06    0.00    0.00  188.11    3.95       ?       ?      ?      ? 
1 1 1    3    3    8 o 14  161.22    4.05    1.12    0.06    1.12    0.06    0.00    0.00  161.22    4.05       ?       ?      ?      ? 
1 1 1    3    3    9 o 10  143.41    3.32    0.88    0.04    0.88    0.04    0.00    0.00  143.41    3.32       ?       ?      ?      ? 
1 1 1    3    3   10 f  0  337.09    6.53    4.88    0.19    4.88    0.19    0.00    0.00  337.09    6.53       ?       ?      ?      ? 
1 1 1    3    3   11 o 15  132.61    4.27    0.75    0.05    0.75    0.05    0.00    0.00  132.61    4.27       ?       ?      ?      ? 
1 1 1    3    3   12 o  8  152.63    5.01    1.00    0.07    1.00    0.07    0.00    0.00  152.63    5.01       ?       ?      ?      ? 
1 1 1    3    3   13 o 12  108.86    3.84    0.51    0.04    0.51    0.04    0.00    0.00  108.86    3.84       ?       ?      ?      ? 
1 1 1    3    3   14 o 12   65.63    2.73    0.18    0.02    0.18    0.02    0.00    0.00   65.63    2.73       ?       ?      ?      ? 
1 1 1    3    3   15 o 17   55.91    2.75    0.13    0.01    0.13    0.01    0.00    0.00   55.91    2.75       ?       ?      ?      ? 
1 1 1    3    3   16 o  9   75.38    3.21    0.25    0.02    0.25    0.02    0.00    0.00   75.38    3.21       ?       ?      ?      ? 
1 1 1    3    3   17 o 11   39.72    4.03    0.07    0.01    0.07    0.01    0.00    0.00   39.72    4.03       ?       ?      ?      ? 
1 1 1    3    3   18 o  1   12.15    4.51    0.01    0.01    0.01    0.01    0.00    0.00   12.15    4.51       ?       ?      ?      ? 
1 1 1    3    3   19 o  5   23.77    6.58    0.03    0.01    0.03    0.01    0.00    0.00   23.77    6.58       ?       ?      ?      ? 
1 1 1    3    3   20 o 18   15.83    5.71    0.01    0.01    0.01    0.01    0.00    0.00   15.83    5.71       ?       ?      ?      ? 
1 1 1    3    3   21 o 18   11.90    4.90    0.01    0.01    0.01    0.01    0.00    0.00   11.90    4.90       ?       ?      ?      ? 
1 1 1    3    3   22 o  5    9.75    4.39    0.01    0.01    0.01    0.01    0.00    0.00    9.75    4.39       ?       ?      ?      ? 
1 1 1    3    3   23 o 10    4.39    2.27    0.01    0.01    0.01    0.01    0.00    0.00    4.39    2.27       ?       ?      ?      ? 
1 1 1    3    4    0 o  7   93.84    2.97    0.38    0.02    0.38    0.02    0.38    0.02   93.84    2.97   93.84    2.97   0.00   0.00 
1 1 1    3    4    1 o  5   54.18    1.80    0.13    0.01    0.13    0.01    0.00    0.00   54.18    1.80       ?       ?      ?      ? 
1 1 1    3    4    2 o  1   91.04    2.08    0.35    0.02    0.35    0.02    0.00    0.00   91.04    2.08       ?       ?      ?      ? 
1 1 1    3    4    3 o 11  108.58    2.35    0.50    0.02    0.50    0.02    0.00    0.00  108.58    2.35       ?       ?      ?      ? 
1 1 1    3    4    4 o  8  140.75    3.04    0.85    0.04    0.85    0.04    0.00    0.00  140.75    3.04       ?       ?      ?      ? 
1 1 1    3    4    5 o 16  170.71    3.68    1.25    0.05    1.25    0.05    0.00    0.00  170.71    3.68       ?       ?      ?      ? 
1 1 1    3    4    6 o 16  138.32    2.83    0.82    0.03    0.82    0.03    0.00    0.00  138.32    2.83       ?       ?      ?      ? 
1 1 1    3    4    7 o 19  104.99    2.56    0.47    0.02    0.47    0.02    0.00    0.00  104.99    2.56       ?       ?      ?      ? 
1 1 1    3    4    8 o  2  284.91    5.62    3.49    0.14    3.49    0.14    0.00    0.00  284.91    5.62       ?       ?      ?      ? 
1 1 1    3    4    9 o 19  160.73    3.87    1.11    0.05    1.11    0.05    0.00    0.00  160.73    3.87       ?       ?      ?      ? 
1 1 1    3    4   10 o  3  209.14    5.14    1.88    0.09    1.88    0.09    0.00    0.00  209.14    5.14       ?       ?      ?      ? 
1 1 1    3    4   11 o 14   73.85    2.59    0.23    0.02    0.23    0.02    0.00    0.00   73.85    2.59       ?       ?      ?      ? 
1 1 1    3    4   12 o 19  158.04    3.68    1.07    0.05    1.07    0.05    0.00    0.00  158.04    3.68       ?       ?      ?      ? 
1 1 1    3    4   13 o 17   92.74    2.93    0.37    0.02    0.37    0.02    0.00    0.00   92.74    2.93       ?       ?      ?      ? 
1 1 1    3    4   14 o 12   25.03    5.95    0.03    0.01    0.03    0.01    0.00    0.00   25.03    5.95       ?       ?      ?      ? 
1 1 1    3    4   15 o  6   43.46    3.40    0.08    0.01    0.08    0.01    0.00    0.00   43.46    3.40       ?       ?      ?      ? 
1 1 1    3    4   16 o  7   14.12    4.98    0.01    0.01    0.01    0.01    0.00    0.00   14.12    4.98       ?       ?      ?      ? 
1 1 1    3    4   17 o  7   86.03    3.62    0.33    0.03    0.33    0.03    0.00    0.00   86.03    3.62       ?       ?      ?      ? 
1 1 1    3    4   18 o  7   15.60    5.65    0.01    0.01    0.01    0.01    0.00    0.00   15.60    5.65       ?       ?      ?      ? 
1 1 1    3    4   19 o 12   13.05    4.89    0.01    0.01    0.01    0.01    0.00    0.00   13.05    4.89       ?       ?      ?      ? 
1 1 1    3    4   20 o 12   16.00    6.17    0.01    0.01    0.01    0.01    0.00    0.00   16.00    6.17       ?       ?      ?      ? 
1 1 1    3    4   21 o 15   12.40    5.17    0.01    0.01    0.01    0.01    0.00    0.00   12.40    5.17       ?       ?      ?      ? 
1 1 1    3    4   22 f  0    9.65    4.84    0.02    0.02    0.02    0.02    0.00    0.00    9.65    4.84       ?       ?      ?      ? 
1 1 1    3    4   23 o 17    3.19    1.65    0.00    0.00    0.00    0.00    0.00    0.00    3.19    1.65       ?       ?      ?      ? 
1 1 1    3    5    0 o  6   35.02    3.61    0.05    0.01    0.05    0.01    0.05    0.01   35.02    3.61   35.02    3.61   0.00   0.00 
1 1 1    3    5    1 o  1  136.83    3.22    0.80    0.04    0.80    0.04    0.00    0.00  136.83    3.22       ?       ?      ?      ? 
1 1 1    3    5    2 o 16   54.09    1.91    0.13    0.01    0.13    0.01    0.00    0.00   54.09    1.91       ?       ?      ?      ? 
1 1 1    3    5    3 o  2  109.85    2.43    0.52    0.02    0.52    0.02    0.00    0.00  109.85    2.43       ?       ?      ?      ? 
1 1 1    3    5    4 o  7  138.20    3.17    0.82    0.04    0.82    0.04    0.00    0.00  138.20    3.17       ?       ?      ?      ? 
1 1 1    3    5    5 o 10  172.67    4.09    1.28    0.06    1.28    0.06    0.00    0.00  172.67    4.09       ?       ?      ?      ? 
1 1 1    3    5    6 o  9   64.05    2.20    0.18    0.01    0.18    0.01    0.00    0.00   64.05    2.20       ?       ?      ?      ? 
1 1 1    3    5    7 o 12  229.11    5.26    2.25    0.10    2.25    0.10    0.00    0.00  229.11    5.26       ?       ?      ?      ? 
1 1 1    3    5    8 o  8  121.05    3.11    0.63    0.03    0.63    0.03    0.00    0.00  121.05    3.11       ?       ?      ?      ? 
1 1 1    3    5    9 o  5  223.67    5.16    2.15    0.10    2.15    0.10    0.00    0.00  223.67    5.16       ?       ?      ?      ? 
1 1 1    3    5   10 f  0   67.63    5.15    0.20    0.03    0.20    0.03    0.00    0.00   67.63    5.15       ?       ?      ?      ? 
1 1 1    3    5   11 o  8  140.55    3.72    0.85    0.04    0.85    0.04    0.00    0.00  140.55    3.72       ?       ?      ?      ? 
1 1 1    3    5   12 o 12  102.53    3.32    0.45    0.03    0.45    0.03    0.00    0.00  102.53    3.32       ?       ?      ?      ? 
1 1 1    3    5   13 o  7   39.36    3.49    0.07    0.01    0.07    0.01    0.00    0.00   39.36    3.49       ?       ?      ?      ? 
1 1 1    3    5   14 o 12   79.11    3.02    0.27    0.02    0.27    0.02    0.00    0.00   79.11    3.02       ?       ?      ?      ? 
1 1 1    3    5   15 o  6   66.18    3.27    0.19    0.02    0.19    0.02    0.00    0.00   66.18    3.27       ?       ?      ?      ? 
1 1 1    3    5   16 o  1   11.30    4.15    0.00    0.01    0.00    0.01    0.00    0.00   11.30    4.15       ?       ?      ?      ? 
1 1 1    3    5   17 o  8   14.11    5.04    0.01    0.01    0.01    0.01    0.00    0.00   14.11    5.04       ?       ?      ?      ? 
1 1 1    3    5   18 f  0   30.05    5.74    0.04    0.01    0.04    0.01    0.00    0.00   30.05    5.74       ?       ?      ?      ? 
1 1 1    3    5   19 o  6   25.00    6.84    0.04    0.02    0.04    0.02    0.00    0.00   25.00    6.84       ?       ?      ?      ? 
1 1 1    3    5   20 o  3   22.81    7.52    0.04    0.02    0.04    0.02    0.00    0.00   22.81    7.52       ?       ?      ?      ? 
1 1 1    3    5   21 o  9   10.52    4.37    0.01    0.01    0.01    0.01    0.00    0.00   10.52    4.37       ?       ?      ?      ? 
1 1 1    3    5   22 o  4    7.46    3.57    0.01    0.01    0.01    0.01    0.00    0.00    7.46    3.57       ?       ?      ?      ? 
1 1 1    3    5   23 o 17    2.29    1.19    0.00    0.00    0.00    0.00    0.00    0.00    2.29    1.19       ?       ?      ?      ? 
1 1 1    3    6    0 o 13   61.91    2.93    0.17    0.02    0.17    0.02    0.17    0.02   61.91    2.93   61.91    2.93   0.00   0.00 
1 1 1    3    6    1 o 11  145.13    2.89    0.90    0.04    0.90    0.04    0.00    0.00  145.13    2.89       ?       ?      ?      ? 
1 1 1    3    6    2 o 12   89.81    2.29    0.35    0.02    0.35    0.02    0.00    0.00   89.81    2.29       ?       ?      ?      ? 
1 1 1    3    6    3 o 13  199.49    4.46    1.71    0.08    1.71    0.08    0.00    0.00  199.49    4.46       ?       ?      ?      ? 
1 1 1    3    6    4 o  5  150.13    3.30    0.97    0.04    0.97    0.04    0.00    0.00  150.13    3.30       ?       ?      ?      ? 
1 1 1    3    6    5 o 11  104.65    2.44    0.47    0.02    0.47    0.02    0.00    0.00  104.65    2.44       ?       ?      ?      ? 
1 1 1    3    6    6 o  1   40.56    2.74    0.07    0.01    0.07    0.01    0.00    0.00   40.56    2.74       ?       ?      ?      ? 
1 1 1    3    6    7 o 11  261.56    5.10    2.93    0.11    2.93    0.11    0.00    0.00  261.56    5.10       ?       ?      ?      ? 
1 1 1    3    6    8 o 13  205.37    5.06    1.81    0.09    1.81    0.09    0.00    0.00  205.37    5.06       ?       ?      ?      ? 
1 1 1    3    6    9 o 11  288.13    6.12    3.57    0.15    3.57    0.15    0.00    0.00  288.13    6.12       ?       ?      ?      ? 
1 1 1    3    6   10 o 14   42.46    3.06    0.08    0.01    0.08    0.01    0.00    0.00   42.46    3.06       ?       ?      ?      ? 
1 1 1    3    6   11 o  5  138.18    3.59    0.82    0.04    0.82    0.04    0.00    0.00  138.18    3.59       ?       ?      ?      ? 
1 1 1    3    6   12 o  1  164.07    4.80    1.16    0.07    1.16    0.07    0.00    0.00  164.07    4.80       ?       ?      ?      ? 
1 1 1    3    6   13 o  8   45.29    2.63    0.09    0.01    0.09    0.01    0.00    0.00   45.29    2.63       ?       ?      ?      ? 
1 1 1    3    6   14 o 11   16.63    5.41    0.01    0.01    0.01    0.01    0.00    0.00   16.63    5.41       ?       ?      ?      ? 
1 1 1    3    6   15 o 17   63.86    3.16    0.18    0.02    0.18    0.02    0.00    0.00   63.86    3.16       ?       ?      ?      ? 
1 1 1    3    6   16 o  8   21.87    6.46    0.02    0.01    0.02    0.01    0.00    0.00   21.87    6.46       ?       ?      ?      ? 
1 1 1    3    6   17 o 11   23.45    5.73    0.03    0.01    0.03    0.01    0.00    0.00   23.45    5.73       ?       ?      ?      ? 
1 1 1    3    6   18 o 19   24.16    6.53    0.03    0.01    0.03    0.01    0.00    0.00   24.16    6.53       ?       ?      ?      ? 
1 1 1    3    6   19 o 14   17.52    6.89    0.02    0.02    0.02    0.02    0.00    0.00   17.52    6.89       ?       ?      ?      ? 
1 1 1    3    6   20 o  6   10.39    4.13    0.00    0.01    0.00    0.01    0.00    0.00   10.39    4.13       ?       ?      ?      ? 
1 1 1    3    6   21 o 13   10.64    4.81    0.01    0.01    0.01    0.01    0.00    0.00   10.64    4.81       ?       ?      ?      ? 
1 1 1    3    6   22 o 11    5.26    2.68    0.01    0.01    0.01    0.01    0.00    0.00    5.26    2.68       ?       ?      ?      ? 
1 1 1    3    7    0 o 10   89.92    4.01    0.35    0.03    0.35    0.03    0.35    0.03   89.92    4.01   89.92    4.01   0.00   0.00 
1 1 1    3    7    1 o 18  173.38    3.61    1.29    0.05    1.29    0.05    0.00    0.00  173.38    3.61       ?       ?      ?      ? 
1 1 1    3    7    2 o 15  130.25    2.87    0.73    0.03    0.73    0.03    0.00    0.00  130.25    2.87       ?       ?      ?      ? 
1 1 1    3    7    3 o 12   83.53    2.16    0.30    0.02    0.30    0.02    0.00    0.00   83.53    2.16       ?       ?      ?      ? 
1 1 1    3    7    4 o 11  120.16    2.94    0.62    0.03    0.62    0.03    0.00    0.00  120.16    2.94       ?       ?      ?      ? 
1 1 1    3    7    5 o  7  277.13    6.07    3.30    0.14    3.30    0.14    0.00    0.00  277.13    6.07       ?       ?      ?      ? 
1 1 1    3    7    6 o  6  235.45    5.22    2.38    0.11    2.38    0.11    0.00    0.00  235.45    5.22       ?       ?      ?      ? 
1 1 1    3    7    7 o  5  176.30    4.01    1.33    0.06    1.33    0.06    0.00    0.00  176.30    4.01       ?       ?      ?      ? 
1 1 1    3    7    8 o  3  131.05    3.15    0.74    0.04    0.74    0.04    0.00    0.00  131.05    3.15       ?       ?      ?      ? 
1 1 1    3    7    9 o 13  270.91    6.15    3.16    0.14    3.16    0.14    0.00    0.00  270.91    6.15       ?       ?      ?      ? 
1 1 1    3    7   10 o  3  161.54    3.84    1.12    0.05    1.12    0.05    0.00    0.00  161.54    3.84       ?       ?      ?      ? 
1 1 1    3    7   11 o 12  151.95    4.44    0.99    0.06    0.99    0.06    0.00    0.00  151.95    4.44       ?       ?      ?      ? 
1 1 1    3    7   12 o 18   76.55    2.90    0.25    0.02    0.25    0.02    0.00    0.00   76.55    2.90       ?       ?      ?      ? 
1 1 1    3    7   13 o  3  158.02    4.69    1.08    0.06    1.08    0.06    0.00    0.00  158.02    4.69       ?       ?      ?      ? 
1 1 1    3    7   14 o 15   29.33    4.78    0.04    0.01    0.04    0.01    0.00    0.00   29.33    4.78       ?       ?      ?      ? 
1 1 1    3    7   15 o  2   12.92    4.67    0.01    0.01    0.01    0.01    0.00    0.00   12.92    4.67       ?       ?      ?      ? 
1 1 1    3    7   16 o  8   41.71    3.74    0.08    0.01    0.08    0.01    0.00    0.00   41.71    3.74       ?       ?      ?      ? 
1 1 1    3    7   17 o  9   23.80    5.56    0.03    0.01    0.03    0.01    0.00    0.00   23.80    5.56       ?       ?      ?      ? 
1 1 1    3    7   18 f  0   28.11    5.80    0.04    0.01    0.04    0.01    0.00    0.00   28.11    5.80       ?       ?      ?      ? 
1 1 1    3    7   19 o  8   14.60    5.91    0.01    0.01    0.01    0.01    0.00    0.00   14.60    5.91       ?       ?      ?      ? 
1 1 1    3    7   20 o 13   11.77    4.95    0.01    0.01    0.01    0.01    0.00    0.00   11.77    4.95       ?       ?      ?      ? 
1 1 1    3    7   21 o 17    9.22    4.50    0.01    0.01    0.01    0.01    0.00    0.00    9.22    4.50       ?       ?      ?      ? 
1 1 1    3    7   22 o 14    3.09    1.61    0.00    0.01    0.00    0.01    0.00    0.00    3.09    1.61       ?       ?      ?      ? 
1 1 1    3    8    0 o 13   93.51    3.79    0.38    0.03    0.38    0.03    0.38    0.03   93.51    3.79   93.51    3.79  -0.00   0.00 
1 1 1    3    8    1 o  9  148.71    3.92    0.95    0.05    0.95    0.05    0.00    0.00  148.71    3.92       ?       ?      ?      ? 
1 1 1    3    8    2 o 12  165.94    3.76    1.18    0.05    1.18    0.05    0.00    0.00  165.94    3.76       ?       ?      ?      ? 
1 1 1    3    8    3 o 17  250.37    5.57    2.69    0.12    2.69    0.12    0.00    0.00  250.37    5.57       ?       ?      ?      ? 
1 1 1    3    8    4 o 16  111.94    2.91    0.54    0.03    0.54    0.03    0.00    0.00  111.94    2.91       ?       ?      ?      ? 
1 1 1    3    8    5 o 19  173.25    4.02    1.29    0.06    1.29    0.06    0.00    0.00  173.25    4.02       ?       ?      ?      ? 
1 1 1    3    8    6 o 17  159.59    4.05    1.09    0.06    1.09    0.06    0.00    0.00  159.59    4.05       ?       ?      ?      ? 
1 1 1    3    8    7 o 10  182.51    4.23    1.43    0.07    1.43    0.07    0.00    0.00  182.51    4.23       ?       ?      ?      ? 
1 1 1    3    8    8 o  3  123.51    3.01    0.65    0.03    0.65    0.03    0.00    0.00  123.51    3.01       ?       ?      ?      ? 
1 1 1    3    8    9 o  4   47.59    2.56    0.10    0.01    0.10    0.01    0.00    0.00   47.59    2.56       ?       ?      ?      ? 
1 1 1    3    8   10 o  6   93.22    2.88    0.37    0.02    0.37    0.02    0.00    0.00   93.22    2.88       ?       ?      ?      ? 
1 1 1    3    8   11 o 15   41.60    4.12    0.08    0.01    0.08    0.01    0.00    0.00   41.60    4.12       ?       ?      ?      ? 
1 1 1    3    8   12 o  4   12.53    4.54    0.01    0.01    0.01    0.01    0.00    0.00   12.53    4.54       ?       ?      ?      ? 
1 1 1    3    8   13 o  5   80.56    3.15    0.28    0.02    0.28    0.02    0.00    0.00   80.56    3.15       ?       ?      ?      ? 
1 1 1    3    8   14 o 15  114.93    3.97    0.58    0.04    0.58    0.04    0.00    0.00  114.93    3.97       ?       ?      ?      ? 
1 1 1    3    8   15 o  5   23.43    6.18    0.03    0.01    0.03    0.01    0.00    0.00   23.43    6.18       ?       ?      ?      ? 
1 1 1    3    8   16 o 10   14.68    5.21    0.01    0.01    0.01    0.01    0.00    0.00   14.68    5.21       ?       ?      ?      ? 
1 1 1    3    8   17 o 16   33.74    4.57    0.05    0.01    0.05    0.01    0.00    0.00   33.74    4.57       ?       ?      ?      ? 
1 1 1    3    8   18 o 15   13.53    5.12    0.01    0.01    0.01    0.01    0.00    0.00   13.53    5.12       ?       ?      ?      ? 
1 1 1    3    8   19 o 10   13.97    5.83    0.01    0.01    0.01    0.01    0.00    0.00   13.97    5.83       ?       ?      ?      ? 
1 1 1    3    8   20 o  3   11.48    5.35    0.01    0.01    0.01    0.01    0.00    0.00   11.48    5.35       ?       ?      ?      ? 
1 1 1    3    8   21 o 11    5.92    3.00    0.01    0.01    0.01    0.01    0.00    0.00    5.92    3.00       ?       ?      ?      ? 
1 1 1    3    9    0 o  3  365.28   10.25    5.75    0.32    5.75    0.32    5.75    0.32  365.28   10.25  365.28   10.25   0.00   0.00 
1 1 1    3    9    1 f  0  105.60    3.91    0.48    0.04    0.48    0.04    0.00    0.00  105.60    3.91       ?       ?      ?      ? 
1 1 1    3    9    2 o 12   60.62    2.54    0.16    0.01    0.16    0.01    0.00    0.00   60.62    2.54       ?       ?      ?      ? 
1 1 1    3    9    3 o  8   26.17    4.47    0.03    0.01    0.03    0.01    0.00    0.00   26.17    4.47       ?       ?      ?      ? 
1 1 1    3    9    4 o  9  245.20    5.08    2.58    0.11    2.58    0.11    0.00    0.00  245.20    5.08       ?       ?      ?      ? 
1 1 1    3    9    5 o 12   50.04    2.21    0.11    0.01    0.11    0.01    0.00    0.00   50.04    2.21       ?       ?      ?      ? 
1 1 1    3    9    6 o  6   47.29    2.89    0.10    0.01    0.10    0.01    0.00    0.00   47.29    2.89       ?       ?      ?      ? 
1 1 1    3    9    7 o  5   80.65    2.81    0.28    0.02    0.28    0.02    0.00    0.00   80.65    2.81       ?       ?      ?      ? 
1 1 1    3    9    8 o 12  151.99    3.87    0.99    0.05    0.99    0.05    0.00    0.00  151.99    3.87       ?       ?      ?      ? 
1 1 1    3    9    9 f  0  147.97    4.51    0.94    0.06    0.94    0.06    0.00    0.00  147.97    4.51       ?       ?      ?      ? 
1 1 1    3    9   10 o  3   33.83    3.56    0.05    0.01    0.05    0.01    0.00    0.00   33.83    3.56       ?       ?      ?      ? 
1 1 1    3    9   11 o 12   12.90    4.56    0.01    0.01    0.01    0.01    0.00    0.00   12.90    4.56       ?       ?      ?      ? 
1 1 1    3    9   12 o 11   80.03    3.18    0.28    0.02    0.28    0.02    0.00    0.00   80.03    3.18       ?       ?      ?      ? 
1 1 1    3    9   13 o  3   93.33    3.52    0.38    0.03    0.38    0.03    0.00    0.00   93.33    3.52       ?       ?      ?      ? 
1 1 1    3    9   14 o  4   22.40    6.05    0.02    0.01    0.02    0.01    0.00    0.00   22.40    6.05       ?       ?      ?      ? 
1 1 1    3    9   15 o  7   55.03    3.40    0.13    0.02    0.13    0.02    0.00    0.00   55.03    3.40       ?       ?      ?      ? 
1 1 1    3    9   16 o  3   49.04    3.76    0.11    0.02    0.11    0.02    0.00    0.00   49.04    3.76       ?       ?      ?      ? 
1 1 1    3    9   17 o  9   17.05    6.00    0.01    0.01    0.01    0.01    0.00    0.00   17.05    6.00       ?       ?      ?      ? 
1 1 1    3    9   18 o  2   10.60    4.11    0.00    0.01    0.00    0.01    0.00    0.00   10.60    4.11       ?       ?      ?      ? 
1 1 1    3    9   19 f  0   14.01    6.56    0.02    0.02    0.02    0.02    0.00    0.00   14.01    6.56       ?       ?      ?      ? 
1 1 1    3    9   20 o 18    8.37    3.90    0.01    0.01    0.01    0.01    0.00    0.00    8.37    3.90       ?       ?      ?      ? 
1 1 1    3    9   21 o 14    2.98    1.55    0.00    0.00    0.00    0.00    0.00    0.00    2.98    1.55       ?       ?      ?      ? 
1 1 1    3   10    0 o  1    7.49    4.43    0.00    0.00    0.00    0.00    0.00    0.00    7.49    4.43    7.49    4.43  -0.00   0.00 
1 1 1    3   10    1 o  3  161.48    3.78    1.12    0.05    1.12    0.05    0.00    0.00  161.48    3.78       ?       ?      ?      ? 
1 1 1    3   10    2 o 18   59.63    2.56    0.15    0.01    0.15    0.01    0.00    0.00   59.63    2.56       ?       ?      ?      ? 
1 1 1    3   10    3 o 10  362.89    8.71    5.69    0.27    5.69    0.27    0.00    0.00  362.89    8.71       ?       ?      ?      ? 
1 1 1    3   10    4 o 14  113.08    3.36    0.55    0.03    0.55    0.03    0.00    0.00  113.08    3.36       ?       ?      ?      ? 
1 1 1    3   10    5 o 17   98.24    2.88    0.41    0.02    0.41    0.02    0.00    0.00   98.24    2.88       ?       ?      ?      ? 
1 1 1    3   10    6 o  1   93.97    2.84    0.38    0.02    0.38    0.02    0.00    0.00   93.97    2.84       ?       ?      ?      ? 
1 1 1    3   10    7 o  3  140.32    4.15    0.85    0.05    0.85    0.05    0.00    0.00  140.32    4.15       ?       ?      ?      ? 
1 1 1    3   10    8 o 17  103.80    3.12    0.46    0.03    0.46    0.03    0.00    0.00  103.80    3.12       ?       ?      ?      ? 
1 1 1    3   10    9 o  2  127.49    3.61    0.70    0.04    0.70    0.04    0.00    0.00  127.49    3.61       ?       ?      ?      ? 
1 1 1    3   10   10 o 15   59.90    2.85    0.15    0.01    0.15    0.01    0.00    0.00   59.90    2.85       ?       ?      ?      ? 
1 1 1    3   10   11 o 10   97.92    3.38    0.41    0.03    0.41    0.03    0.00    0.00   97.92    3.38       ?       ?      ?      ? 
1 1 1    3   10   12 o 13   14.34    4.95    0.01    0.01    0.01    0.01    0.00    0.00   14.34    4.95       ?       ?      ?      ? 
1 1 1    3   10   13 o 16   67.63    3.35    0.20    0.02    0.20    0.02    0.00    0.00   67.63    3.35       ?       ?      ?      ? 
1 1 1    3   10   14 o  9   32.81    4.84    0.05    0.01    0.05    0.01    0.00    0.00   32.81    4.84       ?       ?      ?      ? 
1 1 1    3   10   15 o  6   48.40    4.09    0.11    0.02    0.11    0.02    0.00    0.00   48.40    4.09       ?       ?      ?      ? 
1 1 1    3   10   16 o 14   13.22    4.96    0.01    0.01    0.01    0.01    0.00    0.00   13.22    4.96       ?       ?      ?      ? 
1 1 1    3   10   17 o  8   16.14    6.46    0.01    0.01    0.01    0.01    0.00    0.00   16.14    6.46       ?       ?      ?      ? 
1 1 1    3   10   18 o 10   11.39    4.64    0.01    0.01    0.01    0.01    0.00    0.00   11.39    4.64       ?       ?      ?      ? 
1 1 1    3   10   19 o  8    8.55    3.64    0.00    0.00    0.00    0.00    0.00    0.00    8.55    3.64       ?       ?      ?      ? 
1 1 1    3   10   20 o 14    4.77    2.46    0.01    0.01    0.01    0.01    0.00    0.00    4.77    2.46       ?       ?      ?      ? 
1 1 1    3   11    0 o  5   74.90    4.09    0.24    0.03    0.24    0.03    0.24    0.03   74.90    4.09   74.90    4.09   0.00   0.00 
1 1 1    3   11    1 o 11  299.25    6.26    3.86    0.16    3.86    0.16    0.00    0.00  299.25    6.26       ?       ?      ?      ? 
1 1 1    3   11    2 o  7   60.98    2.82    0.16    0.01    0.16    0.01    0.00    0.00   60.98    2.82       ?       ?      ?      ? 
1 1 1    3   11    3 o  2   42.77    2.59    0.08    0.01    0.08    0.01    0.00    0.00   42.77    2.59       ?       ?      ?      ? 
1 1 1    3   11    4 o  2   77.69    2.75    0.26    0.02    0.26    0.02    0.00    0.00   77.69    2.75       ?       ?      ?      ? 
1 1 1    3   11    5 o  7   32.46    3.48    0.05    0.01    0.05    0.01    0.00    0.00   32.46    3.48       ?       ?      ?      ? 
1 1 1    3   11    6 o  6   29.55    4.53    0.04    0.01    0.04    0.01    0.00    0.00   29.55    4.53       ?       ?      ?      ? 
1 1 1    3   11    7 o  9  109.67    3.22    0.52    0.03    0.52    0.03    0.00    0.00  109.67    3.22       ?       ?      ?      ? 
1 1 1    3   11    8 o 16   96.54    4.81    0.40    0.04    0.40    0.04    0.00    0.00   96.54    4.81       ?       ?      ?      ? 
1 1 1    3   11    9 o 19   33.37    3.53    0.05    0.01    0.05    0.01    0.00    0.00   33.37    3.53       ?       ?      ?      ? 
1 1 1    3   11   10 o 12   41.81    3.17    0.08    0.01    0.08    0.01    0.00    0.00   41.81    3.17       ?       ?      ?      ? 
1 1 1    3   11   11 o 19  111.54    3.80    0.54    0.04    0.54    0.04    0.00    0.00  111.54    3.80       ?       ?      ?      ? 
1 1 1    3   11   12 o  8   14.32    5.11    0.01    0.01    0.01    0.01    0.00    0.00   14.32    5.11       ?       ?      ?      ? 
1 1 1    3   11   13 o 12   55.88    3.93    0.14    0.02    0.14    0.02    0.00    0.00   55.88    3.93       ?       ?      ?      ? 
1 1 1    3   11   14 o 10   23.07    6.38    0.03    0.01    0.03    0.01    0.00    0.00   23.07    6.38       ?       ?      ?      ? 
1 1 1    3   11   15 o 19    9.92    3.73    0.00    0.00    0.00    0.00    0.00    0.00    9.92    3.73       ?       ?      ?      ? 
1 1 1    3   11   16 f  0   17.34    6.57    0.02    0.01    0.02    0.01    0.00    0.00   17.34    6.57       ?       ?      ?      ? 
1 1 1    3   11   17 o 19   15.19    6.39    0.02    0.01    0.02    0.01    0.00    0.00   15.19    6.39       ?       ?      ?      ? 
1 1 1    3   11   18 o  6   11.63    5.33    0.01    0.01    0.01    0.01    0.00    0.00   11.63    5.33       ?       ?      ?      ? 
1 1 1    3   11   19 o  9    6.16    3.12    0.01    0.01    0.01    0.01    0.00    0.00    6.16    3.12       ?       ?      ?      ? 
1 1 1    3   12    0 o 16  140.81    5.26    0.85    0.06    0.85    0.06    0.85    0.06  140.81    5.26  140.81    5.26   0.00   0.00 
1 1 1    3   12    1 o 17   52.14    2.48    0.12    0.01    0.12    0.01    0.00    0.00   52.14    2.48       ?       ?      ?      ? 
1 1 1    3   12    2 o  9   26.94    4.31    0.03    0.01    0.03    0.01    0.00    0.00   26.94    4.31       ?       ?      ?      ? 
1 1 1    3   12    3 o 14   64.67    2.51    0.18    0.01    0.18    0.01    0.00    0.00   64.67    2.51       ?       ?      ?      ? 
1 1 1    3   12    4 o  9   48.62    2.63    0.10    0.01    0.10    0.01    0.00    0.00   48.62    2.63       ?       ?      ?      ? 
1 1 1    3   12    5 o 13  103.90    3.13    0.46    0.03    0.46    0.03    0.00    0.00  103.90    3.13       ?       ?      ?      ? 
1 1 1    3   12    6 o  2   39.47    2.98    0.07    0.01    0.07    0.01    0.00    0.00   39.47    2.98       ?       ?      ?      ? 
1 1 1    3   12    7 o  3   79.55    2.87    0.27    0.02    0.27    0.02    0.00    0.00   79.55    2.87       ?       ?      ?      ? 
1 1 1    3   12    8 o  2   35.01    3.77    0.05    0.01    0.05    0.01    0.00    0.00   35.01    3.77       ?       ?      ?      ? 
1 1 1    3   12    9 o  1   30.09    4.21    0.04    0.01    0.04    0.01    0.00    0.00   30.09    4.21       ?       ?      ?      ? 
1 1 1    3   12   10 o  3   50.80    3.52    0.11    0.02    0.11    0.02    0.00    0.00   50.80    3.52       ?       ?      ?      ? 
1 1 1    3   12   11 f  0   15.19    5.25    0.01    0.01    0.01    0.01    0.00    0.00   15.19    5.25       ?       ?      ?      ? 
1 1 1    3   12   12 o  8   49.49    4.63    0.11    0.02    0.11    0.02    0.00    0.00   49.49    4.63       ?       ?      ?      ? 
1 1 1    3   12   13 o  3   29.49    4.31    0.04    0.01    0.04    0.01    0.00    0.00   29.49    4.31       ?       ?      ?      ? 
1 1 1    3   12   14 o  6   17.07    6.08    0.01    0.01    0.01    0.01    0.00    0.00   17.07    6.08       ?       ?      ?      ? 
1 1 1    3   12   15 o 16   18.07    6.67    0.02    0.01    0.02    0.01    0.00    0.00   18.07    6.67       ?       ?      ?      ? 
1 1 1    3   12   16 o 13   12.40    5.01    0.01    0.01    0.01    0.01    0.00    0.00   12.40    5.01       ?       ?      ?      ? 
1 1 1    3   12   17 o  7   13.52    6.38    0.02    0.02    0.02    0.02    0.00    0.00   13.52    6.38       ?       ?      ?      ? 
1 1 1    3   12   18 o 10    6.93    3.36    0.01    0.01    0.01    0.01    0.00    0.00    6.93    3.36       ?       ?      ?      ? 
1 1 1    3   13    0 o 15   20.95    9.59    0.03    0.02    0.03    0.02    0.03    0.02   20.95    9.59   20.95    9.59  -0.00   0.00 
1 1 1    3   13    1 o 13   47.20    2.63    0.10    0.01    0.10    0.01    0.00    0.00   47.20    2.63       ?       ?      ?      ? 
1 1 1    3   13    2 o 10   58.44    2.53    0.15    0.01    0.15    0.01    0.00    0.00   58.44    2.53       ?       ?      ?      ? 
1 1 1    3   13    3 o 18   75.69    2.94    0.25    0.02    0.25    0.02    0.00    0.00   75.69    2.94       ?       ?      ?      ? 
1 1 1    3   13    4 o  1  108.28    3.43    0.51    0.03    0.51    0.03    0.00    0.00  108.28    3.43       ?       ?      ?      ? 
1 1 1    3   13    5 o 19  121.97    3.94    0.64    0.04    0.64    0.04    0.00    0.00  121.97    3.94       ?       ?      ?      ? 
1 1 1    3   13    6 o 13   51.28    2.64    0.11    0.01    0.11    0.01    0.00    0.00   51.28    2.64       ?       ?      ?      ? 
1 1 1    3   13    7 o 17   51.24    2.93    0.11    0.01    0.11    0.01    0.00    0.00   51.24    2.93       ?       ?      ?      ? 
1 1 1    3   13    8 o  3   32.25    4.17    0.05    0.01    0.05    0.01    0.00    0.00   32.25    4.17       ?       ?      ?      ? 
1 1 1    3   13    9 o  1   55.39    3.11    0.13    0.01    0.13    0.01    0.00    0.00   55.39    3.11       ?       ?      ?      ? 
1 1 1    3   13   10 o 11   11.52    4.24    0.00    0.01    0.00    0.01    0.00    0.00   11.52    4.24       ?       ?      ?      ? 
1 1 1    3   13   11 o 10   14.12    5.05    0.01    0.01    0.01    0.01    0.00    0.00   14.12    5.05       ?       ?      ?      ? 
1 1 1    3   13   12 o  5   30.71    5.16    0.05    0.01    0.05    0.01    0.00    0.00   30.71    5.16       ?       ?      ?      ? 
1 1 1    3   13   13 o 12   16.82    5.99    0.01    0.01    0.01    0.01    0.00    0.00   16.82    5.99       ?       ?      ?      ? 
1 1 1    3   13   14 o 17   26.57    8.56    0.05    0.02    0.05    0.02    0.00    0.00   26.57    8.56       ?       ?      ?      ? 
1 1 1    3   13   15 o  6   15.43    6.61    0.02    0.02    0.02    0.02    0.00    0.00   15.43    6.61       ?       ?      ?      ? 
1 1 1    3   13   16 o 11   12.29    5.48    0.01    0.01    0.01    0.01    0.00    0.00   12.29    5.48       ?       ?      ?      ? 
1 1 1    3   13   17 o  7    6.84    3.26    0.00    0.01    0.00    0.01    0.00    0.00    6.84    3.26       ?       ?      ?      ? 
1 1 1    3   13   18 f  0    2.70    1.40    0.00    0.00    0.00    0.00    0.00    0.00    2.70    1.40       ?       ?      ?      ? 
1 1 1    3   14    0 o 16  141.65    5.89    0.87    0.07    0.87    0.07    0.87    0.07  141.65    5.89  141.65    5.89   0.00   0.00 
1 1 1    3   14    1 o 14   90.19    3.04    0.35    0.02    0.35    0.02    0.00    0.00   90.19    3.04       ?       ?      ?      ? 
1 1 1    3   14    2 o 16   50.28    2.81    0.11    0.01    0.11    0.01    0.00    0.00   50.28    2.81       ?       ?      ?      ? 
1 1 1    3   14    3 f  0   13.03    4.64    0.01    0.01    0.01    0.01    0.00    0.00   13.03    4.64       ?       ?      ?      ? 
1 1 1    3   14    4 o  1   45.38    2.79    0.09    0.01    0.09    0.01    0.00    0.00   45.38    2.79       ?       ?      ?      ? 
1 1 1    3   14    5 o 12   24.77    4.78    0.03    0.01    0.03    0.01    0.00    0.00   24.77    4.78       ?       ?      ?      ? 
1 1 1    3   14    6 o  8   41.08    3.20    0.07    0.01    0.07    0.01    0.00    0.00   41.08    3.20       ?       ?      ?      ? 
1 1 1    3   14    7 o 16   65.73    2.87    0.19    0.02    0.19    0.02    0.00    0.00   65.73    2.87       ?       ?      ?      ? 
1 1 1    3   14    8 o  5   38.84    3.37    0.07    0.01    0.07    0.01    0.00    0.00   38.84    3.37       ?       ?      ?      ? 
1 1 1    3   14    9 o 11   12.87    4.69    0.01    0.01    0.01    0.01    0.00    0.00   12.87    4.69       ?       ?      ?      ? 
1 1 1    3   14   10 o  2   39.51    3.47    0.07    0.01    0.07    0.01    0.00    0.00   39.51    3.47       ?       ?      ?      ? 
1 1 1    3   14   11 o 18   17.23    6.21    0.01    0.01    0.01    0.01    0.00    0.00   17.23    6.21       ?       ?      ?      ? 
1 1 1    3   14   12 o 19   16.30    6.19    0.01    0.01    0.01    0.01    0.00    0.00   16.30    6.19       ?       ?      ?      ? 
1 1 1    3   14   13 o 10   15.34    6.07    0.01    0.01    0.01    0.01    0.00    0.00   15.34    6.07       ?       ?      ?      ? 
1 1 1    3   14   14 o  6   14.27    6.12    0.01    0.01    0.01    0.01    0.00    0.00   14.27    6.12       ?       ?      ?      ? 
1 1 1    3   14   15 o  3   10.58    4.67    0.01    0.01    0.01    0.01    0.00    0.00   10.58    4.67       ?       ?      ?      ? 
1 1 1    3   14   16 o 11    6.35    3.18    0.01    0.01    0.01    0.01    0.00    0.00    6.35    3.18       ?       ?      ?      ? 
1 1 1    3   15    0 o 19   49.32    4.42    0.11    0.02    0.11    0.02    0.11    0.02   49.32    4.42   49.32    4.42  -0.00   0.00 
1 1 1    3   15    1 o 13   57.92    3.10    0.15    0.02    0.15    0.02    0.00    0.00   57.92    3.10       ?       ?      ?      ? 
1 1 1    3   15    2 o 18   42.23    3.63    0.08    0.01    0.08    0.01    0.00    0.00   42.23    3.63       ?       ?      ?      ? 
1 1 1    3   15    3 o  3   62.43    3.23    0.17    0.02    0.17    0.02    0.00    0.00   62.43    3.23       ?       ?      ?      ? 
1 1 1    3   15    4 o 10   51.62    2.88    0.12    0.01    0.12    0.01    0.00    0.00   51.62    2.88       ?       ?      ?      ? 
1 1 1    3   15    5 o 13   21.59    5.39    0.02    0.01    0.02    0.01    0.00    0.00   21.59    5.39       ?       ?      ?      ? 
1 1 1    3   15    6 o  4   26.47    4.73    0.03    0.01    0.03    0.01    0.00    0.00   26.47    4.73       ?       ?      ?      ? 
1 1 1    3   15    7 o 14   11.74    4.31    0.01    0.01    0.01    0.01    0.00    0.00   11.74    4.31       ?       ?      ?      ? 
1 1 1    3   15    8 o 10   34.25    3.38    0.05    0.01    0.05    0.01    0.00    0.00   34.25    3.38       ?       ?      ?      ? 
1 1 1    3   15    9 o 16   12.37    4.56    0.01    0.01    0.01    0.01    0.00    0.00   12.37    4.56       ?       ?      ?      ? 
1 1 1    3   15   10 o  9   14.52    5.44    0.01    0.01    0.01    0.01    0.00    0.00   14.52    5.44       ?       ?      ?      ? 
1 1 1    3   15   11 o  3   26.19    8.46    0.05    0.02    0.05    0.02    0.00    0.00   26.19    8.46       ?       ?      ?      ? 
1 1 1    3   15   12 o 19   12.97    5.27    0.01    0.01    0.01    0.01    0.00    0.00   12.97    5.27       ?       ?      ?      ? 
1 1 1    3   15   13 o  9   11.12    4.57    0.01    0.01    0.01    0.01    0.00    0.00   11.12    4.57       ?       ?      ?      ? 
1 1 1    3   15   14 o 19    9.74    4.58    0.01    0.01    0.01    0.01    0.00    0.00    9.74    4.58       ?       ?      ?      ? 
1 1 1    3   15   15 o  2    5.07    2.59    0.01    0.01    0.01    0.01    0.00    0.00    5.07    2.59       ?       ?      ?      ? 
1 1 1    3   16    0 o 19   88.77    5.87    0.35    0.04    0.35    0.04    0.35    0.04   88.77    5.87   88.77    5.87   0.00   0.00 
1 1 1    3   16    1 o 11   14.96    5.35    0.01    0.01    0.01    0.01    0.00    0.00   14.96    5.35       ?       ?      ?      ? 
1 1 1    3   16    2 o 18   65.39    3.44    0.19    0.02    0.19    0.02    0.00    0.00   65.39    3.44       ?       ?      ?      ? 
1 1 1    3   16    3 o  6   32.04    4.90    0.05    0.01    0.05    0.01    0.00    0.00   32.04    4.90       ?       ?      ?      ? 
1 1 1    3   16    4 o 10   11.73    4.29    0.01    0.01    0.01    0.01    0.00    0.00   11.73    4.29       ?       ?      ?      ? 
1 1 1    3   16    5 o  5   39.00    4.36    0.07    0.01    0.07    0.01    0.00    0.00   39.00    4.36       ?       ?      ?      ? 
1 1 1    3   16    6 o  8   17.45    6.09    0.01    0.01    0.01    0.01    0.00    0.00   17.45    6.09       ?       ?      ?      ? 
1 1 1    3   16    7 o 11   16.77    6.00    0.01    0.01    0.01    0.01    0.00    0.00   16.77    6.00       ?       ?      ?      ? 
1 1 1    3   16    8 o  5   11.42    4.30    0.01    0.01    0.01    0.01    0.00    0.00   11.42    4.30       ?       ?      ?      ? 
1 1 1    3   16    9 o  5   15.12    5.81    0.01    0.01    0.01    0.01    0.00    0.00   15.12    5.81       ?       ?      ?      ? 
1 1 1    3   16   10 o 19   19.36    7.75    0.03    0.02    0.03    0.02    0.00    0.00   19.36    7.75       ?       ?      ?      ? 
1 1 1    3   16   11 o 10   13.91    6.13    0.01    0.01    0.01    0.01    0.00    0.00   13.91    6.13       ?       ?      ?      ? 
1 1 1    3   16   12 o  5   12.31    5.89    0.02    0.02    0.02    0.02    0.00    0.00   12.31    5.89       ?       ?      ?      ? 
1 1 1    3   16   13 o  3    6.81    3.21    0.00    0.00    0.00    0.00    0.00    0.00    6.81    3.21       ?       ?      ?      ? 
1 1 1    3   16   14 o 14    3.18    1.65    0.00    0.01    0.00    0.01    0.00    0.00    3.18    1.65       ?       ?      ?      ? 
1 1 1    3   17    0 o 11   10.51    6.29    0.01    0.01    0.01    0.01    0.01    0.01   10.51    6.29   10.51    6.29  -0.00   0.00 
1 1 1    3   17    1 o 10   42.85    4.69    0.09    0.02    0.09    0.02    0.00    0.00   42.85    4.69       ?       ?      ?      ? 
1 1 1    3   17    2 o  5   31.68    5.37    0.05    0.01    0.05    0.01    0.00    0.00   31.68    5.37       ?       ?      ?      ? 
1 1 1    3   17    3 o  1   43.07    4.66    0.09    0.02    0.09    0.02    0.00    0.00   43.07    4.66       ?       ?      ?      ? 
1 1 1    3   17    4 o 16   28.34    6.99    0.04    0.02    0.04    0.02    0.00    0.00   28.34    6.99       ?       ?      ?      ? 
1 1 1    3   17    5 o  7   50.66    5.15    0.13    0.02    0.13    0.02    0.00    0.00   50.66    5.15       ?       ?      ?      ? 
1 1 1    3   17    6 o  2   15.17    5.75    0.01    0.01    0.01    0.01    0.00    0.00   15.17    5.75       ?       ?      ?      ? 
1 1 1    3   17    7 o 19   13.81    5.53    0.01    0.01    0.01    0.01    0.00    0.00   13.81    5.53       ?       ?      ?      ? 
1 1 1    3   17    8 o  6   12.87    5.24    0.01    0.01    0.01    0.01    0.00    0.00   12.87    5.24       ?       ?      ?      ? 
1 1 1    3   17    9 o  2   14.11    6.14    0.01    0.01    0.01    0.01    0.00    0.00   14.11    6.14       ?       ?      ?      ? 
1 1 1    3   17   10 o  3   10.77    4.80    0.01    0.01    0.01    0.01    0.00    0.00   10.77    4.80       ?       ?      ?      ? 
1 1 1    3   17   11 o 12    7.43    3.55    0.01    0.01    0.01    0.01    0.00    0.00    7.43    3.55       ?       ?      ?      ? 
1 1 1    3   17   12 o  7    3.94    2.02    0.00    0.00    0.00    0.00    0.00    0.00    3.94    2.02       ?       ?      ?      ? 
1 1 1    3   18    0 o  4   25.54   13.53    0.08    0.04    0.08    0.04    0.08    0.04   25.54   13.53   25.54   13.53  -0.00   0.00 
1 1 1    3   18    1 o 18   11.52    4.46    0.01    0.01    0.01    0.01    0.00    0.00   11.52    4.46       ?       ?      ?      ? 
1 1 1    3   18    2 o 10   19.57    7.17    0.03    0.02    0.03    0.02    0.00    0.00   19.57    7.17       ?       ?      ?      ? 
1 1 1    3   18    3 o  2   15.24    6.09    0.01    0.01    0.01    0.01    0.00    0.00   15.24    6.09       ?       ?      ?      ? 
1 1 1    3   18    4 o  6   12.22    4.89    0.01    0.01    0.01    0.01    0.00    0.00   12.22    4.89       ?       ?      ?      ? 
1 1 1    3   18    5 o 12   16.28    6.86    0.02    0.02    0.02    0.02    0.00    0.00   16.28    6.86       ?       ?      ?      ? 
1 1 1    3   18    6 o 18   13.07    5.61    0.01    0.01    0.01    0.01    0.00    0.00   13.07    5.61       ?       ?      ?      ? 
1 1 1    3   18    7 o  9   11.29    4.98    0.01    0.01    0.01    0.01    0.00    0.00   11.29    4.98       ?       ?      ?      ? 
1 1 1    3   18    8 o  2   10.43    5.30    0.05    0.03    0.05    0.03    0.00    0.00   10.43    5.30       ?       ?      ?      ? 
1 1 1    3   18    9 f  0    6.30    3.25    0.01    0.01    0.01    0.01    0.00    0.00    6.30    3.25       ?       ?      ?      ? 
1 1 1    3   18   10 o  9    3.40    1.76    0.00    0.00    0.00    0.00    0.00    0.00    3.40    1.76       ?       ?      ?      ? 
1 1 1    3   19    0 o 11   11.46    8.06    0.03    0.03    0.03    0.03    0.03    0.03   11.46    8.06   11.46    8.06  -0.00   0.00 
1 1 1    3   19    1 o 15   12.80    6.15    0.02    0.02    0.02    0.02    0.00    0.00   12.80    6.15       ?       ?      ?      ? 
1 1 1    3   19    2 o  1   12.35    6.17    0.04    0.03    0.04    0.03    0.00    0.00   12.35    6.17       ?       ?      ?      ? 
1 1 1    3   19    3 o 14   11.01    5.63    0.05    0.03    0.05    0.03    0.00    0.00   11.01    5.63       ?       ?      ?      ? 
1 1 1    3   19    4 o 14    8.43    3.99    0.01    0.01    0.01    0.01    0.00    0.00    8.43    3.99       ?       ?      ?      ? 
1 1 1    3   19    5 o 18    7.09    3.56    0.01    0.01    0.01    0.01    0.00    0.00    7.09    3.56       ?       ?      ?      ? 
1 1 1    3   19    6 f  0    5.13    2.57    0.00    0.00    0.00    0.00    0.00    0.00    5.13    2.57       ?       ?      ?      ? 
1 1 1    3   19    7 o 14    3.45    1.78    0.00    0.00    0.00    0.00    0.00    0.00    3.45    1.78       ?       ?      ?      ? 
1 1 1    4    0    0 o 18  185.22    8.09    1.48    0.13    1.48    0.13    1.48    0.13  185.22    8.09  185.22    8.09   0.00   0.00 
1 1 1    4    0    1 o 10  170.74    5.08    1.25    0.07    1.25    0.07    1.25    0.07  170.74    5.08  170.74    5.08  -0.00   0.00 
1 1 1    4    0    2 f  0   19.51    7.20    0.02    0.01    0.02    0.01    0.02    0.01   19.51    7.20   19.51    7.20  -0.00   0.00 
1 1 1    4    0    3 o 12  186.75    6.07    1.50    0.10    1.50    0.10    1.50    0.10  186.75    6.07  186.75    6.07   0.00   0.00 
1 1 1    4    0    4 o  3  138.19    4.07    0.82    0.05    0.82    0.05    0.82    0.05  138.19    4.07  138.19    4.07  -0.00   0.00 
1 1 1    4    0    5 o 13  119.47    3.60    0.61    0.04    0.61    0.04    0.61    0.04  119.47    3.60  119.47    3.60   0.00   0.00 
1 1 1    4    0    6 o 18  101.72    3.30    0.44    0.03    0.44    0.03    0.44    0.03  101.72    3.30  101.72    3.30   0.00   0.00 
1 1 1    4    0    7 o  2   18.70    8.89    0.02    0.02    0.02    0.02    0.02    0.02   18.70    8.89   18.70    8.89  -0.00   0.00 
1 1 1    4    0    8 o 17   83.31    3.78    0.30    0.03    0.30    0.03    0.30    0.03   83.31    3.78   83.31    3.78  -0.00   0.00 
1 1 1    4    0    9 o  8  191.84    5.21    1.58    0.09    1.58    0.09    1.58    0.09  191.84    5.21  191.84    5.21   0.00   0.00 
1 1 1    4    0   10 o 17  362.38    9.50    5.66    0.29    5.66    0.29    5.66    0.29  362.38    9.50  362.38    9.50   0.00   0.00 
1 1 1    4    0   11 o  5   11.18    6.48    0.01    0.01    0.01    0.01    0.01    0.01   11.18    6.48   11.18    6.48   0.00   0.00 
1 1 1    4    0   12 o 18  226.59   11.00    2.24    0.21    2.24    0.21    2.24    0.21  226.59   11.00  226.59   11.00   0.00   0.00 
1 1 1    4    0   13 o 19  112.21    5.02    0.54    0.05    0.54    0.05    0.54    0.05  112.21    5.02  112.21    5.02   0.00   0.00 
1 1 1    4    0   14 o  6   31.29    7.26    0.05    0.02    0.05    0.02    0.05    0.02   31.29    7.26   31.29    7.26   0.00   0.00 
1 1 1    4    0   15 o  7   76.03    4.55    0.25    0.03    0.25    0.03    0.25    0.03   76.03    4.55   76.03    4.55   0.00   0.00 
1 1 1    4    0   16 o  1  134.97    6.04    0.80    0.07    0.80    0.07    0.80    0.07  134.97    6.04  134.97    6.04   0.00   0.00 
1 1 1    4    0   17 o 13    7.17    4.28    0.00    0.00    0.00    0.00    0.00    0.00    7.17    4.28    7.17    4.28   0.00   0.00 
1 1 1    4    0   18 o 14   63.72    6.96    0.19    0.04    0.19    0.04    0.19    0.04   63.72    6.96   63.72    6.96   0.00   0.00 
1 1 1    4    0   19 o  9    8.52    5.15    0.00    0.01    0.00    0.01    0.00    0.01    8.52    5.15    8.52    5.15   0.00   0.00 
1 1 1    4    0   20 o  4   14.38    8.55    0.02    0.02    0.02    0.02    0.02    0.02   14.38    8.55   14.38    8.55   0.00   0.00 
1 1 1    4    0   21 o  5    9.73    6.26    0.01    0.01    0.01    0.01    0.01    0.01    9.73    6.26    9.73    6.26   0.00   0.00 
1 1 1    4    0   22 o 12    8.51    6.03    0.01    0.02    0.01    0.02    0.01    0.02    8.51    6.03    8.51    6.03   0.00   0.00 
1 1 1    4    0   23 o  5    3.53    2.65    0.01    0.01    0.01    0.01    0.01    0.01    3.53    2.65    3.53    2.65  -0.00   0.00 
1 1 1    4    1    0 o 16  204.89    6.65    1.81    0.12    1.81    0.12    1.81    0.12  204.89    6.65  204.89    6.65  -0.00   0.00 
1 1 1    4    1    1 o 15  208.14    4.46    1.86    0.08    1.86    0.08    0.00    0.00  208.14    4.46       ?       ?      ?      ? 
1 1 1    4    1    2 o  5  198.38    4.18    1.69    0.07    1.69    0.07    0.00    0.00  198.38    4.18       ?       ?      ?      ? 
1 1 1    4    1    3 o 18   70.60    2.12    0.21    0.01    0.21    0.01    0.00    0.00   70.60    2.12       ?       ?      ?      ? 
1 1 1    4    1    4 o 18   54.51    2.28    0.13    0.01    0.13    0.01    0.00    0.00   54.51    2.28       ?       ?      ?      ? 
1 1 1    4    1    5 o 10  162.63    5.04    1.14    0.07    1.14    0.07    0.00    0.00  162.63    5.04       ?       ?      ?      ? 
1 1 1    4    1    6 o 16   97.13    2.57    0.40    0.02    0.40    0.02    0.00    0.00   97.13    2.57       ?       ?      ?      ? 
1 1 1    4    1    7 o 19   17.51    5.21    0.01    0.01    0.01    0.01    0.00    0.00   17.51    5.21       ?       ?      ?      ? 
1 1 1    4    1    8 o  1   28.28    4.31    0.04    0.01    0.04    0.01    0.00    0.00   28.28    4.31       ?       ?      ?      ? 
1 1 1    4    1    9 o  8  211.48    4.82    1.92    0.09    1.92    0.09    0.00    0.00  211.48    4.82       ?       ?      ?      ? 
1 1 1    4    1   10 o  8  187.32    3.52    1.50    0.06    1.50    0.06    0.00    0.00  187.32    3.52       ?       ?      ?      ? 
1 1 1    4    1   11 o 10  138.94    3.78    0.83    0.04    0.83    0.04    0.00    0.00  138.94    3.78       ?       ?      ?      ? 
1 1 1    4    1   12 o  6  146.69    3.61    0.92    0.05    0.92    0.05    0.00    0.00  146.69    3.61       ?       ?      ?      ? 
1 1 1    4    1   13 o  1   82.52    2.84    0.29    0.02    0.29    0.02    0.00    0.00   82.52    2.84       ?       ?      ?      ? 
1 1 1    4    1   14 o 13  167.78    4.19    1.21    0.06    1.21    0.06    0.00    0.00  167.78    4.19       ?       ?      ?      ? 
1 1 1    4    1   15 o  1  106.28    3.68    0.49    0.03    0.49    0.03    0.00    0.00  106.28    3.68       ?       ?      ?      ? 
1 1 1    4    1   16 o 16   52.14    3.31    0.12    0.01    0.12    0.01    0.00    0.00   52.14    3.31       ?       ?      ?      ? 
1 1 1    4    1   17 o  3   38.47    4.63    0.07    0.01    0.07    0.01    0.00    0.00   38.47    4.63       ?       ?      ?      ? 
1 1 1    4    1   18 o 18   65.36    4.28    0.19    0.02    0.19    0.02    0.00    0.00   65.36    4.28       ?       ?      ?      ? 
1 1 1    4    1   19 o 16   25.48    6.58    0.03    0.01    0.03    0.01    0.00    0.00   25.48    6.58       ?       ?      ?      ? 
1 1 1    4    1   20 o  3   26.92    7.51    0.05    0.02    0.05    0.02    0.00    0.00   26.92    7.51       ?       ?      ?      ? 
1 1 1    4    1   21 o  8   13.21    5.72    0.01    0.01    0.01    0.01    0.00    0.00   13.21    5.72       ?       ?      ?      ? 
1 1 1    4    1   22 f  0    9.28    4.30    0.01    0.01    0.01    0.01    0.00    0.00    9.28    4.30       ?       ?      ?      ? 
1 1 1    4    1   23 o 10    3.77    1.96    0.01    0.01    0.01    0.01    0.00    0.00    3.77    1.96       ?       ?      ?      ? 
1 1 1    4    2    0 o 15  149.08    4.14    0.95    0.05    0.95    0.05    0.95    0.05  149.08    4.14  149.08    4.14   0.00   0.00 
1 1 1    4    2    1 o 19  205.35    4.55    1.81    0.08    1.81    0.08    0.00    0.00  205.35    4.55       ?       ?      ?      ? 
1 1 1    4    2    2 o 15   75.41    2.32    0.24    0.01    0.24    0.01    0.00    0.00   75.41    2.32       ?       ?      ?      ? 
1 1 1    4    2    3 o 15  134.25    2.91    0.77    0.03    0.77    0.03    0.00    0.00  134.25    2.91       ?       ?      ?      ? 
1 1 1    4    2    4 o 12  172.69    3.75    1.28    0.06    1.28    0.06    0.00    0.00  172.69    3.75       ?       ?      ?      ? 
1 1 1    4    2    5 o 16   85.13    2.18    0.31    0.02    0.31    0.02    0.00    0.00   85.13    2.18       ?       ?      ?      ? 
1 1 1    4    2    6 o 17   74.75    2.18    0.24    0.01    0.24    0.01    0.00    0.00   74.75    2.18       ?       ?      ?      ? 
1 1 1    4    2    7 o  7   98.25    3.41    0.41    0.03    0.41    0.03    0.00    0.00   98.25    3.41       ?       ?      ?      ? 
1 1 1    4    2    8 o  3  114.41    2.95    0.56    0.03    0.56    0.03    0.00    0.00  114.41    2.95       ?       ?      ?      ? 
1 1 1    4    2    9 o  5  130.48    3.18    0.73    0.04    0.73    0.04    0.00    0.00  130.48    3.18       ?       ?      ?      ? 
1 1 1    4    2   10 o 13   97.53    2.96    0.41    0.02    0.41    0.02    0.00    0.00   97.53    2.96       ?       ?      ?      ? 
1 1 1    4    2   11 o 18  132.95    3.30    0.76    0.04    0.76    0.04    0.00    0.00  132.95    3.30       ?       ?      ?      ? 
1 1 1    4    2   12 o  3   85.86    2.97    0.32    0.02    0.32    0.02    0.00    0.00   85.86    2.97       ?       ?      ?      ? 
1 1 1    4    2   13 o  3   91.34    3.28    0.36    0.03    0.36    0.03    0.00    0.00   91.34    3.28       ?       ?      ?      ? 
1 1 1    4    2   14 o  1  236.36   10.57    2.51    0.21    2.51    0.21    0.00    0.00  236.36   10.57       ?       ?      ?      ? 
1 1 1    4    2   15 o  3   63.68    3.05    0.17    0.02    0.17    0.02    0.00    0.00   63.68    3.05       ?       ?      ?      ? 
1 1 1    4    2   16 o 13   20.75    6.24    0.02    0.01    0.02    0.01    0.00    0.00   20.75    6.24       ?       ?      ?      ? 
1 1 1    4    2   17 o  9   21.48    6.23    0.02    0.01    0.02    0.01    0.00    0.00   21.48    6.23       ?       ?      ?      ? 
1 1 1    4    2   18 o  1   13.80    5.03    0.01    0.01    0.01    0.01    0.00    0.00   13.80    5.03       ?       ?      ?      ? 
1 1 1    4    2   19 o 15   16.21    5.86    0.01    0.01    0.01    0.01    0.00    0.00   16.21    5.86       ?       ?      ?      ? 
1 1 1    4    2   20 o 15   18.62    6.80    0.02    0.01    0.02    0.01    0.00    0.00   18.62    6.80       ?       ?      ?      ? 
1 1 1    4    2   21 o  2   12.12    5.12    0.01    0.01    0.01    0.01    0.00    0.00   12.12    5.12       ?       ?      ?      ? 
1 1 1    4    2   22 f  0    8.46    3.82    0.00    0.01    0.00    0.01    0.00    0.00    8.46    3.82       ?       ?      ?      ? 
1 1 1    4    2   23 o  3    3.28    1.70    0.00    0.01    0.00    0.01    0.00    0.00    3.28    1.70       ?       ?      ?      ? 
1 1 1    4    3    0 o 14  291.92    9.80    3.69    0.24    3.69    0.24    3.69    0.24  291.92    9.80  291.92    9.80   0.00   0.00 
1 1 1    4    3    1 o  8  121.21    2.93    0.63    0.03    0.63    0.03    0.00    0.00  121.21    2.93       ?       ?      ?      ? 
1 1 1    4    3    2 o 13   48.12    2.05    0.10    0.01    0.10    0.01    0.00    0.00   48.12    2.05       ?       ?      ?      ? 
1 1 1    4    3    3 o  3  158.51    3.62    1.08    0.05    1.08    0.05    0.00    0.00  158.51    3.62       ?       ?      ?      ? 
1 1 1    4    3    4 o 16   95.89    2.58    0.39    0.02    0.39    0.02    0.00    0.00   95.89    2.58       ?       ?      ?      ? 
1 1 1    4    3    5 o  4  268.68    5.57    3.11    0.13    3.11    0.13    0.00    0.00  268.68    5.57       ?       ?      ?      ? 
1 1 1    4    3    6 o  2  175.60    3.85    1.32    0.06    1.32    0.06    0.00    0.00  175.60    3.85       ?       ?      ?      ? 
1 1 1    4    3    7 o 18  185.91    3.59    1.48    0.06    1.48    0.06    0.00    0.00  185.91    3.59       ?       ?      ?      ? 
1 1 1    4    3    8 o  6  202.66    5.19    1.76    0.09    1.76    0.09    0.00    0.00  202.66    5.19       ?       ?      ?      ? 
1 1 1    4    3    9 o 12  261.61    6.72    2.94    0.15    2.94    0.15    0.00    0.00  261.61    6.72       ?       ?      ?      ? 
1 1 1    4    3   10 o 10  269.54    5.20    3.12    0.12    3.12    0.12    0.00    0.00  269.54    5.20       ?       ?      ?      ? 
1 1 1    4    3   11 o  7  256.06    5.51    2.82    0.12    2.82    0.12    0.00    0.00  256.06    5.51       ?       ?      ?      ? 
1 1 1    4    3   12 o  5   27.39    5.38    0.03    0.01    0.03    0.01    0.00    0.00   27.39    5.38       ?       ?      ?      ? 
1 1 1    4    3   13 o 10   95.31    3.44    0.39    0.03    0.39    0.03    0.00    0.00   95.31    3.44       ?       ?      ?      ? 
1 1 1    4    3   14 f  0  100.47    3.48    0.43    0.03    0.43    0.03    0.00    0.00  100.47    3.48       ?       ?      ?      ? 
1 1 1    4    3   15 o 15   87.32    3.46    0.33    0.03    0.33    0.03    0.00    0.00   87.32    3.46       ?       ?      ?      ? 
1 1 1    4    3   16 o 14   55.61    3.03    0.13    0.01    0.13    0.01    0.00    0.00   55.61    3.03       ?       ?      ?      ? 
1 1 1    4    3   17 o 11   32.08    5.03    0.05    0.01    0.05    0.01    0.00    0.00   32.08    5.03       ?       ?      ?      ? 
1 1 1    4    3   18 o  8   44.95    3.53    0.09    0.01    0.09    0.01    0.00    0.00   44.95    3.53       ?       ?      ?      ? 
1 1 1    4    3   19 o 14   19.65    6.23    0.02    0.01    0.02    0.01    0.00    0.00   19.65    6.23       ?       ?      ?      ? 
1 1 1    4    3   20 o 18   14.84    5.89    0.01    0.01    0.01    0.01    0.00    0.00   14.84    5.89       ?       ?      ?      ? 
1 1 1    4    3   21 o  9   11.32    4.79    0.01    0.01    0.01    0.01    0.00    0.00   11.32    4.79       ?       ?      ?      ? 
1 1 1    4    3   22 o  6    7.93    3.70    0.01    0.01    0.01    0.01    0.00    0.00    7.93    3.70       ?       ?      ?      ? 
1 1 1    4    3   23 o 10    2.62    1.37    0.00    0.01    0.00    0.01    0.00    0.00    2.62    1.37       ?       ?      ?      ? 
1 1 1    4    4    0 o  9   74.14    3.14    0.24    0.02    0.24    0.02    0.24    0.02   74.14    3.14   74.14    3.14   0.00   0.00 
1 1 1    4    4    1 o  4   64.89    2.23    0.18    0.01    0.18    0.01    0.00    0.00   64.89    2.23       ?       ?      ?      ? 
1 1 1    4    4    2 o  3   72.28    2.05    0.22    0.01    0.22    0.01    0.00    0.00   72.28    2.05       ?       ?      ?      ? 
1 1 1    4    4    3 f  0   63.61    2.10    0.17    0.01    0.17    0.01    0.00    0.00   63.61    2.10       ?       ?      ?      ? 
1 1 1    4    4    4 o  5   99.07    2.84    0.42    0.02    0.42    0.02    0.00    0.00   99.07    2.84       ?       ?      ?      ? 
1 1 1    4    4    5 o 10  114.62    3.14    0.56    0.03    0.56    0.03    0.00    0.00  114.62    3.14       ?       ?      ?      ? 
1 1 1    4    4    6 o  2  153.54    3.32    1.01    0.04    1.01    0.04    0.00    0.00  153.54    3.32       ?       ?      ?      ? 
1 1 1    4    4    7 o  5  141.89    3.27    0.86    0.04    0.86    0.04    0.00    0.00  141.89    3.27       ?       ?      ?      ? 
1 1 1    4    4    8 o 11   60.38    2.57    0.16    0.01    0.16    0.01    0.00    0.00   60.38    2.57       ?       ?      ?      ? 
1 1 1    4    4    9 o 17  284.72    6.61    3.49    0.16    3.49    0.16    0.00    0.00  284.72    6.61       ?       ?      ?      ? 
1 1 1    4    4   10 o 10   83.86    2.73    0.30    0.02    0.30    0.02    0.00    0.00   83.86    2.73       ?       ?      ?      ? 
1 1 1    4    4   11 o  7  169.16    4.04    1.23    0.06    1.23    0.06    0.00    0.00  169.16    4.04       ?       ?      ?      ? 
1 1 1    4    4   12 o 19   22.40    5.75    0.02    0.01    0.02    0.01    0.00    0.00   22.40    5.75       ?       ?      ?      ? 
1 1 1    4    4   13 o  4  142.27    3.98    0.87    0.05    0.87    0.05    0.00    0.00  142.27    3.98       ?       ?      ?      ? 
1 1 1    4    4   14 o 13   38.41    3.70    0.06    0.01    0.06    0.01    0.00    0.00   38.41    3.70       ?       ?      ?      ? 
1 1 1    4    4   15 o 14   28.47    5.94    0.04    0.01    0.04    0.01    0.00    0.00   28.47    5.94       ?       ?      ?      ? 
1 1 1    4    4   16 o 17   43.48    3.70    0.08    0.01    0.08    0.01    0.00    0.00   43.48    3.70       ?       ?      ?      ? 
1 1 1    4    4   17 o 11   27.77    6.30    0.04    0.01    0.04    0.01    0.00    0.00   27.77    6.30       ?       ?      ?      ? 
1 1 1    4    4   18 o  7   15.18    5.36    0.01    0.01    0.01    0.01    0.00    0.00   15.18    5.36       ?       ?      ?      ? 
1 1 1    4    4   19 o  2   17.36    6.33    0.02    0.01    0.02    0.01    0.00    0.00   17.36    6.33       ?       ?      ?      ? 
1 1 1    4    4   20 o  9   16.85    6.90    0.02    0.02    0.02    0.02    0.00    0.00   16.85    6.90       ?       ?      ?      ? 
1 1 1    4    4   21 o  8   12.48    5.64    0.01    0.01    0.01    0.01    0.00    0.00   12.48    5.64       ?       ?      ?      ? 
1 1 1    4    4   22 o 17    6.89    3.30    0.00    0.01    0.00    0.01    0.00    0.00    6.89    3.30       ?       ?      ?      ? 
1 1 1    4    5    0 o 15  258.24    8.04    2.88    0.18    2.88    0.18    2.88    0.18  258.24    8.04  258.24    8.04   0.00   0.00 
1 1 1    4    5    1 o  6  139.34    3.13    0.83    0.04    0.83    0.04    0.00    0.00  139.34    3.13       ?       ?      ?      ? 
1 1 1    4    5    2 o 15  152.85    3.71    1.00    0.05    1.00    0.05    0.00    0.00  152.85    3.71       ?       ?      ?      ? 
1 1 1    4    5    3 o 10   54.11    2.15    0.13    0.01    0.13    0.01    0.00    0.00   54.11    2.15       ?       ?      ?      ? 
1 1 1    4    5    4 o 15  138.28    3.27    0.82    0.04    0.82    0.04    0.00    0.00  138.28    3.27       ?       ?      ?      ? 
1 1 1    4    5    5 o 15  123.04    2.80    0.65    0.03    0.65    0.03    0.00    0.00  123.04    2.80       ?       ?      ?      ? 
1 1 1    4    5    6 o  3  212.43    4.40    1.93    0.08    1.93    0.08    0.00    0.00  212.43    4.40       ?       ?      ?      ? 
1 1 1    4    5    7 o  8  198.56    5.18    1.69    0.09    1.69    0.09    0.00    0.00  198.56    5.18       ?       ?      ?      ? 
1 1 1    4    5    8 o 13  101.75    2.65    0.44    0.02    0.44    0.02    0.00    0.00  101.75    2.65       ?       ?      ?      ? 
1 1 1    4    5    9 o  8  236.52    4.56    2.40    0.09    2.40    0.09    0.00    0.00  236.52    4.56       ?       ?      ?      ? 
1 1 1    4    5   10 o 16  101.17    3.34    0.44    0.03    0.44    0.03    0.00    0.00  101.17    3.34       ?       ?      ?      ? 
1 1 1    4    5   11 f  0  143.90    3.52    0.89    0.04    0.89    0.04    0.00    0.00  143.90    3.52       ?       ?      ?      ? 
1 1 1    4    5   12 o  3   88.69    3.06    0.34    0.02    0.34    0.02    0.00    0.00   88.69    3.06       ?       ?      ?      ? 
1 1 1    4    5   13 o  1   22.58    5.68    0.02    0.01    0.02    0.01    0.00    0.00   22.58    5.68       ?       ?      ?      ? 
1 1 1    4    5   14 o  2   52.17    3.38    0.12    0.01    0.12    0.01    0.00    0.00   52.17    3.38       ?       ?      ?      ? 
1 1 1    4    5   15 o 18   20.08    6.35    0.02    0.01    0.02    0.01    0.00    0.00   20.08    6.35       ?       ?      ?      ? 
1 1 1    4    5   16 o 13   42.55    4.04    0.08    0.01    0.08    0.01    0.00    0.00   42.55    4.04       ?       ?      ?      ? 
1 1 1    4    5   17 o  7   26.88    5.50    0.03    0.01    0.03    0.01    0.00    0.00   26.88    5.50       ?       ?      ?      ? 
1 1 1    4    5   18 o  7   10.99    4.13    0.00    0.01    0.00    0.01    0.00    0.00   10.99    4.13       ?       ?      ?      ? 
1 1 1    4    5   19 o 18   17.37    6.52    0.02    0.01    0.02    0.01    0.00    0.00   17.37    6.52       ?       ?      ?      ? 
1 1 1    4    5   20 o 14   11.09    4.51    0.01    0.01    0.01    0.01    0.00    0.00   11.09    4.51       ?       ?      ?      ? 
1 1 1    4    5   21 f  0   10.37    4.67    0.01    0.01    0.01    0.01    0.00    0.00   10.37    4.67       ?       ?      ?      ? 
1 1 1    4    5   22 o  8    5.16    2.61    0.00    0.01    0.00    0.01    0.00    0.00    5.16    2.61       ?       ?      ?      ? 
1 1 1    4    6    0 o 17   57.49    3.03    0.14    0.01    0.14    0.01    0.14    0.01   57.49    3.03   57.49    3.03   0.00   0.00 
1 1 1    4    6    1 f  0  142.36    3.03    0.87    0.04    0.87    0.04    0.00    0.00  142.36    3.03       ?       ?      ?      ? 
1 1 1    4    6    2 o  6  138.54    3.24    0.82    0.04    0.82    0.04    0.00    0.00  138.54    3.24       ?       ?      ?      ? 
1 1 1    4    6    3 o 12  176.12    3.78    1.33    0.06    1.33    0.06    0.00    0.00  176.12    3.78       ?       ?      ?      ? 
1 1 1    4    6    4 o 17  109.54    2.59    0.51    0.02    0.51    0.02    0.00    0.00  109.54    2.59       ?       ?      ?      ? 
1 1 1    4    6    5 o  1  122.89    2.98    0.65    0.03    0.65    0.03    0.00    0.00  122.89    2.98       ?       ?      ?      ? 
1 1 1    4    6    6 o  7  199.01    4.54    1.70    0.08    1.70    0.08    0.00    0.00  199.01    4.54       ?       ?      ?      ? 
1 1 1    4    6    7 o  8  171.43    3.69    1.26    0.05    1.26    0.05    0.00    0.00  171.43    3.69       ?       ?      ?      ? 
1 1 1    4    6    8 o  6  346.46    6.95    5.17    0.21    5.17    0.21    0.00    0.00  346.46    6.95       ?       ?      ?      ? 
1 1 1    4    6    9 o  4  222.90    5.28    2.13    0.10    2.13    0.10    0.00    0.00  222.90    5.28       ?       ?      ?      ? 
1 1 1    4    6   10 o  1  150.13    4.00    0.97    0.05    0.97    0.05    0.00    0.00  150.13    4.00       ?       ?      ?      ? 
1 1 1    4    6   11 o 16  179.89    3.99    1.39    0.06    1.39    0.06    0.00    0.00  179.89    3.99       ?       ?      ?      ? 
1 1 1    4    6   12 o  6  151.37    4.97    0.99    0.06    0.99    0.06    0.00    0.00  151.37    4.97       ?       ?      ?      ? 
1 1 1    4    6   13 o  9   66.64    3.03    0.19    0.02    0.19    0.02    0.00    0.00   66.64    3.03       ?       ?      ?      ? 
1 1 1    4    6   14 o 15   35.30    3.77    0.05    0.01    0.05    0.01    0.00    0.00   35.30    3.77       ?       ?      ?      ? 
1 1 1    4    6   15 o 10   87.04    3.81    0.33    0.03    0.33    0.03    0.00    0.00   87.04    3.81       ?       ?      ?      ? 
1 1 1    4    6   16 o 11   53.12    3.20    0.12    0.01    0.12    0.01    0.00    0.00   53.12    3.20       ?       ?      ?      ? 
1 1 1    4    6   17 o 12   27.36    5.23    0.04    0.01    0.04    0.01    0.00    0.00   27.36    5.23       ?       ?      ?      ? 
1 1 1    4    6   18 o  2   19.31    6.35    0.02    0.01    0.02    0.01    0.00    0.00   19.31    6.35       ?       ?      ?      ? 
1 1 1    4    6   19 o 15   16.33    6.42    0.02    0.01    0.02    0.01    0.00    0.00   16.33    6.42       ?       ?      ?      ? 
1 1 1    4    6   20 o  3   11.26    4.74    0.01    0.01    0.01    0.01    0.00    0.00   11.26    4.74       ?       ?      ?      ? 
1 1 1    4    6   21 o  1    8.78    4.05    0.01    0.01    0.01    0.01    0.00    0.00    8.78    4.05       ?       ?      ?      ? 
1 1 1    4    6   22 o  5    3.32    1.72    0.00    0.01    0.00    0.01    0.00    0.00    3.32    1.72       ?       ?      ?      ? 
1 1 1    4    7    0 o  5   83.57    3.41    0.30    0.02    0.30    0.02    0.30    0.02   83.57    3.41   83.57    3.41   0.00   0.00 
1 1 1    4    7    1 o  3  177.78    4.35    1.35    0.07    1.35    0.07    0.00    0.00  177.78    4.35       ?       ?      ?      ? 
1 1 1    4    7    2 o 10   85.93    2.42    0.32    0.02    0.32    0.02    0.00    0.00   85.93    2.42       ?       ?      ?      ? 
1 1 1    4    7    3 o  3  282.34    5.85    3.42    0.14    3.42    0.14    0.00    0.00  282.34    5.85       ?       ?      ?      ? 
1 1 1    4    7    4 o 12  146.07    3.53    0.91    0.04    0.91    0.04    0.00    0.00  146.07    3.53       ?       ?      ?      ? 
1 1 1    4    7    5 o  5  274.46    5.64    3.23    0.13    3.23    0.13    0.00    0.00  274.46    5.64       ?       ?      ?      ? 
1 1 1    4    7    6 o 19  237.10    5.21    2.41    0.11    2.41    0.11    0.00    0.00  237.10    5.21       ?       ?      ?      ? 
1 1 1    4    7    7 o 16   87.38    2.70    0.33    0.02    0.33    0.02    0.00    0.00   87.38    2.70       ?       ?      ?      ? 
1 1 1    4    7    8 o  6  172.57    3.96    1.28    0.06    1.28    0.06    0.00    0.00  172.57    3.96       ?       ?      ?      ? 
1 1 1    4    7    9 f  0  112.09    3.26    0.54    0.03    0.54    0.03    0.00    0.00  112.09    3.26       ?       ?      ?      ? 
1 1 1    4    7   10 o  4  139.71    3.72    0.84    0.04    0.84    0.04    0.00    0.00  139.71    3.72       ?       ?      ?      ? 
1 1 1    4    7   11 o 17  116.12    3.30    0.58    0.03    0.58    0.03    0.00    0.00  116.12    3.30       ?       ?      ?      ? 
1 1 1    4    7   12 f  0   97.85    3.21    0.41    0.03    0.41    0.03    0.00    0.00   97.85    3.21       ?       ?      ?      ? 
1 1 1    4    7   13 o  5   27.50    5.08    0.03    0.01    0.03    0.01    0.00    0.00   27.50    5.08       ?       ?      ?      ? 
1 1 1    4    7   14 o  9   98.69    3.78    0.42    0.03    0.42    0.03    0.00    0.00   98.69    3.78       ?       ?      ?      ? 
1 1 1    4    7   15 o  2   13.08    4.72    0.01    0.01    0.01    0.01    0.00    0.00   13.08    4.72       ?       ?      ?      ? 
1 1 1    4    7   16 o  7   15.26    5.43    0.01    0.01    0.01    0.01    0.00    0.00   15.26    5.43       ?       ?      ?      ? 
1 1 1    4    7   17 o 11   31.68    4.16    0.05    0.01    0.05    0.01    0.00    0.00   31.68    4.16       ?       ?      ?      ? 
1 1 1    4    7   18 o  4   16.35    6.27    0.01    0.01    0.01    0.01    0.00    0.00   16.35    6.27       ?       ?      ?      ? 
1 1 1    4    7   19 o  6   12.68    5.22    0.01    0.01    0.01    0.01    0.00    0.00   12.68    5.22       ?       ?      ?      ? 
1 1 1    4    7   20 o 13   13.11    6.29    0.02    0.02    0.02    0.02    0.00    0.00   13.11    6.29       ?       ?      ?      ? 
1 1 1    4    7   21 o  2    6.65    3.35    0.01    0.01    0.01    0.01    0.00    0.00    6.65    3.35       ?       ?      ?      ? 
1 1 1    4    8    0 o 10  267.52    7.38    3.08    0.17    3.08    0.17    3.08    0.17  267.52    7.38  267.52    7.38  -0.00   0.00 
1 1 1    4    8    1 o 17  233.85    4.54    2.34    0.09    2.34    0.09    0.00    0.00  233.85    4.54       ?       ?      ?      ? 
1 1 1    4    8    2 o  8   61.98    2.45    0.16    0.01    0.16    0.01    0.00    0.00   61.98    2.45       ?       ?      ?      ? 
1 1 1    4    8    3 o  5  110.45    3.33    0.52    0.03    0.52    0.03    0.00    0.00  110.45    3.33       ?       ?      ?      ? 
1 1 1    4    8    4 o 14  295.08    9.62    3.77    0.24    3.77    0.24    0.00    0.00  295.08    9.62       ?       ?      ?      ? 
1 1 1    4    8    5 f  0  238.11    5.36    2.43    0.11    2.43    0.11    0.00    0.00  238.11    5.36       ?       ?      ?      ? 
1 1 1    4    8    6 o  4   30.84    3.71    0.04    0.01    0.04    0.01    0.00    0.00   30.84    3.71       ?       ?      ?      ? 
1 1 1    4    8    7 o 11   15.55    5.26    0.01    0.01    0.01    0.01    0.00    0.00   15.55    5.26       ?       ?      ?      ? 
1 1 1    4    8    8 o 19   70.24    2.63    0.21    0.02    0.21    0.02    0.00    0.00   70.24    2.63       ?       ?      ?      ? 
1 1 1    4    8    9 o  4   36.90    3.40    0.06    0.01    0.06    0.01    0.00    0.00   36.90    3.40       ?       ?      ?      ? 
1 1 1    4    8   10 o  6   77.66    3.61    0.26    0.02    0.26    0.02    0.00    0.00   77.66    3.61       ?       ?      ?      ? 
1 1 1    4    8   11 o  9   19.20    5.74    0.02    0.01    0.02    0.01    0.00    0.00   19.20    5.74       ?       ?      ?      ? 
1 1 1    4    8   12 o  6   43.62    3.32    0.08    0.01    0.08    0.01    0.00    0.00   43.62    3.32       ?       ?      ?      ? 
1 1 1    4    8   13 o 12   82.94    3.19    0.30    0.02    0.30    0.02    0.00    0.00   82.94    3.19       ?       ?      ?      ? 
1 1 1    4    8   14 o 19   17.26    5.91    0.01    0.01    0.01    0.01    0.00    0.00   17.26    5.91       ?       ?      ?      ? 
1 1 1    4    8   15 o  9   20.69    6.09    0.02    0.01    0.02    0.01    0.00    0.00   20.69    6.09       ?       ?      ?      ? 
1 1 1    4    8   16 o 13   21.67    6.09    0.02    0.01    0.02    0.01    0.00    0.00   21.67    6.09       ?       ?      ?      ? 
1 1 1    4    8   17 o 11   11.16    4.18    0.00    0.01    0.00    0.01    0.00    0.00   11.16    4.18       ?       ?      ?      ? 
1 1 1    4    8   18 o 13   13.22    5.26    0.01    0.01    0.01    0.01    0.00    0.00   13.22    5.26       ?       ?      ?      ? 
1 1 1    4    8   19 o 12   12.05    5.01    0.01    0.01    0.01    0.01    0.00    0.00   12.05    5.01       ?       ?      ?      ? 
1 1 1    4    8   20 o  3    8.85    4.02    0.01    0.01    0.01    0.01    0.00    0.00    8.85    4.02       ?       ?      ?      ? 
1 1 1    4    8   21 o  8    3.85    2.00    0.01    0.01    0.01    0.01    0.00    0.00    3.85    2.00       ?       ?      ?      ? 
1 1 1    4    9    0 o 16   17.30    8.59    0.02    0.02    0.02    0.02    0.02    0.02   17.30    8.59   17.30    8.59  -0.00   0.00 
1 1 1    4    9    1 o 14  116.75    3.18    0.58    0.03    0.58    0.03    0.00    0.00  116.75    3.18       ?       ?      ?      ? 
1 1 1    4    9    2 o 17   40.31    2.85    0.07    0.01    0.07    0.01    0.00    0.00   40.31    2.85       ?       ?      ?      ? 
1 1 1    4    9    3 o 13  331.23    8.34    4.74    0.24    4.74    0.24    0.00    0.00  331.23    8.34       ?       ?      ?      ? 
1 1 1    4    9    4 o  4  193.78    4.32    1.61    0.07    1.61    0.07    0.00    0.00  193.78    4.32       ?       ?      ?      ? 
1 1 1    4    9    5 o 15  122.08    3.22    0.64    0.03    0.64    0.03    0.00    0.00  122.08    3.22       ?       ?      ?      ? 
1 1 1    4    9    6 o 19  118.24    3.41    0.60    0.03    0.60    0.03    0.00    0.00  118.24    3.41       ?       ?      ?      ? 
1 1 1    4    9    7 o 15   22.63    6.17    0.02    0.01    0.02    0.01    0.00    0.00   22.63    6.17       ?       ?      ?      ? 
1 1 1    4    9    8 o 11   60.40    2.75    0.16    0.01    0.16    0.01    0.00    0.00   60.40    2.75       ?       ?      ?      ? 
1 1 1    4    9    9 o  4   33.15    3.90    0.05    0.01    0.05    0.01    0.00    0.00   33.15    3.90       ?       ?      ?      ? 
1 1 1    4    9   10 o  7  122.93    3.61    0.65    0.04    0.65    0.04    0.00    0.00  122.93    3.61       ?       ?      ?      ? 
1 1 1    4    9   11 o 15   35.00    3.89    0.05    0.01    0.05    0.01    0.00    0.00   35.00    3.89       ?       ?      ?      ? 
1 1 1    4    9   12 o 12   56.69    3.04    0.14    0.01    0.14    0.01    0.00    0.00   56.69    3.04       ?       ?      ?      ? 
1 1 1    4    9   13 o  8   52.76    3.24    0.12    0.01    0.12    0.01    0.00    0.00   52.76    3.24       ?       ?      ?      ? 
1 1 1    4    9   14 o 19   40.46    3.61    0.07    0.01    0.07    0.01    0.00    0.00   40.46    3.61       ?       ?      ?      ? 
1 1 1    4    9   15 o 11   18.00    6.12    0.02    0.01    0.02    0.01    0.00    0.00   18.00    6.12       ?       ?      ?      ? 
1 1 1    4    9   16 o 15   19.23    6.34    0.02    0.01    0.02    0.01    0.00    0.00   19.23    6.34       ?       ?      ?      ? 
1 1 1    4    9   17 o 19   21.64    6.54    0.03    0.01    0.03    0.01    0.00    0.00   21.64    6.54       ?       ?      ?      ? 
1 1 1    4    9   18 o 12   13.04    5.47    0.01    0.01    0.01    0.01    0.00    0.00   13.04    5.47       ?       ?      ?      ? 
1 1 1    4    9   19 o  9   11.79    5.54    0.01    0.01    0.01    0.01    0.00    0.00   11.79    5.54       ?       ?      ?      ? 
1 1 1    4    9   20 o 18    6.19    3.14    0.01    0.01    0.01    0.01    0.00    0.00    6.19    3.14       ?       ?      ?      ? 
1 1 1    4   10    0 o 11  104.36    4.47    0.47    0.04    0.47    0.04    0.47    0.04  104.36    4.47  104.36    4.47   0.00   0.00 
1 1 1    4   10    1 o  3   57.10    2.59    0.14    0.01    0.14    0.01    0.00    0.00   57.10    2.59       ?       ?      ?      ? 
1 1 1    4   10    2 o  4  168.80    4.34    1.22    0.06    1.22    0.06    0.00    0.00  168.80    4.34       ?       ?      ?      ? 
1 1 1    4   10    3 o 11   81.15    3.08    0.28    0.02    0.28    0.02    0.00    0.00   81.15    3.08       ?       ?      ?      ? 
1 1 1    4   10    4 o 12  126.70    3.77    0.69    0.04    0.69    0.04    0.00    0.00  126.70    3.77       ?       ?      ?      ? 
1 1 1    4   10    5 o  1   54.34    2.58    0.13    0.01    0.13    0.01    0.00    0.00   54.34    2.58       ?       ?      ?      ? 
1 1 1    4   10    6 o  3   58.06    2.82    0.14    0.01    0.14    0.01    0.00    0.00   58.06    2.82       ?       ?      ?      ? 
1 1 1    4   10    7 o 18  118.78    3.70    0.61    0.04    0.61    0.04    0.00    0.00  118.78    3.70       ?       ?      ?      ? 
1 1 1    4   10    8 o 16  106.36    3.67    0.49    0.03    0.49    0.03    0.00    0.00  106.36    3.67       ?       ?      ?      ? 
1 1 1    4   10    9 o 17   68.53    3.28    0.20    0.02    0.20    0.02    0.00    0.00   68.53    3.28       ?       ?      ?      ? 
1 1 1    4   10   10 o 11   24.78    5.35    0.03    0.01    0.03    0.01    0.00    0.00   24.78    5.35       ?       ?      ?      ? 
1 1 1    4   10   11 o 19   39.89    3.21    0.07    0.01    0.07    0.01    0.00    0.00   39.89    3.21       ?       ?      ?      ? 
1 1 1    4   10   12 o 10   89.28    4.97    0.35    0.04    0.35    0.04    0.00    0.00   89.28    4.97       ?       ?      ?      ? 
1 1 1    4   10   13 o  6   21.77    6.32    0.02    0.01    0.02    0.01    0.00    0.00   21.77    6.32       ?       ?      ?      ? 
1 1 1    4   10   14 o 17   39.85    4.01    0.07    0.01    0.07    0.01    0.00    0.00   39.85    4.01       ?       ?      ?      ? 
1 1 1    4   10   15 o  6   26.08    6.78    0.04    0.02    0.04    0.02    0.00    0.00   26.08    6.78       ?       ?      ?      ? 
1 1 1    4   10   16 o 12   21.16    7.51    0.03    0.02    0.03    0.02    0.00    0.00   21.16    7.51       ?       ?      ?      ? 
1 1 1    4   10   17 o  8   13.98    5.66    0.01    0.01    0.01    0.01    0.00    0.00   13.98    5.66       ?       ?      ?      ? 
1 1 1    4   10   18 o 14   11.67    4.97    0.01    0.01    0.01    0.01    0.00    0.00   11.67    4.97       ?       ?      ?      ? 
1 1 1    4   10   19 o  2    8.00    3.79    0.01    0.01    0.01    0.01    0.00    0.00    8.00    3.79       ?       ?      ?      ? 
1 1 1    4   10   20 f  0    2.85    1.48    0.00    0.01    0.00    0.01    0.00    0.00    2.85    1.48       ?       ?      ?      ? 
1 1 1    4   11    0 o  4  135.45    5.71    0.79    0.07    0.79    0.07    0.79    0.07  135.45    5.71  135.45    5.71  -0.00   0.00 
1 1 1    4   11    1 o  3  187.01    4.61    1.50    0.07    1.50    0.07    0.00    0.00  187.01    4.61       ?       ?      ?      ? 
1 1 1    4   11    2 o 16   62.04    2.39    0.17    0.01    0.17    0.01    0.00    0.00   62.04    2.39       ?       ?      ?      ? 
1 1 1    4   11    3 o 12   76.83    2.89    0.25    0.02    0.25    0.02    0.00    0.00   76.83    2.89       ?       ?      ?      ? 
1 1 1    4   11    4 o  2   96.86    3.14    0.40    0.03    0.40    0.03    0.00    0.00   96.86    3.14       ?       ?      ?      ? 
1 1 1    4   11    5 f  0  143.10    3.64    0.88    0.04    0.88    0.04    0.00    0.00  143.10    3.64       ?       ?      ?      ? 
1 1 1    4   11    6 o  3   63.17    3.23    0.17    0.02    0.17    0.02    0.00    0.00   63.17    3.23       ?       ?      ?      ? 
1 1 1    4   11    7 o 14   66.01    2.73    0.19    0.02    0.19    0.02    0.00    0.00   66.01    2.73       ?       ?      ?      ? 
1 1 1    4   11    8 f  0   52.21    3.14    0.12    0.01    0.12    0.01    0.00    0.00   52.21    3.14       ?       ?      ?      ? 
1 1 1    4   11    9 o 15   49.40    3.02    0.11    0.01    0.11    0.01    0.00    0.00   49.40    3.02       ?       ?      ?      ? 
1 1 1    4   11   10 o 13   50.71    2.76    0.11    0.01    0.11    0.01    0.00    0.00   50.71    2.76       ?       ?      ?      ? 
1 1 1    4   11   11 o 12   65.76    3.03    0.19    0.02    0.19    0.02    0.00    0.00   65.76    3.03       ?       ?      ?      ? 
1 1 1    4   11   12 o  3   40.97    3.56    0.07    0.01    0.07    0.01    0.00    0.00   40.97    3.56       ?       ?      ?      ? 
1 1 1    4   11   13 o 10   15.15    5.32    0.01    0.01    0.01    0.01    0.00    0.00   15.15    5.32       ?       ?      ?      ? 
1 1 1    4   11   14 o 17   34.55    4.51    0.06    0.01    0.06    0.01    0.00    0.00   34.55    4.51       ?       ?      ?      ? 
1 1 1    4   11   15 o  9   31.23    6.17    0.05    0.02    0.05    0.02    0.00    0.00   31.23    6.17       ?       ?      ?      ? 
1 1 1    4   11   16 o  6   14.90    5.95    0.01    0.01    0.01    0.01    0.00    0.00   14.90    5.95       ?       ?      ?      ? 
1 1 1    4   11   17 o 11   11.13    4.63    0.01    0.01    0.01    0.01    0.00    0.00   11.13    4.63       ?       ?      ?      ? 
1 1 1    4   11   18 o 10    9.14    4.24    0.01    0.01    0.01    0.01    0.00    0.00    9.14    4.24       ?       ?      ?      ? 
1 1 1    4   11   19 o 18    4.00    2.06    0.00    0.01    0.00    0.01    0.00    0.00    4.00    2.06       ?       ?      ?      ? 
1 1 1    4   12    0 o 10   31.51    5.88    0.05    0.01    0.05    0.01    0.05    0.01   31.51    5.88   31.51    5.88   0.00   0.00 
1 1 1    4   12    1 o  1   92.87    2.88    0.37    0.02    0.37    0.02    0.00    0.00   92.87    2.88       ?       ?      ?      ? 
1 1 1    4   12    2 o  6   14.41    4.86    0.01    0.01    0.01    0.01    0.00    0.00   14.41    4.86       ?       ?      ?      ? 
1 1 1    4   12    3 o  7   57.46    2.70    0.14    0.01    0.14    0.01    0.00    0.00   57.46    2.70       ?       ?      ?      ? 
1 1 1    4   12    4 o 12   79.00    3.42    0.27    0.02    0.27    0.02    0.00    0.00   79.00    3.42       ?       ?      ?      ? 
1 1 1    4   12    5 o 18   51.88    2.63    0.12    0.01    0.12    0.01    0.00    0.00   51.88    2.63       ?       ?      ?      ? 
1 1 1    4   12    6 o  2   93.18    3.40    0.37    0.03    0.37    0.03    0.00    0.00   93.18    3.40       ?       ?      ?      ? 
1 1 1    4   12    7 o  1   61.66    2.93    0.16    0.02    0.16    0.02    0.00    0.00   61.66    2.93       ?       ?      ?      ? 
1 1 1    4   12    8 o 16   59.28    2.74    0.15    0.01    0.15    0.01    0.00    0.00   59.28    2.74       ?       ?      ?      ? 
1 1 1    4   12    9 o 15   11.94    4.34    0.01    0.01    0.01    0.01    0.00    0.00   11.94    4.34       ?       ?      ?      ? 
1 1 1    4   12   10 o 17   23.02    5.71    0.02    0.01    0.02    0.01    0.00    0.00   23.02    5.71       ?       ?      ?      ? 
1 1 1    4   12   11 f  0   64.38    2.65    0.18    0.01    0.18    0.01    0.00    0.00   64.38    2.65       ?       ?      ?      ? 
1 1 1    4   12   12 o  6   20.04    6.11    0.02    0.01    0.02    0.01    0.00    0.00   20.04    6.11       ?       ?      ?      ? 
1 1 1    4   12   13 o 18   36.62    4.05    0.06    0.01    0.06    0.01    0.00    0.00   36.62    4.05       ?       ?      ?      ? 
1 1 1    4   12   14 o  8   31.58    6.14    0.05    0.02    0.05    0.02    0.00    0.00   31.58    6.14       ?       ?      ?      ? 
1 1 1    4   12   15 o 11   12.71    5.04    0.01    0.01    0.01    0.01    0.00    0.00   12.71    5.04       ?       ?      ?      ? 
1 1 1    4   12   16 o  2   11.38    4.71    0.01    0.01    0.01    0.01    0.00    0.00   11.38    4.71       ?       ?      ?      ? 
1 1 1    4   12   17 o 15    9.27    4.12    0.01    0.01    0.01    0.01    0.00    0.00    9.27    4.12       ?       ?      ?      ? 
1 1 1    4   12   18 o 15    4.72    2.42    0.01    0.01    0.01    0.01    0.00    0.00    4.72    2.42       ?       ?      ?      ? 
1 1 1    4   13    0 o  6    8.86    5.22    0.00    0.01    0.00    0.01    0.00    0.01    8.86    5.22    8.86    5.22   0.00   0.00 
1 1 1    4   13    1 o  5   37.03    3.42    0.06    0.01    0.06    0.01    0.00    0.00   37.03    3.42       ?       ?      ?      ? 
1 1 1    4   13    2 o 15   16.49    5.58    0.01    0.01    0.01    0.01    0.00    0.00   16.49    5.58       ?       ?      ?      ? 
1 1 1    4   13    3 o  2   31.23    3.33    0.04    0.01    0.04    0.01    0.00    0.00   31.23    3.33       ?       ?      ?      ? 
1 1 1    4   13    4 o 10   32.43    4.38    0.05    0.01    0.05    0.01    0.00    0.00   32.43    4.38       ?       ?      ?      ? 
1 1 1    4   13    5 o 15   79.28    3.19    0.27    0.02    0.27    0.02    0.00    0.00   79.28    3.19       ?       ?      ?      ? 
1 1 1    4   13    6 o  9   77.06    3.06    0.26    0.02    0.26    0.02    0.00    0.00   77.06    3.06       ?       ?      ?      ? 
1 1 1    4   13    7 o 12   40.19    3.25    0.07    0.01    0.07    0.01    0.00    0.00   40.19    3.25       ?       ?      ?      ? 
1 1 1    4   13    8 o  8   22.12    4.98    0.02    0.01    0.02    0.01    0.00    0.00   22.12    4.98       ?       ?      ?      ? 
1 1 1    4   13    9 o  1   56.27    3.17    0.14    0.02    0.14    0.02    0.00    0.00   56.27    3.17       ?       ?      ?      ? 
1 1 1    4   13   10 o  5   23.20    5.73    0.03    0.01    0.03    0.01    0.00    0.00   23.20    5.73       ?       ?      ?      ? 
1 1 1    4   13   11 o 18   46.77    4.05    0.10    0.02    0.10    0.02    0.00    0.00   46.77    4.05       ?       ?      ?      ? 
1 1 1    4   13   12 o 15   43.33    4.13    0.09    0.02    0.09    0.02    0.00    0.00   43.33    4.13       ?       ?      ?      ? 
1 1 1    4   13   13 o  2   24.63    8.15    0.04    0.02    0.04    0.02    0.00    0.00   24.63    8.15       ?       ?      ?      ? 
1 1 1    4   13   14 o  9   11.62    4.59    0.01    0.01    0.01    0.01    0.00    0.00   11.62    4.59       ?       ?      ?      ? 
1 1 1    4   13   15 o  2   13.18    5.81    0.01    0.01    0.01    0.01    0.00    0.00   13.18    5.81       ?       ?      ?      ? 
1 1 1    4   13   16 o 16    9.90    4.57    0.01    0.01    0.01    0.01    0.00    0.00    9.90    4.57       ?       ?      ?      ? 
1 1 1    4   13   17 o 15    4.73    2.45    0.01    0.01    0.01    0.01    0.00    0.00    4.73    2.45       ?       ?      ?      ? 
1 1 1    4   14    0 o 10    8.57    5.09    0.00    0.01    0.00    0.01    0.00    0.01    8.57    5.09    8.57    5.09  -0.00   0.00 
1 1 1    4   14    1 f  0   46.03    3.03    0.09    0.01    0.09    0.01    0.00    0.00   46.03    3.03       ?       ?      ?      ? 
1 1 1    4   14    2 o 11   24.57    5.59    0.03    0.01    0.03    0.01    0.00    0.00   24.57    5.59       ?       ?      ?      ? 
1 1 1    4   14    3 o 15   19.49    5.73    0.02    0.01    0.02    0.01    0.00    0.00   19.49    5.73       ?       ?      ?      ? 
1 1 1    4   14    4 o  2   50.30    3.13    0.11    0.01    0.11    0.01    0.00    0.00   50.30    3.13       ?       ?      ?      ? 
1 1 1    4   14    5 o  1   45.25    3.31    0.09    0.01    0.09    0.01    0.00    0.00   45.25    3.31       ?       ?      ?      ? 
1 1 1    4   14    6 o  3   59.83    4.19    0.16    0.02    0.16    0.02    0.00    0.00   59.83    4.19       ?       ?      ?      ? 
1 1 1    4   14    7 o 10   30.01    4.58    0.04    0.01    0.04    0.01    0.00    0.00   30.01    4.58       ?       ?      ?      ? 
1 1 1    4   14    8 o 13   38.89    3.43    0.07    0.01    0.07    0.01    0.00    0.00   38.89    3.43       ?       ?      ?      ? 
1 1 1    4   14    9 o  1   38.40    4.12    0.07    0.01    0.07    0.01    0.00    0.00   38.40    4.12       ?       ?      ?      ? 
1 1 1    4   14   10 o 13   33.88    4.94    0.05    0.01    0.05    0.01    0.00    0.00   33.88    4.94       ?       ?      ?      ? 
1 1 1    4   14   11 o 10   26.36    6.56    0.04    0.01    0.04    0.01    0.00    0.00   26.36    6.56       ?       ?      ?      ? 
1 1 1    4   14   12 o  6   18.29    6.97    0.02    0.02    0.02    0.02    0.00    0.00   18.29    6.97       ?       ?      ?      ? 
1 1 1    4   14   13 o  8   22.82    8.79    0.05    0.02    0.05    0.02    0.00    0.00   22.82    8.79       ?       ?      ?      ? 
1 1 1    4   14   14 o 16   12.04    5.22    0.01    0.01    0.01    0.01    0.00    0.00   12.04    5.22       ?       ?      ?      ? 
1 1 1    4   14   15 o 12    8.92    4.26    0.01    0.01    0.01    0.01    0.00    0.00    8.92    4.26       ?       ?      ?      ? 
1 1 1    4   14   16 o  9    4.07    2.10    0.00    0.01    0.00    0.01    0.00    0.00    4.07    2.10       ?       ?      ?      ? 
1 1 1    4   15    0 o 12    7.27    4.32    0.00    0.00    0.00    0.00    0.00    0.00    7.27    4.32    7.27    4.32  -0.00   0.00 
1 1 1    4   15    1 o  8   15.04    5.12    0.01    0.01    0.01    0.01    0.00    0.00   15.04    5.12       ?       ?      ?      ? 
1 1 1    4   15    2 o  4   41.56    3.57    0.08    0.01    0.08    0.01    0.00    0.00   41.56    3.57       ?       ?      ?      ? 
1 1 1    4   15    3 o 12   53.41    3.04    0.12    0.01    0.12    0.01    0.00    0.00   53.41    3.04       ?       ?      ?      ? 
1 1 1    4   15    4 o 18   22.28    5.58    0.02    0.01    0.02    0.01    0.00    0.00   22.28    5.58       ?       ?      ?      ? 
1 1 1    4   15    5 o 13   36.09    3.59    0.06    0.01    0.06    0.01    0.00    0.00   36.09    3.59       ?       ?      ?      ? 
1 1 1    4   15    6 o 13   11.91    4.34    0.01    0.01    0.01    0.01    0.00    0.00   11.91    4.34       ?       ?      ?      ? 
1 1 1    4   15    7 o  1   35.25    4.25    0.06    0.01    0.06    0.01    0.00    0.00   35.25    4.25       ?       ?      ?      ? 
1 1 1    4   15    8 o  3   21.92    6.07    0.02    0.01    0.02    0.01    0.00    0.00   21.92    6.07       ?       ?      ?      ? 
1 1 1    4   15    9 o  4   36.29    4.79    0.06    0.01    0.06    0.01    0.00    0.00   36.29    4.79       ?       ?      ?      ? 
1 1 1    4   15   10 o  5   21.13    7.85    0.03    0.02    0.03    0.02    0.00    0.00   21.13    7.85       ?       ?      ?      ? 
1 1 1    4   15   11 o 18   12.34    4.89    0.01    0.01    0.01    0.01    0.00    0.00   12.34    4.89       ?       ?      ?      ? 
1 1 1    4   15   12 o 18   11.79    4.86    0.01    0.01    0.01    0.01    0.00    0.00   11.79    4.86       ?       ?      ?      ? 
1 1 1    4   15   13 o 16   10.60    4.68    0.01    0.01    0.01    0.01    0.00    0.00   10.60    4.68       ?       ?      ?      ? 
1 1 1    4   15   14 o 13    7.00    3.40    0.01    0.01    0.01    0.01    0.00    0.00    7.00    3.40       ?       ?      ?      ? 
1 1 1    4   15   15 o 10    3.00    1.56    0.00    0.01    0.00    0.01    0.00    0.00    3.00    1.56       ?       ?      ?      ? 
1 1 1    4   16    0 o  5   71.54    5.20    0.23    0.03    0.23    0.03    0.23    0.03   71.54    5.20   71.54    5.20   0.00   0.00 
1 1 1    4   16    1 o 10   11.95    4.38    0.01    0.01    0.01    0.01    0.00    0.00   11.95    4.38       ?       ?      ?      ? 
1 1 1    4   16    2 o 16   14.74    5.25    0.01    0.01    0.01    0.01    0.00    0.00   14.74    5.25       ?       ?      ?      ? 
1 1 1    4   16    3 o  7   54.99    3.33    0.13    0.02    0.13    0.02    0.00    0.00   54.99    3.33       ?       ?      ?      ? 
1 1 1    4   16    4 o 14   27.02    5.67    0.04    0.01    0.04    0.01    0.00    0.00   27.02    5.67       ?       ?      ?      ? 
1 1 1    4   16    5 o 14   34.97    4.16    0.06    0.01    0.06    0.01    0.00    0.00   34.97    4.16       ?       ?      ?      ? 
1 1 1    4   16    6 o 19   34.26    5.46    0.06    0.02    0.06    0.02    0.00    0.00   34.26    5.46       ?       ?      ?      ? 
1 1 1    4   16    7 o 11   12.56    4.71    0.01    0.01    0.01    0.01    0.00    0.00   12.56    4.71       ?       ?      ?      ? 
1 1 1    4   16    8 o 17   17.94    6.62    0.02    0.01    0.02    0.01    0.00    0.00   17.94    6.62       ?       ?      ?      ? 
1 1 1    4   16    9 o  6   21.78    7.13    0.03    0.02    0.03    0.02    0.00    0.00   21.78    7.13       ?       ?      ?      ? 
1 1 1    4   16   10 o 11    9.75    3.84    0.00    0.00    0.00    0.00    0.00    0.00    9.75    3.84       ?       ?      ?      ? 
1 1 1    4   16   11 o  8   13.51    6.39    0.02    0.02    0.02    0.02    0.00    0.00   13.51    6.39       ?       ?      ?      ? 
1 1 1    4   16   12 f  0    9.17    4.60    0.02    0.02    0.02    0.02    0.00    0.00    9.17    4.60       ?       ?      ?      ? 
1 1 1    4   16   13 o  5    4.67    2.38    0.00    0.01    0.00    0.01    0.00    0.00    4.67    2.38       ?       ?      ?      ? 
1 1 1    4   17    0 o  4   35.53    7.58    0.07    0.02    0.07    0.02    0.07    0.02   35.53    7.58   35.53    7.58   0.00   0.00 
1 1 1    4   17    1 o 18   27.99    5.88    0.04    0.01    0.04    0.01    0.00    0.00   27.99    5.88       ?       ?      ?      ? 
1 1 1    4   17    2 o 17   59.98    5.78    0.18    0.03    0.18    0.03    0.00    0.00   59.98    5.78       ?       ?      ?      ? 
1 1 1    4   17    3 o 18   35.38    4.78    0.06    0.01    0.06    0.01    0.00    0.00   35.38    4.78       ?       ?      ?      ? 
1 1 1    4   17    4 o  3   23.21    6.70    0.03    0.01    0.03    0.01    0.00    0.00   23.21    6.70       ?       ?      ?      ? 
1 1 1    4   17    5 o  6   16.54    6.40    0.01    0.01    0.01    0.01    0.00    0.00   16.54    6.40       ?       ?      ?      ? 
1 1 1    4   17    6 o 18   20.80    8.05    0.03    0.02    0.03    0.02    0.00    0.00   20.80    8.05       ?       ?      ?      ? 
1 1 1    4   17    7 o 19   13.77    5.67    0.01    0.01    0.01    0.01    0.00    0.00   13.77    5.67       ?       ?      ?      ? 
1 1 1    4   17    8 o  5   12.85    5.44    0.01    0.01    0.01    0.01    0.00    0.00   12.85    5.44       ?       ?      ?      ? 
1 1 1    4   17    9 o 12   10.07    4.29    0.01    0.01    0.01    0.01    0.00    0.00   10.07    4.29       ?       ?      ?      ? 
1 1 1    4   17   10 o  4    8.51    4.09    0.01    0.01    0.01    0.01    0.00    0.00    8.51    4.09       ?       ?      ?      ? 
1 1 1    4   17   11 o  6    5.00    2.57    0.01    0.01    0.01    0.01    0.00    0.00    5.00    2.57       ?       ?      ?      ? 
1 1 1    4   18    0 f  0   10.74    6.72    0.01    0.01    0.01    0.01    0.01    0.01   10.74    6.72   10.74    6.72  -0.00   0.00 
1 1 1    4   18    1 o 11   13.12    5.26    0.01    0.01    0.01    0.01    0.00    0.00   13.12    5.26       ?       ?      ?      ? 
1 1 1    4   18    2 o  3   17.58    7.76    0.03    0.02    0.03    0.02    0.00    0.00   17.58    7.76       ?       ?      ?      ? 
1 1 1    4   18    3 o 17   16.20    6.89    0.02    0.02    0.02    0.02    0.00    0.00   16.20    6.89       ?       ?      ?      ? 
1 1 1    4   18    4 o  5   13.80    5.94    0.01    0.01    0.01    0.01    0.00    0.00   13.80    5.94       ?       ?      ?      ? 
1 1 1    4   18    5 o 14   10.66    4.45    0.01    0.01    0.01    0.01    0.00    0.00   10.66    4.45       ?       ?      ?      ? 
1 1 1    4   18    6 o  4   11.25    5.17    0.01    0.01    0.01    0.01    0.00    0.00   11.25    5.17       ?       ?      ?      ? 
1 1 1    4   18    7 o  4    9.22    4.54    0.01    0.01    0.01    0.01    0.00    0.00    9.22    4.54       ?       ?      ?      ? 
1 1 1    4   18    8 o 10    6.43    3.22    0.01    0.01    0.01    0.01    0.00    0.00    6.43    3.22       ?       ?      ?      ? 
1 1 1    4   18    9 o 12    3.77    1.94    0.00    0.00    0.00    0.00    0.00    0.00    3.77    1.94       ?       ?      ?      ? 
1 1 1    4   19    0 o  8    7.88    5.70    0.01    0.02    0.01    0.02    0.01    0.02    7.88    5.70    7.88    5.70   0.00   0.00 
1 1 1    4   19    1 o 18    8.64    4.29    0.01    0.01    0.01    0.01    0.00    0.00    8.64    4.29       ?       ?      ?      ? 
1 1 1    4   19    2 o 19    8.05    4.12    0.02    0.02    0.02    0.02    0.00    0.00    8.05    4.12       ?       ?      ?      ? 
1 1 1    4   19    3 o  5    7.02    3.62    0.02    0.02    0.02    0.02    0.00    0.00    7.02    3.62       ?       ?      ?      ? 
1 1 1    4   19    4 f  0    5.92    3.07    0.02    0.01    0.02    0.01    0.00    0.00    5.92    3.07       ?       ?      ?      ? 
1 1 1    4   19    5 o  4    4.32    2.23    0.01    0.01    0.01    0.01    0.00    0.00    4.32    2.23       ?       ?      ?      ? 
1 1 1    4   19    6 o 16    3.27    1.70    0.01    0.01    0.01    0.01    0.00    0.00    3.27    1.70       ?       ?      ?      ? 
1 1 1    5    0    0 x  3       ?       ?       ?       ?       ?       ?       ?       ?       ?       ?       ?       ?      ?      ? 
1 1 1    5    0    1 o 17   81.69    4.24    0.29    0.03    0.29    0.03    0.29    0.03   81.69    4.24   81.69    4.24   0.00   0.00 
1 1 1    5    0    2 o  9   84.95    3.37    0.31    0.02    0.31    0.02    0.31    0.02   84.95    3.37   84.95    3.37   0.00   0.00 
1 1 1    5    0    3 o 10  262.45    7.94    2.98    0.18    2.98    0.18    2.98    0.18  262.45    7.94  262.45    7.94   0.00   0.00 
1 1 1    5    0    4 f  0   63.54    3.52    0.17    0.02    0.17    0.02    0.17    0.02   63.54    3.52   63.54    3.52   0.00   0.00 
1 1 1    5    0    5 o 17  197.49    5.44    1.68    0.09    1.68    0.09    1.68    0.09  197.49    5.44  197.49    5.44   0.00   0.00 
1 1 1    5    0    6 o  7  114.51    3.94    0.56    0.04    0.56    0.04    0.56    0.04  114.51    3.94  114.51    3.94   0.00   0.00 
1 1 1    5    0    7 o 15   97.40    3.75    0.41    0.03    0.41    0.03    0.41    0.03   97.40    3.75   97.40    3.75   0.00   0.00 
1 1 1    5    0    8 o 16  380.59   14.23    6.30    0.46    6.30    0.46    6.30    0.46  380.59   14.23  380.59   14.23  -0.00   0.00 
1 1 1    5    0    9 o 12   18.02    9.62    0.02    0.02    0.02    0.02    0.02    0.02   18.02    9.62   18.02    9.62  -0.00   0.00 
1 1 1    5    0   10 o  8  189.74    7.18    1.55    0.12    1.55    0.12    1.55    0.12  189.74    7.18  189.74    7.18  -0.00   0.00 
1 1 1    5    0   11 o 17   10.26    6.00    0.01    0.01    0.01    0.01    0.01    0.01   10.26    6.00   10.26    6.00   0.00   0.00 
1 1 1    5    0   12 o  6  186.29    5.90    1.50    0.09    1.50    0.09    1.50    0.09  186.29    5.90  186.29    5.90   0.00   0.00 
1 1 1    5    0   13 o 12   11.33    6.55    0.01    0.01    0.01    0.01    0.01    0.01   11.33    6.55   11.33    6.55   0.00   0.00 
1 1 1    5    0   14 o  8   11.05    6.45    0.01    0.01    0.01    0.01    0.01    0.01   11.05    6.45   11.05    6.45  -0.00   0.00 
1 1 1    5    0   15 o 19  136.55    5.78    0.81    0.07    0.81    0.07    0.81    0.07  136.55    5.78  136.55    5.78   0.00   0.00 
1 1 1    5    0   16 o  1   16.93    8.65    0.02    0.02    0.02    0.02    0.02    0.02   16.93    8.65   16.93    8.65  -0.00   0.00 
1 1 1    5    0   17 o  2   13.63    7.77    0.01    0.01    0.01    0.01    0.01    0.01   13.63    7.77   13.63    7.77   0.00   0.00 
1 1 1    5    0   18 o  2   10.19    6.09    0.01    0.01    0.01    0.01    0.01    0.01   10.19    6.09   10.19    6.09  -0.00   0.00 
1 1 1    5    0   19 o  1    7.63    4.60    0.00    0.01    0.00    0.01    0.00    0.01    7.63    4.60    7.63    4.60  -0.00   0.00 
1 1 1    5    0   20 o 12    8.24    5.07    0.00    0.01    0.00    0.01    0.00    0.01    8.24    5.07    8.24    5.07   0.00   0.00 
1 1 1    5    0   21 o  9   10.68    7.41    0.01    0.02    0.01    0.02    0.01    0.02   10.68    7.41   10.68    7.41   0.00   0.00 
1 1 1    5    0   22 o  4    6.01    4.21    0.00    0.01    0.00    0.01    0.00    0.01    6.01    4.21    6.01    4.21   0.00   0.00 
1 1 1    5    0   23 o  8    1.93    1.46    0.00    0.00    0.00    0.00    0.00    0.00    1.93    1.46    1.93    1.46   0.00   0.00 
1 1 1    5    1    0 o 15   73.23    3.36    0.23    0.02    0.23    0.02    0.23    0.02   73.23    3.36   73.23    3.36   0.00   0.00 
1 1 1    5    1    1 o  4  237.66    5.31    2.43    0.11    2.43    0.11    0.00    0.00  237.66    5.31       ?       ?      ?      ? 
1 1 1    5    1    2 o 18  130.65    3.48    0.73    0.04    0.73    0.04    0.00    0.00  130.65    3.48       ?       ?      ?      ? 
1 1 1    5    1    3 o  3  116.49    3.15    0.58    0.03    0.58    0.03    0.00    0.00  116.49    3.15       ?       ?      ?      ? 
1 1 1    5    1    4 o 18   88.96    2.40    0.34    0.02    0.34    0.02    0.00    0.00   88.96    2.40       ?       ?      ?      ? 
1 1 1    5    1    5 o  2  128.14    3.00    0.70    0.03    0.70    0.03    0.00    0.00  128.14    3.00       ?       ?      ?      ? 
1 1 1    5    1    6 o 10  193.88    4.32    1.61    0.07    1.61    0.07    0.00    0.00  193.88    4.32       ?       ?      ?      ? 
1 1 1    5    1    7 o  4  139.97    3.55    0.84    0.04    0.84    0.04    0.00    0.00  139.97    3.55       ?       ?      ?      ? 
1 1 1    5    1    8 o  8   65.52    2.28    0.18    0.01    0.18    0.01    0.00    0.00   65.52    2.28       ?       ?      ?      ? 
1 1 1    5    1    9 o  4  315.94    6.54    4.29    0.18    4.29    0.18    0.00    0.00  315.94    6.54       ?       ?      ?      ? 
1 1 1    5    1   10 o  8   52.26    2.92    0.12    0.01    0.12    0.01    0.00    0.00   52.26    2.92       ?       ?      ?      ? 
1 1 1    5    1   11 o 13   19.83    5.64    0.02    0.01    0.02    0.01    0.00    0.00   19.83    5.64       ?       ?      ?      ? 
1 1 1    5    1   12 o 19   95.47    2.79    0.39    0.02    0.39    0.02    0.00    0.00   95.47    2.79       ?       ?      ?      ? 
1 1 1    5    1   13 o 17  148.47    4.78    0.95    0.06    0.95    0.06    0.00    0.00  148.47    4.78       ?       ?      ?      ? 
1 1 1    5    1   14 o  9   64.84    3.36    0.18    0.02    0.18    0.02    0.00    0.00   64.84    3.36       ?       ?      ?      ? 
1 1 1    5    1   15 o 13   42.07    3.09    0.08    0.01    0.08    0.01    0.00    0.00   42.07    3.09       ?       ?      ?      ? 
1 1 1    5    1   16 o  2   54.81    3.12    0.13    0.01    0.13    0.01    0.00    0.00   54.81    3.12       ?       ?      ?      ? 
1 1 1    5    1   17 o 12   51.20    3.52    0.12    0.02    0.12    0.02    0.00    0.00   51.20    3.52       ?       ?      ?      ? 
1 1 1    5    1   18 o 16   14.79    5.36    0.01    0.01    0.01    0.01    0.00    0.00   14.79    5.36       ?       ?      ?      ? 
1 1 1    5    1   19 o 14   34.14    4.61    0.06    0.01    0.06    0.01    0.00    0.00   34.14    4.61       ?       ?      ?      ? 
1 1 1    5    1   20 o  5   11.22    4.47    0.01    0.01    0.01    0.01    0.00    0.00   11.22    4.47       ?       ?      ?      ? 
1 1 1    5    1   21 o 10   10.91    4.79    0.01    0.01    0.01    0.01    0.00    0.00   10.91    4.79       ?       ?      ?      ? 
1 1 1    5    1   22 o  8    7.04    3.54    0.01    0.01    0.01    0.01    0.00    0.00    7.04    3.54       ?       ?      ?      ? 
1 1 1    5    2    0 o 19  131.93    3.94    0.75    0.04    0.75    0.04    0.75    0.04  131.93    3.94  131.93    3.94  -0.00   0.00 
1 1 1    5    2    1 o  6   20.09    4.61    0.02    0.01    0.02    0.01    0.00    0.00   20.09    4.61       ?       ?      ?      ? 
1 1 1    5    2    2 o  3  214.45    4.66    1.98    0.09    1.98    0.09    0.00    0.00  214.45    4.66       ?       ?      ?      ? 
1 1 1    5    2    3 o 19  108.57    3.00    0.51    0.03    0.51    0.03    0.00    0.00  108.57    3.00       ?       ?      ?      ? 
1 1 1    5    2    4 f  0  127.83    2.94    0.70    0.03    0.70    0.03    0.00    0.00  127.83    2.94       ?       ?      ?      ? 
1 1 1    5    2    5 o  1  104.73    2.66    0.47    0.02    0.47    0.02    0.00    0.00  104.73    2.66       ?       ?      ?      ? 
1 1 1    5    2    6 o  9   12.98    4.59    0.01    0.01    0.01    0.01    0.00    0.00   12.98    4.59       ?       ?      ?      ? 
1 1 1    5    2    7 f  0   72.41    2.40    0.22    0.01    0.22    0.01    0.00    0.00   72.41    2.40       ?       ?      ?      ? 
1 1 1    5    2    8 o 18   38.08    3.70    0.06    0.01    0.06    0.01    0.00    0.00   38.08    3.70       ?       ?      ?      ? 
1 1 1    5    2    9 o 13   76.35    2.76    0.25    0.02    0.25    0.02    0.00    0.00   76.35    2.76       ?       ?      ?      ? 
1 1 1    5    2   10 o 19  287.23    7.54    3.56    0.19    3.56    0.19    0.00    0.00  287.23    7.54       ?       ?      ?      ? 
1 1 1    5    2   11 o 19  111.59    3.90    0.53    0.04    0.53    0.04    0.00    0.00  111.59    3.90       ?       ?      ?      ? 
1 1 1    5    2   12 o  1   87.08    2.92    0.33    0.02    0.33    0.02    0.00    0.00   87.08    2.92       ?       ?      ?      ? 
1 1 1    5    2   13 o 13   64.98    2.51    0.18    0.01    0.18    0.01    0.00    0.00   64.98    2.51       ?       ?      ?      ? 
1 1 1    5    2   14 o 10   18.07    5.95    0.01    0.01    0.01    0.01    0.00    0.00   18.07    5.95       ?       ?      ?      ? 
1 1 1    5    2   15 o  9   37.95    3.82    0.06    0.01    0.06    0.01    0.00    0.00   37.95    3.82       ?       ?      ?      ? 
1 1 1    5    2   16 o 19   18.74    6.27    0.02    0.01    0.02    0.01    0.00    0.00   18.74    6.27       ?       ?      ?      ? 
1 1 1    5    2   17 o  6   18.45    6.06    0.02    0.01    0.02    0.01    0.00    0.00   18.45    6.06       ?       ?      ?      ? 
1 1 1    5    2   18 o  3   15.02    5.57    0.01    0.01    0.01    0.01    0.00    0.00   15.02    5.57       ?       ?      ?      ? 
1 1 1    5    2   19 o 19   20.44    6.95    0.03    0.01    0.03    0.01    0.00    0.00   20.44    6.95       ?       ?      ?      ? 
1 1 1    5    2   20 o 17   13.06    5.38    0.01    0.01    0.01    0.01    0.00    0.00   13.06    5.38       ?       ?      ?      ? 
1 1 1    5    2   21 o  5   10.98    4.94    0.01    0.01    0.01    0.01    0.00    0.00   10.98    4.94       ?       ?      ?      ? 
1 1 1    5    2   22 o 13    6.43    3.23    0.01    0.01    0.01    0.01    0.00    0.00    6.43    3.23       ?       ?      ?      ? 
1 1 1    5    3    0 o 16   95.05    4.09    0.39    0.03    0.39    0.03    0.39    0.03   95.05    4.09   95.05    4.09   0.00   0.00 
1 1 1    5    3    1 o 16   47.03    2.33    0.09    0.01    0.09    0.01    0.00    0.00   47.03    2.33       ?       ?      ?      ? 
1 1 1    5    3    2 o  5  105.71    2.69    0.48    0.02    0.48    0.02    0.00    0.00  105.71    2.69       ?       ?      ?      ? 
1 1 1    5    3    3 o 14   26.47    3.77    0.03    0.01    0.03    0.01    0.00    0.00   26.47    3.77       ?       ?      ?      ? 
1 1 1    5    3    4 o 18  185.31    4.22    1.47    0.07    1.47    0.07    0.00    0.00  185.31    4.22       ?       ?      ?      ? 
1 1 1    5    3    5 o  4  100.29    2.65    0.43    0.02    0.43    0.02    0.00    0.00  100.29    2.65       ?       ?      ?      ? 
1 1 1    5    3    6 o 16   51.88    2.44    0.12    0.01    0.12    0.01    0.00    0.00   51.88    2.44       ?       ?      ?      ? 
1 1 1    5    3    7 o  3  114.54    3.06    0.56    0.03    0.56    0.03    0.00    0.00  114.54    3.06       ?       ?      ?      ? 
1 1 1    5    3    8 o 17  185.91    4.01    1.48    0.06    1.48    0.06    0.00    0.00  185.91    4.01       ?       ?      ?      ? 
1 1 1    5    3    9 o  7  231.14    4.68    2.29    0.09    2.29    0.09    0.00    0.00  231.14    4.68       ?       ?      ?      ? 
1 1 1    5    3   10 o 18  142.04    4.13    0.87    0.05    0.87    0.05    0.00    0.00  142.04    4.13       ?       ?      ?      ? 
1 1 1    5    3   11 o 14  118.01    3.76    0.60    0.04    0.60    0.04    0.00    0.00  118.01    3.76       ?       ?      ?      ? 
1 1 1    5    3   12 o 16   65.57    3.02    0.18    0.02    0.18    0.02    0.00    0.00   65.57    3.02       ?       ?      ?      ? 
1 1 1    5    3   13 f  0   32.41    3.84    0.05    0.01    0.05    0.01    0.00    0.00   32.41    3.84       ?       ?      ?      ? 
1 1 1    5    3   14 o 15   81.93    3.71    0.29    0.03    0.29    0.03    0.00    0.00   81.93    3.71       ?       ?      ?      ? 
1 1 1    5    3   15 o 14   10.78    3.94    0.00    0.00    0.00    0.00    0.00    0.00   10.78    3.94       ?       ?      ?      ? 
1 1 1    5    3   16 o  2   30.00    4.83    0.04    0.01    0.04    0.01    0.00    0.00   30.00    4.83       ?       ?      ?      ? 
1 1 1    5    3   17 o  2   21.44    6.69    0.02    0.01    0.02    0.01    0.00    0.00   21.44    6.69       ?       ?      ?      ? 
1 1 1    5    3   18 o  1   17.93    5.95    0.02    0.01    0.02    0.01    0.00    0.00   17.93    5.95       ?       ?      ?      ? 
1 1 1    5    3   19 o 18   19.19    6.68    0.02    0.01    0.02    0.01    0.00    0.00   19.19    6.68       ?       ?      ?      ? 
1 1 1    5    3   20 o  5   15.91    6.99    0.02    0.02    0.02    0.02    0.00    0.00   15.91    6.99       ?       ?      ?      ? 
1 1 1    5    3   21 o  8   10.77    5.05    0.01    0.01    0.01    0.01    0.00    0.00   10.77    5.05       ?       ?      ?      ? 
1 1 1    5    3   22 o  7    5.41    2.78    0.01    0.01    0.01    0.01    0.00    0.00    5.41    2.78       ?       ?      ?      ? 
1 1 1    5    4    0 o 15   55.22    2.82    0.13    0.01    0.13    0.01    0.13    0.01   55.22    2.82   55.22    2.82  -0.00   0.00 
1 1 1    5    4    1 o 19  103.99    2.69    0.46    0.02    0.46    0.02    0.00    0.00  103.99    2.69       ?       ?      ?      ? 
1 1 1    5    4    2 o 11  129.88    3.10    0.72    0.03    0.72    0.03    0.00    0.00  129.88    3.10       ?       ?      ?      ? 
1 1 1    5    4    3 o  2  136.13    3.12    0.79    0.04    0.79    0.04    0.00    0.00  136.13    3.12       ?       ?      ?      ? 
1 1 1    5    4    4 o  6   83.88    2.55    0.30    0.02    0.30    0.02    0.00    0.00   83.88    2.55       ?       ?      ?      ? 
1 1 1    5    4    5 o  9  238.36    4.45    2.44    0.09    2.44    0.09    0.00    0.00  238.36    4.45       ?       ?      ?      ? 
1 1 1    5    4    6 o 17   68.10    2.12    0.20    0.01    0.20    0.01    0.00    0.00   68.10    2.12       ?       ?      ?      ? 
1 1 1    5    4    7 o 17   82.53    2.84    0.29    0.02    0.29    0.02    0.00    0.00   82.53    2.84       ?       ?      ?      ? 
1 1 1    5    4    8 o 19  124.18    3.12    0.66    0.03    0.66    0.03    0.00    0.00  124.18    3.12       ?       ?      ?      ? 
1 1 1    5    4    9 o 14  166.61    4.76    1.19    0.07    1.19    0.07    0.00    0.00  166.61    4.76       ?       ?      ?      ? 
1 1 1    5    4   10 o 12  161.00    4.12    1.11    0.06    1.11    0.06    0.00    0.00  161.00    4.12       ?       ?      ?      ? 
1 1 1    5    4   11 o 18   28.14    4.89    0.04    0.01    0.04    0.01    0.00    0.00   28.14    4.89       ?       ?      ?      ? 
1 1 1    5    4   12 o 17   13.74    4.87    0.01    0.01    0.01    0.01    0.00    0.00   13.74    4.87       ?       ?      ?      ? 
1 1 1    5    4   13 o 14   57.20    3.16    0.14    0.02    0.14    0.02    0.00    0.00   57.20    3.16       ?       ?      ?      ? 
1 1 1    5    4   14 o 18   63.29    2.65    0.17    0.01    0.17    0.01    0.00    0.00   63.29    2.65       ?       ?      ?      ? 
1 1 1    5    4   15 o 18   19.44    6.04    0.02    0.01    0.02    0.01    0.00    0.00   19.44    6.04       ?       ?      ?      ? 
1 1 1    5    4   16 o  7   18.99    6.23    0.02    0.01    0.02    0.01    0.00    0.00   18.99    6.23       ?       ?      ?      ? 
1 1 1    5    4   17 o  6   16.13    5.86    0.01    0.01    0.01    0.01    0.00    0.00   16.13    5.86       ?       ?      ?      ? 
1 1 1    5    4   18 o  2   22.63    6.94    0.03    0.01    0.03    0.01    0.00    0.00   22.63    6.94       ?       ?      ?      ? 
1 1 1    5    4   19 o  5   18.86    6.50    0.02    0.01    0.02    0.01    0.00    0.00   18.86    6.50       ?       ?      ?      ? 
1 1 1    5    4   20 o 10   15.78    6.74    0.02    0.02    0.02    0.02    0.00    0.00   15.78    6.74       ?       ?      ?      ? 
1 1 1    5    4   21 o 16   10.23    4.99    0.01    0.01    0.01    0.01    0.00    0.00   10.23    4.99       ?       ?      ?      ? 
1 1 1    5    4   22 o 19    4.26    2.19    0.00    0.01    0.00    0.01    0.00    0.00    4.26    2.19       ?       ?      ?      ? 
1 1 1    5    5    0 o  9  233.61    8.23    2.36    0.16    2.36    0.16    2.36    0.16  233.61    8.23  233.61    8.23   0.00   0.00 
1 1 1    5    5    1 o 16  205.07    4.11    1.80    0.07    1.80    0.07    0.00    0.00  205.07    4.11       ?       ?      ?      ? 
1 1 1    5    5    2 o  3  189.49    4.22    1.54    0.07    1.54    0.07    0.00    0.00  189.49    4.22       ?       ?      ?      ? 
1 1 1    5    5    3 o 11  108.05    2.62    0.50    0.02    0.50    0.02    0.00    0.00  108.05    2.62       ?       ?      ?      ? 
1 1 1    5    5    4 o 18  253.19    5.35    2.75    0.12    2.75    0.12    0.00    0.00  253.19    5.35       ?       ?      ?      ? 
1 1 1    5    5    5 o 16  208.89    4.80    1.87    0.09    1.87    0.09    0.00    0.00  208.89    4.80       ?       ?      ?      ? 
1 1 1    5    5    6 o  8  111.22    3.15    0.53    0.03    0.53    0.03    0.00    0.00  111.22    3.15       ?       ?      ?      ? 
1 1 1    5    5    7 o  7  114.52    3.00    0.56    0.03    0.56    0.03    0.00    0.00  114.52    3.00       ?       ?      ?      ? 
1 1 1    5    5    8 o 18  169.41    3.67    1.23    0.05    1.23    0.05    0.00    0.00  169.41    3.67       ?       ?      ?      ? 
1 1 1    5    5    9 o  8  131.11    3.64    0.74    0.04    0.74    0.04    0.00    0.00  131.11    3.64       ?       ?      ?      ? 
1 1 1    5    5   10 o 19  209.64    4.38    1.89    0.08    1.89    0.08    0.00    0.00  209.64    4.38       ?       ?      ?      ? 
1 1 1    5    5   11 o 14   26.05    5.61    0.03    0.01    0.03    0.01    0.00    0.00   26.05    5.61       ?       ?      ?      ? 
1 1 1    5    5   12 o 10   17.79    5.68    0.01    0.01    0.01    0.01    0.00    0.00   17.79    5.68       ?       ?      ?      ? 
1 1 1    5    5   13 o 13   35.51    4.06    0.06    0.01    0.06    0.01    0.00    0.00   35.51    4.06       ?       ?      ?      ? 
1 1 1    5    5   14 o 13   44.98    3.33    0.09    0.01    0.09    0.01    0.00    0.00   44.98    3.33       ?       ?      ?      ? 
1 1 1    5    5   15 o  2   46.18    3.77    0.09    0.01    0.09    0.01    0.00    0.00   46.18    3.77       ?       ?      ?      ? 
1 1 1    5    5   16 o 17   27.60    5.86    0.04    0.01    0.04    0.01    0.00    0.00   27.60    5.86       ?       ?      ?      ? 
1 1 1    5    5   17 o  3   22.09    7.07    0.03    0.02    0.03    0.02    0.00    0.00   22.09    7.07       ?       ?      ?      ? 
1 1 1    5    5   18 o 11   29.10    6.54    0.05    0.02    0.05    0.02    0.00    0.00   29.10    6.54       ?       ?      ?      ? 
1 1 1    5    5   19 o 13   15.19    6.05    0.01    0.01    0.01    0.01    0.00    0.00   15.19    6.05       ?       ?      ?      ? 
1 1 1    5    5   20 o 17   10.60    4.48    0.01    0.01    0.01    0.01    0.00    0.00   10.60    4.48       ?       ?      ?      ? 
1 1 1    5    5   21 o  2    8.39    4.06    0.01    0.01    0.01    0.01    0.00    0.00    8.39    4.06       ?       ?      ?      ? 
1 1 1    5    5   22 o 13    2.84    1.47    0.00    0.00    0.00    0.00    0.00    0.00    2.84    1.47       ?       ?      ?      ? 
1 1 1    5    6    0 o  5  186.00    7.09    1.49    0.11    1.49    0.11    1.49    0.11  186.00    7.09  186.00    7.09  -0.00   0.00 
1 1 1    5    6    1 o 10  223.30    5.30    2.14    0.10    2.14    0.10    0.00    0.00  223.30    5.30       ?       ?      ?      ? 
1 1 1    5    6    2 o  4  144.60    3.38    0.90    0.04    0.90    0.04    0.00    0.00  144.60    3.38       ?       ?      ?      ? 
1 1 1    5    6    3 o 13  241.24    5.00    2.50    0.10    2.50    0.10    0.00    0.00  241.24    5.00       ?       ?      ?      ? 
1 1 1    5    6    4 o 11  220.16    5.15    2.08    0.10    2.08    0.10    0.00    0.00  220.16    5.15       ?       ?      ?      ? 
1 1 1    5    6    5 o 16  123.46    2.99    0.65    0.03    0.65    0.03    0.00    0.00  123.46    2.99       ?       ?      ?      ? 
1 1 1    5    6    6 o  8  118.86    3.04    0.61    0.03    0.61    0.03    0.00    0.00  118.86    3.04       ?       ?      ?      ? 
1 1 1    5    6    7 f  0  188.66    3.69    1.53    0.06    1.53    0.06    0.00    0.00  188.66    3.69       ?       ?      ?      ? 
1 1 1    5    6    8 o 19  231.54    4.65    2.30    0.09    2.30    0.09    0.00    0.00  231.54    4.65       ?       ?      ?      ? 
1 1 1    5    6    9 o  6  194.89    4.26    1.63    0.07    1.63    0.07    0.00    0.00  194.89    4.26       ?       ?      ?      ? 
1 1 1    5    6   10 o 11  100.52    2.99    0.43    0.03    0.43    0.03    0.00    0.00  100.52    2.99       ?       ?      ?      ? 
1 1 1    5    6   11 o  4   31.44    4.46    0.04    0.01    0.04    0.01    0.00    0.00   31.44    4.46       ?       ?      ?      ? 
1 1 1    5    6   12 o  1   37.78    3.34    0.06    0.01    0.06    0.01    0.00    0.00   37.78    3.34       ?       ?      ?      ? 
1 1 1    5    6   13 f  0   24.67    5.31    0.03    0.01    0.03    0.01    0.00    0.00   24.67    5.31       ?       ?      ?      ? 
1 1 1    5    6   14 o 13   40.61    3.66    0.07    0.01    0.07    0.01    0.00    0.00   40.61    3.66       ?       ?      ?      ? 
1 1 1    5    6   15 o  3   17.56    5.46    0.01    0.01    0.01    0.01    0.00    0.00   17.56    5.46       ?       ?      ?      ? 
1 1 1    5    6   16 o 13   43.21    4.37    0.09    0.02    0.09    0.02    0.00    0.00   43.21    4.37       ?       ?      ?      ? 
1 1 1    5    6   17 o 18   15.78    5.89    0.01    0.01    0.01    0.01    0.00    0.00   15.78    5.89       ?       ?      ?      ? 
1 1 1    5    6   18 o  1   15.42    5.87    0.01    0.01    0.01    0.01    0.00    0.00   15.42    5.87       ?       ?      ?      ? 
1 1 1    5    6   19 o  2   13.24    5.57    0.01    0.01    0.01    0.01    0.00    0.00   13.24    5.57       ?       ?      ?      ? 
1 1 1    5    6   20 o  4   10.16    4.44    0.01    0.01    0.01    0.01    0.00    0.00   10.16    4.44       ?       ?      ?      ? 
1 1 1    5    6   21 o 10    6.25    3.12    0.01    0.01    0.01    0.01    0.00    0.00    6.25    3.12       ?       ?      ?      ? 
1 1 1    5    7    0 o  6   44.29    4.31    0.09    0.02    0.09    0.02    0.09    0.02   44.29    4.31   44.29    4.31  -0.00   0.00 
1 1 1    5    7    1 o 10   78.24    2.81    0.26    0.02    0.26    0.02    0.00    0.00   78.24    2.81       ?       ?      ?      ? 
1 1 1    5    7    2 o 14  202.79    4.91    1.76    0.09    1.76    0.09    0.00    0.00  202.79    4.91       ?       ?      ?      ? 
1 1 1    5    7    3 o 18   41.15    2.85    0.07    0.01    0.07    0.01    0.00    0.00   41.15    2.85       ?       ?      ?      ? 
1 1 1    5    7    4 o  6  194.57    4.52    1.62    0.08    1.62    0.08    0.00    0.00  194.57    4.52       ?       ?      ?      ? 
1 1 1    5    7    5 o  3   83.70    2.82    0.30    0.02    0.30    0.02    0.00    0.00   83.70    2.82       ?       ?      ?      ? 
1 1 1    5    7    6 o  1   41.98    2.94    0.08    0.01    0.08    0.01    0.00    0.00   41.98    2.94       ?       ?      ?      ? 
1 1 1    5    7    7 o 12   59.93    2.29    0.15    0.01    0.15    0.01    0.00    0.00   59.93    2.29       ?       ?      ?      ? 
1 1 1    5    7    8 o  9   60.05    2.65    0.15    0.01    0.15    0.01    0.00    0.00   60.05    2.65       ?       ?      ?      ? 
1 1 1    5    7    9 o 17  186.53    4.38    1.50    0.07    1.50    0.07    0.00    0.00  186.53    4.38       ?       ?      ?      ? 
1 1 1    5    7   10 o 10   95.14    2.92    0.39    0.02    0.39    0.02    0.00    0.00   95.14    2.92       ?       ?      ?      ? 
1 1 1    5    7   11 o  7   43.20    3.51    0.08    0.01    0.08    0.01    0.00    0.00   43.20    3.51       ?       ?      ?      ? 
1 1 1    5    7   12 o  6   36.15    3.66    0.06    0.01    0.06    0.01    0.00    0.00   36.15    3.66       ?       ?      ?      ? 
1 1 1    5    7   13 o  2   13.65    4.87    0.01    0.01    0.01    0.01    0.00    0.00   13.65    4.87       ?       ?      ?      ? 
1 1 1    5    7   14 o 12   32.29    4.44    0.05    0.01    0.05    0.01    0.00    0.00   32.29    4.44       ?       ?      ?      ? 
1 1 1    5    7   15 o  3   18.18    6.19    0.01    0.01    0.01    0.01    0.00    0.00   18.18    6.19       ?       ?      ?      ? 
1 1 1    5    7   16 f  0   26.87    4.74    0.03    0.01    0.03    0.01    0.00    0.00   26.87    4.74       ?       ?      ?      ? 
1 1 1    5    7   17 o  1   21.10    7.06    0.03    0.02    0.03    0.02    0.00    0.00   21.10    7.06       ?       ?      ?      ? 
1 1 1    5    7   18 o  8   19.02    7.20    0.03    0.02    0.03    0.02    0.00    0.00   19.02    7.20       ?       ?      ?      ? 
1 1 1    5    7   19 o 18   12.99    5.52    0.01    0.01    0.01    0.01    0.00    0.00   12.99    5.52       ?       ?      ?      ? 
1 1 1    5    7   20 f  0    9.61    4.61    0.01    0.01    0.01    0.01    0.00    0.00    9.61    4.61       ?       ?      ?      ? 
1 1 1    5    7   21 o  1    3.89    2.02    0.01    0.01    0.01    0.01    0.00    0.00    3.89    2.02       ?       ?      ?      ? 
1 1 1    5    8    0 o 11   32.39    6.18    0.05    0.02    0.05    0.02    0.05    0.02   32.39    6.18   32.39    6.18  -0.00   0.00 
1 1 1    5    8    1 o  2  224.29    4.89    2.16    0.09    2.16    0.09    0.00    0.00  224.29    4.89       ?       ?      ?      ? 
1 1 1    5    8    2 o  6  234.24    4.64    2.35    0.09    2.35    0.09    0.00    0.00  234.24    4.64       ?       ?      ?      ? 
1 1 1    5    8    3 o  2  190.30    4.92    1.56    0.08    1.56    0.08    0.00    0.00  190.30    4.92       ?       ?      ?      ? 
1 1 1    5    8    4 o 14  195.73    5.17    1.65    0.09    1.65    0.09    0.00    0.00  195.73    5.17       ?       ?      ?      ? 
1 1 1    5    8    5 o 19  183.98    4.25    1.45    0.07    1.45    0.07    0.00    0.00  183.98    4.25       ?       ?      ?      ? 
1 1 1    5    8    6 o 14   96.03    2.90    0.40    0.02    0.40    0.02    0.00    0.00   96.03    2.90       ?       ?      ?      ? 
1 1 1    5    8    7 o 17   45.32    2.96    0.09    0.01    0.09    0.01    0.00    0.00   45.32    2.96       ?       ?      ?      ? 
1 1 1    5    8    8 o  9  115.35    3.43    0.57    0.03    0.57    0.03    0.00    0.00  115.35    3.43       ?       ?      ?      ? 
1 1 1    5    8    9 o  3   93.72    3.25    0.38    0.03    0.38    0.03    0.00    0.00   93.72    3.25       ?       ?      ?      ? 
1 1 1    5    8   10 o 18   52.26    2.63    0.12    0.01    0.12    0.01    0.00    0.00   52.26    2.63       ?       ?      ?      ? 
1 1 1    5    8   11 o  9   21.05    5.80    0.02    0.01    0.02    0.01    0.00    0.00   21.05    5.80       ?       ?      ?      ? 
1 1 1    5    8   12 o  1   58.79    2.68    0.15    0.01    0.15    0.01    0.00    0.00   58.79    2.68       ?       ?      ?      ? 
1 1 1    5    8   13 o  4   28.31    4.29    0.04    0.01    0.04    0.01    0.00    0.00   28.31    4.29       ?       ?      ?      ? 
1 1 1    5    8   14 o  6   17.51    5.91    0.01    0.01    0.01    0.01    0.00    0.00   17.51    5.91       ?       ?      ?      ? 
1 1 1    5    8   15 o 15   11.50    4.23    0.01    0.01    0.01    0.01    0.00    0.00   11.50    4.23       ?       ?      ?      ? 
1 1 1    5    8   16 o 19   11.47    4.30    0.01    0.01    0.01    0.01    0.00    0.00   11.47    4.30       ?       ?      ?      ? 
1 1 1    5    8   17 o 16   13.79    5.38    0.01    0.01    0.01    0.01    0.00    0.00   13.79    5.38       ?       ?      ?      ? 
1 1 1    5    8   18 o  3   11.98    4.87    0.01    0.01    0.01    0.01    0.00    0.00   11.98    4.87       ?       ?      ?      ? 
1 1 1    5    8   19 o 16   10.31    4.50    0.01    0.01    0.01    0.01    0.00    0.00   10.31    4.50       ?       ?      ?      ? 
1 1 1    5    8   20 o 11    6.59    3.34    0.01    0.01    0.01    0.01    0.00    0.00    6.59    3.34       ?       ?      ?      ? 
1 1 1    5    9    0 o  8   18.28    8.91    0.02    0.02    0.02    0.02    0.02    0.02   18.28    8.91   18.28    8.91   0.00   0.00 
1 1 1    5    9    1 o 17   97.48    3.06    0.41    0.03    0.41    0.03    0.00    0.00   97.48    3.06       ?       ?      ?      ? 
1 1 1    5    9    2 o  7  175.28    4.31    1.32    0.06    1.32    0.06    0.00    0.00  175.28    4.31       ?       ?      ?      ? 
1 1 1    5    9    3 o 17  164.53    4.21    1.16    0.06    1.16    0.06    0.00    0.00  164.53    4.21       ?       ?      ?      ? 
1 1 1    5    9    4 o  9  261.99    6.59    2.96    0.15    2.96    0.15    0.00    0.00  261.99    6.59       ?       ?      ?      ? 
1 1 1    5    9    5 o  4  248.53    5.67    2.66    0.12    2.66    0.12    0.00    0.00  248.53    5.67       ?       ?      ?      ? 
1 1 1    5    9    6 o 15   99.43    2.75    0.42    0.02    0.42    0.02    0.00    0.00   99.43    2.75       ?       ?      ?      ? 
1 1 1    5    9    7 o  5   27.83    4.79    0.03    0.01    0.03    0.01    0.00    0.00   27.83    4.79       ?       ?      ?      ? 
1 1 1    5    9    8 o 11   27.46    4.48    0.03    0.01    0.03    0.01    0.00    0.00   27.46    4.48       ?       ?      ?      ? 
1 1 1    5    9    9 o 16   72.51    3.00    0.23    0.02    0.23    0.02    0.00    0.00   72.51    3.00       ?       ?      ?      ? 
1 1 1    5    9   10 f  0   40.94    3.34    0.07    0.01    0.07    0.01    0.00    0.00   40.94    3.34       ?       ?      ?      ? 
1 1 1    5    9   11 o  8   49.29    3.00    0.11    0.01    0.11    0.01    0.00    0.00   49.29    3.00       ?       ?      ?      ? 
1 1 1    5    9   12 o  3   70.55    3.54    0.22    0.02    0.22    0.02    0.00    0.00   70.55    3.54       ?       ?      ?      ? 
1 1 1    5    9   13 o 16   54.56    3.20    0.13    0.01    0.13    0.01    0.00    0.00   54.56    3.20       ?       ?      ?      ? 
1 1 1    5    9   14 o  5   42.73    3.95    0.08    0.01    0.08    0.01    0.00    0.00   42.73    3.95       ?       ?      ?      ? 
1 1 1    5    9   15 o 18   30.94    4.62    0.05    0.01    0.05    0.01    0.00    0.00   30.94    4.62       ?       ?      ?      ? 
1 1 1    5    9   16 o  6   12.44    4.71    0.01    0.01    0.01    0.01    0.00    0.00   12.44    4.71       ?       ?      ?      ? 
1 1 1    5    9   17 f  0   12.77    5.07    0.01    0.01    0.01    0.01    0.00    0.00   12.77    5.07       ?       ?      ?      ? 
1 1 1    5    9   18 o  4   13.12    5.74    0.01    0.01    0.01    0.01    0.00    0.00   13.12    5.74       ?       ?      ?      ? 
1 1 1    5    9   19 o  6    8.89    4.24    0.01    0.01    0.01    0.01    0.00    0.00    8.89    4.24       ?       ?      ?      ? 
1 1 1    5    9   20 o  9    3.45    1.79    0.00    0.01    0.00    0.01    0.00    0.00    3.45    1.79       ?       ?      ?      ? 
1 1 1    5   10    0 f  0   10.50    6.11    0.01    0.01    0.01    0.01    0.01    0.01   10.50    6.11   10.50    6.11  -0.00   0.00 
1 1 1    5   10    1 o  9  160.43    4.57    1.11    0.06    1.11    0.06    0.00    0.00  160.43    4.57       ?       ?      ?      ? 
1 1 1    5   10    2 o 17  156.40    4.00    1.05    0.05    1.05    0.05    0.00    0.00  156.40    4.00       ?       ?      ?      ? 
1 1 1    5   10    3 o  7   48.20    2.86    0.10    0.01    0.10    0.01    0.00    0.00   48.20    2.86       ?       ?      ?      ? 
1 1 1    5   10    4 o 19   41.78    3.02    0.08    0.01    0.08    0.01    0.00    0.00   41.78    3.02       ?       ?      ?      ? 
1 1 1    5   10    5 o  9   50.98    2.82    0.11    0.01    0.11    0.01    0.00    0.00   50.98    2.82       ?       ?      ?      ? 
1 1 1    5   10    6 o 10   37.81    3.27    0.06    0.01    0.06    0.01    0.00    0.00   37.81    3.27       ?       ?      ?      ? 
1 1 1    5   10    7 o  8  105.60    3.15    0.48    0.03    0.48    0.03    0.00    0.00  105.60    3.15       ?       ?      ?      ? 
1 1 1    5   10    8 o 15   81.66    3.08    0.29    0.02    0.29    0.02    0.00    0.00   81.66    3.08       ?       ?      ?      ? 
1 1 1    5   10    9 o  8   77.12    2.82    0.26    0.02    0.26    0.02    0.00    0.00   77.12    2.82       ?       ?      ?      ? 
1 1 1    5   10   10 o 18   18.12    5.83    0.01    0.01    0.01    0.01    0.00    0.00   18.12    5.83       ?       ?      ?      ? 
1 1 1    5   10   11 o  9   16.69    5.47    0.01    0.01    0.01    0.01    0.00    0.00   16.69    5.47       ?       ?      ?      ? 
1 1 1    5   10   12 o 15   34.96    3.73    0.05    0.01    0.05    0.01    0.00    0.00   34.96    3.73       ?       ?      ?      ? 
1 1 1    5   10   13 o 15   41.45    3.83    0.08    0.01    0.08    0.01    0.00    0.00   41.45    3.83       ?       ?      ?      ? 
1 1 1    5   10   14 o 17   14.54    5.21    0.01    0.01    0.01    0.01    0.00    0.00   14.54    5.21       ?       ?      ?      ? 
1 1 1    5   10   15 o  8   15.22    5.47    0.01    0.01    0.01    0.01    0.00    0.00   15.22    5.47       ?       ?      ?      ? 
1 1 1    5   10   16 o 11   14.63    5.78    0.01    0.01    0.01    0.01    0.00    0.00   14.63    5.78       ?       ?      ?      ? 
1 1 1    5   10   17 o 10   11.09    4.56    0.01    0.01    0.01    0.01    0.00    0.00   11.09    4.56       ?       ?      ?      ? 
1 1 1    5   10   18 o  4    9.44    4.19    0.01    0.01    0.01    0.01    0.00    0.00    9.44    4.19       ?       ?      ?      ? 
1 1 1    5   10   19 o  2    5.09    2.57    0.00    0.01    0.00    0.01    0.00    0.00    5.09    2.57       ?       ?      ?      ? 
1 1 1    5   11    0 o  4  140.30    6.05    0.85    0.07    0.85    0.07    0.85    0.07  140.30    6.05  140.30    6.05   0.00   0.00 
1 1 1    5   11    1 o 19  110.26    3.27    0.52    0.03    0.52    0.03    0.00    0.00  110.26    3.27       ?       ?      ?      ? 
1 1 1    5   11    2 o  5  129.33    3.71    0.72    0.04    0.72    0.04    0.00    0.00  129.33    3.71       ?       ?      ?      ? 
1 1 1    5   11    3 o 10  142.63    3.98    0.88    0.05    0.88    0.05    0.00    0.00  142.63    3.98       ?       ?      ?      ? 
1 1 1    5   11    4 o 18  106.88    3.08    0.49    0.03    0.49    0.03    0.00    0.00  106.88    3.08       ?       ?      ?      ? 
1 1 1    5   11    5 f  0   52.25    2.85    0.12    0.01    0.12    0.01    0.00    0.00   52.25    2.85       ?       ?      ?      ? 
1 1 1    5   11    6 o  9   37.54    3.33    0.06    0.01    0.06    0.01    0.00    0.00   37.54    3.33       ?       ?      ?      ? 
1 1 1    5   11    7 o 12   15.14    5.24    0.01    0.01    0.01    0.01    0.00    0.00   15.14    5.24       ?       ?      ?      ? 
1 1 1    5   11    8 o 12   27.62    4.78    0.03    0.01    0.03    0.01    0.00    0.00   27.62    4.78       ?       ?      ?      ? 
1 1 1    5   11    9 o 19   33.40    3.95    0.05    0.01    0.05    0.01    0.00    0.00   33.40    3.95       ?       ?      ?      ? 
1 1 1    5   11   10 o  8   59.62    3.53    0.16    0.02    0.16    0.02    0.00    0.00   59.62    3.53       ?       ?      ?      ? 
1 1 1    5   11   11 o 10   16.64    5.62    0.01    0.01    0.01    0.01    0.00    0.00   16.64    5.62       ?       ?      ?      ? 
1 1 1    5   11   12 o  3   47.12    3.41    0.10    0.01    0.10    0.01    0.00    0.00   47.12    3.41       ?       ?      ?      ? 
1 1 1    5   11   13 f  0   21.67    6.38    0.02    0.01    0.02    0.01    0.00    0.00   21.67    6.38       ?       ?      ?      ? 
1 1 1    5   11   14 o  6   17.54    6.27    0.02    0.01    0.02    0.01    0.00    0.00   17.54    6.27       ?       ?      ?      ? 
1 1 1    5   11   15 o 16   20.45    7.07    0.03    0.02    0.03    0.02    0.00    0.00   20.45    7.07       ?       ?      ?      ? 
1 1 1    5   11   16 o 12   13.72    5.76    0.01    0.01    0.01    0.01    0.00    0.00   13.72    5.76       ?       ?      ?      ? 
1 1 1    5   11   17 o  3    9.94    4.28    0.01    0.01    0.01    0.01    0.00    0.00    9.94    4.28       ?       ?      ?      ? 
1 1 1    5   11   18 o  4    6.25    3.13    0.01    0.01    0.01    0.01    0.00    0.00    6.25    3.13       ?       ?      ?      ? 
1 1 1    5   12    0 o  3   73.96    3.79    0.24    0.02    0.24    0.02    0.24    0.02   73.96    3.79   73.96    3.79   0.00   0.00 
1 1 1    5   12    1 o  6   66.91    2.82    0.19    0.02    0.19    0.02    0.00    0.00   66.91    2.82       ?       ?      ?      ? 
1 1 1    5   12    2 o  1   80.10    2.87    0.28    0.02    0.28    0.02    0.00    0.00   80.10    2.87       ?       ?      ?      ? 
1 1 1    5   12    3 o  1   66.00    2.68    0.19    0.02    0.19    0.02    0.00    0.00   66.00    2.68       ?       ?      ?      ? 
1 1 1    5   12    4 o  4  106.35    3.66    0.49    0.03    0.49    0.03    0.00    0.00  106.35    3.66       ?       ?      ?      ? 
1 1 1    5   12    5 o 17   45.03    2.90    0.09    0.01    0.09    0.01    0.00    0.00   45.03    2.90       ?       ?      ?      ? 
1 1 1    5   12    6 o 10   52.51    2.71    0.12    0.01    0.12    0.01    0.00    0.00   52.51    2.71       ?       ?      ?      ? 
1 1 1    5   12    7 o  5   22.34    5.28    0.02    0.01    0.02    0.01    0.00    0.00   22.34    5.28       ?       ?      ?      ? 
1 1 1    5   12    8 o  9   38.21    3.33    0.06    0.01    0.06    0.01    0.00    0.00   38.21    3.33       ?       ?      ?      ? 
1 1 1    5   12    9 o  6   46.18    3.40    0.09    0.01    0.09    0.01    0.00    0.00   46.18    3.40       ?       ?      ?      ? 
1 1 1    5   12   10 o  2   58.49    3.34    0.15    0.02    0.15    0.02    0.00    0.00   58.49    3.34       ?       ?      ?      ? 
1 1 1    5   12   11 o 15   20.78    6.32    0.02    0.01    0.02    0.01    0.00    0.00   20.78    6.32       ?       ?      ?      ? 
1 1 1    5   12   12 o 15   29.68    4.77    0.04    0.01    0.04    0.01    0.00    0.00   29.68    4.77       ?       ?      ?      ? 
1 1 1    5   12   13 o 16   12.34    4.71    0.01    0.01    0.01    0.01    0.00    0.00   12.34    4.71       ?       ?      ?      ? 
1 1 1    5   12   14 o  1   14.66    5.81    0.01    0.01    0.01    0.01    0.00    0.00   14.66    5.81       ?       ?      ?      ? 
1 1 1    5   12   15 o 18   13.61    5.75    0.01    0.01    0.01    0.01    0.00    0.00   13.61    5.75       ?       ?      ?      ? 
1 1 1    5   12   16 o  2   11.40    5.21    0.01    0.01    0.01    0.01    0.00    0.00   11.40    5.21       ?       ?      ?      ? 
1 1 1    5   12   17 o 13    6.65    3.22    0.00    0.01    0.00    0.01    0.00    0.00    6.65    3.22       ?       ?      ?      ? 
1 1 1    5   12   18 o 19    2.53    1.32    0.00    0.01    0.00    0.01    0.00    0.00    2.53    1.32       ?       ?      ?      ? 
1 1 1    5   13    0 o 12   13.06    7.41    0.01    0.01    0.01    0.01    0.01    0.01   13.06    7.41   13.06    7.41   0.00   0.00 
1 1 1    5   13    1 o  1   14.69    5.14    0.01    0.01    0.01    0.01    0.00    0.00   14.69    5.14       ?       ?      ?      ? 
1 1 1    5   13    2 o  3   25.35    4.47    0.03    0.01    0.03    0.01    0.00    0.00   25.35    4.47       ?       ?      ?      ? 
1 1 1    5   13    3 o 12   46.45    3.24    0.09    0.01    0.09    0.01    0.00    0.00   46.45    3.24       ?       ?      ?      ? 
1 1 1    5   13    4 o 12   57.27    2.79    0.14    0.01    0.14    0.01    0.00    0.00   57.27    2.79       ?       ?      ?      ? 
1 1 1    5   13    5 o 19   50.78    3.30    0.11    0.01    0.11    0.01    0.00    0.00   50.78    3.30       ?       ?      ?      ? 
1 1 1    5   13    6 o 17   63.41    3.32    0.18    0.02    0.18    0.02    0.00    0.00   63.41    3.32       ?       ?      ?      ? 
1 1 1    5   13    7 o  6   41.89    3.66    0.08    0.01    0.08    0.01    0.00    0.00   41.89    3.66       ?       ?      ?      ? 
1 1 1    5   13    8 o 14   55.01    3.20    0.13    0.01    0.13    0.01    0.00    0.00   55.01    3.20       ?       ?      ?      ? 
1 1 1    5   13    9 o  4   48.80    4.40    0.11    0.02    0.11    0.02    0.00    0.00   48.80    4.40       ?       ?      ?      ? 
1 1 1    5   13   10 o 15   49.74    3.47    0.11    0.01    0.11    0.01    0.00    0.00   49.74    3.47       ?       ?      ?      ? 
1 1 1    5   13   11 o  7   30.61    5.60    0.05    0.01    0.05    0.01    0.00    0.00   30.61    5.60       ?       ?      ?      ? 
1 1 1    5   13   12 o 10   13.66    5.19    0.01    0.01    0.01    0.01    0.00    0.00   13.66    5.19       ?       ?      ?      ? 
1 1 1    5   13   13 o 14   17.64    7.19    0.02    0.02    0.02    0.02    0.00    0.00   17.64    7.19       ?       ?      ?      ? 
1 1 1    5   13   14 o  1   16.82    7.52    0.03    0.02    0.03    0.02    0.00    0.00   16.82    7.52       ?       ?      ?      ? 
1 1 1    5   13   15 o 11   10.73    4.88    0.01    0.01    0.01    0.01    0.00    0.00   10.73    4.88       ?       ?      ?      ? 
1 1 1    5   13   16 o 17    6.50    3.23    0.01    0.01    0.01    0.01    0.00    0.00    6.50    3.23       ?       ?      ?      ? 
1 1 1    5   13   17 o  8    2.60    1.35    0.00    0.00    0.00    0.00    0.00    0.00    2.60    1.35       ?       ?      ?      ? 
1 1 1    5   14    0 o  3   18.36    8.48    0.02    0.01    0.02    0.01    0.02    0.01   18.36    8.48   18.36    8.48   0.00   0.00 
1 1 1    5   14    1 o 16   23.55    5.52    0.03    0.01    0.03    0.01    0.00    0.00   23.55    5.52       ?       ?      ?      ? 
1 1 1    5   14    2 o 18   35.34    3.26    0.05    0.01    0.05    0.01    0.00    0.00   35.34    3.26       ?       ?      ?      ? 
1 1 1    5   14    3 o  1   68.02    3.33    0.20    0.02    0.20    0.02    0.00    0.00   68.02    3.33       ?       ?      ?      ? 
1 1 1    5   14    4 o 15   34.20    3.67    0.05    0.01    0.05    0.01    0.00    0.00   34.20    3.67       ?       ?      ?      ? 
1 1 1    5   14    5 o 13   19.08    5.39    0.02    0.01    0.02    0.01    0.00    0.00   19.08    5.39       ?       ?      ?      ? 
1 1 1    5   14    6 o  7   11.22    4.14    0.00    0.01    0.00    0.01    0.00    0.00   11.22    4.14       ?       ?      ?      ? 
1 1 1    5   14    7 o  8   20.83    5.72    0.02    0.01    0.02    0.01    0.00    0.00   20.83    5.72       ?       ?      ?      ? 
1 1 1    5   14    8 o  8   18.73    6.45    0.02    0.01    0.02    0.01    0.00    0.00   18.73    6.45       ?       ?      ?      ? 
1 1 1    5   14    9 o  6   16.03    5.71    0.01    0.01    0.01    0.01    0.00    0.00   16.03    5.71       ?       ?      ?      ? 
1 1 1    5   14   10 o  9   16.58    6.06    0.01    0.01    0.01    0.01    0.00    0.00   16.58    6.06       ?       ?      ?      ? 
1 1 1    5   14   11 o  9   11.24    4.33    0.01    0.01    0.01    0.01    0.00    0.00   11.24    4.33       ?       ?      ?      ? 
1 1 1    5   14   12 o 14   31.65    7.97    0.07    0.02    0.07    0.02    0.00    0.00   31.65    7.97       ?       ?      ?      ? 
1 1 1    5   14   13 o 11   11.66    4.90    0.01    0.01    0.01    0.01    0.00    0.00   11.66    4.90       ?       ?      ?      ? 
1 1 1    5   14   14 o 11    9.40    4.15    0.01    0.01    0.01    0.01    0.00    0.00    9.40    4.15       ?       ?      ?      ? 
1 1 1    5   14   15 o 12    5.56    2.78    0.00    0.01    0.00    0.01    0.00    0.00    5.56    2.78       ?       ?      ?      ? 
1 1 1    5   15    0 o  4   75.41    4.81    0.25    0.03    0.25    0.03    0.25    0.03   75.41    4.81   75.41    4.81   0.00   0.00 
1 1 1    5   15    1 o 13   57.75    3.04    0.15    0.01    0.15    0.01    0.00    0.00   57.75    3.04       ?       ?      ?      ? 
1 1 1    5   15    2 o  4   61.99    3.41    0.17    0.02    0.17    0.02    0.00    0.00   61.99    3.41       ?       ?      ?      ? 
1 1 1    5   15    3 o  4   50.75    3.70    0.11    0.02    0.11    0.02    0.00    0.00   50.75    3.70       ?       ?      ?      ? 
1 1 1    5   15    4 o 16   25.10    5.92    0.03    0.01    0.03    0.01    0.00    0.00   25.10    5.92       ?       ?      ?      ? 
1 1 1    5   15    5 o  4   27.98    6.06    0.04    0.01    0.04    0.01    0.00    0.00   27.98    6.06       ?       ?      ?      ? 
1 1 1    5   15    6 o 16   45.89    3.59    0.09    0.01    0.09    0.01    0.00    0.00   45.89    3.59       ?       ?      ?      ? 
1 1 1    5   15    7 o 15   14.17    5.24    0.01    0.01    0.01    0.01    0.00    0.00   14.17    5.24       ?       ?      ?      ? 
1 1 1    5   15    8 o  5   24.12    6.57    0.03    0.01    0.03    0.01    0.00    0.00   24.12    6.57       ?       ?      ?      ? 
1 1 1    5   15    9 o 14   14.66    5.69    0.01    0.01    0.01    0.01    0.00    0.00   14.66    5.69       ?       ?      ?      ? 
1 1 1    5   15   10 o  2   15.55    6.30    0.01    0.01    0.01    0.01    0.00    0.00   15.55    6.30       ?       ?      ?      ? 
1 1 1    5   15   11 o  9   11.51    4.68    0.01    0.01    0.01    0.01    0.00    0.00   11.51    4.68       ?       ?      ?      ? 
1 1 1    5   15   12 o 12   11.21    4.97    0.01    0.01    0.01    0.01    0.00    0.00   11.21    4.97       ?       ?      ?      ? 
1 1 1    5   15   13 o 12    8.25    4.01    0.01    0.01    0.01    0.01    0.00    0.00    8.25    4.01       ?       ?      ?      ? 
1 1 1    5   15   14 o  4    3.98    2.05    0.00    0.00    0.00    0.00    0.00    0.00    3.98    2.05       ?       ?      ?      ? 
1 1 1    5   16    0 o 14   15.53    8.80    0.02    0.02    0.02    0.02    0.02    0.02   15.53    8.80   15.53    8.80   0.00   0.00 
1 1 1    5   16    1 o  5   44.49    4.07    0.09    0.02    0.09    0.02    0.00    0.00   44.49    4.07       ?       ?      ?      ? 
1 1 1    5   16    2 o  2   19.81    6.55    0.02    0.01    0.02    0.01    0.00    0.00   19.81    6.55       ?       ?      ?      ? 
1 1 1    5   16    3 o 18   10.95    4.10    0.00    0.01    0.00    0.01    0.00    0.00   10.95    4.10       ?       ?      ?      ? 
1 1 1    5   16    4 o  5   24.23    7.57    0.03    0.02    0.03    0.02    0.00    0.00   24.23    7.57       ?       ?      ?      ? 
1 1 1    5   16    5 o 19   29.62    7.33    0.05    0.02    0.05    0.02    0.00    0.00   29.62    7.33       ?       ?      ?      ? 
1 1 1    5   16    6 o  6   11.51    4.41    0.01    0.01    0.01    0.01    0.00    0.00   11.51    4.41       ?       ?      ?      ? 
1 1 1    5   16    7 o  2   23.19    7.20    0.03    0.02    0.03    0.02    0.00    0.00   23.19    7.20       ?       ?      ?      ? 
1 1 1    5   16    8 o  8   10.95    4.30    0.00    0.01    0.00    0.01    0.00    0.00   10.95    4.30       ?       ?      ?      ? 
1 1 1    5   16    9 f  0   10.98    4.45    0.01    0.01    0.01    0.01    0.00    0.00   10.98    4.45       ?       ?      ?      ? 
1 1 1    5   16   10 o  7   12.38    5.62    0.01    0.01    0.01    0.01    0.00    0.00   12.38    5.62       ?       ?      ?      ? 
1 1 1    5   16   11 o 17    8.80    4.07    0.01    0.01    0.01    0.01    0.00    0.00    8.80    4.07       ?       ?      ?      ? 
1 1 1    5   16   12 o 10    5.40    2.73    0.00    0.01    0.00    0.01    0.00    0.00    5.40    2.73       ?       ?      ?      ? 
1 1 1    5   17    0 o  3    9.61    5.88    0.01    0.01    0.01    0.01    0.01    0.01    9.61    5.88    9.61    5.88   0.00   0.00 
1 1 1    5   17    1 o  3   18.52    6.82    0.02    0.01    0.02    0.01    0.00    0.00   18.52    6.82       ?       ?      ?      ? 
1 1 1    5   17    2 o  4   11.81    4.58    0.01    0.01    0.01    0.01    0.00    0.00   11.81    4.58       ?       ?      ?      ? 
1 1 1    5   17    3 o 18   21.41    7.23    0.03    0.02    0.03    0.02    0.00    0.00   21.41    7.23       ?       ?      ?      ? 
1 1 1    5   17    4 o 17   19.61    7.42    0.03    0.02    0.03    0.02    0.00    0.00   19.61    7.42       ?       ?      ?      ? 
1 1 1    5   17    5 o 14   19.34    8.92    0.05    0.03    0.05    0.03    0.00    0.00   19.34    8.92       ?       ?      ?      ? 
1 1 1    5   17    6 o 11   16.00    6.96    0.02    0.02    0.02    0.02    0.00    0.00   16.00    6.96       ?       ?      ?      ? 
1 1 1    5   17    7 o 13   14.23    5.81    0.02    0.01    0.02    0.01    0.00    0.00   14.23    5.81       ?       ?      ?      ? 
1 1 1    5   17    8 o 13   10.31    4.49    0.01    0.01    0.01    0.01    0.00    0.00   10.31    4.49       ?       ?      ?      ? 
1 1 1    5   17    9 o 19    7.92    3.71    0.01    0.01    0.01    0.01    0.00    0.00    7.92    3.71       ?       ?      ?      ? 
1 1 1    5   17   10 o 12    5.05    2.62    0.01    0.01    0.01    0.01    0.00    0.00    5.05    2.62       ?       ?      ?      ? 
1 1 1    5   18    0 o 19   10.47    6.81    0.01    0.01    0.01    0.01    0.01    0.01   10.47    6.81   10.47    6.81   0.00   0.00 
1 1 1    5   18    1 o  5   12.79    5.45    0.01    0.01    0.01    0.01    0.00    0.00   12.79    5.45       ?       ?      ?      ? 
1 1 1    5   18    2 o 12   13.26    5.73    0.01    0.01    0.01    0.01    0.00    0.00   13.26    5.73       ?       ?      ?      ? 
1 1 1    5   18    3 o  9   12.92    5.96    0.02    0.02    0.02    0.02    0.00    0.00   12.92    5.96       ?       ?      ?      ? 
1 1 1    5   18    4 o 11   11.66    5.51    0.01    0.01    0.01    0.01    0.00    0.00   11.66    5.51       ?       ?      ?      ? 
1 1 1    5   18    5 o 11    8.93    3.99    0.01    0.01    0.01    0.01    0.00    0.00    8.93    3.99       ?       ?      ?      ? 
1 1 1    5   18    6 o  7    7.77    3.89    0.01    0.01    0.01    0.01    0.00    0.00    7.77    3.89       ?       ?      ?      ? 
1 1 1    5   18    7 o 11    5.47    2.79    0.01    0.01    0.01    0.01    0.00    0.00    5.47    2.79       ?       ?      ?      ? 
1 1 1    5   18    8 o  8    3.34    1.73    0.00    0.01    0.00    0.01    0.00    0.00    3.34    1.73       ?       ?      ?      ? 
1 1 1    5   19    0 f  0    4.58    3.42    0.01    0.01    0.01    0.01    0.01    0.01    4.58    3.42    4.58    3.42   0.00   0.00 
1 1 1    5   19    1 f  0    4.91    2.52    0.01    0.01    0.01    0.01    0.00    0.00    4.91    2.52       ?       ?      ?      ? 
1 1 1    5   19    2 f  0    4.38    2.26    0.01    0.01    0.01    0.01    0.00    0.00    4.38    2.26       ?       ?      ?      ? 
1 1 1    5   19    3 o 17    3.76    1.95    0.01    0.01    0.01    0.01    0.00    0.00    3.76    1.95       ?       ?      ?      ? 
1 1 1    5   19    4 o 10    3.25    1.68    0.00    0.00    0.00    0.00    0.00    0.00    3.25    1.68       ?       ?      ?      ? 
1 1 1    6    0    0 o 14  219.46    9.60    2.08    0.18    2.08    0.18    2.08    0.18  219.46    9.60  219.46    9.60   0.00   0.00 
1 1 1    6    0    1 o 17   43.21    3.25    0.08    0.01    0.08    0.01    0.08    0.01   43.21    3.25   43.21    3.25   0.00   0.00 
1 1 1    6    0    2 o 12  276.27   10.45    3.32    0.25    3.32    0.25    3.32    0.25  276.27   10.45  276.27   10.45   0.00   0.00 
1 1 1    6    0    3 o 12  190.76    6.31    1.57    0.10    1.57    0.10    1.57    0.10  190.76    6.31  190.76    6.31   0.00   0.00 
1 1 1    6    0    4 o 19  217.09    7.67    2.03    0.14    2.03    0.14    2.03    0.14  217.09    7.67  217.09    7.67   0.00   0.00 
1 1 1    6    0    5 o 18   84.94    3.22    0.31    0.02    0.31    0.02    0.31    0.02   84.94    3.22   84.94    3.22   0.00   0.00 
1 1 1    6    0    6 o  8   90.76    3.58    0.35    0.03    0.35    0.03    0.35    0.03   90.76    3.58   90.76    3.58   0.00   0.00 
1 1 1    6    0    7 o  8  217.85    7.61    2.04    0.14    2.04    0.14    2.04    0.14  217.85    7.61  217.85    7.61   0.00   0.00 
1 1 1    6    0    8 o  7   59.18    3.71    0.15    0.02    0.15    0.02    0.15    0.02   59.18    3.71   59.18    3.71   0.00   0.00 
1 1 1    6    0    9 o 11  151.25    5.18    0.98    0.07    0.98    0.07    0.98    0.07  151.25    5.18  151.25    5.18   0.00   0.00 
1 1 1    6    0   10 o 16  132.06    5.70    0.75    0.06    0.75    0.06    0.75    0.06  132.06    5.70  132.06    5.70   0.00   0.00 
1 1 1    6    0   11 o  4  147.18    5.32    0.93    0.07    0.93    0.07    0.93    0.07  147.18    5.32  147.18    5.32   0.00   0.00 
1 1 1    6    0   12 o 15  204.60    7.70    1.82    0.13    1.82    0.13    1.82    0.13  204.60    7.70  204.60    7.70   0.00   0.00 
1 1 1    6    0   13 o  9   54.90    8.20    0.14    0.04    0.14    0.04    0.14    0.04   54.90    8.20   54.90    8.20   0.00   0.00 
1 1 1    6    0   14 o 19   85.66    4.37    0.32    0.03    0.32    0.03    0.32    0.03   85.66    4.37   85.66    4.37   0.00   0.00 
1 1 1    6    0   15 o  6   11.99    6.95    0.01    0.01    0.01    0.01    0.01    0.01   11.99    6.95   11.99    6.95   0.00   0.00 
1 1 1    6    0   16 o 13   46.41    5.19    0.10    0.02    0.10    0.02    0.10    0.02   46.41    5.19   46.41    5.19   0.00   0.00 
1 1 1    6    0   17 o  7   20.78    9.67    0.03    0.02    0.03    0.02    0.03    0.02   20.78    9.67   20.78    9.67   0.00   0.00 
1 1 1    6    0   18 o  5   12.78    7.55    0.01    0.01    0.01    0.01    0.01    0.01   12.78    7.55   12.78    7.55   0.00   0.00 
1 1 1    6    0   19 o  9    9.93    6.15    0.01    0.01    0.01    0.01    0.01    0.01    9.93    6.15    9.93    6.15   0.00   0.00 
1 1 1    6    0   20 o  6   10.75    7.18    0.01    0.02    0.01    0.02    0.01    0.02   10.75    7.18   10.75    7.18   0.00   0.00 
1 1 1    6    0   21 o  4    6.73    4.45    0.00    0.01    0.00    0.01    0.00    0.01    6.73    4.45    6.73    4.45   0.00   0.00 
1 1 1    6    0   22 o  5    3.49    2.61    0.00    0.01    0.00    0.01    0.00    0.01    3.49    2.61    3.49    2.61   0.00   0.00 
1 1 1    6    1    0 o 19  115.44    4.95    0.57    0.05    0.57    0.05    0.57    0.05  115.44    4.95  115.44    4.95   0.00   0.00 
1 1 1    6    1    1 o 19  237.11    6.38    2.43    0.13    2.43    0.13    0.00    0.00  237.11    6.38       ?       ?      ?      ? 
1 1 1    6    1    2 o 15  256.95    5.65    2.84    0.12    2.84    0.12    0.00    0.00  256.95    5.65       ?       ?      ?      ? 
1 1 1    6    1    3 o  7   49.32    2.47    0.10    0.01    0.10    0.01    0.00    0.00   49.32    2.47       ?       ?      ?      ? 
1 1 1    6    1    4 o  9  216.57    4.73    2.01    0.09    2.01    0.09    0.00    0.00  216.57    4.73       ?       ?      ?      ? 
1 1 1    6    1    5 o 18  105.82    2.78    0.48    0.03    0.48    0.03    0.00    0.00  105.82    2.78       ?       ?      ?      ? 
1 1 1    6    1    6 o 14  224.05    5.32    2.16    0.10    2.16    0.10    0.00    0.00  224.05    5.32       ?       ?      ?      ? 
1 1 1    6    1    7 o 17  138.86    3.44    0.83    0.04    0.83    0.04    0.00    0.00  138.86    3.44       ?       ?      ?      ? 
1 1 1    6    1    8 o 18  168.47    3.90    1.22    0.06    1.22    0.06    0.00    0.00  168.47    3.90       ?       ?      ?      ? 
1 1 1    6    1    9 o 11  145.26    3.78    0.91    0.05    0.91    0.05    0.00    0.00  145.26    3.78       ?       ?      ?      ? 
1 1 1    6    1   10 o  7   43.63    3.44    0.08    0.01    0.08    0.01    0.00    0.00   43.63    3.44       ?       ?      ?      ? 
1 1 1    6    1   11 o  1  179.07    4.52    1.38    0.07    1.38    0.07    0.00    0.00  179.07    4.52       ?       ?      ?      ? 
1 1 1    6    1   12 o 15  104.78    3.27    0.47    0.03    0.47    0.03    0.00    0.00  104.78    3.27       ?       ?      ?      ? 
1 1 1    6    1   13 o  6   83.16    3.09    0.30    0.02    0.30    0.02    0.00    0.00   83.16    3.09       ?       ?      ?      ? 
1 1 1    6    1   14 o  8   17.54    5.74    0.01    0.01    0.01    0.01    0.00    0.00   17.54    5.74       ?       ?      ?      ? 
1 1 1    6    1   15 o 11   50.44    3.55    0.11    0.02    0.11    0.02    0.00    0.00   50.44    3.55       ?       ?      ?      ? 
1 1 1    6    1   16 o 11   14.97    5.36    0.01    0.01    0.01    0.01    0.00    0.00   14.97    5.36       ?       ?      ?      ? 
1 1 1    6    1   17 o 10   22.96    6.03    0.03    0.01    0.03    0.01    0.00    0.00   22.96    6.03       ?       ?      ?      ? 
1 1 1    6    1   18 o 18   36.05    4.39    0.06    0.01    0.06    0.01    0.00    0.00   36.05    4.39       ?       ?      ?      ? 
1 1 1    6    1   19 o  5   13.86    5.58    0.01    0.01    0.01    0.01    0.00    0.00   13.86    5.58       ?       ?      ?      ? 
1 1 1    6    1   20 o 16    9.76    3.97    0.00    0.01    0.00    0.01    0.00    0.00    9.76    3.97       ?       ?      ?      ? 
1 1 1    6    1   21 o 19    8.79    4.08    0.01    0.01    0.01    0.01    0.00    0.00    8.79    4.08       ?       ?      ?      ? 
1 1 1    6    1   22 o 12    3.72    1.93    0.01    0.01    0.01    0.01    0.00    0.00    3.72    1.93       ?       ?      ?      ? 
1 1 1    6    2    0 o 11   97.38    3.81    0.41    0.03    0.41    0.03    0.41    0.03   97.38    3.81   97.38    3.81   0.00   0.00 
1 1 1    6    2    1 o 13   64.76    2.30    0.18    0.01    0.18    0.01    0.00    0.00   64.76    2.30       ?       ?      ?      ? 
1 1 1    6    2    2 o  5  136.96    3.42    0.80    0.04    0.80    0.04    0.00    0.00  136.96    3.42       ?       ?      ?      ? 
1 1 1    6    2    3 o 16  298.40    7.04    3.84    0.18    3.84    0.18    0.00    0.00  298.40    7.04       ?       ?      ?      ? 
1 1 1    6    2    4 o  8  112.43    3.46    0.54    0.03    0.54    0.03    0.00    0.00  112.43    3.46       ?       ?      ?      ? 
1 1 1    6    2    5 o  2   61.16    2.35    0.16    0.01    0.16    0.01    0.00    0.00   61.16    2.35       ?       ?      ?      ? 
1 1 1    6    2    6 o  7  118.91    3.15    0.61    0.03    0.61    0.03    0.00    0.00  118.91    3.15       ?       ?      ?      ? 
1 1 1    6    2    7 o 17  128.62    3.23    0.71    0.04    0.71    0.04    0.00    0.00  128.62    3.23       ?       ?      ?      ? 
1 1 1    6    2    8 f  0   81.55    2.53    0.28    0.02    0.28    0.02    0.00    0.00   81.55    2.53       ?       ?      ?      ? 
1 1 1    6    2    9 o 19  161.18    4.05    1.12    0.06    1.12    0.06    0.00    0.00  161.18    4.05       ?       ?      ?      ? 
1 1 1    6    2   10 o 12  226.85    5.07    2.21    0.10    2.21    0.10    0.00    0.00  226.85    5.07       ?       ?      ?      ? 
1 1 1    6    2   11 o 16  189.12    4.64    1.54    0.08    1.54    0.08    0.00    0.00  189.12    4.64       ?       ?      ?      ? 
1 1 1    6    2   12 o 11  139.00    3.97    0.83    0.05    0.83    0.05    0.00    0.00  139.00    3.97       ?       ?      ?      ? 
1 1 1    6    2   13 o 18   39.57    3.74    0.07    0.01    0.07    0.01    0.00    0.00   39.57    3.74       ?       ?      ?      ? 
1 1 1    6    2   14 o  7   46.08    3.69    0.09    0.01    0.09    0.01    0.00    0.00   46.08    3.69       ?       ?      ?      ? 
1 1 1    6    2   15 o  7   41.88    3.76    0.08    0.01    0.08    0.01    0.00    0.00   41.88    3.76       ?       ?      ?      ? 
1 1 1    6    2   16 o  2   14.38    5.16    0.01    0.01    0.01    0.01    0.00    0.00   14.38    5.16       ?       ?      ?      ? 
1 1 1    6    2   17 o 17   15.36    5.45    0.01    0.01    0.01    0.01    0.00    0.00   15.36    5.45       ?       ?      ?      ? 
1 1 1    6    2   18 o  4   18.35    6.56    0.02    0.01    0.02    0.01    0.00    0.00   18.35    6.56       ?       ?      ?      ? 
1 1 1    6    2   19 o  8   12.26    4.86    0.01    0.01    0.01    0.01    0.00    0.00   12.26    4.86       ?       ?      ?      ? 
1 1 1    6    2   20 o  4   11.28    4.77    0.01    0.01    0.01    0.01    0.00    0.00   11.28    4.77       ?       ?      ?      ? 
1 1 1    6    2   21 o 18    8.29    3.81    0.01    0.01    0.01    0.01    0.00    0.00    8.29    3.81       ?       ?      ?      ? 
1 1 1    6    2   22 f  0    3.27    1.69    0.00    0.00    0.00    0.00    0.00    0.00    3.27    1.69       ?       ?      ?      ? 
1 1 1    6    3    0 o 17   17.92    8.64    0.02    0.02    0.02    0.02    0.02    0.02   17.92    8.64   17.92    8.64   0.00   0.00 
1 1 1    6    3    1 o  7   81.41    2.42    0.28    0.02    0.28    0.02    0.00    0.00   81.41    2.42       ?       ?      ?      ? 
1 1 1    6    3    2 o 10   83.11    2.79    0.30    0.02    0.30    0.02    0.00    0.00   83.11    2.79       ?       ?      ?      ? 
1 1 1    6    3    3 f  0  112.44    2.97    0.54    0.03    0.54    0.03    0.00    0.00  112.44    2.97       ?       ?      ?      ? 
1 1 1    6    3    4 o 14  187.24    4.14    1.50    0.07    1.50    0.07    0.00    0.00  187.24    4.14       ?       ?      ?      ? 
1 1 1    6    3    5 o  9  178.39    4.23    1.36    0.06    1.36    0.06    0.00    0.00  178.39    4.23       ?       ?      ?      ? 
1 1 1    6    3    6 o 12   59.09    2.38    0.15    0.01    0.15    0.01    0.00    0.00   59.09    2.38       ?       ?      ?      ? 
1 1 1    6    3    7 o 16   50.94    2.78    0.11    0.01    0.11    0.01    0.00    0.00   50.94    2.78       ?       ?      ?      ? 
1 1 1    6    3    8 o 17  112.18    2.93    0.54    0.03    0.54    0.03    0.00    0.00  112.18    2.93       ?       ?      ?      ? 
1 1 1    6    3    9 o 17   63.90    2.81    0.18    0.02    0.18    0.02    0.00    0.00   63.90    2.81       ?       ?      ?      ? 
1 1 1    6    3   10 o 13   63.29    2.82    0.17    0.02    0.17    0.02    0.00    0.00   63.29    2.82       ?       ?      ?      ? 
1 1 1    6    3   11 o 10   54.34    3.08    0.13    0.01    0.13    0.01    0.00    0.00   54.34    3.08       ?       ?      ?      ? 
1 1 1    6    3   12 o 10   62.09    3.09    0.17    0.02    0.17    0.02    0.00    0.00   62.09    3.09       ?       ?      ?      ? 
1 1 1    6    3   13 o  9   65.23    3.15    0.18    0.02    0.18    0.02    0.00    0.00   65.23    3.15       ?       ?      ?      ? 
1 1 1    6    3   14 o 16   14.65    5.15    0.01    0.01    0.01    0.01    0.00    0.00   14.65    5.15       ?       ?      ?      ? 
1 1 1    6    3   15 o 12   43.34    3.56    0.08    0.01    0.08    0.01    0.00    0.00   43.34    3.56       ?       ?      ?      ? 
1 1 1    6    3   16 o 12   23.62    5.94    0.03    0.01    0.03    0.01    0.00    0.00   23.62    5.94       ?       ?      ?      ? 
1 1 1    6    3   17 o 10   15.60    5.66    0.01    0.01    0.01    0.01    0.00    0.00   15.60    5.66       ?       ?      ?      ? 
1 1 1    6    3   18 o 10   25.89    5.30    0.03    0.01    0.03    0.01    0.00    0.00   25.89    5.30       ?       ?      ?      ? 
1 1 1    6    3   19 o 19   27.68    7.27    0.05    0.02    0.05    0.02    0.00    0.00   27.68    7.27       ?       ?      ?      ? 
1 1 1    6    3   20 o 13   10.56    4.48    0.01    0.01    0.01    0.01    0.00    0.00   10.56    4.48       ?       ?      ?      ? 
1 1 1    6    3   21 o  8    7.75    3.72    0.01    0.01    0.01    0.01    0.00    0.00    7.75    3.72       ?       ?      ?      ? 
1 1 1    6    3   22 o  2    2.59    1.35    0.00    0.00    0.00    0.00    0.00    0.00    2.59    1.35       ?       ?      ?      ? 
1 1 1    6    4    0 o  8  102.63    3.70    0.45    0.03    0.45    0.03    0.45    0.03  102.63    3.70  102.63    3.70   0.00   0.00 
1 1 1    6    4    1 o 18  112.83    2.89    0.55    0.03    0.55    0.03    0.00    0.00  112.83    2.89       ?       ?      ?      ? 
1 1 1    6    4    2 o 16  106.25    2.86    0.48    0.03    0.48    0.03    0.00    0.00  106.25    2.86       ?       ?      ?      ? 
1 1 1    6    4    3 f  0  101.35    2.81    0.44    0.02    0.44    0.02    0.00    0.00  101.35    2.81       ?       ?      ?      ? 
1 1 1    6    4    4 o  3  211.59    5.02    1.92    0.09    1.92    0.09    0.00    0.00  211.59    5.02       ?       ?      ?      ? 
1 1 1    6    4    5 o  7   88.76    2.73    0.34    0.02    0.34    0.02    0.00    0.00   88.76    2.73       ?       ?      ?      ? 
1 1 1    6    4    6 o  3  221.34    5.12    2.10    0.10    2.10    0.10    0.00    0.00  221.34    5.12       ?       ?      ?      ? 
1 1 1    6    4    7 o  7  120.61    3.35    0.62    0.03    0.62    0.03    0.00    0.00  120.61    3.35       ?       ?      ?      ? 
1 1 1    6    4    8 o  3  203.00    4.53    1.77    0.08    1.77    0.08    0.00    0.00  203.00    4.53       ?       ?      ?      ? 
1 1 1    6    4    9 o  3  138.36    3.88    0.82    0.05    0.82    0.05    0.00    0.00  138.36    3.88       ?       ?      ?      ? 
1 1 1    6    4   10 o  4   41.15    3.55    0.07    0.01    0.07    0.01    0.00    0.00   41.15    3.55       ?       ?      ?      ? 
1 1 1    6    4   11 o 10   14.72    5.07    0.01    0.01    0.01    0.01    0.00    0.00   14.72    5.07       ?       ?      ?      ? 
1 1 1    6    4   12 o  1   51.31    2.90    0.11    0.01    0.11    0.01    0.00    0.00   51.31    2.90       ?       ?      ?      ? 
1 1 1    6    4   13 o  6   59.42    3.19    0.15    0.02    0.15    0.02    0.00    0.00   59.42    3.19       ?       ?      ?      ? 
1 1 1    6    4   14 o 11   43.95    3.47    0.08    0.01    0.08    0.01    0.00    0.00   43.95    3.47       ?       ?      ?      ? 
1 1 1    6    4   15 o 14   20.72    6.18    0.02    0.01    0.02    0.01    0.00    0.00   20.72    6.18       ?       ?      ?      ? 
1 1 1    6    4   16 o  5   36.22    4.54    0.06    0.01    0.06    0.01    0.00    0.00   36.22    4.54       ?       ?      ?      ? 
1 1 1    6    4   17 o 17   14.29    5.21    0.01    0.01    0.01    0.01    0.00    0.00   14.29    5.21       ?       ?      ?      ? 
1 1 1    6    4   18 o 18   14.41    5.59    0.01    0.01    0.01    0.01    0.00    0.00   14.41    5.59       ?       ?      ?      ? 
1 1 1    6    4   19 o  6   12.07    4.92    0.01    0.01    0.01    0.01    0.00    0.00   12.07    4.92       ?       ?      ?      ? 
1 1 1    6    4   20 o 18   11.45    5.21    0.01    0.01    0.01    0.01    0.00    0.00   11.45    5.21       ?       ?      ?      ? 
1 1 1    6    4   21 o 18    6.63    3.31    0.01    0.01    0.01    0.01    0.00    0.00    6.63    3.31       ?       ?      ?      ? 
1 1 1    6    5    0 o 17   25.42    7.85    0.03    0.01    0.03    0.01    0.03    0.01   25.42    7.85   25.42    7.85   0.00   0.00 
1 1 1    6    5    1 f  0  309.74    7.77    4.14    0.21    4.14    0.21    0.00    0.00  309.74    7.77       ?       ?      ?      ? 
1 1 1    6    5    2 o  8   84.12    2.82    0.30    0.02    0.30    0.02    0.00    0.00   84.12    2.82       ?       ?      ?      ? 
1 1 1    6    5    3 o  9  201.46    5.06    1.74    0.09    1.74    0.09    0.00    0.00  201.46    5.06       ?       ?      ?      ? 
1 1 1    6    5    4 o  8  208.85    5.64    1.87    0.10    1.87    0.10    0.00    0.00  208.85    5.64       ?       ?      ?      ? 
1 1 1    6    5    5 o 13  153.90    4.15    1.02    0.05    1.02    0.05    0.00    0.00  153.90    4.15       ?       ?      ?      ? 
1 1 1    6    5    6 o  1  151.76    3.61    0.99    0.05    0.99    0.05    0.00    0.00  151.76    3.61       ?       ?      ?      ? 
1 1 1    6    5    7 o 10   75.31    3.05    0.24    0.02    0.24    0.02    0.00    0.00   75.31    3.05       ?       ?      ?      ? 
1 1 1    6    5    8 o  3  166.73    3.80    1.19    0.05    1.19    0.05    0.00    0.00  166.73    3.80       ?       ?      ?      ? 
1 1 1    6    5    9 o 13  138.73    4.14    0.83    0.05    0.83    0.05    0.00    0.00  138.73    4.14       ?       ?      ?      ? 
1 1 1    6    5   10 o 18   20.49    6.28    0.02    0.01    0.02    0.01    0.00    0.00   20.49    6.28       ?       ?      ?      ? 
1 1 1    6    5   11 o 19   52.35    3.15    0.12    0.01    0.12    0.01    0.00    0.00   52.35    3.15       ?       ?      ?      ? 
1 1 1    6    5   12 o 19   82.79    3.20    0.30    0.02    0.30    0.02    0.00    0.00   82.79    3.20       ?       ?      ?      ? 
1 1 1    6    5   13 o  6   21.59    5.99    0.02    0.01    0.02    0.01    0.00    0.00   21.59    5.99       ?       ?      ?      ? 
1 1 1    6    5   14 o 19   42.17    3.54    0.08    0.01    0.08    0.01    0.00    0.00   42.17    3.54       ?       ?      ?      ? 
1 1 1    6    5   15 o 16   22.91    6.20    0.03    0.01    0.03    0.01    0.00    0.00   22.91    6.20       ?       ?      ?      ? 
1 1 1    6    5   16 o 16   40.75    4.34    0.08    0.01    0.08    0.01    0.00    0.00   40.75    4.34       ?       ?      ?      ? 
1 1 1    6    5   17 o  1   11.02    4.14    0.00    0.01    0.00    0.01    0.00    0.00   11.02    4.14       ?       ?      ?      ? 
1 1 1    6    5   18 o 10   13.94    5.49    0.01    0.01    0.01    0.01    0.00    0.00   13.94    5.49       ?       ?      ?      ? 
1 1 1    6    5   19 o  2   12.52    5.34    0.01    0.01    0.01    0.01    0.00    0.00   12.52    5.34       ?       ?      ?      ? 
1 1 1    6    5   20 o  8   10.03    4.68    0.01    0.01    0.01    0.01    0.00    0.00   10.03    4.68       ?       ?      ?      ? 
1 1 1    6    5   21 o  3    4.80    2.47    0.01    0.01    0.01    0.01    0.00    0.00    4.80    2.47       ?       ?      ?      ? 
1 1 1    6    6    0 o  1  196.20    5.71    1.65    0.10    1.65    0.10    1.65    0.10  196.20    5.71  196.20    5.71   0.00   0.00 
1 1 1    6    6    1 o 12  116.48    3.44    0.58    0.03    0.58    0.03    0.00    0.00  116.48    3.44       ?       ?      ?      ? 
1 1 1    6    6    2 o 17  190.29    4.47    1.55    0.07    1.55    0.07    0.00    0.00  190.29    4.47       ?       ?      ?      ? 
1 1 1    6    6    3 o 19  162.23    3.94    1.13    0.05    1.13    0.05    0.00    0.00  162.23    3.94       ?       ?      ?      ? 
1 1 1    6    6    4 o 13   75.02    2.73    0.24    0.02    0.24    0.02    0.00    0.00   75.02    2.73       ?       ?      ?      ? 
1 1 1    6    6    5 o  5   89.85    2.67    0.35    0.02    0.35    0.02    0.00    0.00   89.85    2.67       ?       ?      ?      ? 
1 1 1    6    6    6 o  1   70.77    2.85    0.21    0.02    0.21    0.02    0.00    0.00   70.77    2.85       ?       ?      ?      ? 
1 1 1    6    6    7 o 12  186.05    4.32    1.49    0.07    1.49    0.07    0.00    0.00  186.05    4.32       ?       ?      ?      ? 
1 1 1    6    6    8 o 17  107.29    4.08    0.50    0.04    0.50    0.04    0.00    0.00  107.29    4.08       ?       ?      ?      ? 
1 1 1    6    6    9 o 11  129.75    3.71    0.72    0.04    0.72    0.04    0.00    0.00  129.75    3.71       ?       ?      ?      ? 
1 1 1    6    6   10 o  7   55.63    2.76    0.13    0.01    0.13    0.01    0.00    0.00   55.63    2.76       ?       ?      ?      ? 
1 1 1    6    6   11 o 14   23.30    5.72    0.02    0.01    0.02    0.01    0.00    0.00   23.30    5.72       ?       ?      ?      ? 
1 1 1    6    6   12 o  9   57.71    2.94    0.14    0.01    0.14    0.01    0.00    0.00   57.71    2.94       ?       ?      ?      ? 
1 1 1    6    6   13 o 17   28.28    4.84    0.04    0.01    0.04    0.01    0.00    0.00   28.28    4.84       ?       ?      ?      ? 
1 1 1    6    6   14 o 16   49.62    3.05    0.11    0.01    0.11    0.01    0.00    0.00   49.62    3.05       ?       ?      ?      ? 
1 1 1    6    6   15 o  6   30.21    4.88    0.04    0.01    0.04    0.01    0.00    0.00   30.21    4.88       ?       ?      ?      ? 
1 1 1    6    6   16 o 13   12.34    4.57    0.01    0.01    0.01    0.01    0.00    0.00   12.34    4.57       ?       ?      ?      ? 
1 1 1    6    6   17 o 17   12.85    4.87    0.01    0.01    0.01    0.01    0.00    0.00   12.85    4.87       ?       ?      ?      ? 
1 1 1    6    6   18 o  4   11.12    4.43    0.01    0.01    0.01    0.01    0.00    0.00   11.12    4.43       ?       ?      ?      ? 
1 1 1    6    6   19 o 11   11.70    5.16    0.01    0.01    0.01    0.01    0.00    0.00   11.70    5.16       ?       ?      ?      ? 
1 1 1    6    6   20 o 11    8.49    4.10    0.01    0.01    0.01    0.01    0.00    0.00    8.49    4.10       ?       ?      ?      ? 
1 1 1    6    6   21 o  1    3.07    1.60    0.01    0.01    0.01    0.01    0.00    0.00    3.07    1.60       ?       ?      ?      ? 
1 1 1    6    7    0 o 17   23.94    8.40    0.03    0.02    0.03    0.02    0.03    0.02   23.94    8.40   23.94    8.40   0.00   0.00 
1 1 1    6    7    1 o  9  130.75    3.45    0.73    0.04    0.73    0.04    0.00    0.00  130.75    3.45       ?       ?      ?      ? 
1 1 1    6    7    2 o  2   60.52    2.70    0.16    0.01    0.16    0.01    0.00    0.00   60.52    2.70       ?       ?      ?      ? 
1 1 1    6    7    3 o  9  142.06    4.09    0.87    0.05    0.87    0.05    0.00    0.00  142.06    4.09       ?       ?      ?      ? 
1 1 1    6    7    4 o  8   79.91    2.95    0.27    0.02    0.27    0.02    0.00    0.00   79.91    2.95       ?       ?      ?      ? 
1 1 1    6    7    5 o  6  105.58    3.17    0.48    0.03    0.48    0.03    0.00    0.00  105.58    3.17       ?       ?      ?      ? 
1 1 1    6    7    6 o 10   41.30    3.09    0.07    0.01    0.07    0.01    0.00    0.00   41.30    3.09       ?       ?      ?      ? 
1 1 1    6    7    7 o  1  124.92    3.71    0.67    0.04    0.67    0.04    0.00    0.00  124.92    3.71       ?       ?      ?      ? 
1 1 1    6    7    8 o 17   42.99    2.96    0.08    0.01    0.08    0.01    0.00    0.00   42.99    2.96       ?       ?      ?      ? 
1 1 1    6    7    9 o 16  107.67    3.54    0.50    0.03    0.50    0.03    0.00    0.00  107.67    3.54       ?       ?      ?      ? 
1 1 1    6    7   10 o  2   38.76    3.24    0.07    0.01    0.07    0.01    0.00    0.00   38.76    3.24       ?       ?      ?      ? 
1 1 1    6    7   11 o 18   51.90    3.30    0.12    0.01    0.12    0.01    0.00    0.00   51.90    3.30       ?       ?      ?      ? 
1 1 1    6    7   12 f  0   22.09    5.83    0.02    0.01    0.02    0.01    0.00    0.00   22.09    5.83       ?       ?      ?      ? 
1 1 1    6    7   13 o 19   32.24    4.73    0.05    0.01    0.05    0.01    0.00    0.00   32.24    4.73       ?       ?      ?      ? 
1 1 1    6    7   14 f  0   45.27    3.59    0.09    0.01    0.09    0.01    0.00    0.00   45.27    3.59       ?       ?      ?      ? 
1 1 1    6    7   15 o  9   18.37    5.90    0.02    0.01    0.02    0.01    0.00    0.00   18.37    5.90       ?       ?      ?      ? 
1 1 1    6    7   16 o  8   17.71    6.09    0.02    0.01    0.02    0.01    0.00    0.00   17.71    6.09       ?       ?      ?      ? 
1 1 1    6    7   17 o 13   17.69    6.52    0.02    0.01    0.02    0.01    0.00    0.00   17.69    6.52       ?       ?      ?      ? 
1 1 1    6    7   18 o 15   12.35    5.13    0.01    0.01    0.01    0.01    0.00    0.00   12.35    5.13       ?       ?      ?      ? 
1 1 1    6    7   19 o  3   11.07    5.21    0.01    0.01    0.01    0.01    0.00    0.00   11.07    5.21       ?       ?      ?      ? 
1 1 1    6    7   20 o  8    5.88    2.93    0.00    0.01    0.00    0.01    0.00    0.00    5.88    2.93       ?       ?      ?      ? 
1 1 1    6    8    0 o  6   11.68    6.72    0.01    0.01    0.01    0.01    0.01    0.01   11.68    6.72   11.68    6.72   0.00   0.00 
1 1 1    6    8    1 o  4  131.99    3.69    0.75    0.04    0.75    0.04    0.00    0.00  131.99    3.69       ?       ?      ?      ? 
1 1 1    6    8    2 o 18   23.76    4.59    0.03    0.01    0.03    0.01    0.00    0.00   23.76    4.59       ?       ?      ?      ? 
1 1 1    6    8    3 o  8  117.60    3.44    0.59    0.03    0.59    0.03    0.00    0.00  117.60    3.44       ?       ?      ?      ? 
1 1 1    6    8    4 o 19   13.38    4.70    0.01    0.01    0.01    0.01    0.00    0.00   13.38    4.70       ?       ?      ?      ? 
1 1 1    6    8    5 o 18  122.14    3.41    0.64    0.04    0.64    0.04    0.00    0.00  122.14    3.41       ?       ?      ?      ? 
1 1 1    6    8    6 o 18   30.72    3.68    0.04    0.01    0.04    0.01    0.00    0.00   30.72    3.68       ?       ?      ?      ? 
1 1 1    6    8    7 o 17  125.33    3.79    0.68    0.04    0.68    0.04    0.00    0.00  125.33    3.79       ?       ?      ?      ? 
1 1 1    6    8    8 o 15   24.86    4.53    0.03    0.01    0.03    0.01    0.00    0.00   24.86    4.53       ?       ?      ?      ? 
1 1 1    6    8    9 o  2  112.43    3.49    0.54    0.03    0.54    0.03    0.00    0.00  112.43    3.49       ?       ?      ?      ? 
1 1 1    6    8   10 o 11   91.34    3.05    0.36    0.02    0.36    0.02    0.00    0.00   91.34    3.05       ?       ?      ?      ? 
1 1 1    6    8   11 f  0   59.73    3.09    0.15    0.02    0.15    0.02    0.00    0.00   59.73    3.09       ?       ?      ?      ? 
1 1 1    6    8   12 o  5   48.91    3.15    0.10    0.01    0.10    0.01    0.00    0.00   48.91    3.15       ?       ?      ?      ? 
1 1 1    6    8   13 o 13   13.36    4.84    0.01    0.01    0.01    0.01    0.00    0.00   13.36    4.84       ?       ?      ?      ? 
1 1 1    6    8   14 o 12   37.16    4.29    0.06    0.01    0.06    0.01    0.00    0.00   37.16    4.29       ?       ?      ?      ? 
1 1 1    6    8   15 f  0   22.02    6.25    0.03    0.01    0.03    0.01    0.00    0.00   22.02    6.25       ?       ?      ?      ? 
1 1 1    6    8   16 o 11   14.56    5.63    0.01    0.01    0.01    0.01    0.00    0.00   14.56    5.63       ?       ?      ?      ? 
1 1 1    6    8   17 o  2   12.82    5.08    0.01    0.01    0.01    0.01    0.00    0.00   12.82    5.08       ?       ?      ?      ? 
1 1 1    6    8   18 o  5   11.68    5.05    0.01    0.01    0.01    0.01    0.00    0.00   11.68    5.05       ?       ?      ?      ? 
1 1 1    6    8   19 o 12    8.26    3.85    0.01    0.01    0.01    0.01    0.00    0.00    8.26    3.85       ?       ?      ?      ? 
1 1 1    6    8   20 f  0    3.30    1.72    0.00    0.01    0.00    0.01    0.00    0.00    3.30    1.72       ?       ?      ?      ? 
1 1 1    6    9    0 o  2   18.31    9.04    0.02    0.02    0.02    0.02    0.02    0.02   18.31    9.04   18.31    9.04   0.00   0.00 
1 1 1    6    9    1 o  6   26.90    4.60    0.03    0.01    0.03    0.01    0.00    0.00   26.90    4.60       ?       ?      ?      ? 
1 1 1    6    9    2 o  3   37.00    3.42    0.06    0.01    0.06    0.01    0.00    0.00   37.00    3.42       ?       ?      ?      ? 
1 1 1    6    9    3 o  8  187.60    5.46    1.52    0.09    1.52    0.09    0.00    0.00  187.60    5.46       ?       ?      ?      ? 
1 1 1    6    9    4 o  2  197.51    5.64    1.68    0.10    1.68    0.10    0.00    0.00  197.51    5.64       ?       ?      ?      ? 
1 1 1    6    9    5 o  9   62.19    2.69    0.17    0.01    0.17    0.01    0.00    0.00   62.19    2.69       ?       ?      ?      ? 
1 1 1    6    9    6 o 11  100.73    3.07    0.44    0.03    0.44    0.03    0.00    0.00  100.73    3.07       ?       ?      ?      ? 
1 1 1    6    9    7 o 12   60.82    2.85    0.16    0.01    0.16    0.01    0.00    0.00   60.82    2.85       ?       ?      ?      ? 
1 1 1    6    9    8 o  4   38.22    3.37    0.06    0.01    0.06    0.01    0.00    0.00   38.22    3.37       ?       ?      ?      ? 
1 1 1    6    9    9 f  0   45.18    3.20    0.09    0.01    0.09    0.01    0.00    0.00   45.18    3.20       ?       ?      ?      ? 
1 1 1    6    9   10 f  0  109.58    3.68    0.52    0.03    0.52    0.03    0.00    0.00  109.58    3.68       ?       ?      ?      ? 
1 1 1    6    9   11 o  6   97.34    3.45    0.41    0.03    0.41    0.03    0.00    0.00   97.34    3.45       ?       ?      ?      ? 
1 1 1    6    9   12 o 18   20.68    6.09    0.02    0.01    0.02    0.01    0.00    0.00   20.68    6.09       ?       ?      ?      ? 
1 1 1    6    9   13 o 12   19.43    6.47    0.02    0.01    0.02    0.01    0.00    0.00   19.43    6.47       ?       ?      ?      ? 
1 1 1    6    9   14 o 13   19.38    5.82    0.02    0.01    0.02    0.01    0.00    0.00   19.38    5.82       ?       ?      ?      ? 
1 1 1    6    9   15 o  6   11.96    4.54    0.01    0.01    0.01    0.01    0.00    0.00   11.96    4.54       ?       ?      ?      ? 
1 1 1    6    9   16 o  7   15.14    5.94    0.01    0.01    0.01    0.01    0.00    0.00   15.14    5.94       ?       ?      ?      ? 
1 1 1    6    9   17 o  6   10.94    4.49    0.01    0.01    0.01    0.01    0.00    0.00   10.94    4.49       ?       ?      ?      ? 
1 1 1    6    9   18 o 11   10.31    4.81    0.01    0.01    0.01    0.01    0.00    0.00   10.31    4.81       ?       ?      ?      ? 
1 1 1    6    9   19 o 14    5.18    2.67    0.01    0.01    0.01    0.01    0.00    0.00    5.18    2.67       ?       ?      ?      ? 
1 1 1    6   10    0 o  3   16.32    8.66    0.02    0.02    0.02    0.02    0.02    0.02   16.32    8.66   16.32    8.66   0.00   0.00 
1 1 1    6   10    1 o 13   53.22    2.63    0.12    0.01    0.12    0.01    0.00    0.00   53.22    2.63       ?       ?      ?      ? 
1 1 1    6   10    2 o  4   34.17    3.35    0.05    0.01    0.05    0.01    0.00    0.00   34.17    3.35       ?       ?      ?      ? 
1 1 1    6   10    3 o 14  161.02    4.52    1.12    0.06    1.12    0.06    0.00    0.00  161.02    4.52       ?       ?      ?      ? 
1 1 1    6   10    4 f  0   42.33    2.47    0.08    0.01    0.08    0.01    0.00    0.00   42.33    2.47       ?       ?      ?      ? 
1 1 1    6   10    5 o  1   37.48    3.51    0.06    0.01    0.06    0.01    0.00    0.00   37.48    3.51       ?       ?      ?      ? 
1 1 1    6   10    6 o  6   99.76    3.29    0.43    0.03    0.43    0.03    0.00    0.00   99.76    3.29       ?       ?      ?      ? 
1 1 1    6   10    7 o 13   56.99    2.61    0.14    0.01    0.14    0.01    0.00    0.00   56.99    2.61       ?       ?      ?      ? 
1 1 1    6   10    8 f  0   72.85    3.18    0.23    0.02    0.23    0.02    0.00    0.00   72.85    3.18       ?       ?      ?      ? 
1 1 1    6   10    9 o 12   20.84    6.32    0.02    0.01    0.02    0.01    0.00    0.00   20.84    6.32       ?       ?      ?      ? 
1 1 1    6   10   10 o 19   17.92    5.99    0.01    0.01    0.01    0.01    0.00    0.00   17.92    5.99       ?       ?      ?      ? 
1 1 1    6   10   11 o 19   14.40    5.14    0.01    0.01    0.01    0.01    0.00    0.00   14.40    5.14       ?       ?      ?      ? 
1 1 1    6   10   12 o  4   19.25    6.46    0.02    0.01    0.02    0.01    0.00    0.00   19.25    6.46       ?       ?      ?      ? 
1 1 1    6   10   13 o  7   21.90    6.47    0.02    0.01    0.02    0.01    0.00    0.00   21.90    6.47       ?       ?      ?      ? 
1 1 1    6   10   14 o 14   14.53    5.38    0.01    0.01    0.01    0.01    0.00    0.00   14.53    5.38       ?       ?      ?      ? 
1 1 1    6   10   15 o 18   14.86    5.72    0.01    0.01    0.01    0.01    0.00    0.00   14.86    5.72       ?       ?      ?      ? 
1 1 1    6   10   16 o  2   13.10    5.51    0.01    0.01    0.01    0.01    0.00    0.00   13.10    5.51       ?       ?      ?      ? 
1 1 1    6   10   17 o  8   10.85    4.88    0.01    0.01    0.01    0.01    0.00    0.00   10.85    4.88       ?       ?      ?      ? 
1 1 1    6   10   18 o  3    6.72    3.28    0.00    0.01    0.00    0.01    0.00    0.00    6.72    3.28       ?       ?      ?      ? 
1 1 1    6   10   19 o  8    2.41    1.25    0.00    0.00    0.00    0.00    0.00    0.00    2.41    1.25       ?       ?      ?      ? 
1 1 1    6   11    0 o  5   10.15    5.92    0.01    0.01    0.01    0.01    0.01    0.01   10.15    5.92   10.15    5.92   0.00   0.00 
1 1 1    6   11    1 o 14  167.08    4.83    1.21    0.07    1.21    0.07    0.00    0.00  167.08    4.83       ?       ?      ?      ? 
1 1 1    6   11    2 o 17   60.39    2.89    0.16    0.01    0.16    0.01    0.00    0.00   60.39    2.89       ?       ?      ?      ? 
1 1 1    6   11    3 o 17   59.16    2.50    0.15    0.01    0.15    0.01    0.00    0.00   59.16    2.50       ?       ?      ?      ? 
1 1 1    6   11    4 o 10   30.79    4.78    0.04    0.01    0.04    0.01    0.00    0.00   30.79    4.78       ?       ?      ?      ? 
1 1 1    6   11    5 o  5   58.79    2.74    0.15    0.01    0.15    0.01    0.00    0.00   58.79    2.74       ?       ?      ?      ? 
1 1 1    6   11    6 o  9   70.32    2.85    0.21    0.02    0.21    0.02    0.00    0.00   70.32    2.85       ?       ?      ?      ? 
1 1 1    6   11    7 o 14   22.90    5.59    0.02    0.01    0.02    0.01    0.00    0.00   22.90    5.59       ?       ?      ?      ? 
1 1 1    6   11    8 o  9   44.50    3.75    0.09    0.01    0.09    0.01    0.00    0.00   44.50    3.75       ?       ?      ?      ? 
1 1 1    6   11    9 o 13   25.30    5.28    0.03    0.01    0.03    0.01    0.00    0.00   25.30    5.28       ?       ?      ?      ? 
1 1 1    6   11   10 o 12   19.64    6.33    0.02    0.01    0.02    0.01    0.00    0.00   19.64    6.33       ?       ?      ?      ? 
1 1 1    6   11   11 o 19   45.61    3.56    0.09    0.01    0.09    0.01    0.00    0.00   45.61    3.56       ?       ?      ?      ? 
1 1 1    6   11   12 o 14   10.43    3.91    0.00    0.00    0.00    0.00    0.00    0.00   10.43    3.91       ?       ?      ?      ? 
1 1 1    6   11   13 o 14   21.33    6.87    0.03    0.01    0.03    0.01    0.00    0.00   21.33    6.87       ?       ?      ?      ? 
1 1 1    6   11   14 o 17   15.84    6.14    0.01    0.01    0.01    0.01    0.00    0.00   15.84    6.14       ?       ?      ?      ? 
1 1 1    6   11   15 o  7   12.46    5.10    0.01    0.01    0.01    0.01    0.00    0.00   12.46    5.10       ?       ?      ?      ? 
1 1 1    6   11   16 o  3   12.84    5.89    0.02    0.01    0.02    0.01    0.00    0.00   12.84    5.89       ?       ?      ?      ? 
1 1 1    6   11   17 o 18    7.79    3.77    0.01    0.01    0.01    0.01    0.00    0.00    7.79    3.77       ?       ?      ?      ? 
1 1 1    6   11   18 o 10    3.03    1.57    0.00    0.00    0.00    0.00    0.00    0.00    3.03    1.57       ?       ?      ?      ? 
1 1 1    6   12    0 o  2   70.92    4.61    0.22    0.03    0.22    0.03    0.22    0.03   70.92    4.61   70.92    4.61   0.00   0.00 
1 1 1    6   12    1 o  4   17.65    5.74    0.01    0.01    0.01    0.01    0.00    0.00   17.65    5.74       ?       ?      ?      ? 
1 1 1    6   12    2 o  2   17.03    5.56    0.01    0.01    0.01    0.01    0.00    0.00   17.03    5.56       ?       ?      ?      ? 
1 1 1    6   12    3 o  8   65.53    3.08    0.19    0.02    0.19    0.02    0.00    0.00   65.53    3.08       ?       ?      ?      ? 
1 1 1    6   12    4 o 16   27.31    4.00    0.03    0.01    0.03    0.01    0.00    0.00   27.31    4.00       ?       ?      ?      ? 
1 1 1    6   12    5 o  2   20.58    6.32    0.02    0.01    0.02    0.01    0.00    0.00   20.58    6.32       ?       ?      ?      ? 
1 1 1    6   12    6 o  7   16.65    5.69    0.01    0.01    0.01    0.01    0.00    0.00   16.65    5.69       ?       ?      ?      ? 
1 1 1    6   12    7 o  7   32.82    4.62    0.05    0.01    0.05    0.01    0.00    0.00   32.82    4.62       ?       ?      ?      ? 
1 1 1    6   12    8 o  9   37.63    3.85    0.06    0.01    0.06    0.01    0.00    0.00   37.63    3.85       ?       ?      ?      ? 
1 1 1    6   12    9 o  2   14.74    5.36    0.01    0.01    0.01    0.01    0.00    0.00   14.74    5.36       ?       ?      ?      ? 
1 1 1    6   12   10 o 19   18.83    6.00    0.02    0.01    0.02    0.01    0.00    0.00   18.83    6.00       ?       ?      ?      ? 
1 1 1    6   12   11 o  2   17.26    5.89    0.01    0.01    0.01    0.01    0.00    0.00   17.26    5.89       ?       ?      ?      ? 
1 1 1    6   12   12 o 11   12.29    4.66    0.01    0.01    0.01    0.01    0.00    0.00   12.29    4.66       ?       ?      ?      ? 
1 1 1    6   12   13 f  0   19.49    8.17    0.03    0.02    0.03    0.02    0.00    0.00   19.49    8.17       ?       ?      ?      ? 
1 1 1    6   12   14 o  2   14.56    6.27    0.01    0.01    0.01    0.01    0.00    0.00   14.56    6.27       ?       ?      ?      ? 
1 1 1    6   12   15 o  2   10.77    4.64    0.01    0.01    0.01    0.01    0.00    0.00   10.77    4.64       ?       ?      ?      ? 
1 1 1    6   12   16 o  6    8.04    3.93    0.01    0.01    0.01    0.01    0.00    0.00    8.04    3.93       ?       ?      ?      ? 
1 1 1    6   12   17 o 14    3.29    1.71    0.00    0.01    0.00    0.01    0.00    0.00    3.29    1.71       ?       ?      ?      ? 
1 1 1    6   13    0 o  9   80.11    6.21    0.29    0.04    0.29    0.04    0.29    0.04   80.11    6.21   80.11    6.21   0.00   0.00 
1 1 1    6   13    1 o 19   52.89    2.90    0.12    0.01    0.12    0.01    0.00    0.00   52.89    2.90       ?       ?      ?      ? 
1 1 1    6   13    2 o  8   34.72    3.76    0.05    0.01    0.05    0.01    0.00    0.00   34.72    3.76       ?       ?      ?      ? 
1 1 1    6   13    3 o 16   55.51    3.03    0.13    0.01    0.13    0.01    0.00    0.00   55.51    3.03       ?       ?      ?      ? 
1 1 1    6   13    4 o 10   20.83    6.14    0.02    0.01    0.02    0.01    0.00    0.00   20.83    6.14       ?       ?      ?      ? 
1 1 1    6   13    5 o 10   41.74    3.68    0.08    0.01    0.08    0.01    0.00    0.00   41.74    3.68       ?       ?      ?      ? 
1 1 1    6   13    6 o 12   42.24    3.47    0.08    0.01    0.08    0.01    0.00    0.00   42.24    3.47       ?       ?      ?      ? 
1 1 1    6   13    7 o 19   40.84    3.32    0.07    0.01    0.07    0.01    0.00    0.00   40.84    3.32       ?       ?      ?      ? 
1 1 1    6   13    8 o 16   14.83    5.15    0.01    0.01    0.01    0.01    0.00    0.00   14.83    5.15       ?       ?      ?      ? 
1 1 1    6   13    9 o 12   21.54    5.68    0.02    0.01    0.02    0.01    0.00    0.00   21.54    5.68       ?       ?      ?      ? 
1 1 1    6   13   10 o 17   13.59    5.10    0.01    0.01    0.01    0.01    0.00    0.00   13.59    5.10       ?       ?      ?      ? 
1 1 1    6   13   11 o  1   16.00    6.15    0.01    0.01    0.01    0.01    0.00    0.00   16.00    6.15       ?       ?      ?      ? 
1 1 1    6   13   12 o  8   11.91    4.72    0.01    0.01    0.01    0.01    0.00    0.00   11.91    4.72       ?       ?      ?      ? 
1 1 1    6   13   13 o 15   13.90    5.91    0.01    0.01    0.01    0.01    0.00    0.00   13.90    5.91       ?       ?      ?      ? 
1 1 1    6   13   14 o 18   11.68    5.49    0.01    0.01    0.01    0.01    0.00    0.00   11.68    5.49       ?       ?      ?      ? 
1 1 1    6   13   15 o 17    7.48    3.72    0.01    0.01    0.01    0.01    0.00    0.00    7.48    3.72       ?       ?      ?      ? 
1 1 1    6   13   16 o  6    3.15    1.64    0.00    0.00    0.00    0.00    0.00    0.00    3.15    1.64       ?       ?      ?      ? 
1 1 1    6   14    0 o  1   65.72    5.88    0.20    0.03    0.20    0.03    0.20    0.03   65.72    5.88   65.72    5.88   0.00   0.00 
1 1 1    6   14    1 o 10   15.44    5.37    0.01    0.01    0.01    0.01    0.00    0.00   15.44    5.37       ?       ?      ?      ? 
1 1 1    6   14    2 o 19   27.74    4.79    0.04    0.01    0.04    0.01    0.00    0.00   27.74    4.79       ?       ?      ?      ? 
1 1 1    6   14    3 o  9   19.28    6.27    0.02    0.01    0.02    0.01    0.00    0.00   19.28    6.27       ?       ?      ?      ? 
1 1 1    6   14    4 o 13   51.84    3.28    0.12    0.01    0.12    0.01    0.00    0.00   51.84    3.28       ?       ?      ?      ? 
1 1 1    6   14    5 o 11   29.57    5.02    0.04    0.01    0.04    0.01    0.00    0.00   29.57    5.02       ?       ?      ?      ? 
1 1 1    6   14    6 o 17   26.15    5.40    0.03    0.01    0.03    0.01    0.00    0.00   26.15    5.40       ?       ?      ?      ? 
1 1 1    6   14    7 o 15   11.32    4.21    0.00    0.01    0.00    0.01    0.00    0.00   11.32    4.21       ?       ?      ?      ? 
1 1 1    6   14    8 o  5   14.78    5.38    0.01    0.01    0.01    0.01    0.00    0.00   14.78    5.38       ?       ?      ?      ? 
1 1 1    6   14    9 o 11   12.00    4.56    0.01    0.01    0.01    0.01    0.00    0.00   12.00    4.56       ?       ?      ?      ? 
1 1 1    6   14   10 o  3   20.72    7.03    0.03    0.01    0.03    0.01    0.00    0.00   20.72    7.03       ?       ?      ?      ? 
1 1 1    6   14   11 o 19   14.34    5.83    0.01    0.01    0.01    0.01    0.00    0.00   14.34    5.83       ?       ?      ?      ? 
1 1 1    6   14   12 o 10   13.70    6.03    0.01    0.01    0.01    0.01    0.00    0.00   13.70    6.03       ?       ?      ?      ? 
1 1 1    6   14   13 o  6    9.70    4.38    0.01    0.01    0.01    0.01    0.00    0.00    9.70    4.38       ?       ?      ?      ? 
1 1 1    6   14   14 o  4    6.06    3.00    0.00    0.01    0.00    0.01    0.00    0.00    6.06    3.00       ?       ?      ?      ? 
1 1 1    6   14   15 o 13    2.66    1.38    0.00    0.00    0.00    0.00    0.00    0.00    2.66    1.38       ?       ?      ?      ? 
1 1 1    6   15    0 o 17   24.72    9.27    0.04    0.02    0.04    0.02    0.04    0.02   24.72    9.27   24.72    9.27   0.00   0.00 
1 1 1    6   15    1 o  4   72.34    4.25    0.24    0.03    0.24    0.03    0.00    0.00   72.34    4.25       ?       ?      ?      ? 
1 1 1    6   15    2 o 16   40.12    3.68    0.07    0.01    0.07    0.01    0.00    0.00   40.12    3.68       ?       ?      ?      ? 
1 1 1    6   15    3 o 10   22.68    6.31    0.03    0.01    0.03    0.01    0.00    0.00   22.68    6.31       ?       ?      ?      ? 
1 1 1    6   15    4 o 15   16.66    5.99    0.01    0.01    0.01    0.01    0.00    0.00   16.66    5.99       ?       ?      ?      ? 
1 1 1    6   15    5 o  5   15.18    5.49    0.01    0.01    0.01    0.01    0.00    0.00   15.18    5.49       ?       ?      ?      ? 
1 1 1    6   15    6 o  6   17.76    6.38    0.02    0.01    0.02    0.01    0.00    0.00   17.76    6.38       ?       ?      ?      ? 
1 1 1    6   15    7 o 12   13.92    5.29    0.01    0.01    0.01    0.01    0.00    0.00   13.92    5.29       ?       ?      ?      ? 
1 1 1    6   15    8 o 16   14.92    5.78    0.01    0.01    0.01    0.01    0.00    0.00   14.92    5.78       ?       ?      ?      ? 
1 1 1    6   15    9 o  8   13.09    5.27    0.01    0.01    0.01    0.01    0.00    0.00   13.09    5.27       ?       ?      ?      ? 
1 1 1    6   15   10 o  6   10.33    4.18    0.00    0.01    0.00    0.01    0.00    0.00   10.33    4.18       ?       ?      ?      ? 
1 1 1    6   15   11 o 10   11.06    4.98    0.01    0.01    0.01    0.01    0.00    0.00   11.06    4.98       ?       ?      ?      ? 
1 1 1    6   15   12 o  7    8.44    4.25    0.01    0.01    0.01    0.01    0.00    0.00    8.44    4.25       ?       ?      ?      ? 
1 1 1    6   15   13 o 19    4.33    2.23    0.01    0.01    0.01    0.01    0.00    0.00    4.33    2.23       ?       ?      ?      ? 
1 1 1    6   16    0 o 14    8.84    5.33    0.00    0.01    0.00    0.01    0.00    0.01    8.84    5.33    8.84    5.33   0.00   0.00 
1 1 1    6   16    1 o  4   20.42    6.86    0.02    0.01    0.02    0.01    0.00    0.00   20.42    6.86       ?       ?      ?      ? 
1 1 1    6   16    2 o  1   20.71    7.03    0.02    0.01    0.02    0.01    0.00    0.00   20.71    7.03       ?       ?      ?      ? 
1 1 1    6   16    3 o 10   22.93    6.55    0.03    0.01    0.03    0.01    0.00    0.00   22.93    6.55       ?       ?      ?      ? 
1 1 1    6   16    4 o  3   11.88    4.62    0.01    0.01    0.01    0.01    0.00    0.00   11.88    4.62       ?       ?      ?      ? 
1 1 1    6   16    5 o  1   19.06    7.16    0.02    0.02    0.02    0.02    0.00    0.00   19.06    7.16       ?       ?      ?      ? 
1 1 1    6   16    6 o 10   17.42    7.17    0.02    0.02    0.02    0.02    0.00    0.00   17.42    7.17       ?       ?      ?      ? 
1 1 1    6   16    7 o 15   11.14    4.44    0.01    0.01    0.01    0.01    0.00    0.00   11.14    4.44       ?       ?      ?      ? 
1 1 1    6   16    8 o 16   11.02    4.56    0.01    0.01    0.01    0.01    0.00    0.00   11.02    4.56       ?       ?      ?      ? 
1 1 1    6   16    9 o 15   10.70    4.81    0.01    0.01    0.01    0.01    0.00    0.00   10.70    4.81       ?       ?      ?      ? 
1 1 1    6   16   10 o 14    8.31    3.94    0.01    0.01    0.01    0.01    0.00    0.00    8.31    3.94       ?       ?      ?      ? 
1 1 1    6   16   11 o 18    5.06    2.60    0.01    0.01    0.01    0.01    0.00    0.00    5.06    2.60       ?       ?      ?      ? 
1 1 1    6   17    0 o 16    9.46    5.87    0.01    0.01    0.01    0.01    0.01    0.01    9.46    5.87    9.46    5.87   0.00   0.00 
1 1 1    6   17    1 o  8   19.21    7.90    0.03    0.02    0.03    0.02    0.00    0.00   19.21    7.90       ?       ?      ?      ? 
1 1 1    6   17    2 o  5   13.54    5.60    0.01    0.01    0.01    0.01    0.00    0.00   13.54    5.60       ?       ?      ?      ? 
1 1 1    6   17    3 o 19   11.05    4.43    0.01    0.01    0.01    0.01    0.00    0.00   11.05    4.43       ?       ?      ?      ? 
1 1 1    6   17    4 o  1   15.49    6.89    0.02    0.02    0.02    0.02    0.00    0.00   15.49    6.89       ?       ?      ?      ? 
1 1 1    6   17    5 o 11   11.10    4.72    0.01    0.01    0.01    0.01    0.00    0.00   11.10    4.72       ?       ?      ?      ? 
1 1 1    6   17    6 o  1   11.27    5.13    0.01    0.01    0.01    0.01    0.00    0.00   11.27    5.13       ?       ?      ?      ? 
1 1 1    6   17    7 o  4    9.74    4.81    0.01    0.01    0.01    0.01    0.00    0.00    9.74    4.81       ?       ?      ?      ? 
1 1 1    6   17    8 o 11    6.71    3.33    0.01    0.01    0.01    0.01    0.00    0.00    6.71    3.33       ?       ?      ?      ? 
1 1 1    6   17    9 o 12    4.16    2.12    0.00    0.00    0.00    0.00    0.00    0.00    4.16    2.12       ?       ?      ?      ? 
1 1 1    6   18    0 o  7    7.95    5.40    0.01    0.01    0.01    0.01    0.01    0.01    7.95    5.40    7.95    5.40   0.00   0.00 
1 1 1    6   18    1 o 10    9.29    4.38    0.01    0.01    0.01    0.01    0.00    0.00    9.29    4.38       ?       ?      ?      ? 
1 1 1    6   18    2 o 11    8.62    4.03    0.01    0.01    0.01    0.01    0.00    0.00    8.62    4.03       ?       ?      ?      ? 
1 1 1    6   18    3 o 16    7.81    3.76    0.01    0.01    0.01    0.01    0.00    0.00    7.81    3.76       ?       ?      ?      ? 
1 1 1    6   18    4 o 16    6.67    3.32    0.01    0.01    0.01    0.01    0.00    0.00    6.67    3.32       ?       ?      ?      ? 
1 1 1    6   18    5 o 14    5.31    2.70    0.01    0.01    0.01    0.01    0.00    0.00    5.31    2.70       ?       ?      ?      ? 
1 1 1    6   18    6 o 14    3.73    1.92    0.00    0.01    0.00    0.01    0.00    0.00    3.73    1.92       ?       ?      ?      ? 
1 1 1    7    0    0 x  3       ?       ?       ?       ?       ?       ?       ?       ?       ?       ?       ?       ?      ?      ? 
1 1 1    7    0    1 o  4    6.95    4.13    0.00    0.00    0.00    0.00    0.00    0.00    6.95    4.13    6.95    4.13   0.00   0.00 
1 1 1    7    0    2 o  9   42.74    4.94    0.08    0.02    0.08    0.02    0.08    0.02   42.74    4.94   42.74    4.94   0.00   0.00 
1 1 1    7    0    3 o 18   62.61    3.66    0.17    0.02    0.17    0.02    0.17    0.02   62.61    3.66   62.61    3.66   0.00   0.00 
1 1 1    7    0    4 o  1  193.19    7.72    1.61    0.13    1.61    0.13    1.61    0.13  193.19    7.72  193.19    7.72   0.00   0.00 
1 1 1    7    0    5 o 10   50.05    3.81    0.11    0.02    0.11    0.02    0.11    0.02   50.05    3.81   50.05    3.81   0.00   0.00 
1 1 1    7    0    6 o  7    8.05    4.76    0.00    0.01    0.00    0.01    0.00    0.01    8.05    4.76    8.05    4.76   0.00   0.00 
1 1 1    7    0    7 o 16   13.92    7.87    0.01    0.01    0.01    0.01    0.01    0.01   13.92    7.87   13.92    7.87   0.00   0.00 
1 1 1    7    0    8 o 16   57.80    3.52    0.14    0.02    0.14    0.02    0.14    0.02   57.80    3.52   57.80    3.52   0.00   0.00 
1 1 1    7    0    9 o  3   93.92    4.78    0.38    0.04    0.38    0.04    0.38    0.04   93.92    4.78   93.92    4.78   0.00   0.00 
1 1 1    7    0   10 o 13   55.24    4.32    0.13    0.02    0.13    0.02    0.13    0.02   55.24    4.32   55.24    4.32   0.00   0.00 
1 1 1    7    0   11 o 19  184.06    6.82    1.47    0.11    1.47    0.11    1.47    0.11  184.06    6.82  184.06    6.82   0.00   0.00 
1 1 1    7    0   12 o 13   55.90    4.74    0.14    0.02    0.14    0.02    0.14    0.02   55.90    4.74   55.90    4.74   0.00   0.00 
1 1 1    7    0   13 o  3   12.08    7.01    0.01    0.01    0.01    0.01    0.01    0.01   12.08    7.01   12.08    7.01   0.00   0.00 
1 1 1    7    0   14 o 12    9.95    5.86    0.01    0.01    0.01    0.01    0.01    0.01    9.95    5.86    9.95    5.86   0.00   0.00 
1 1 1    7    0   15 o 19   43.13    5.85    0.09    0.02    0.09    0.02    0.09    0.02   43.13    5.85   43.13    5.85   0.00   0.00 
1 1 1    7    0   16 o  4   22.65    9.99    0.04    0.02    0.04    0.02    0.04    0.02   22.65    9.99   22.65    9.99   0.00   0.00 
1 1 1    7    0   17 o  9   21.43   10.20    0.04    0.02    0.04    0.02    0.04    0.02   21.43   10.20   21.43   10.20   0.00   0.00 
1 1 1    7    0   18 o 13    9.20    5.67    0.00    0.01    0.00    0.01    0.00    0.01    9.20    5.67    9.20    5.67   0.00   0.00 
1 1 1    7    0   19 o  6    8.28    5.21    0.00    0.01    0.00    0.01    0.00    0.01    8.28    5.21    8.28    5.21   0.00   0.00 
1 1 1    7    0   20 o  6    8.70    5.97    0.01    0.01    0.01    0.01    0.01    0.01    8.70    5.97    8.70    5.97   0.00   0.00 
1 1 1    7    0   21 o 15    4.87    3.61    0.01    0.01    0.01    0.01    0.01    0.01    4.87    3.61    4.87    3.61   0.00   0.00 
1 1 1    7    1    0 o 19  183.89    8.11    1.46    0.13    1.46    0.13    1.46    0.13  183.89    8.11  183.89    8.11   0.00   0.00 
1 1 1    7    1    1 o  4  105.18    3.04    0.47    0.03    0.47    0.03    0.00    0.00  105.18    3.04       ?       ?      ?      ? 
1 1 1    7    1    2 o 15  162.97    4.03    1.14    0.06    1.14    0.06    0.00    0.00  162.97    4.03       ?       ?      ?      ? 
1 1 1    7    1    3 o  5  164.53    4.60    1.16    0.06    1.16    0.06    0.00    0.00  164.53    4.60       ?       ?      ?      ? 
1 1 1    7    1    4 o 13  128.50    3.69    0.71    0.04    0.71    0.04    0.00    0.00  128.50    3.69       ?       ?      ?      ? 
1 1 1    7    1    5 o 17  159.79    3.77    1.09    0.05    1.09    0.05    0.00    0.00  159.79    3.77       ?       ?      ?      ? 
1 1 1    7    1    6 o  2   76.98    2.84    0.25    0.02    0.25    0.02    0.00    0.00   76.98    2.84       ?       ?      ?      ? 
1 1 1    7    1    7 o  9   74.55    3.69    0.24    0.02    0.24    0.02    0.00    0.00   74.55    3.69       ?       ?      ?      ? 
1 1 1    7    1    8 o 10   94.85    4.27    0.39    0.03    0.39    0.03    0.00    0.00   94.85    4.27       ?       ?      ?      ? 
1 1 1    7    1    9 o 10   33.44    3.90    0.05    0.01    0.05    0.01    0.00    0.00   33.44    3.90       ?       ?      ?      ? 
1 1 1    7    1   10 o 13   97.25    3.46    0.41    0.03    0.41    0.03    0.00    0.00   97.25    3.46       ?       ?      ?      ? 
1 1 1    7    1   11 o  7   12.57    4.48    0.01    0.01    0.01    0.01    0.00    0.00   12.57    4.48       ?       ?      ?      ? 
1 1 1    7    1   12 o 17   79.24    3.09    0.27    0.02    0.27    0.02    0.00    0.00   79.24    3.09       ?       ?      ?      ? 
1 1 1    7    1   13 o 19   38.86    3.93    0.07    0.01    0.07    0.01    0.00    0.00   38.86    3.93       ?       ?      ?      ? 
1 1 1    7    1   14 o 11   41.27    3.41    0.07    0.01    0.07    0.01    0.00    0.00   41.27    3.41       ?       ?      ?      ? 
1 1 1    7    1   15 o  6   22.89    6.43    0.03    0.01    0.03    0.01    0.00    0.00   22.89    6.43       ?       ?      ?      ? 
1 1 1    7    1   16 o 11   13.89    5.16    0.01    0.01    0.01    0.01    0.00    0.00   13.89    5.16       ?       ?      ?      ? 
1 1 1    7    1   17 o 17   33.51    4.55    0.05    0.01    0.05    0.01    0.00    0.00   33.51    4.55       ?       ?      ?      ? 
1 1 1    7    1   18 o 10   21.84    7.34    0.03    0.02    0.03    0.02    0.00    0.00   21.84    7.34       ?       ?      ?      ? 
1 1 1    7    1   19 o 16   10.63    4.37    0.01    0.01    0.01    0.01    0.00    0.00   10.63    4.37       ?       ?      ?      ? 
1 1 1    7    1   20 o 17    9.79    4.46    0.01    0.01    0.01    0.01    0.00    0.00    9.79    4.46       ?       ?      ?      ? 
1 1 1    7    1   21 o 16    5.33    2.72    0.01    0.01    0.01    0.01    0.00    0.00    5.33    2.72       ?       ?      ?      ? 
1 1 1    7    2    0 o 13  140.04    5.11    0.84    0.06    0.84    0.06    0.84    0.06  140.04    5.11  140.04    5.11   0.00   0.00 
1 1 1    7    2    1 o  6  146.54    4.17    0.92    0.05    0.92    0.05    0.00    0.00  146.54    4.17       ?       ?      ?      ? 
1 1 1    7    2    2 o  1  193.15    4.64    1.60    0.08    1.60    0.08    0.00    0.00  193.15    4.64       ?       ?      ?      ? 
1 1 1    7    2    3 o 12  122.00    3.79    0.64    0.04    0.64    0.04    0.00    0.00  122.00    3.79       ?       ?      ?      ? 
1 1 1    7    2    4 o 18  196.69    5.97    1.66    0.10    1.66    0.10    0.00    0.00  196.69    5.97       ?       ?      ?      ? 
1 1 1    7    2    5 o 17  118.87    5.43    0.61    0.06    0.61    0.06    0.00    0.00  118.87    5.43       ?       ?      ?      ? 
1 1 1    7    2    6 o  7  113.67    3.23    0.55    0.03    0.55    0.03    0.00    0.00  113.67    3.23       ?       ?      ?      ? 
1 1 1    7    2    7 o 14  138.69    4.49    0.83    0.05    0.83    0.05    0.00    0.00  138.69    4.49       ?       ?      ?      ? 
1 1 1    7    2    8 o 10  140.84    3.94    0.85    0.05    0.85    0.05    0.00    0.00  140.84    3.94       ?       ?      ?      ? 
1 1 1    7    2    9 o  4   70.71    2.85    0.21    0.02    0.21    0.02    0.00    0.00   70.71    2.85       ?       ?      ?      ? 
1 1 1    7    2   10 o  8   81.60    3.36    0.29    0.02    0.29    0.02    0.00    0.00   81.60    3.36       ?       ?      ?      ? 
1 1 1    7    2   11 o 14   51.78    2.78    0.12    0.01    0.12    0.01    0.00    0.00   51.78    2.78       ?       ?      ?      ? 
1 1 1    7    2   12 o  2   25.48    5.42    0.03    0.01    0.03    0.01    0.00    0.00   25.48    5.42       ?       ?      ?      ? 
1 1 1    7    2   13 o 13   30.92    4.60    0.04    0.01    0.04    0.01    0.00    0.00   30.92    4.60       ?       ?      ?      ? 
1 1 1    7    2   14 o 12   21.03    6.32    0.02    0.01    0.02    0.01    0.00    0.00   21.03    6.32       ?       ?      ?      ? 
1 1 1    7    2   15 o  9   14.36    5.26    0.01    0.01    0.01    0.01    0.00    0.00   14.36    5.26       ?       ?      ?      ? 
1 1 1    7    2   16 o  7   12.95    4.75    0.01    0.01    0.01    0.01    0.00    0.00   12.95    4.75       ?       ?      ?      ? 
1 1 1    7    2   17 o 14   18.15    6.44    0.02    0.01    0.02    0.01    0.00    0.00   18.15    6.44       ?       ?      ?      ? 
1 1 1    7    2   18 o 17   14.45    5.57    0.01    0.01    0.01    0.01    0.00    0.00   14.45    5.57       ?       ?      ?      ? 
1 1 1    7    2   19 o 11   12.06    5.12    0.01    0.01    0.01    0.01    0.00    0.00   12.06    5.12       ?       ?      ?      ? 
1 1 1    7    2   20 o 11    9.12    4.12    0.01    0.01    0.01    0.01    0.00    0.00    9.12    4.12       ?       ?      ?      ? 
1 1 1    7    2   21 o  3    4.74    2.40    0.00    0.01    0.00    0.01    0.00    0.00    4.74    2.40       ?       ?      ?      ? 
1 1 1    7    3    0 o  2   81.14    4.05    0.28    0.03    0.28    0.03    0.28    0.03   81.14    4.05   81.14    4.05   0.00   0.00 
1 1 1    7    3    1 f  0  200.81    6.73    1.74    0.12    1.74    0.12    0.00    0.00  200.81    6.73       ?       ?      ?      ? 
1 1 1    7    3    2 o  7  225.28    5.26    2.18    0.10    2.18    0.10    0.00    0.00  225.28    5.26       ?       ?      ?      ? 
1 1 1    7    3    3 f  0  211.91    4.82    1.93    0.09    1.93    0.09    0.00    0.00  211.91    4.82       ?       ?      ?      ? 
1 1 1    7    3    4 o 17  200.63    4.55    1.73    0.08    1.73    0.08    0.00    0.00  200.63    4.55       ?       ?      ?      ? 
1 1 1    7    3    5 o  1  157.54    4.14    1.07    0.06    1.07    0.06    0.00    0.00  157.54    4.14       ?       ?      ?      ? 
1 1 1    7    3    6 o  2   79.23    2.94    0.27    0.02    0.27    0.02    0.00    0.00   79.23    2.94       ?       ?      ?      ? 
1 1 1    7    3    7 o 18  115.27    3.75    0.57    0.04    0.57    0.04    0.00    0.00  115.27    3.75       ?       ?      ?      ? 
1 1 1    7    3    8 o  2   66.94    2.69    0.19    0.02    0.19    0.02    0.00    0.00   66.94    2.69       ?       ?      ?      ? 
1 1 1    7    3    9 o 14   33.80    4.11    0.05    0.01    0.05    0.01    0.00    0.00   33.80    4.11       ?       ?      ?      ? 
1 1 1    7    3   10 o  1   16.29    5.60    0.01    0.01    0.01    0.01    0.00    0.00   16.29    5.60       ?       ?      ?      ? 
1 1 1    7    3   11 o 19   21.30    6.56    0.02    0.01    0.02    0.01    0.00    0.00   21.30    6.56       ?       ?      ?      ? 
1 1 1    7    3   12 o  4    9.51    3.50    0.00    0.00    0.00    0.00    0.00    0.00    9.51    3.50       ?       ?      ?      ? 
1 1 1    7    3   13 o  5   29.54    5.05    0.04    0.01    0.04    0.01    0.00    0.00   29.54    5.05       ?       ?      ?      ? 
1 1 1    7    3   14 o  3   59.25    3.15    0.15    0.02    0.15    0.02    0.00    0.00   59.25    3.15       ?       ?      ?      ? 
1 1 1    7    3   15 o 11   14.25    5.21    0.01    0.01    0.01    0.01    0.00    0.00   14.25    5.21       ?       ?      ?      ? 
1 1 1    7    3   16 f  0   12.93    4.84    0.01    0.01    0.01    0.01    0.00    0.00   12.93    4.84       ?       ?      ?      ? 
1 1 1    7    3   17 o  2   14.64    5.51    0.01    0.01    0.01    0.01    0.00    0.00   14.64    5.51       ?       ?      ?      ? 
1 1 1    7    3   18 o  4   22.72    7.02    0.04    0.02    0.04    0.02    0.00    0.00   22.72    7.02       ?       ?      ?      ? 
1 1 1    7    3   19 o 15   11.57    4.91    0.01    0.01    0.01    0.01    0.00    0.00   11.57    4.91       ?       ?      ?      ? 
1 1 1    7    3   20 o 13    8.67    3.97    0.01    0.01    0.01    0.01    0.00    0.00    8.67    3.97       ?       ?      ?      ? 
1 1 1    7    3   21 o 18    4.02    2.08    0.01    0.01    0.01    0.01    0.00    0.00    4.02    2.08       ?       ?      ?      ? 
1 1 1    7    4    0 o  4   16.56    8.57    0.02    0.02    0.02    0.02    0.02    0.02   16.56    8.57   16.56    8.57   0.00   0.00 
1 1 1    7    4    1 o  5   39.62    3.30    0.07    0.01    0.07    0.01    0.00    0.00   39.62    3.30       ?       ?      ?      ? 
1 1 1    7    4    2 o 15   94.35    3.59    0.38    0.03    0.38    0.03    0.00    0.00   94.35    3.59       ?       ?      ?      ? 
1 1 1    7    4    3 o  8   86.41    3.36    0.32    0.02    0.32    0.02    0.00    0.00   86.41    3.36       ?       ?      ?      ? 
1 1 1    7    4    4 o  4  121.13    3.63    0.63    0.04    0.63    0.04    0.00    0.00  121.13    3.63       ?       ?      ?      ? 
1 1 1    7    4    5 f  0   32.60    3.94    0.05    0.01    0.05    0.01    0.00    0.00   32.60    3.94       ?       ?      ?      ? 
1 1 1    7    4    6 o  4  271.04    6.64    3.17    0.15    3.17    0.15    0.00    0.00  271.04    6.64       ?       ?      ?      ? 
1 1 1    7    4    7 o 15  157.88    4.26    1.07    0.06    1.07    0.06    0.00    0.00  157.88    4.26       ?       ?      ?      ? 
1 1 1    7    4    8 o  8   92.89    3.10    0.37    0.02    0.37    0.02    0.00    0.00   92.89    3.10       ?       ?      ?      ? 
1 1 1    7    4    9 o  7   76.89    3.22    0.25    0.02    0.25    0.02    0.00    0.00   76.89    3.22       ?       ?      ?      ? 
1 1 1    7    4   10 o  3   67.93    3.08    0.20    0.02    0.20    0.02    0.00    0.00   67.93    3.08       ?       ?      ?      ? 
1 1 1    7    4   11 o  6   50.78    3.93    0.11    0.02    0.11    0.02    0.00    0.00   50.78    3.93       ?       ?      ?      ? 
1 1 1    7    4   12 o 19   76.55    3.70    0.25    0.02    0.25    0.02    0.00    0.00   76.55    3.70       ?       ?      ?      ? 
1 1 1    7    4   13 o  4   72.05    3.64    0.23    0.02    0.23    0.02    0.00    0.00   72.05    3.64       ?       ?      ?      ? 
1 1 1    7    4   14 o  2   22.13    6.33    0.02    0.01    0.02    0.01    0.00    0.00   22.13    6.33       ?       ?      ?      ? 
1 1 1    7    4   15 o 10   28.26    5.85    0.04    0.01    0.04    0.01    0.00    0.00   28.26    5.85       ?       ?      ?      ? 
1 1 1    7    4   16 o  6   16.17    5.86    0.01    0.01    0.01    0.01    0.00    0.00   16.17    5.86       ?       ?      ?      ? 
1 1 1    7    4   17 o  5   15.65    5.69    0.01    0.01    0.01    0.01    0.00    0.00   15.65    5.69       ?       ?      ?      ? 
1 1 1    7    4   18 o  5   12.68    5.17    0.01    0.01    0.01    0.01    0.00    0.00   12.68    5.17       ?       ?      ?      ? 
1 1 1    7    4   19 o 17   11.50    5.12    0.01    0.01    0.01    0.01    0.00    0.00   11.50    5.12       ?       ?      ?      ? 
1 1 1    7    4   20 f  0    8.08    3.93    0.01    0.01    0.01    0.01    0.00    0.00    8.08    3.93       ?       ?      ?      ? 
1 1 1    7    4   21 o 19    2.89    1.51    0.00    0.01    0.00    0.01    0.00    0.00    2.89    1.51       ?       ?      ?      ? 
1 1 1    7    5    0 o 14  287.90   10.02    3.58    0.25    3.58    0.25    3.58    0.25  287.90   10.02  287.90   10.02   0.00   0.00 
1 1 1    7    5    1 o 19  109.01    3.48    0.51    0.03    0.51    0.03    0.00    0.00  109.01    3.48       ?       ?      ?      ? 
1 1 1    7    5    2 o 12  159.69    4.11    1.09    0.06    1.09    0.06    0.00    0.00  159.69    4.11       ?       ?      ?      ? 
1 1 1    7    5    3 f  0   88.67    3.10    0.34    0.02    0.34    0.02    0.00    0.00   88.67    3.10       ?       ?      ?      ? 
1 1 1    7    5    4 o 16  100.00    3.26    0.43    0.03    0.43    0.03    0.00    0.00  100.00    3.26       ?       ?      ?      ? 
1 1 1    7    5    5 o 19  163.09    4.51    1.14    0.06    1.14    0.06    0.00    0.00  163.09    4.51       ?       ?      ?      ? 
1 1 1    7    5    6 o 13  147.72    3.80    0.94    0.05    0.94    0.05    0.00    0.00  147.72    3.80       ?       ?      ?      ? 
1 1 1    7    5    7 o 12  168.98    4.23    1.23    0.06    1.23    0.06    0.00    0.00  168.98    4.23       ?       ?      ?      ? 
1 1 1    7    5    8 o 11   22.37    6.04    0.02    0.01    0.02    0.01    0.00    0.00   22.37    6.04       ?       ?      ?      ? 
1 1 1    7    5    9 o 11   80.78    3.07    0.28    0.02    0.28    0.02    0.00    0.00   80.78    3.07       ?       ?      ?      ? 
1 1 1    7    5   10 o 19   21.01    5.91    0.02    0.01    0.02    0.01    0.00    0.00   21.01    5.91       ?       ?      ?      ? 
1 1 1    7    5   11 o 17   81.57    3.10    0.29    0.02    0.29    0.02    0.00    0.00   81.57    3.10       ?       ?      ?      ? 
1 1 1    7    5   12 o 15   75.05    3.51    0.24    0.02    0.24    0.02    0.00    0.00   75.05    3.51       ?       ?      ?      ? 
1 1 1    7    5   13 f  0   38.02    4.40    0.06    0.01    0.06    0.01    0.00    0.00   38.02    4.40       ?       ?      ?      ? 
1 1 1    7    5   14 o  3   25.02    6.08    0.03    0.01    0.03    0.01    0.00    0.00   25.02    6.08       ?       ?      ?      ? 
1 1 1    7    5   15 o 14   43.24    3.59    0.08    0.01    0.08    0.01    0.00    0.00   43.24    3.59       ?       ?      ?      ? 
1 1 1    7    5   16 o  1   22.06    7.12    0.03    0.02    0.03    0.02    0.00    0.00   22.06    7.12       ?       ?      ?      ? 
1 1 1    7    5   17 o 10   17.56    6.57    0.02    0.01    0.02    0.01    0.00    0.00   17.56    6.57       ?       ?      ?      ? 
1 1 1    7    5   18 o  1   11.05    4.52    0.01    0.01    0.01    0.01    0.00    0.00   11.05    4.52       ?       ?      ?      ? 
1 1 1    7    5   19 o 15    9.49    4.08    0.00    0.01    0.00    0.01    0.00    0.00    9.49    4.08       ?       ?      ?      ? 
1 1 1    7    5   20 o 11    6.46    3.28    0.01    0.01    0.01    0.01    0.00    0.00    6.46    3.28       ?       ?      ?      ? 
1 1 1    7    5   21 o  7    2.10    1.10    0.00    0.00    0.00    0.00    0.00    0.00    2.10    1.10       ?       ?      ?      ? 
1 1 1    7    6    0 o 10  151.77    5.57    0.99    0.07    0.99    0.07    0.99    0.07  151.77    5.57  151.77    5.57   0.00   0.00 
1 1 1    7    6    1 o 13  100.87    3.25    0.44    0.03    0.44    0.03    0.00    0.00  100.87    3.25       ?       ?      ?      ? 
1 1 1    7    6    2 o  5   95.02    2.95    0.39    0.02    0.39    0.02    0.00    0.00   95.02    2.95       ?       ?      ?      ? 
1 1 1    7    6    3 o 17   34.67    3.34    0.05    0.01    0.05    0.01    0.00    0.00   34.67    3.34       ?       ?      ?      ? 
1 1 1    7    6    4 o 17   26.42    4.71    0.03    0.01    0.03    0.01    0.00    0.00   26.42    4.71       ?       ?      ?      ? 
1 1 1    7    6    5 o  1   96.36    2.97    0.40    0.02    0.40    0.02    0.00    0.00   96.36    2.97       ?       ?      ?      ? 
1 1 1    7    6    6 o 13  212.49    4.87    1.94    0.09    1.94    0.09    0.00    0.00  212.49    4.87       ?       ?      ?      ? 
1 1 1    7    6    7 o 18  104.60    3.22    0.47    0.03    0.47    0.03    0.00    0.00  104.60    3.22       ?       ?      ?      ? 
1 1 1    7    6    8 o  8   31.79    3.79    0.04    0.01    0.04    0.01    0.00    0.00   31.79    3.79       ?       ?      ?      ? 
1 1 1    7    6    9 o  4   78.63    2.81    0.27    0.02    0.27    0.02    0.00    0.00   78.63    2.81       ?       ?      ?      ? 
1 1 1    7    6   10 o  5  126.37    3.61    0.69    0.04    0.69    0.04    0.00    0.00  126.37    3.61       ?       ?      ?      ? 
1 1 1    7    6   11 o  9   16.02    5.41    0.01    0.01    0.01    0.01    0.00    0.00   16.02    5.41       ?       ?      ?      ? 
1 1 1    7    6   12 o  2   62.83    3.19    0.17    0.02    0.17    0.02    0.00    0.00   62.83    3.19       ?       ?      ?      ? 
1 1 1    7    6   13 o  5   13.72    4.91    0.01    0.01    0.01    0.01    0.00    0.00   13.72    4.91       ?       ?      ?      ? 
1 1 1    7    6   14 o  5   12.43    4.58    0.01    0.01    0.01    0.01    0.00    0.00   12.43    4.58       ?       ?      ?      ? 
1 1 1    7    6   15 o  1   14.37    5.19    0.01    0.01    0.01    0.01    0.00    0.00   14.37    5.19       ?       ?      ?      ? 
1 1 1    7    6   16 o  9   13.40    5.07    0.01    0.01    0.01    0.01    0.00    0.00   13.40    5.07       ?       ?      ?      ? 
1 1 1    7    6   17 f  0   13.66    5.45    0.01    0.01    0.01    0.01    0.00    0.00   13.66    5.45       ?       ?      ?      ? 
1 1 1    7    6   18 o  5   11.93    5.10    0.01    0.01    0.01    0.01    0.00    0.00   11.93    5.10       ?       ?      ?      ? 
1 1 1    7    6   19 o  2    9.40    4.52    0.01    0.01    0.01    0.01    0.00    0.00    9.40    4.52       ?       ?      ?      ? 
1 1 1    7    6   20 o  2    4.39    2.28    0.01    0.01    0.01    0.01    0.00    0.00    4.39    2.28       ?       ?      ?      ? 
1 1 1    7    7    0 o  9    8.59    5.04    0.00    0.01    0.00    0.01    0.00    0.01    8.59    5.04    8.59    5.04   0.00   0.00 
1 1 1    7    7    1 o  6   56.78    2.84    0.14    0.01    0.14    0.01    0.00    0.00   56.78    2.84       ?       ?      ?      ? 
1 1 1    7    7    2 o 18   54.94    2.86    0.13    0.01    0.13    0.01    0.00    0.00   54.94    2.86       ?       ?      ?      ? 
1 1 1    7    7    3 o  1   61.58    2.76    0.16    0.01    0.16    0.01    0.00    0.00   61.58    2.76       ?       ?      ?      ? 
1 1 1    7    7    4 o 16  150.62    4.04    0.97    0.05    0.97    0.05    0.00    0.00  150.62    4.04       ?       ?      ?      ? 
1 1 1    7    7    5 o 12  116.98    3.27    0.59    0.03    0.59    0.03    0.00    0.00  116.98    3.27       ?       ?      ?      ? 
1 1 1    7    7    6 o  2  131.10    4.27    0.74    0.05    0.74    0.05    0.00    0.00  131.10    4.27       ?       ?      ?      ? 
1 1 1    7    7    7 o 19   86.52    3.12    0.32    0.02    0.32    0.02    0.00    0.00   86.52    3.12       ?       ?      ?      ? 
1 1 1    7    7    8 o 19   73.24    2.90    0.23    0.02    0.23    0.02    0.00    0.00   73.24    2.90       ?       ?      ?      ? 
1 1 1    7    7    9 f  0   64.80    2.89    0.18    0.02    0.18    0.02    0.00    0.00   64.80    2.89       ?       ?      ?      ? 
1 1 1    7    7   10 o 10   27.99    4.97    0.04    0.01    0.04    0.01    0.00    0.00   27.99    4.97       ?       ?      ?      ? 
1 1 1    7    7   11 o  7   65.81    3.14    0.19    0.02    0.19    0.02    0.00    0.00   65.81    3.14       ?       ?      ?      ? 
1 1 1    7    7   12 f  0   54.40    3.12    0.13    0.01    0.13    0.01    0.00    0.00   54.40    3.12       ?       ?      ?      ? 
1 1 1    7    7   13 o  7   14.34    5.17    0.01    0.01    0.01    0.01    0.00    0.00   14.34    5.17       ?       ?      ?      ? 
1 1 1    7    7   14 o  6   16.71    5.81    0.01    0.01    0.01    0.01    0.00    0.00   16.71    5.81       ?       ?      ?      ? 
1 1 1    7    7   15 o 16   10.48    3.95    0.00    0.00    0.00    0.00    0.00    0.00   10.48    3.95       ?       ?      ?      ? 
1 1 1    7    7   16 o 17   12.68    4.96    0.01    0.01    0.01    0.01    0.00    0.00   12.68    4.96       ?       ?      ?      ? 
1 1 1    7    7   17 o  4   14.03    5.92    0.01    0.01    0.01    0.01    0.00    0.00   14.03    5.92       ?       ?      ?      ? 
1 1 1    7    7   18 o  5   10.41    4.51    0.01    0.01    0.01    0.01    0.00    0.00   10.41    4.51       ?       ?      ?      ? 
1 1 1    7    7   19 o  8    7.14    3.42    0.00    0.01    0.00    0.01    0.00    0.00    7.14    3.42       ?       ?      ?      ? 
1 1 1    7    7   20 o  9    2.48    1.29    0.00    0.00    0.00    0.00    0.00    0.00    2.48    1.29       ?       ?      ?      ? 
1 1 1    7    8    0 o 10  128.85    5.70    0.72    0.06    0.72    0.06    0.72    0.06  128.85    5.70  128.85    5.70   0.00   0.00 
1 1 1    7    8    1 o  8   55.19    3.01    0.13    0.01    0.13    0.01    0.00    0.00   55.19    3.01       ?       ?      ?      ? 
1 1 1    7    8    2 o  8  178.49    4.12    1.37    0.06    1.37    0.06    0.00    0.00  178.49    4.12       ?       ?      ?      ? 
1 1 1    7    8    3 o  9  204.72    5.38    1.81    0.09    1.81    0.09    0.00    0.00  204.72    5.38       ?       ?      ?      ? 
1 1 1    7    8    4 o  5   82.05    3.59    0.29    0.03    0.29    0.03    0.00    0.00   82.05    3.59       ?       ?      ?      ? 
1 1 1    7    8    5 o  6   38.90    3.20    0.07    0.01    0.07    0.01    0.00    0.00   38.90    3.20       ?       ?      ?      ? 
1 1 1    7    8    6 o  3   46.07    2.94    0.09    0.01    0.09    0.01    0.00    0.00   46.07    2.94       ?       ?      ?      ? 
1 1 1    7    8    7 o  7   14.54    5.08    0.01    0.01    0.01    0.01    0.00    0.00   14.54    5.08       ?       ?      ?      ? 
1 1 1    7    8    8 o 16   16.91    5.69    0.01    0.01    0.01    0.01    0.00    0.00   16.91    5.69       ?       ?      ?      ? 
1 1 1    7    8    9 o 10  122.10    3.88    0.65    0.04    0.65    0.04    0.00    0.00  122.10    3.88       ?       ?      ?      ? 
1 1 1    7    8   10 o  3   17.07    5.61    0.01    0.01    0.01    0.01    0.00    0.00   17.07    5.61       ?       ?      ?      ? 
1 1 1    7    8   11 o 18   62.36    3.49    0.17    0.02    0.17    0.02    0.00    0.00   62.36    3.49       ?       ?      ?      ? 
1 1 1    7    8   12 f  0   54.35    3.58    0.13    0.02    0.13    0.02    0.00    0.00   54.35    3.58       ?       ?      ?      ? 
1 1 1    7    8   13 o 10   19.80    6.20    0.02    0.01    0.02    0.01    0.00    0.00   19.80    6.20       ?       ?      ?      ? 
1 1 1    7    8   14 o 12   12.49    4.64    0.01    0.01    0.01    0.01    0.00    0.00   12.49    4.64       ?       ?      ?      ? 
1 1 1    7    8   15 o 15   44.64    5.13    0.10    0.02    0.10    0.02    0.00    0.00   44.64    5.13       ?       ?      ?      ?
[truncated: 242,923 more chars]
